# Supplementary material for: Infections of Aedes Mosquito Cells by Wolbachia Strains wAu and wMelpop Modulate Host Cellular Transcriptomes Differently and Suppress Dengue Viral Replication
Source: Viruses. 2025 Jun 28;17(7):922. doi: 10.3390/v17070922 (PMC12299481; doi:10.3390/v17070922)
Supplement: Supplementary file 1 [file viruses-17-00922-s001.zip]

Archive with 7 entries (7 files):
- Supplemental File S1_All Transcripts (raw data).xlsx
- supplemental file S2- Differential Expression (volcano)f.xlsx
- Supplemental File S3_Venn Diagram Genes (Overlapped transcripts).xlsx
- Supplemental File S4_Pathways.xlsx
- Supplemental File S5_NoLongerUpOrDown.xlsx
- supplemental method file to viruses 2025.pdf
- Supplemental table file to viruses 2025.pdf
