# Supplementary material for: Infections of Aedes Mosquito Cells by Wolbachia Strains wAu and wMelpop Modulate Host Cellular Transcriptomes Differently and Suppress Dengue Viral Replication
Source: Viruses. 2025 Jun 28;17(7):922. doi: 10.3390/v17070922 (PMC12299481; doi:10.3390/v17070922)
Supplement: Supplementary file 1 [file viruses-17-00922-s001.zip › Supplemental File S1_All Transcripts (raw data).xlsx]

## Sheet: Number of Transcripts Mapped
Condition	C6/36-1	C6/36-2	C6/36-3	wMelPop-C6/36-1	wMelPop-C6/36-2	wMelPop-C6/36-3	C6/36-DV2-1	C6/36-DV2-2	C6/36-DV2-3	wMelPop-C6/36-DV2-1	wMelPop-C6/36-DV2-2	wMelPop-C6/36-DV2-3	wAu(high)-C6/36-1	wAu(high)-C6/36-2	wAu(high)-C6/36-3	wAu(low)-C6/36-1	wAu(low)-C6/36-2	wAu(low)-C6/36-3	wAu(high)-C6/36-DV2-1	wAu(high)-C6/36-DV2-2	wAu(high)-C6/36-DV2-3	wAu(low)-C6/36-DV2-1	wAu(low)-C6/36-DV2-2	wAu(low)-C6/36-DV2-3	Aag2-1	Aag2-2	Aag2-3	wMelPop-Aag2-1	wMelPop-Aag2-2	wMelPop-Aag2-3	Aag2-DV2-1	Aag2-DV2-1	Aag2-DV2-1	wMelPop-Aag2-DV2-1	wMelPop-Aag2-DV2-2	wMelPop-Aag2-DV2-3
Number of Transcripts Mapped	15380	22954	22954	NA	22953	22952	22954	22953	22953	22954	22953	22952	22954	22950	22953	22929	22939	22941	22953	22952	22952	22933	22931	22931	18117	18117	18117	18117	18117	18117	18117	18117	14134	18117	18117	18117

## Sheet: C636-1
Name	Sequence Name	Minimum	Maximum	Length	# Intervals	Direction	product	Raw Read Count	Raw Transcript Count	RPKM	TPM
unassigned_transcript_816	NC_006817.1	209	1231	1023	1	forward	NADH dehydrogenase subunit 2	582	68.4	19.14	15.25
unassigned_transcript_820	NC_006817.1	1436	2969	1534	1	forward	cytochrome c oxidase subunit I	40318	3160.13	884.12	704.74
unassigned_transcript_822	NC_006817.1	3045	3726	682	1	forward	cytochrome c oxidase subunit II	9325.5	1644.07	459.97	366.64
unassigned_transcript_825	NC_006817.1	3882	4040	159	1	forward	ATP synthase F0 subunit 8	11.75	8.89	2.49	1.98
unassigned_transcript_826	NC_006817.1	4037	4714	678	1	forward	ATP synthase F0 subunit 6	14915.2	2645.04	740.01	589.87
unassigned_transcript_827	NC_006817.1	4721	5506	786	1	forward	cytochrome c oxidase subunit III	8041	1230.04	344.13	274.31
unassigned_transcript_829	NC_006817.1	5575	5925	351	1	forward	NADH dehydrogenase subunit 3	906.5	310.52	86.88	69.25
unassigned_transcript_836	NC_006817.1	6350	8089	1740	1	reverse	NADH dehydrogenase subunit 5	130.5	9.02	2.52	2.01
unassigned_transcript_838	NC_006817.1	8161	9501	1341	1	reverse	NADH dehydrogenase subunit 4	1040.25	93.27	26.09	20.8
unassigned_transcript_839	NC_006817.1	9498	9791	294	1	reverse	NADH dehydrogenase subunit 4L	5.25	2.15	0.6	0.48
unassigned_transcript_842	NC_006817.1	9925	10446	522	1	forward	NADH dehydrogenase subunit 6	26.5	6.1	1.71	1.36
unassigned_transcript_843	NC_006817.1	10449	11582	1134	1	forward	cytochrome b	15124.3	1603.59	448.64	357.62
unassigned_transcript_845	NC_006817.1	11675	12616	942	1	reverse	NADH dehydrogenase subunit 1	363.5	46.4	12.98	10.35
XP_019524832.3	NC_085137.1	128277549	128419787	4200	10	reverse	uncharacterized protein LOC109430623	4.17	0.12	0.03	0.03
XP_019524896.3	NC_085136.1	278913859	278939344	1845	4	reverse	replication protein A 70 kDa DNA-binding subunit	4539	295.8	82.76	65.97
XP_019524928.3	NC_085136.1	278950549	278971708	1815	3	forward	cysteine protease atg4da	294.5	19.51	5.46	4.35
XP_019524953.2	NC_085136.1	279209723	279215136	867	2	forward	holocytochrome c-type synthase	907.5	125.85	35.21	28.07
XP_019525002.2	NC_085136.1	279477722	279479354	1569	2	reverse	protein C12orf4 homolog	501	38.39	10.74	8.56
XP_019525004.3	NW_026917497.1	16906	21857	4620	6	forward	eIF-2-alpha kinase GCN2	1002.5	26.09	7.3	5.82
XP_019525045.2	NC_085136.1	279573267	279601479	4575	6	forward	titin	7204.5	189.34	52.97	42.22
XP_019525050.2	NC_085136.1	71646717	71647333	555	2	forward	uncharacterized protein LOC109397170	0.5	0.11	0.03	0.02
XP_019525060.2	NC_085136.1	70562994	70564791	858	3	reverse	fatty acid hydroxylase domain-containing protein 2-like	8	1.12	0.31	0.25
XP_019525080.2	NC_085136.1	70838748	70840107	1005	2	forward	transmembrane protein 205	51.5	6.16	1.72	1.37
XP_019525086.2	NC_085136.1	70622919	70629473	6195	7	reverse	brefeldin A-inhibited guanine nucleotide-exchange protein 3	30	0.58	0.16	0.13
XP_019525090.3	NC_085136.1	71864996	71866603	1485	2	reverse	lymphokine-activated killer T-cell-originated protein kinase	295.5	23.93	6.69	5.34
XP_019525091.3	NC_085136.1	280076502	280078231	1563	3	reverse	traB domain-containing protein	485.33	37.33	10.45	8.33
XP_019525100.1	NC_085136.1	174124972	174127470	2499	1	reverse	uncharacterized protein LOC109397212	15	0.72	0.2	0.16
XP_019525102.1	NC_085136.1	173757261	173758216	849	2	forward	male determiner protein Nix isoform X2	52	7.36	2.06	1.64
XP_019525111.3	NC_085136.1	196158836	196159949	1044	2	forward	pre-mRNA-splicing factor 18	507.5	58.45	16.35	13.03
XP_019525113.3	NC_085136.1	195514963	195566790	2310	5	forward	uncharacterized protein LOC109397248	40.5	2.11	0.59	0.47
XP_019525121.3	NC_085136.1	196144765	196146106	630	2	reverse	coiled-coil domain-containing protein 124-like	1412.5	269.57	75.42	60.12
XP_019525122.2	NC_085136.1	194478857	194479929	603	2	forward	isochorismatase domain-containing protein 1	700.5	139.68	39.08	31.15
XP_019525124.2	NC_085136.1	194532586	194534061	1476	1	reverse	alpha-amylase A-like	5	0.41	0.11	0.09
XP_019525134.3	NC_085136.1	194281538	194295178	1338	4	reverse	uncharacterized protein LOC109397269	5.5	0.49	0.14	0.11
XP_019525149.2	NC_085136.1	191577535	191608248	768	6	reverse	BCL2/adenovirus E1B 19 kDa protein-interacting protein 3 isoform X1	717.5	112.33	31.43	25.05
XP_019525160.2	NC_085136.1	192695490	192699980	1542	2	reverse	UDP-glucosyltransferase 2	3	0.23	0.07	0.05
XP_019525161.3	NC_085136.1	192694939	192695355	417	1	forward	uncharacterized protein LOC109397294	11.5	3.32	0.93	0.74
XP_019525184.1	NC_085136.1	192750746	192767224	927	3	forward	uncharacterized protein LOC109397310	2	0.26	0.07	0.06
XP_019525186.2	NC_085137.1	441609644	441611027	1317	2	forward	uncharacterized protein LOC109397312	13.5	1.23	0.34	0.27
XP_019525187.2	NC_085136.1	277822644	277823493	786	2	forward	chymotrypsin-1-like	2.5	0.38	0.11	0.09
XP_019525197.3	NC_085137.1	442735754	442736496	663	2	forward	uncharacterized protein LOC109397322	0	0	0	0
XP_019525212.1	NC_085137.1	441544599	441568211	642	4	reverse	ras-related protein Rab-2	1343	251.52	70.37	56.09
XP_019525223.3	NC_085137.1	441485655	441520169	1785	5	reverse	D-glucuronyl C5-epimerase B	489	32.94	9.22	7.35
XP_019525313.1	NW_026916569.1	48424	49104	681	1	forward	histone H1-like	134.5	23.75	6.64	5.3
XP_019525319.1	NW_026917604.1	4966	5340	375	1	reverse	histone H2A	246	78.87	22.07	17.59
XP_019525326.1	NW_026916569.1	45900	46274	375	1	forward	histone H2B	121	38.8	10.85	8.65
XP_019525332.3	NC_085137.1	205365025	205367164	1944	4	forward	nose resistant to fluoxetine protein 6	5	0.31	0.09	0.07
XP_019525343.3	NC_085137.1	205466999	205468273	1275	1	reverse	lanC-like protein 3 homolog	2.5	0.24	0.07	0.05
XP_019525365.3	NC_085137.1	179863133	179863848	657	2	reverse	transmembrane protein 186	766.5	140.27	39.25	31.28
XP_019525368.3	NC_085137.1	176626768	176627924	1092	2	reverse	zinc finger protein 678	74.5	8.2	2.29	1.83
XP_019525370.1	NC_085137.1	176504829	176508276	1431	2	forward	protein transport protein Sec61 subunit alpha	1526	128.22	35.87	28.59
XP_019525380.2	NC_085137.1	194578800	194579936	1137	1	reverse	uncharacterized protein LOC109397533	121	12.8	3.58	2.85
XP_019525381.1	NC_085137.1	176390178	176391247	915	3	forward	peptidyl-prolyl cis-trans isomerase E	660.5	86.79	24.28	19.36
XP_019525396.2	NC_085137.1	179847135	179847877	681	2	reverse	small ribosomal subunit protein uS7m	455.5	80.42	22.5	17.93
XP_019525401.3	NC_085137.1	178654193	178655288	1035	2	reverse	serine/threonine-protein phosphatase 2A activator isoform X1	174	20.21	5.66	4.51
XP_019525402.3	NC_085137.1	178654193	178655288	1032	2	reverse	serine/threonine-protein phosphatase 2A activator isoform X2	174	20.27	5.67	4.52
XP_019525426.3	NC_085136.1	124087377	124104606	2427	7	forward	sphingomyelin phosphodiesterase 4	1471.5	72.9	20.4	16.26
XP_019525440.3	NC_085136.1	123578410	123579032	399	2	reverse	uncharacterized protein LOC109397606 isoform X1	8.75	2.64	0.74	0.59
XP_019525441.3	NC_085136.1	123578410	123579032	381	2	reverse	uncharacterized protein LOC109397606 isoform X2	8.75	2.76	0.77	0.62
XP_019525449.2	NC_085137.1	83544224	83545087	864	1	reverse	uncharacterized protein LOC109397614	8.5	1.18	0.33	0.26
XP_019525476.3	NW_026917255.1	14902	24365	801	5	reverse	DNA damage-regulated autophagy modulator protein 1	1164.5	174.8	48.9	38.98
XP_019525495.3	NC_085136.1	106256873	106258050	999	3	forward	GDP-D-glucose phosphorylase 1	118.5	14.26	3.99	3.18
XP_019525524.3	NC_085136.1	109649995	109650688	627	2	reverse	uncharacterized protein LOC109397677	2.5	0.48	0.13	0.11
XP_019525536.2	NC_085136.1	110317320	110335640	2964	4	forward	uncharacterized protein LOC109397693 isoform X1	388.75	15.77	4.41	3.52
XP_019525537.2	NC_085136.1	110317320	110335640	2946	4	forward	uncharacterized protein LOC109397693 isoform X2	388.75	15.87	4.44	3.54
XP_019525565.2	NC_085136.1	109557958	109598417	2325	7	reverse	uncharacterized protein LOC109397708	555	28.7	8.03	6.4
XP_019525572.3	NC_085136.1	110770078	110771806	1671	2	reverse	uncharacterized protein LOC109397716	3218.5	231.58	64.79	51.65
XP_019525574.2	NC_085136.1	107813226	107933851	1692	2	forward	PAX-interacting protein 1	13.17	0.94	0.26	0.21
XP_019525583.2	NC_085137.1	457936115	457950418	534	4	reverse	uncharacterized protein LOC109397721	2.5	0.56	0.16	0.13
XP_019525687.2	NC_085136.1	6044823	6046878	1869	4	reverse	xaa-Pro aminopeptidase ApepP isoform X1	556.25	35.78	10.01	7.98
XP_019525688.2	NC_085136.1	6044823	6046774	1833	3	reverse	xaa-Pro aminopeptidase ApepP isoform X2	553.75	36.32	10.16	8.1
XP_019525692.1	NC_085136.1	5476614	5500246	1035	2	forward	DDB1- and CUL4-associated factor 7	493.75	57.36	16.05	12.79
XP_019525700.2	NC_085136.1	5567825	5568754	750	3	reverse	max-like protein X	99.25	15.91	4.45	3.55
XP_019525703.2	NC_085136.1	6021777	6037501	1695	2	forward	cytochrome P450 307a1-like	6	0.43	0.12	0.09
XP_019525711.2	NC_085136.1	44282057	44285041	1545	3	reverse	facilitated trehalose transporter Tret1-like	6.5	0.51	0.14	0.11
XP_019525726.2	NC_085136.1	47986128	47991952	1854	3	reverse	lysine--tRNA ligase isoform X1	3560	230.87	64.59	51.49
XP_019525727.1	NC_085136.1	47986128	47992261	1761	3	reverse	lysine--tRNA ligase isoform X2	4022	274.61	76.83	61.24
XP_019525728.2	NC_085136.1	47972859	47974970	1857	3	forward	basic proline-rich protein	429	27.78	7.77	6.19
XP_019525749.3	NC_085137.1	456821762	456823483	1533	4	reverse	cytochrome P450 4C1-like	5	0.39	0.11	0.09
XP_019525762.3	NC_085136.1	49025702	49030774	2211	2	forward	exostosin-2	1780	96.8	27.08	21.59
XP_019525768.2	NC_085136.1	49022970	49025090	1998	2	reverse	translation initiation factor eIF-2B subunit epsilon	301	18.11	5.07	4.04
XP_019525773.2	NC_085136.1	47525359	47526564	1140	2	forward	transcription factor Ouib	99.5	10.49	2.94	2.34
XP_019525775.2	NC_085136.1	48982479	48983877	1332	2	forward	RNA-binding protein NOB1	1822	164.47	46.01	36.68
XP_019525779.2	NC_085136.1	48828731	48829489	759	1	reverse	uncharacterized protein LOC109397896	1482	234.77	65.68	52.36
XP_019525780.2	NC_085136.1	48074070	48075077	951	2	forward	mitochondrial GTPase 1	393.83	49.79	13.93	11.1
XP_019525782.2	NC_085136.1	47992732	47999892	1338	2	reverse	DDB1- and CUL4-associated factor 13	1592	143.06	40.02	31.9
XP_019525785.1	NC_085136.1	47493790	47494847	984	2	reverse	mitotic checkpoint protein BUB3	5315.5	649.5	181.71	144.84
XP_019525793.2	NC_085136.1	46243147	46244056	852	2	forward	uncharacterized protein LOC109397910	5.67	0.8	0.22	0.18
XP_019525795.2	NC_085136.1	46259213	46260097	801	2	reverse	uncharacterized protein LOC109397911	2060	309.22	86.51	68.96
XP_019525797.2	NC_085136.1	48072438	48073409	915	2	reverse	DNA-directed RNA polymerase III subunit RPC6	466.5	61.3	17.15	13.67
XP_019525799.2	NC_085136.1	47930838	47932551	1650	2	forward	probable 4-coumarate--CoA ligase 1	13	0.95	0.27	0.21
XP_019525802.3	NC_085136.1	48195530	48197240	1641	2	reverse	uncharacterized protein LOC109397917	4.75	0.35	0.1	0.08
XP_019525804.1	NC_085136.1	48827248	48828507	981	4	forward	protein LST8 homolog	371	45.47	12.72	10.14
XP_019525808.3	NC_085136.1	50206904	50208365	1395	2	forward	uncharacterized protein LOC109397922	14	1.21	0.34	0.27
XP_019525811.3	NW_026916975.1	140	15627	849	4	forward	uncharacterized protein LOC109397927	342.5	48.5	13.57	10.82
XP_019525823.2	NC_085137.1	456675333	457222701	744	3	reverse	transmembrane emp24 domain-containing protein 5	830.5	134.21	37.55	29.93
XP_019525826.3	NC_085137.1	329405700	329406787	906	4	reverse	putative gustatory receptor 28b	5	0.66	0.19	0.15
XP_019525851.3	NC_085137.1	331537310	331538035	726	1	reverse	superoxide dismutase [Mn], mitochondrial	2	0.33	0.09	0.07
XP_019525891.3	NC_085137.1	329941373	329951752	1734	4	reverse	acetylcholinesterase isoform X1	282.9	19.62	5.49	4.37
XP_019525895.3	NC_085137.1	329941373	329951215	1662	3	reverse	acetylcholinesterase isoform X3	236.4	17.1	4.78	3.81
XP_019525900.1	NC_085137.1	329301248	329301880	633	1	reverse	vacuolar protein sorting-associated protein 28 homolog	875	166.2	46.5	37.06
XP_019525901.3	NC_085137.1	329312393	329312956	498	2	reverse	UPF0389 protein CG9231	924.5	223.21	62.45	49.78
XP_019525904.1	NC_085137.1	334925806	334926660	855	1	forward	E3 ubiquitin-protein ligase sina	478.67	67.31	18.83	15.01
XP_019525915.3	NC_085137.1	334892029	334893753	1617	2	forward	eukaryotic translation initiation factor 3 subunit L	8314.5	618.24	172.97	137.87
XP_019525939.1	NC_085137.1	328319739	328322017	1308	3	forward	eukaryotic translation initiation factor 3 subunit E	13300.5	1222.62	342.06	272.65
XP_019525944.3	NC_085137.1	330126792	330130992	1779	3	forward	transcriptional activator GLI3 isoform X1	1610.25	108.83	30.45	24.27
XP_019525953.3	NC_085137.1	333104584	333109319	888	3	forward	serine protease SP24D	7.5	1.02	0.28	0.23
XP_019525957.3	NC_085137.1	329980164	329993843	2247	4	reverse	uncharacterized protein LOC109398053	1315.5	70.39	19.69	15.7
XP_019525963.3	NC_085137.1	328265468	328268698	2181	5	forward	probable ATP-dependent RNA helicase Dbp73D	1748	96.36	26.96	21.49
XP_019525965.3	NC_085137.1	333876268	333887352	3438	5	reverse	uncharacterized protein LOC109398058	1612.5	56.39	15.78	12.58
XP_019525973.3	NC_085137.1	331544847	331545647	801	1	reverse	nicotinamide riboside kinase 1	643.25	96.56	27.01	21.53
XP_019525992.3	NC_085137.1	332208268	332214125	1293	2	forward	clotting factor G beta subunit	48.5	4.51	1.26	1.01
XP_019525996.3	NC_085137.1	328752462	328761953	1641	6	reverse	transcription factor grauzone isoform X1	230	16.85	4.71	3.76
XP_019525997.3	NC_085137.1	328754176	328761953	1605	5	reverse	transcription factor grauzone isoform X2	274	20.53	5.74	4.58
XP_019526012.3	NC_085137.1	336045986	336050162	957	4	forward	RAB6-interacting golgin	392.5	49.31	13.8	11
XP_019526018.3	NC_085137.1	335850725	335858280	1122	2	reverse	hepatitis A virus cellular receptor 1-like	10.5	1.13	0.31	0.25
XP_019526019.2	NC_085137.1	329389257	329390150	768	3	forward	chymotrypsin-2	2.5	0.39	0.11	0.09
XP_019526051.2	NC_085137.1	455039817	455055047	1296	4	forward	protein disulfide-isomerase TMX3	532.5	49.4	13.82	11.02
XP_019526055.2	NC_085137.1	454984502	454985959	1458	1	forward	vitellogenic carboxypeptidase	4	0.33	0.09	0.07
XP_019526056.3	NC_085137.1	279252691	279254339	1329	2	reverse	mucin-2-like	14	1.27	0.35	0.28
XP_019526064.1	NC_085136.1	273917478	273917930	348	2	forward	ER membrane protein complex subunit 6	734.5	253.77	71	56.59
XP_019526091.2	NC_085136.1	274385405	274386862	1227	3	forward	uncharacterized protein B0303.4	951	93.19	26.07	20.78
XP_019526107.2	NC_085137.1	99358001	99358787	513	3	forward	uncharacterized protein LOC109398238	1	0.23	0.07	0.05
XP_019526108.2	NC_085137.1	99359842	99360603	510	5	reverse	uncharacterized protein LOC109398239	4.5	1.06	0.3	0.24
XP_019526126.3	NC_085137.1	97271366	97272929	1500	2	reverse	probable cytochrome P450 6a14	1343	107.65	30.12	24.01
XP_019526140.3	NC_085137.1	9473358	9484653	4050	6	reverse	xanthine dehydrogenase	806	23.93	6.69	5.34
XP_019526150.3	NC_085137.1	11665600	11997224	3870	9	forward	zinc finger protein ush isoform X1	971.25	30.18	8.44	6.73
XP_019526151.3	NC_085137.1	11665600	11997224	3867	9	forward	zinc finger protein ush isoform X2	971.25	30.2	8.45	6.73
XP_019526154.3	NC_085137.1	11774175	11775476	1302	1	reverse	early growth response protein 1-B	39077	3608.62	1009.6	804.75
XP_019526171.3	NC_085137.1	10605801	10606686	822	2	reverse	chymotrypsin-2-like	17	2.49	0.7	0.55
XP_019526201.3	NC_085137.1	11220305	11223706	1317	2	reverse	Krueppel-like factor 10 isoform X1	663.67	60.59	16.95	13.51
XP_019526202.3	NC_085137.1	10936564	10937856	1293	1	reverse	uncharacterized protein LOC109398309	11.5	1.07	0.3	0.24
XP_019526211.2	NC_085137.1	9540043	9540661	369	3	reverse	cytochrome c oxidase assembly protein COX20, mitochondrial	570.5	185.89	52.01	41.46
XP_019526217.3	NC_085137.1	10921002	10922442	1317	3	forward	uncharacterized protein LOC109398322	21	1.92	0.54	0.43
XP_019526219.1	NC_085137.1	452572062	452614491	378	3	forward	synaptobrevin isoform X1	376.08	119.63	33.47	26.68
XP_019526228.3	NC_085137.1	9326223	9329316	1638	3	reverse	uncharacterized protein LOC109398329	280.5	20.59	5.76	4.59
XP_019526230.3	NC_085137.1	10923803	10925189	1269	3	forward	uncharacterized protein LOC109398331	20	1.89	0.53	0.42
XP_019526237.1	NC_085137.1	452572062	452614491	345	3	forward	synaptobrevin isoform X3	376.08	131.07	36.67	29.23
XP_019526238.3	NC_085137.1	8356278	8441684	957	6	forward	uncharacterized protein LOC109398343	5	0.63	0.18	0.14
XP_019526240.3	NC_085137.1	10646858	10648506	1335	5	reverse	epsilon-sarcoglycan isoform X1	4.25	0.38	0.11	0.09
XP_019526241.3	NC_085137.1	10646858	10648506	1254	4	reverse	epsilon-sarcoglycan isoform X2	4.25	0.41	0.11	0.09
XP_019526254.3	NC_085136.1	319471537	319473663	2127	1	forward	hexamerin-1.1-like	27.5	1.55	0.43	0.35
XP_019526255.3	NC_085136.1	319546133	319591377	723	4	forward	uncharacterized protein LOC109398362	5	0.83	0.23	0.19
XP_019526267.1	NC_085136.1	101613328	101613677	210	2	reverse	MICOS complex subunit Mic10	567.5	324.92	90.9	72.46
XP_019526285.2	NC_085136.1	101117552	101211949	2868	7	forward	glutamate receptor ionotropic, kainate 2 isoform X3	11.17	0.47	0.13	0.1
XP_019526297.3	NC_085136.1	101798394	101824863	1203	2	reverse	thioredoxin domain-containing protein 5 homolog isoform X1	3454.25	345.24	96.59	76.99
XP_019526307.3	NC_085136.1	98389836	98411512	1482	5	forward	BTB/POZ domain-containing protein 17	246.5	20	5.6	4.46
XP_019526308.3	NC_085136.1	101831168	101839708	2421	7	forward	dnaJ homolog subfamily C member 16	378.5	18.8	5.26	4.19
XP_019526353.2	NC_085136.1	281139904	281175111	1371	3	forward	chondroadherin	4	0.35	0.1	0.08
XP_019526356.2	NC_085136.1	281870257	281870766	279	4	reverse	head peptide	1	0.43	0.12	0.1
XP_019526378.1	NC_085136.1	282021853	282040928	1440	4	reverse	4-hydroxybutyrate coenzyme A transferase	1412	117.9	32.98	26.29
XP_019526392.1	NC_085136.1	281852312	281858134	609	3	forward	allatostatin-A	13.5	2.67	0.75	0.59
XP_019526394.3	NC_085136.1	281810898	281811747	354	2	reverse	probable salivary secreted peptide	2	0.68	0.19	0.15
XP_019526395.3	NC_085136.1	282057542	282058586	883	3	reverse	methionine aminopeptidase 1	1972	268.52	75.12	59.88
XP_019526396.1	NC_085136.1	281942667	281943173	507	1	reverse	zinc finger protein 593 homolog	793	188.06	52.61	41.94
XP_019526459.3	NC_085137.1	144155218	144155883	600	2	reverse	probable RNA-binding protein 46	5	1	0.28	0.22
XP_019526462.3	NC_085137.1	143430588	143431543	831	3	reverse	collagenase	2.5	0.36	0.1	0.08
XP_019526487.3	NC_085136.1	319391781	319393919	2139	1	forward	hexamerin-1.1	31.5	1.77	0.5	0.39
XP_019526527.3	NC_085136.1	320227287	320228016	663	2	reverse	cuticle protein-like	78.5	14.24	3.98	3.17
XP_019526533.3	NC_085137.1	171875901	171885779	9879	1	forward	uncharacterized protein LOC109398599	28.5	0.35	0.1	0.08
XP_019526544.3	NC_085137.1	174003204	174005070	1752	3	reverse	alpha-glucosidase-like	8.5	0.58	0.16	0.13
XP_019526563.3	NC_085137.1	172084265	172086599	1623	3	forward	gastrula zinc finger protein XlCGF26.1	371	27.48	7.69	6.13
XP_019526566.2	NC_085137.1	171786038	171787363	1326	1	reverse	nuclear distribution protein nudE homolog	337	30.56	8.55	6.81
XP_019526570.1	NC_085137.1	455107125	455107674	351	4	reverse	transcription elongation factor SPT4	214.5	73.48	20.56	16.39
XP_019526571.2	NC_085137.1	171721416	171736324	537	4	reverse	large ribosomal subunit protein uL13m	472	105.68	29.57	23.57
XP_019526573.3	NC_085137.1	172122287	172123867	1518	2	reverse	PIN2/TERF1-interacting telomerase inhibitor 1 isoform X1	2692.42	213.26	59.66	47.56
XP_019526575.3	NC_085137.1	172127991	172129276	1194	2	forward	la protein homolog	3418.5	344.24	96.31	76.77
XP_019526576.3	NC_085137.1	171644135	171647032	2169	5	reverse	X-ray repair cross-complementing protein 5	1080.5	59.9	16.76	13.36
XP_019526584.2	NC_085137.1	427623370	427625967	2538	2	forward	uncharacterized protein LOC109398652 isoform X1	2.08	0.1	0.03	0.02
XP_019526585.3	NC_085137.1	171708665	171711154	681	3	forward	uncharacterized protein LOC109398654	4.25	0.75	0.21	0.17
XP_019526588.3	NW_026917258.1	1361	3239	1758	3	forward	zinc finger protein 425	307.5	21.03	5.88	4.69
XP_019526593.3	NC_085137.1	172090032	172091752	1584	3	forward	gastrula zinc finger protein XlCGF26.1-like	98.5	7.48	2.09	1.67
XP_019526595.3	NW_026917258.1	23806	25000	1063	3	forward	zinc finger protein OZF	50	5.66	1.58	1.26
XP_019526605.1	NC_085137.1	170022940	170023254	315	1	forward	endocuticle structural glycoprotein SgAbd-5	0	0	0	0
XP_019526606.1	NC_085137.1	166782081	166789920	1299	6	forward	intraflagellar transport protein 52 homolog isoform X2	3	0.28	0.08	0.06
XP_019526609.3	NC_085137.1	166838076	166872405	5277	3	reverse	brefeldin A-inhibited guanine nucleotide-exchange protein 1	1503.75	34.26	9.59	7.64
XP_019526611.3	NC_085137.1	166820557	166821588	588	2	reverse	ras-related protein RabY	898	183.62	51.37	40.95
XP_019526631.3	NC_085137.1	164533612	164554247	1872	4	forward	actin-binding protein WASF3	1029.5	66.12	18.5	14.75
XP_019526633.2	NC_085137.1	165546753	165548381	1629	1	forward	luciferin 4-monooxygenase-like	337.5	24.91	6.97	5.56
XP_019526664.3	NC_085137.1	164681651	164683256	1479	3	reverse	5-methylcytosine rRNA methyltransferase NSUN4	142	11.54	3.23	2.57
XP_019526668.1	NC_085137.1	164671709	164672886	867	6	forward	general transcription factor IIH subunit 3	227	31.48	8.81	7.02
XP_019526678.2	NC_085136.1	54745506	54747190	1410	3	reverse	tyrosine--tRNA ligase, mitochondrial	121.5	10.36	2.9	2.31
XP_019526709.3	NC_085136.1	51299924	51308083	3561	4	reverse	chromosome-associated kinesin KIF4A	1216.5	41.07	11.49	9.16
XP_019526713.2	NC_085136.1	213820868	213821782	915	1	forward	uncharacterized protein LOC109398775	2	0.26	0.07	0.06
XP_019526730.2	NC_085136.1	54856012	54871212	2526	6	forward	vacuolar protein sorting-associated protein 16 homolog	1687.5	80.32	22.47	17.91
XP_019526753.1	NC_085136.1	54889773	54890732	960	1	reverse	zinc finger protein DPF3	504.5	63.19	17.68	14.09
XP_019526902.2	NC_085136.1	54891871	54905962	612	3	reverse	basic helix-loop-helix transcription factor scleraxis	6.5	1.28	0.36	0.28
XP_019526904.3	NW_026916942.1	22979	33029	7050	6	reverse	mediator of RNA polymerase II transcription subunit 12 isoform X1	690.42	11.77	3.29	2.63
XP_019526977.3	NW_026917346.1	21551	23203	1509	3	reverse	glutamyl-tRNA(Gln) amidotransferase subunit A, mitochondrial	656.08	52.28	14.63	11.66
XP_019526981.2	NC_085136.1	261632614	261634190	1512	2	forward	zinc finger protein 236	313.5	24.93	6.97	5.56
XP_019526982.2	NC_085136.1	262186856	262188228	1311	2	forward	ornithine decarboxylase 1-like	2.5	0.23	0.06	0.05
XP_019526990.3	NC_085136.1	266984017	266984422	330	2	reverse	uncharacterized protein LOC109398999	5.5	2	0.56	0.45
XP_019526995.3	NC_085136.1	267451250	267453088	1839	1	reverse	centrosomal and chromosomal factor	1221.5	79.86	22.34	17.81
XP_019526999.3	NC_085136.1	268394008	268396552	2355	4	forward	chorion peroxidase	35.5	1.81	0.51	0.4
XP_019527001.2	NW_026917019.1	47305	47754	450	1	reverse	protein UXT	515	137.6	38.5	30.69
XP_019527002.2	NC_085136.1	265975578	265978561	2853	3	forward	aminopeptidase N-like	9	0.38	0.11	0.08
XP_019527028.3	NC_085136.1	243996295	244005311	1374	3	reverse	ran-binding protein 3	1614.5	141.28	39.53	31.51
XP_019527032.3	NC_085136.1	243951322	243957490	1596	5	reverse	TBC1 domain family member 22B	482	36.31	10.16	8.1
XP_019527135.3	NC_085137.1	480510099	480511435	993	2	forward	retinaldehyde-binding protein 1-like	16	1.94	0.54	0.43
XP_019527136.3	NC_085137.1	480654334	480655363	972	2	reverse	clavesin-1	1	0.12	0.03	0.03
XP_019527163.2	NC_085137.1	477972453	478004387	1635	8	forward	tyrosine 3-monooxygenase isoform X2	7.75	0.57	0.16	0.13
XP_019527167.2	NC_085137.1	478784739	478811397	1512	3	forward	protein abrupt	673	53.52	14.97	11.93
XP_019527172.2	NC_085137.1	477445444	477460314	1572	4	forward	fatty acyl-CoA reductase wat	14.5	1.11	0.31	0.25
XP_019527184.3	NC_085137.1	480404428	480406752	1551	7	forward	cytochrome P450 302a1, mitochondrial	136.5	10.58	2.96	2.36
XP_019527187.1	NC_085137.1	480560994	480584628	996	2	forward	alpha-tocopherol transfer protein-like	2	0.24	0.07	0.05
XP_019527191.3	NC_085137.1	480499999	480501032	963	2	forward	LOW QUALITY PROTEIN: clavesin-2	7.5	0.94	0.26	0.21
XP_019527192.2	NC_085137.1	480114508	480115297	318	2	forward	flexible cuticle protein 12	11.5	4.35	1.22	0.97
XP_019527194.3	NC_085137.1	480871046	480896927	2859	2	reverse	mucin-2 isoform X1	10.25	0.43	0.12	0.1
XP_019527202.3	NC_085137.1	482280546	482281096	489	2	reverse	lectin subunit alpha	3.5	0.86	0.24	0.19
XP_019527210.2	NC_085137.1	481207251	481226207	537	2	reverse	trafficking protein particle complex subunit 3	663	148.45	41.53	33.1
XP_019527216.3	NC_085137.1	482134289	482261545	2718	4	reverse	uncharacterized protein LOC109399235 isoform X1	203.29	8.99	2.52	2.01
XP_019527222.3	NC_085137.1	482143527	482144242	429	4	forward	lysozyme c-1	2233.5	625.98	175.13	139.6
XP_019527227.3	NC_085137.1	481985903	481994479	1812	4	reverse	maternal protein exuperantia	32.5	2.16	0.6	0.48
XP_019527230.1	NC_085137.1	481976699	481977329	303	4	forward	small integral membrane protein 14	113.25	44.94	12.57	10.02
XP_019527234.3	NC_085137.1	481588505	481604531	516	4	reverse	uncharacterized protein LOC109399249	3	0.7	0.2	0.16
XP_019527237.1	NC_085137.1	481076778	481077251	474	1	forward	NADH dehydrogenase [ubiquinone] 1 beta subcomplex subunit 11, mitochondrial	1898	481.45	134.7	107.37
XP_019527238.3	NC_085137.1	481957074	481958169	966	3	reverse	uncharacterized protein LOC109399254	84	10.46	2.93	2.33
XP_019527239.3	NC_085137.1	481958422	481959484	948	3	reverse	uncharacterized protein LOC109399255	2	0.25	0.07	0.06
XP_019527242.3	NC_085137.1	481441873	481442793	852	2	reverse	uncharacterized protein LOC109399259	4	0.56	0.16	0.13
XP_019527243.3	NC_085137.1	481475488	481476394	852	2	reverse	uncharacterized protein LOC109399260	10	1.41	0.39	0.31
XP_019527246.3	NC_085137.1	482494656	482523571	1086	2	forward	uncharacterized protein LOC109399262	16	1.77	0.5	0.4
XP_019527249.3	NC_085137.1	481482351	481483295	879	2	forward	uncharacterized protein LOC109399265	1	0.14	0.04	0.03
XP_019527257.3	NC_085137.1	483212343	483212654	312	1	reverse	uncharacterized protein LOC109399273	1	0.39	0.11	0.09
XP_019527261.2	NC_085137.1	485391164	485391817	654	1	reverse	calaxin	17	3.13	0.87	0.7
XP_019527263.3	NC_085137.1	484931744	484932166	423	1	reverse	uncharacterized protein LOC109399282	13.5	3.84	1.07	0.86
XP_019527270.3	NW_026917338.1	7942	23302	1032	4	reverse	mitochondrial adenyl nucleotide antiporter SLC25A25-like	1004.5	117.03	32.74	26.1
XP_019527272.3	NC_085137.1	483567609	483568887	1146	3	reverse	adenosine 3'-phospho 5'-phosphosulfate transporter 2	1136.5	119.24	33.36	26.59
XP_019527328.3	NW_026917371.1	3501	11866	2646	6	forward	hormone-sensitive lipase	1517.5	68.96	19.29	15.38
XP_019527364.2	NC_085137.1	387132428	387133526	1041	2	forward	lipase member H-like	20	2.31	0.65	0.52
XP_019527386.3	NC_085137.1	387535443	387536737	1233	2	forward	mitochondrial ribonuclease P protein 1 homolog	617.92	60.26	16.86	13.44
XP_019527389.3	NC_085137.1	387475452	387529289	1650	4	forward	phosphoacetylglucosamine mutase	2600.5	189.5	53.02	42.26
XP_019527391.3	NC_085137.1	387473149	387474917	1518	4	reverse	pre-mRNA-processing factor 19	1631	129.19	36.14	28.81
XP_019527392.1	NC_085137.1	387980945	388033661	870	2	forward	F-actin-capping protein subunit alpha	685.5	94.74	26.5	21.13
XP_019527396.3	NC_085137.1	385932080	385933982	1833	2	forward	pescadillo homolog	13166.5	863.65	241.63	192.6
XP_019527404.1	NC_085137.1	386768450	386775145	462	2	forward	acyl-coenzyme A thioesterase 13	169	43.98	12.31	9.81
XP_019527413.3	NC_085137.1	387772381	387798946	507	2	forward	uncharacterized protein LOC109399426	1721.5	408.25	114.22	91.04
XP_019527419.3	NC_085137.1	386512788	386513136	267	2	forward	chymotrypsin inhibitor	1	0.45	0.13	0.1
XP_019527422.2	NC_085137.1	386315600	386316755	825	5	reverse	inositol monophosphatase 1	67	9.76	2.73	2.18
XP_019527427.3	NC_085137.1	329968413	329974529	969	3	forward	ester hydrolase C11orf54 homolog	84.5	10.48	2.93	2.34
XP_019527439.3	NC_085137.1	328873605	328885700	1146	2	reverse	homeobox protein HMX3	14	1.47	0.41	0.33
XP_019527444.3	NC_085137.1	326212344	326213374	969	2	reverse	transcription factor SPT20 homolog	6	0.74	0.21	0.17
XP_019527456.3	NC_085137.1	329905309	329907080	1647	3	reverse	carboxylic ester hydrolase	10	0.73	0.2	0.16
XP_019527464.3	NC_085137.1	328798024	328828589	3948	18	forward	nuclear pore complex protein Nup160 homolog	1706	51.96	14.54	11.59
XP_019527467.3	NC_085137.1	328828667	328859378	1461	4	reverse	uncharacterized protein LOC109399476 isoform X1	6.58	0.54	0.15	0.12
XP_019527468.3	NC_085137.1	328828667	328859378	1269	3	reverse	uncharacterized protein LOC109399476 isoform X2	4.58	0.43	0.12	0.1
XP_019527483.2	NC_085137.1	326050549	326051050	438	2	forward	adult-specific cuticular protein ACP-20	3	0.82	0.23	0.18
XP_019527485.3	NC_085137.1	325927965	325928373	351	2	forward	cuticle protein 19-like isoform X1	1.75	0.6	0.17	0.13
XP_019527488.2	NC_085137.1	325971003	325971408	348	2	reverse	cuticle protein 19-like	0.5	0.17	0.05	0.04
XP_019527500.3	NC_085137.1	328277011	328286063	2571	2	reverse	DNA repair and recombination protein RAD54B	859.25	40.18	11.24	8.96
XP_019527509.2	NC_085137.1	328156882	328169344	1197	5	reverse	ribonucleoside-diphosphate reductase subunit M2	8113.5	814.98	228.01	181.75
XP_019527511.3	NC_085137.1	328035360	328043230	1197	4	reverse	3-ketoacyl-CoA thiolase, mitochondrial	2443.5	245.44	68.67	54.74
XP_019527512.3	NW_026917226.1	7771	10239	2469	1	reverse	uncharacterized protein LOC109399518	2772	134.99	37.77	30.1
XP_019527514.3	NC_085137.1	329419863	329423927	4065	1	forward	serine/threonine-protein phosphatase 6 regulatory ankyrin repeat subunit B-like	251	7.42	2.08	1.66
XP_019527516.3	NC_085137.1	329302554	329304986	2136	3	forward	nucleolar protein 11-like	1366.5	76.92	21.52	17.15
XP_019527517.3	NC_085137.1	328774127	328787006	1395	5	reverse	alpha-1,3-mannosyl-glycoprotein 2-beta-N-acetylglucosaminyltransferase	617	53.18	14.88	11.86
XP_019527530.1	NC_085137.1	326840627	326865574	441	3	reverse	cuticle protein 19	4	1.09	0.31	0.24
XP_019527886.3	NC_085136.1	234107333	234124186	501	2	forward	probable insulin-like peptide 7	3.5	0.84	0.24	0.19
XP_019527889.3	NC_085136.1	235616317	235619985	1845	3	reverse	sodium-independent sulfate anion transporter	312	20.33	5.69	4.53
XP_019527897.2	NC_085136.1	252561521	252563118	1530	2	forward	WD40 repeat-containing protein SMU1	530.5	41.69	11.66	9.3
XP_019527899.2	NC_085136.1	235578470	235579021	552	1	forward	large ribosomal subunit protein mL43	1304.5	284.14	79.5	63.37
XP_019527905.3	NC_085136.1	235590485	235591652	1110	2	forward	zinc finger protein 865	233	25.24	7.06	5.63
XP_019527923.2	NC_085136.1	231543909	231544525	489	3	reverse	small ribosomal subunit protein uS3m	224	55.08	15.41	12.28
XP_019527934.3	NC_085136.1	232158985	232161132	2148	1	forward	nucleolar protein 10	749.5	41.95	11.74	9.36
XP_019527936.3	NC_085136.1	232466177	232535554	7035	11	forward	rootletin isoform X1	63.58	1.09	0.3	0.24
XP_019527937.2	NC_085136.1	232425578	232427365	1788	1	reverse	uncharacterized protein LOC109399938	5.5	0.37	0.1	0.08
XP_019527939.2	NC_085136.1	232405763	232406956	1077	2	reverse	zinc finger and SCAN domain-containing protein 12	191	21.32	5.97	4.76
XP_019527940.2	NC_085136.1	232381783	232385617	1581	5	reverse	glutamyl-tRNA(Gln) amidotransferase subunit B, mitochondrial	285	21.67	6.06	4.83
XP_019527965.3	NC_085136.1	232318092	232323974	1860	4	forward	eukaryotic translation initiation factor 3 subunit D	7257	469.11	131.24	104.62
XP_019527967.1	NC_085136.1	232293858	232294401	480	2	forward	putative peptidyl-prolyl cis-trans isomerase dodo	269	67.38	18.85	15.03
XP_019527968.2	NC_085136.1	232367734	232370159	1584	5	reverse	DEAD-box helicase Dbp80	592.5	44.97	12.58	10.03
XP_019527969.3	NW_026917191.1	21251	22612	1188	4	forward	putative odorant receptor 83c	3	0.3	0.08	0.07
XP_019527971.1	NC_085136.1	232865504	232865928	360	2	forward	probable small nuclear ribonucleoprotein Sm D2	1845.75	616.46	172.47	137.47
XP_019527972.3	NC_085136.1	231529285	231541948	3300	3	forward	protein MMS22-like	266	9.69	2.71	2.16
XP_019527990.1	NC_085136.1	232357723	232358760	957	2	forward	GDNF-inducible zinc finger protein 1	186.5	23.43	6.56	5.23
XP_019528061.1	NC_085136.1	218461801	218623157	1251	7	forward	protein roadkill isoform X1	71.28	6.85	1.92	1.53
XP_019528069.4	NC_085136.1	219484538	219494709	4047	6	forward	claspin	206	6.12	1.71	1.36
XP_019528071.1	NC_085136.1	219461898	219484121	2340	3	reverse	probable cleavage and polyadenylation specificity factor subunit 2	1595	81.96	22.93	18.28
XP_019528077.3	NC_085136.1	218807803	218816317	3531	5	forward	DNA-directed RNA polymerase II subunit RPB2	15032	511.86	143.2	114.15
XP_019528078.3	NC_085136.1	218790576	218800854	3009	3	reverse	bifunctional 3'-5' exonuclease/ATP-dependent helicase WRN	1020	40.76	11.4	9.09
XP_019528089.2	NC_085136.1	219354495	219355602	909	4	forward	microfibril-associated glycoprotein 4	28	3.7	1.04	0.83
XP_019528093.3	NC_085136.1	217266092	217267280	1122	2	forward	3-hydroxyisobutyryl-CoA hydrolase, mitochondrial	267.5	28.67	8.02	6.39
XP_019528095.2	NC_085136.1	217459823	217462650	1296	3	reverse	large ribosomal subunit protein uL4	139800	12969.8	3628.61	2892.38
XP_019528122.3	NC_085136.1	218954787	218963649	1098	3	reverse	protein arginine N-methyltransferase 1	8347	914.03	255.72	203.84
XP_019528134.3	NC_085136.1	217180805	217182050	1071	3	forward	zinc finger protein 550	363	40.75	11.4	9.09
XP_019528137.3	NC_085136.1	217080413	217086739	1644	4	forward	uncharacterized protein LOC109400109	420	30.72	8.59	6.85
XP_019528163.3	NC_085136.1	215618351	215620334	1095	5	reverse	lachesin	43	4.72	1.32	1.05
XP_019528259.3	NC_085136.1	314800747	314802334	1287	6	forward	odorant receptor 4-like	1.75	0.16	0.05	0.04
XP_019528268.3	NC_085136.1	315297895	315301226	3171	3	forward	zinc finger protein 271	219.5	8.32	2.33	1.86
XP_019528269.3	NC_085136.1	315320303	315321861	1245	3	reverse	zinc finger protein 32	31	2.99	0.84	0.67
XP_019528285.2	NC_085136.1	315624594	315675203	636	2	forward	uncharacterized protein LOC109400257	8	1.51	0.42	0.34
XP_019528286.3	NC_085136.1	315979501	316016404	1680	2	forward	alkaline phosphatase, tissue-nonspecific isozyme	23.5	1.68	0.47	0.38
XP_019528292.3	NC_085136.1	316556078	316557997	1920	1	forward	heat shock protein 70 B2	998	62.5	17.49	13.94
XP_019528309.3	NC_085137.1	200441413	200457817	3192	7	forward	uncharacterized protein LOC109400279	9.5	0.36	0.1	0.08
XP_019528317.1	NC_085137.1	202048773	202049651	756	2	reverse	cuticle protein 8	9	1.43	0.4	0.32
XP_019528334.3	NC_085137.1	201107764	201150546	1074	5	forward	PIH1 domain-containing protein 1	336.5	37.67	10.54	8.4
XP_019528338.3	NC_085137.1	201898717	201899161	378	2	forward	larval cuticle protein A2B-like isoform X2	4.5	1.43	0.4	0.32
XP_019528348.3	NC_085137.1	200102044	200424476	735	3	forward	metallo-beta-lactamase domain-containing protein 1	169	27.65	7.73	6.17
XP_019528385.3	NC_085137.1	201170016	201171423	1158	4	reverse	GTP-binding protein 10 homolog	240	24.92	6.97	5.56
XP_019528392.3	NC_085137.1	201069523	201070442	840	2	reverse	uncharacterized protein LOC109400348	137.5	19.68	5.51	4.39
XP_019528393.3	NC_085137.1	200027961	200030105	1890	5	reverse	very long-chain specific acyl-CoA dehydrogenase, mitochondrial	8	0.51	0.14	0.11
XP_019528397.2	NC_085137.1	201977991	201978558	504	2	reverse	larval cuticle protein A2B-like	2	0.48	0.13	0.11
XP_019528433.1	NC_085136.1	99316258	99317731	660	4	reverse	large ribosomal subunit protein uL16	139834	25474.3	7127.03	5680.98
XP_019528434.3	NC_085136.1	98583988	98625979	1938	4	forward	uncharacterized protein LOC109400384	5.5	0.34	0.1	0.08
XP_019528437.1	NC_085136.1	99301313	99301690	282	2	forward	mitochondrial import inner membrane translocase subunit Tim9	253.5	108.08	30.24	24.1
XP_019528452.2	NC_085136.1	249270747	249271790	981	2	reverse	luciferin sulfotransferase	2.5	0.31	0.09	0.07
XP_019528456.1	NC_085136.1	249668337	249735375	1338	4	reverse	protein phosphatase PP2A 55 kDa regulatory subunit isoform X3	113.2	10.17	2.85	2.27
XP_019528462.1	NC_085136.1	250056244	250056961	450	2	reverse	partner of bursicon	4.5	1.2	0.34	0.27
XP_019528466.3	NC_085136.1	249628986	249650063	2136	4	reverse	protein Skeletor, isoforms B/C	211.5	11.91	3.33	2.65
XP_019528470.3	NC_085136.1	249477908	249480583	2553	3	reverse	TATA box-binding protein-associated factor RNA polymerase I subunit B	247.5	11.66	3.26	2.6
XP_019528471.3	NC_085136.1	249657779	249658968	1128	2	reverse	allantoicase	16	1.71	0.48	0.38
XP_019528472.1	NC_085136.1	249184158	249217149	1545	4	reverse	uncharacterized protein LOC109400415	6	0.47	0.13	0.1
XP_019528473.3	NC_085136.1	249000647	249001888	1080	3	reverse	E3 ISG15--protein ligase HERC5	12.5	1.39	0.39	0.31
XP_019528476.3	NC_085136.1	249458782	249459802	873	3	forward	RISC-loading complex subunit tarbp2 isoform X2	1.5	0.21	0.06	0.05
XP_019528477.2	NC_085136.1	251130896	251131458	504	2	reverse	perlucin-like	0	0	0	0
XP_019528508.3	NC_085136.1	253935050	253955508	1170	2	reverse	protein artichoke-like isoform X2	15.25	1.57	0.44	0.35
XP_019528520.3	NC_085136.1	252295082	252352415	3705	8	forward	uncharacterized protein LOC109400469 isoform X7	461.42	14.97	4.19	3.34
XP_019528537.3	NC_085136.1	252879237	252893539	3366	5	forward	uncharacterized protein LOC109400479	896	32.01	8.95	7.14
XP_019528540.3	NC_085136.1	256413071	256430172	2172	2	reverse	uncharacterized protein LOC109400482	917.5	50.79	14.21	11.33
XP_019528545.3	NC_085136.1	255335248	255342569	486	5	reverse	uncharacterized protein LOC109400486	8.5	2.1	0.59	0.47
XP_019528547.3	NC_085136.1	258127554	258398964	1134	2	reverse	uncharacterized protein LOC109400488	114.83	12.18	3.41	2.72
XP_019528557.3	NC_085136.1	258088322	258104507	2034	5	reverse	uncharacterized protein LOC109400497 isoform X1	400.5	23.67	6.62	5.28
XP_019528559.2	NC_085136.1	255032197	255033273	1008	2	reverse	GDP-fucose transporter 1	1350	161.03	45.05	35.91
XP_019528560.2	NC_085136.1	255030910	255032084	894	4	forward	TBC1 domain family member 7	446	59.98	16.78	13.38
XP_019528562.1	NC_085136.1	254860265	254867422	903	3	reverse	RNA pseudouridylate synthase domain-containing protein 1	158.5	21.1	5.9	4.71
XP_019528570.2	NC_085136.1	254630886	254661035	762	3	forward	2,3-bisphosphoglycerate-dependent phosphoglycerate mutase isoform X1	74.56	11.77	3.29	2.62
XP_019528574.2	NC_085136.1	254630886	254661035	753	3	forward	2,3-bisphosphoglycerate-dependent phosphoglycerate mutase isoform X2	74.56	11.91	3.33	2.66
XP_019528579.1	NC_085136.1	252764938	252765976	900	3	reverse	ADP,ATP carrier protein 2	4.5	0.6	0.17	0.13
XP_019528592.3	NC_085136.1	255219580	255220692	1047	2	reverse	formylglycine-generating enzyme	523	60.06	16.8	13.39
XP_019528594.3	NC_085136.1	252483930	252485105	1104	2	forward	zinc finger protein 148	164.5	17.92	5.01	4
XP_019528609.1	NC_085137.1	392299697	392300832	498	4	forward	uncharacterized protein LOC109400579	4	0.97	0.27	0.22
XP_019528654.2	NC_085137.1	392249179	392249884	516	4	forward	uncharacterized protein LOC109400620 isoform X2	272.25	63.44	17.75	14.15
XP_019528665.3	NC_085137.1	388055699	388056162	399	2	reverse	uncharacterized protein LOC109400633	336.5	101.4	28.37	22.61
XP_019528666.3	NC_085137.1	387769397	387769799	327	2	forward	oxidoreductase-like domain-containing protein 1	32	11.77	3.29	2.62
XP_019528691.3	NC_085137.1	387420733	387437572	1242	2	forward	uncharacterized protein LOC109400662	45.5	4.4	1.23	0.98
XP_019528702.2	NC_085137.1	389235932	389236926	810	3	forward	uncharacterized protein LOC109400667 isoform X1	744	110.44	30.9	24.63
XP_019528704.2	NC_085137.1	389235932	389236926	807	3	forward	uncharacterized protein LOC109400667 isoform X2	744	110.85	31.01	24.72
XP_019528712.1	NC_085137.1	387714029	387757806	681	5	forward	23 kDa integral membrane protein isoform X2	24.75	4.37	1.22	0.97
XP_019528719.1	NC_085137.1	387450228	387451819	993	3	reverse	eukaryotic translation initiation factor 2 subunit 2	13233	1602.29	448.28	357.32
XP_019528720.3	NC_085137.1	387448923	387449771	783	2	forward	uncharacterized protein LOC109400679	145.5	22.34	6.25	4.98
XP_019528740.3	NC_085137.1	386717271	386718248	909	2	reverse	mucin-2	8.5	1.12	0.31	0.25
XP_019528744.3	NC_085137.1	386449997	386451238	987	5	reverse	dnaJ homolog subfamily B member 13	8.67	1.06	0.3	0.24
XP_019528768.3	NC_085137.1	384548291	384549493	1203	1	forward	zinc finger CCCH domain-containing protein 13	318	31.78	8.89	7.09
XP_019528769.3	NC_085137.1	385183200	385198761	2760	3	forward	patj homolog	418.5	18.23	5.1	4.07
XP_019528773.3	NC_085137.1	386399170	386449923	528	3	forward	ADP-ribose glycohydrolase OARD1 isoform X1	210.5	47.93	13.41	10.69
XP_019528782.1	NC_085136.1	279496493	279506017	528	2	reverse	keratin, type II cytoskeletal 1	5509	1254.5	350.98	279.76
XP_019528787.1	NW_026917402.1	4067	9328	1347	5	reverse	integrin-linked protein kinase	1444	128.89	36.06	28.74
XP_019528792.3	NC_085137.1	385967712	385982565	1341	6	forward	uncharacterized protein LOC109400750	46.5	4.17	1.17	0.93
XP_019528794.2	NC_085137.1	386144572	386145091	369	3	reverse	multifunctional methyltransferase subunit TRM112-like protein	519	169.11	47.31	37.71
XP_019528803.1	NC_085136.1	279444430	279464223	1650	4	forward	uncharacterized protein LOC109400757	1143.5	83.33	23.31	18.58
XP_019528807.3	NC_085137.1	386493040	386493384	270	2	forward	cysteine-rich venom protein 6-like	2	0.89	0.25	0.2
XP_019528862.3	NC_085136.1	273884440	273885542	972	3	reverse	WD repeat-containing protein 91	640.5	79.23	22.17	17.67
XP_019528909.2	NC_085136.1	273791718	273792846	801	3	forward	DNA repair protein XRCC3	98.5	14.79	4.14	3.3
XP_019528918.2	NC_085136.1	273661625	273669444	1497	5	forward	regulator of G-protein signaling 7-like	8.5	0.68	0.19	0.15
XP_019528921.3	NW_026917014.1	40465	41337	804	2	reverse	RING finger protein 207	112	16.75	4.69	3.74
XP_019528925.3	NC_085136.1	141645276	141645752	477	1	forward	uncharacterized protein LOC109400899	7	1.76	0.49	0.39
XP_019528956.2	NC_085136.1	273555065	273556491	1233	4	forward	uncharacterized protein LOC109400918	317.5	30.96	8.66	6.9
XP_019528966.3	NC_085136.1	273496019	273523401	2328	5	reverse	transcription elongation factor B polypeptide 3	848.5	43.82	12.26	9.77
XP_019528968.1	NC_085136.1	140241044	140242135	1029	2	reverse	fibrinogen-like protein A	13279	1551.61	434.1	346.02
XP_019528971.3	NC_085136.1	141679173	141679830	588	2	forward	uncharacterized protein LOC109400933	4.5	0.92	0.26	0.21
XP_019528985.2	NC_085136.1	272874212	272876307	1803	6	reverse	polyserase-2	7	0.47	0.13	0.1
XP_019528990.2	NC_085136.1	273066335	273067090	576	3	forward	protein D2	6.5	1.36	0.38	0.3
XP_019529000.3	NC_085137.1	233946752	233987990	3648	14	reverse	voltage-dependent calcium channel subunit alpha-2/delta-3-like	31.5	1.04	0.29	0.23
XP_019529013.3	NC_085137.1	311120468	311142277	2136	5	forward	uncharacterized protein LOC109401004 isoform X2	31.25	1.76	0.49	0.39
XP_019529014.1	NC_085136.1	272059195	272101768	636	5	forward	ras-related and estrogen-regulated growth inhibitor	0.88	0.17	0.05	0.04
XP_019529046.1	NW_026916944.1	45035	45537	327	2	reverse	ragulator complex protein LAMTOR4 homolog	540.33	198.68	55.58	44.31
XP_019529052.3	NW_026916944.1	40555	43464	2124	5	reverse	exocyst complex component 7	837.5	47.41	13.26	10.57
XP_019529054.3	NW_026916944.1	28321	29783	1347	3	forward	vacuolar fusion protein CCZ1 homolog	375.5	33.52	9.38	7.47
XP_019529060.1	NC_085137.1	311349393	311367836	813	4	forward	activating signal cointegrator 1 complex subunit 2 homolog isoform X1	4.5	0.67	0.19	0.15
XP_019529061.1	NC_085137.1	311349393	311367836	747	3	forward	uncharacterized protein LOC109401031 isoform X2	4.5	0.72	0.2	0.16
XP_019529062.2	NC_085137.1	312018883	312020391	831	4	reverse	pyrroline-5-carboxylate reductase 1, mitochondrial	794	114.88	32.14	25.62
XP_019529107.3	NC_085137.1	234283051	234294032	1491	3	reverse	protein adenylyltransferase Fic	723	58.3	16.31	13
XP_019529232.4	NC_085137.1	505238241	505241186	480	2	reverse	protein extra-macrochaetae	49.5	12.4	3.47	2.77
XP_019529352.2	NC_085137.1	374049334	374050168	702	3	reverse	phospholipid scramblase 1 isoform X4	1704.86	292	81.69	65.12
XP_019529381.3	NC_085137.1	374026075	374027563	1413	2	forward	uncharacterized protein LOC109401330	2	0.17	0.05	0.04
XP_019529410.2	NC_085137.1	229876680	229877229	474	2	forward	lysozyme 2	1	0.25	0.07	0.06
XP_019529411.1	NC_085137.1	229861683	229862503	696	3	forward	ciliary microtubule associated protein 1A	5.5	0.95	0.27	0.21
XP_019529413.2	NC_085137.1	227684524	227704720	780	2	forward	uncharacterized protein LOC109401358	9.5	1.46	0.41	0.33
XP_019529415.2	NC_085137.1	229698493	229705935	3162	7	forward	exportin-1	4168	158.49	44.34	35.34
XP_019529434.3	NC_085137.1	228069125	228076927	1656	3	reverse	protein numb isoform X1	38	2.76	0.77	0.62
XP_019529448.3	NC_085137.1	230324802	230357604	2229	4	forward	protein ref(2)P	6059.5	326.86	91.45	72.89
XP_019529455.2	NC_085137.1	373685364	373687974	1143	3	reverse	monocyte to macrophage differentiation factor	545	57.33	16.04	12.79
XP_019529468.2	NC_085137.1	373617648	373638861	1677	6	reverse	regulator of G-protein signaling 7	54.25	3.89	1.09	0.87
XP_019529489.2	NC_085137.1	225907996	225908826	765	2	reverse	3-oxoacyl-[acyl-carrier-protein] reductase FabG	3	0.47	0.13	0.11
XP_019529494.2	NC_085137.1	226416073	226418714	948	3	reverse	sperm microtubule associated protein 2	19	2.41	0.67	0.54
XP_019529500.1	NC_085137.1	229637835	229661681	1395	7	forward	TBC1 domain family member 20	257	22.15	6.2	4.94
XP_019529505.2	NC_085137.1	229757738	229758791	768	5	forward	anamorsin homolog	1889.5	295.81	82.76	65.97
XP_019529508.3	NC_085137.1	226470530	226472139	1344	2	forward	uncharacterized protein LOC109401411	465.5	41.64	11.65	9.29
XP_019529520.1	NC_085137.1	228328668	228345481	489	2	reverse	thyrostimulin beta-5 subunit-like	0	0	0	0
XP_019529521.2	NC_085137.1	228527872	228536939	363	2	forward	thyrostimulin alpha-2 subunit-like	0	0	0	0
XP_019529522.2	NC_085137.1	373410260	373423348	2232	5	reverse	mitotic spindle assembly checkpoint protein MAD1	2280	122.82	34.36	27.39
XP_019529528.3	NC_085137.1	224900288	224903796	1608	5	reverse	ovochymase-2 isoform X1	6.5	0.49	0.14	0.11
XP_019529532.3	NC_085137.1	224878145	224889887	2370	4	forward	neprilysin-3 isoform X2	23.75	1.2	0.34	0.27
XP_019529538.3	NC_085137.1	225109611	225112256	2646	1	forward	endoplasmic reticulum metallopeptidase 1-like	3	0.14	0.04	0.03
XP_019529541.3	NC_085137.1	224980369	224981491	927	4	forward	regucalcin	6	0.78	0.22	0.17
XP_019529545.3	NC_085136.1	322346335	322347578	1179	2	forward	uncharacterized protein LOC109401158	0.5	0.05	0.01	0.01
XP_019529549.3	NC_085136.1	218741232	218743784	2553	1	reverse	uncharacterized protein LOC109401447	95.5	4.5	1.26	1
XP_019529605.1	NW_026917438.1	1936	3137	948	2	reverse	large ribosomal subunit protein uL10	222356	28201.5	7890.03	6289.17
XP_019529628.3	NW_026917437.1	9	1137	915	4	reverse	uncharacterized protein LOC109401504	972.5	127.79	35.75	28.5
XP_019529629.2	NW_026917437.1	12922	20113	852	4	reverse	uncharacterized protein LOC109401505	658	92.86	25.98	20.71
XP_019529653.2	NC_085137.1	373657182	373658123	876	2	reverse	cilia- and flagella-associated protein 20	4.5	0.62	0.17	0.14
XP_019529663.1	NC_085137.1	373606262	373606711	213	3	reverse	NADH dehydrogenase [ubiquinone] 1 alpha subcomplex subunit 1	344	194.18	54.33	43.3
XP_019529728.2	NW_026917063.1	10018	11580	1563	1	forward	uncharacterized protein LOC109401612	7.5	0.58	0.16	0.13
XP_019529757.1	NC_085136.1	254984957	254996437	1230	4	reverse	putative nuclease HARBI1	19	1.86	0.52	0.41
XP_019529760.1	NC_085136.1	254978005	254982611	810	2	forward	uncharacterized protein LOC109401643	2	0.3	0.08	0.07
XP_019529842.3	NC_085137.1	215147360	215188405	1539	2	forward	protein decapentaplegic	13.75	1.07	0.3	0.24
XP_019529851.1	NC_085137.1	214850906	214895922	1092	4	reverse	pancreatic triacylglycerol lipase	3	0.33	0.09	0.07
XP_019529858.3	NC_085137.1	214642668	214839266	1839	7	forward	vesicular glutamate transporter 1	17.5	1.14	0.32	0.26
XP_019529859.3	NC_085137.1	214966317	214967851	1533	2	forward	LOW QUALITY PROTEIN: glycerate kinase	172.5	13.53	3.79	3.02
XP_019529861.3	NC_085137.1	214925582	214944968	996	4	reverse	pancreatic lipase-related protein 2 isoform X1	38	4.59	1.28	1.02
XP_019529866.2	NC_085137.1	518516083	518523601	3546	16	reverse	adenylyl cyclase X E isoform X1	30.75	1.04	0.29	0.23
XP_019529985.3	NC_085136.1	68134517	68137492	2661	5	reverse	protein aubergine	25.5	1.15	0.32	0.26
XP_019529987.3	NC_085136.1	68125306	68126137	765	2	forward	DNA excision repair protein ERCC-1	217	34.11	9.54	7.61
XP_019529998.1	NC_085136.1	66269076	66269539	393	2	forward	mediator of RNA polymerase II transcription subunit 10	608.5	186.17	52.08	41.52
XP_019530001.3	NC_085136.1	64290560	64291580	960	2	reverse	uncharacterized protein LOC109401849	0	0	0	0
XP_019530002.3	NC_085136.1	66744687	66746222	1536	1	forward	probable cytochrome P450 6d5	10	0.78	0.22	0.17
XP_019530003.3	NC_085136.1	62225300	62256720	1872	3	reverse	sodium channel protein Nach	12	0.77	0.22	0.17
XP_019530005.3	NC_085136.1	66750065	66750862	726	2	reverse	uncharacterized protein LOC109401859	29	4.8	1.34	1.07
XP_019530006.3	NC_085136.1	29468742	29469568	693	3	forward	myb/SANT-like DNA-binding domain-containing protein 1	4	0.69	0.19	0.15
XP_019530008.3	NC_085136.1	61739134	61944329	6825	9	forward	titin-like isoform X2	5.13	0.09	0.03	0.02
XP_019530013.3	NC_085136.1	66666468	66667575	930	2	reverse	3'-5' exonuclease	563.42	72.84	20.38	16.24
XP_019530016.3	NC_085136.1	62140702	62153039	5154	4	forward	uncharacterized protein LOC109401875	759	17.71	4.95	3.95
XP_019530017.3	NC_085136.1	62154644	62172219	1599	5	reverse	ubiquitin carboxyl-terminal hydrolase MINDY-3 homolog	3203.5	240.88	67.39	53.72
XP_019530030.3	NC_085136.1	66242213	66268646	6072	6	reverse	nuclear pore complex protein Nup205	2236	44.28	12.39	9.87
XP_019530044.3	NC_085136.1	62181684	62216349	3561	7	forward	ankyrin repeat and LEM domain-containing protein 2 homolog isoform X1	1237	41.77	11.69	9.31
XP_019530048.3	NC_085136.1	65999827	66001635	1752	2	forward	protein phosphatase 1H	1477	101.36	28.36	22.6
XP_019530049.3	NC_085136.1	65970141	65977046	1314	3	forward	clusterin-associated protein 1	68	6.22	1.74	1.39
XP_019530050.3	NC_085136.1	67363738	67394998	1353	4	reverse	glycosaminoglycan xylosylkinase homolog	1485.5	132.01	36.93	29.44
XP_019530052.3	NC_085136.1	67291343	67292251	909	1	forward	uncharacterized protein LOC109401897	2	0.26	0.07	0.06
XP_019530061.3	NC_085136.1	63012630	63014452	1662	3	reverse	histidine--tRNA ligase, cytoplasmic	1448	104.75	29.31	23.36
XP_019530067.3	NC_085136.1	64277346	64279208	1863	1	forward	protein SPT2 homolog	586.5	37.85	10.59	8.44
XP_019530070.1	NC_085136.1	61994527	62104324	492	3	forward	coactosin-like protein	427.5	104.47	29.23	23.3
XP_019530072.3	NC_085136.1	66290125	66298654	696	4	reverse	phosphatidylglycerophosphatase and protein-tyrosine phosphatase 1 isoform X1	304.5	52.6	14.72	11.73
XP_019530074.2	NC_085136.1	66288907	66289734	534	3	forward	succinate dehydrogenase [ubiquinone] cytochrome b small subunit, mitochondrial	1268	285.5	79.88	63.67
XP_019530077.3	NC_085136.1	62988783	63005390	1557	3	forward	sin3 histone deacetylase corepressor complex component SDS3	3725	287.65	80.48	64.15
XP_019530082.1	NC_085136.1	66688154	66689830	1542	3	forward	brahma-associated protein of 60 kDa	2165	168.81	47.23	37.65
XP_019530085.2	NC_085136.1	63145094	63146124	909	2	reverse	hydroxyacylglutathione hydrolase, mitochondrial isoform X1	70.63	9.34	2.61	2.08
XP_019530087.2	NC_085136.1	63145094	63145885	792	1	reverse	hydroxyacylglutathione hydrolase, mitochondrial isoform X2	38.63	5.86	1.64	1.31
XP_019530103.3	NC_085136.1	63042042	63045050	903	2	reverse	RING finger protein 141	1331	177.22	49.58	39.52
XP_019530104.3	NC_085136.1	67395399	67397532	2073	2	forward	nitric oxide-associated protein 1	576.5	33.44	9.35	7.46
XP_019530107.3	NC_085136.1	67594799	67596563	1365	3	forward	zinc finger and SCAN domain-containing protein 2-like isoform X1	139.33	12.27	3.43	2.74
XP_019530115.3	NC_085136.1	64690124	64691703	1515	2	forward	probable cytochrome P450 6d4	5.5	0.44	0.12	0.1
XP_019530196.2	NC_085136.1	94428698	94429267	570	1	reverse	actin nucleation-promoting factor WAS	7	1.48	0.41	0.33
XP_019530210.2	NC_085136.1	93189323	93225733	540	3	forward	uncharacterized protein LOC109402067	0.5	0.11	0.03	0.02
XP_019530212.1	NC_085136.1	93225939	93244212	438	2	reverse	uncharacterized protein LOC109402069	1	0.27	0.08	0.06
XP_019530227.1	NC_085136.1	90680330	90692950	1299	3	forward	adenosylhomocysteinase	5432	502.78	140.67	112.13
XP_019530237.2	NW_026917156.1	23709	24822	981	3	forward	mitochondrial amidoxime-reducing component 1	130	15.93	4.46	3.55
XP_019530238.2	NC_085136.1	92748635	92776801	726	3	reverse	vesicle-associated membrane protein 7	1071.25	177.41	49.64	39.56
XP_019530244.1	NC_085136.1	92183700	92210528	1662	2	reverse	protein yellow	30	2.17	0.61	0.48
XP_019530246.3	NC_085136.1	94117687	94118382	696	1	reverse	uncharacterized protein LOC109402086	4	0.69	0.19	0.15
XP_019530266.3	NC_085137.1	96013058	96030202	1173	5	reverse	venom protease	316	32.39	9.06	7.22
XP_019530267.3	NC_085137.1	95975282	95977657	555	2	reverse	uncharacterized protein LOC109402101	316	68.46	19.15	15.27
XP_019530268.2	NC_085137.1	95912227	95913952	1449	4	reverse	lysophospholipid acyltransferase 7	1040.75	86.36	24.16	19.26
XP_019530284.2	NC_085137.1	95744238	95748627	1143	5	reverse	protein PRRC1	1024.5	107.77	30.15	24.03
XP_019530285.3	NC_085137.1	96290976	96294534	2700	10	forward	uncharacterized protein LOC109402116	31	1.38	0.39	0.31
XP_019530302.3	NW_026916968.1	17099	25682	3132	4	reverse	valine--tRNA ligase	13550.5	520.19	145.54	116.01
XP_019530319.1	NC_085137.1	31730143	31837904	648	5	forward	dual specificity protein phosphatase 3 isoform X3	9.7	1.8	0.5	0.4
XP_019530340.1	NC_085136.1	3106554	3107582	1029	1	reverse	casein kinase II subunit alpha	5725.5	669	187.17	149.19
XP_019530341.1	NC_085137.1	31739909	31837904	594	4	forward	dual specificity protein phosphatase 3 isoform X5	9.7	1.96	0.55	0.44
XP_019530343.3	NC_085136.1	3168053	3169567	1317	2	forward	26S proteasome regulatory subunit 4	4483	409.27	114.5	91.27
XP_019530356.3	NC_085136.1	3022407	3024783	1905	5	forward	gametogenetin-binding protein 2-like	1399	88.3	24.7	19.69
XP_019530389.1	NC_085136.1	116629387	116735205	1197	5	reverse	obg-like ATPase 1	3415	343.03	95.97	76.5
XP_019530390.2	NC_085136.1	116406932	116407479	369	3	reverse	ras-related protein Rab-10	303.5	98.89	27.67	22.05
XP_019530398.3	NC_085136.1	116132270	116191827	1701	6	reverse	leucine-rich repeat flightless-interacting protein 2 isoform X1	40.37	2.85	0.8	0.64
XP_019530404.3	NC_085136.1	119903903	119920425	2133	5	forward	dolichyl-diphosphooligosaccharide--protein glycosyltransferase subunit STT3A	2113	119.11	33.32	26.56
XP_019530409.2	NC_085136.1	119381952	119383892	1764	4	reverse	scoloptoxin SSD14	18	1.23	0.34	0.27
XP_019530410.2	NC_085136.1	119361514	119363413	1710	4	forward	scoloptoxin SSD14-like	57	4.01	1.12	0.89
XP_019530417.2	NC_085136.1	118602952	118645807	1233	7	reverse	endoplasmic reticulum resident protein 44	753.5	73.48	20.56	16.39
XP_019530421.2	NC_085136.1	118716694	118759385	2991	3	forward	proteoglycan 4	95.5	3.84	1.07	0.86
XP_019530422.3	NC_085136.1	119888247	119901939	2955	4	reverse	vacuolar protein sorting-associated protein 18 homolog	737.5	30.01	8.4	6.69
XP_019530423.3	NC_085136.1	116396099	116397510	1347	2	forward	dolichyl-diphosphooligosaccharide--protein glycosyltransferase 48 kDa subunit	1341	119.7	33.49	26.69
XP_019530438.3	NC_085136.1	120510158	120520954	1626	5	reverse	transmembrane protein 181	15	1.11	0.31	0.25
XP_019530450.1	NC_085136.1	119938405	119939995	699	2	reverse	uncharacterized protein LOC109402253	3	0.52	0.14	0.12
XP_019530468.1	NC_085137.1	29887359	29887859	420	2	forward	NTF2-related export protein	993	284.27	79.53	63.39
XP_019530500.2	NC_085137.1	29817577	29824360	3174	5	forward	ATP-dependent DNA/RNA helicase DHX36	420	15.91	4.45	3.55
XP_019530562.2	NC_085137.1	28851756	28860897	1419	3	forward	gamma-butyrobetaine dioxygenase	21	1.78	0.5	0.4
XP_019530567.3	NC_085136.1	260405349	260406581	1233	1	forward	uncharacterized protein LOC109402353	1205.5	117.55	32.89	26.22
XP_019530572.3	NC_085136.1	259842039	259845292	3180	2	reverse	BTB/POZ domain-containing protein 7	457.5	17.3	4.84	3.86
XP_019530575.3	NC_085136.1	259723069	259821034	2652	9	forward	glycerol-3-phosphate acyltransferase 1, mitochondrial isoform X1	1184.58	53.71	15.03	11.98
XP_019530577.3	NC_085136.1	259761454	259821034	2367	7	forward	glycerol-3-phosphate acyltransferase 1, mitochondrial isoform X3	918.83	46.67	13.06	10.41
XP_019530582.3	NC_085136.1	259532891	259535050	1461	3	forward	prostasin	0.5	0.04	0.01	0.01
XP_019530593.3	NC_085136.1	310249950	310253681	1215	4	forward	HSPB1-associated protein 1	73.5	7.27	2.03	1.62
XP_019530594.2	NC_085136.1	310591635	310593682	1704	4	forward	myoneurin	140.5	9.91	2.77	2.21
XP_019530611.2	NC_085136.1	310855576	310856188	555	2	forward	guanosine-3',5'-bis(diphosphate) 3'-pyrophosphohydrolase MESH1	21.13	4.58	1.28	1.02
XP_019530615.2	NW_026917222.1	22764	25000	1417	3	forward	T-complex protein 1 subunit epsilon	10669.5	905.33	253.29	201.9
XP_019530625.3	NC_085136.1	311654490	311675672	1656	3	forward	glucosidase 2 subunit beta	1961.5	142.42	39.84	31.76
XP_019530630.2	NC_085136.1	310751855	310755319	618	4	reverse	uncharacterized protein LOC109402412	2	0.39	0.11	0.09
XP_019530654.2	NC_085136.1	310291430	310317799	714	5	forward	G-box-binding factor isoform X2	170.2	28.66	8.02	6.39
XP_019530655.2	NC_085136.1	310291430	310319003	714	5	forward	G-box-binding factor isoform X1	47.08	7.93	2.22	1.77
XP_019530658.2	NC_085136.1	310291430	310319678	705	5	forward	G-box-binding factor isoform X4	68.7	11.72	3.28	2.61
XP_019530659.2	NC_085136.1	310291430	310319326	669	5	forward	multiple coagulation factor deficiency protein 2 homolog isoform X5	54.7	9.83	2.75	2.19
XP_019530661.2	NC_085136.1	310291430	310319003	627	4	forward	multiple coagulation factor deficiency protein 2 homolog isoform X6	44.66	8.56	2.4	1.91
XP_019530675.1	NC_085136.1	310767617	310777865	756	3	forward	uncharacterized protein LOC109402443	986	156.81	43.87	34.97
XP_019530677.3	NC_085136.1	311744864	311745983	930	4	forward	uncharacterized protein LOC109402444	2	0.26	0.07	0.06
XP_019530688.3	NW_026917046.1	32134	33768	1551	2	forward	uncharacterized protein LOC109402455	259.5	20.12	5.63	4.49
XP_019530690.3	NC_085136.1	309800747	309802166	762	2	reverse	uncharacterized protein LOC109402457	10	1.58	0.44	0.35
XP_019530691.3	NC_085136.1	309799700	309800497	735	2	reverse	uncharacterized protein LOC109402458	6	0.98	0.27	0.22
XP_019530698.2	NC_085136.1	313410627	313427987	1545	4	forward	CLIP domain-containing serine protease HP8	221.5	17.24	4.82	3.84
XP_019530702.2	NC_085137.1	28549502	28560631	2613	5	forward	spermatogenesis-associated protein 20 isoform X1	468	21.53	6.02	4.8
XP_019530703.2	NC_085136.1	310874171	310886676	501	2	forward	putative defense protein 3	3	0.72	0.2	0.16
XP_019530707.4	NC_085137.1	31942918	31944071	1086	2	forward	3-phosphoinositide-dependent protein kinase 1	740.5	81.98	22.94	18.28
XP_019530721.4	NC_085137.1	34221804	34223889	1812	5	forward	probable ATP-dependent RNA helicase pitchoune	3204.5	212.63	59.49	47.42
XP_019530725.2	NC_085137.1	31859067	31871913	2442	5	forward	uncharacterized protein LOC109402496	24.5	1.21	0.34	0.27
XP_019530727.3	NC_085137.1	31872545	31894686	681	5	reverse	protein YIPF6	668.5	118.03	33.02	26.32
XP_019530728.3	NC_085137.1	34208393	34211283	2292	4	forward	glycine--tRNA ligase isoform X1	7046.75	369.66	103.42	82.44
XP_019530734.3	NC_085137.1	32680862	32682636	1587	2	forward	probable dolichyl pyrophosphate Man9GlcNAc2 alpha-1,3-glucosyltransferase	2381	180.39	50.47	40.23
XP_019530735.4	NC_085137.1	32697116	32698366	1194	2	forward	uncharacterized protein LOC109402504	1587.17	159.83	44.72	35.64
XP_019530737.2	NC_085137.1	32680465	32697011	258	3	forward	bolA-like protein 2	286.17	133.36	37.31	29.74
XP_019530738.3	NC_085137.1	31906817	31935034	3522	12	reverse	probable phosphorylase b kinase regulatory subunit beta isoform X1	366.96	12.53	3.5	2.79
XP_019530752.3	NC_085137.1	32670883	32673336	1623	2	reverse	dnaJ homolog subfamily C member 21	368.5	27.3	7.64	6.09
XP_019530753.3	NC_085137.1	32669863	32670711	687	3	forward	proteasome subunit beta type-6	3565.5	624.01	174.58	139.16
XP_019530766.3	NC_085137.1	31624032	31626196	1986	4	reverse	polypeptide N-acetylgalactosaminyltransferase 3	545.5	33.03	9.24	7.36
XP_019530771.2	NC_085137.1	27814204	27822062	2781	4	forward	uncharacterized protein LOC109402527 isoform X1	14.5	0.63	0.18	0.14
XP_019530787.2	NW_026916790.1	4993	11409	519	3	forward	uncharacterized protein LOC109402571	116	26.87	7.52	5.99
XP_019530794.2	NC_085137.1	27754438	27756428	1554	2	reverse	uncharacterized protein LOC109402575	248	19.19	5.37	4.28
XP_019530809.2	NC_085137.1	27743624	27746265	2505	3	forward	pre-mRNA-processing factor 40 homolog A	3324	159.55	44.64	35.58
XP_019530816.3	NC_085137.1	437602015	437604063	1977	2	reverse	titin homolog	10	0.61	0.17	0.14
XP_019530817.3	NC_085137.1	437068299	437076398	8100	1	forward	uncharacterized protein LOC109402580	702.5	10.43	2.92	2.33
XP_019530822.2	NC_085137.1	27738321	27743308	1281	2	reverse	uncharacterized protein LOC109402583	164	15.39	4.31	3.43
XP_019530823.3	NC_085137.1	437299516	437309141	1503	3	forward	NF-kappa-B essential modulator	2119.5	169.55	47.44	37.81
XP_019530832.3	NC_085137.1	437248667	437256635	3810	7	reverse	mediator of DNA damage checkpoint protein 1 isoform X1	406.5	12.83	3.59	2.86
XP_019530833.3	NC_085137.1	437250004	437256635	3309	6	reverse	transcription initiation factor TFIID subunit 3 isoform X2	315.5	11.46	3.21	2.56
XP_019530834.3	NC_085137.1	437276170	437285101	741	3	forward	partner of Y14 and mago	319.5	51.84	14.5	11.56
XP_019530841.3	NC_085137.1	429046845	429048194	936	5	forward	tumor susceptibility gene 101 protein	1008	129.48	36.23	28.88
XP_019530846.2	NC_085137.1	27693300	27699986	1503	3	reverse	serine--tRNA ligase, cytoplasmic	11112	888.92	248.7	198.24
XP_019530857.2	NC_085136.1	42961319	42976185	2703	2	forward	protein toll	572.5	25.47	7.12	5.68
XP_019530858.2	NC_085136.1	42370454	42371398	945	1	forward	uncharacterized protein LOC109402616	4	0.51	0.14	0.11
XP_019530862.2	NC_085136.1	42371649	42372011	297	2	reverse	uncharacterized protein LOC109402618	7	2.83	0.79	0.63
XP_019530863.3	NC_085136.1	42353987	42354349	294	2	reverse	uncharacterized protein LOC109402619	1	0.41	0.11	0.09
XP_019530875.2	NC_085136.1	42260458	42263554	3036	2	forward	protein toll-like	90.5	3.58	1	0.8
XP_019530879.2	NC_085137.1	31680529	31681403	819	2	forward	uncharacterized protein LOC109402628	1	0.15	0.04	0.03
XP_019530882.1	NC_085136.1	43012854	43029710	381	4	reverse	histone H2A.V	2248	709.42	198.48	158.21
XP_019530889.2	NC_085136.1	43078212	43079313	969	3	forward	SPARC	30941	3839.21	1074.11	856.18
XP_019530893.3	NC_085136.1	44554824	44558799	3054	6	reverse	polycomb protein Pcl	300	11.81	3.3	2.63
XP_019530905.2	NC_085136.1	322517860	322519649	1590	3	forward	facilitated trehalose transporter Tret1-2 homolog	9	0.68	0.19	0.15
XP_019530909.2	NC_085136.1	44222226	44222847	462	2	forward	uncharacterized protein LOC109402665	1507.5	392.33	109.76	87.49
XP_019530911.2	NC_085136.1	44158364	44159736	1314	2	forward	zinc carboxypeptidase isoform X1	146	13.36	3.74	2.98
XP_019530912.2	NC_085136.1	44158364	44159736	1227	3	forward	zinc carboxypeptidase isoform X2	146	14.31	4	3.19
XP_019530931.3	NC_085136.1	44304165	44330120	1494	3	reverse	facilitated trehalose transporter Tret1 isoform X2	48	3.86	1.08	0.86
XP_019530935.3	NC_085136.1	46897949	46898866	834	2	forward	uncharacterized protein LOC109402685	1334.5	192.39	53.83	42.9
XP_019530938.3	NW_026917330.1	7872	9733	1668	4	forward	uncharacterized protein F54F2.9	136	9.8	2.74	2.19
XP_019530940.2	NC_085136.1	44160761	44184197	1362	2	forward	zinc carboxypeptidase	304	26.84	7.51	5.98
XP_019530941.2	NC_085136.1	44400801	44401464	603	2	forward	ER membrane protein complex subunit 8/9 homolog	1977	394.2	110.29	87.91
XP_019530953.3	NC_085137.1	385256024	385256549	453	2	forward	uncharacterized protein LOC109402709	2	0.53	0.15	0.12
XP_019530954.3	NC_085137.1	385271337	385271802	399	2	forward	osteopontin	2	0.6	0.17	0.13
XP_019530962.3	NC_085137.1	383325636	383357439	2916	7	reverse	protein phtf isoform X1	132.59	5.47	1.53	1.22
XP_019530966.3	NC_085137.1	383325636	383357439	2874	7	reverse	protein phtf isoform X2	132.42	5.54	1.55	1.24
XP_019530976.1	NC_085137.1	28502138	28502601	318	2	forward	uncharacterized protein LOC109402726 isoform X1	0	0	0	0
XP_019530983.1	NC_085137.1	28502329	28502601	273	1	forward	uncharacterized protein LOC109402726 isoform X2	0	0	0	0
XP_019530990.3	NW_026917613.1	18791	19873	1083	1	forward	dnaJ protein homolog 1	2089	231.92	64.89	51.72
XP_019530994.2	NC_085137.1	383678487	383680673	2130	2	reverse	uncharacterized protein LOC109402739	3.5	0.2	0.06	0.04
XP_019531000.3	NC_085137.1	384557812	384558768	957	1	reverse	cell growth-regulating nucleolar protein	170	21.36	5.98	4.76
XP_019531001.3	NC_085137.1	383203427	383205341	1482	2	forward	zinc finger protein 184	366.5	29.73	8.32	6.63
XP_019531002.3	NC_085137.1	385219662	385220684	1023	1	forward	putative uncharacterized protein DDB_G0281733 isoform X1	0.5	0.06	0.02	0.01
XP_019531003.3	NC_085137.1	385227565	385229251	1569	3	reverse	uncharacterized protein LOC109402746	7	0.54	0.15	0.12
XP_019531056.3	NW_026917316.1	19766	20990	1167	2	reverse	glutamate receptor ionotropic, kainate glr-3-like	35	3.61	1.01	0.8
XP_019531135.1	NW_026917842.1	1056	1536	426	2	forward	mediator of RNA polymerase II transcription subunit 21	534	150.72	42.17	33.61
XP_019531189.3	NW_026917344.1	12485	13878	1149	5	forward	uncharacterized protein LOC109402903	52	5.44	1.52	1.21
XP_019531197.3	NC_085136.1	325329627	325339104	789	6	forward	serine protease snake-like	7.5	1.14	0.32	0.25
XP_019531205.3	NC_085136.1	325399706	325400705	798	4	reverse	serine protease Hayan-like	18.5	2.79	0.78	0.62
XP_019531217.3	NC_085136.1	325392676	325395731	2865	4	reverse	aminopeptidase N	29.5	1.24	0.35	0.28
XP_019531230.3	NC_085136.1	325619790	325634885	990	2	reverse	ubiquitin-like domain-containing CTD phosphatase 1	723	87.81	24.57	19.58
XP_019531234.1	NC_085136.1	325443131	325443753	555	2	forward	ADP-ribosylation factor-like protein 2	362	78.42	21.94	17.49
XP_019531256.1	NC_085137.1	266752104	266753366	1263	1	reverse	intracellular hyaluronan-binding protein 4	948.5	90.3	25.26	20.14
XP_019531261.3	NC_085137.1	321849260	321852588	3039	5	reverse	uncharacterized protein LOC109403004 isoform X1	4	0.16	0.04	0.04
XP_019531279.3	NC_085137.1	324450133	324451176	978	2	forward	retinol dehydrogenase 12	22.5	2.77	0.77	0.62
XP_019531283.3	NW_026917340.1	22778	24860	1623	6	reverse	esterase B1	136.5	10.11	2.83	2.26
XP_019531328.3	NC_085137.1	321379280	321379921	642	1	forward	uncharacterized protein LOC109403052	4	0.75	0.21	0.17
XP_019531330.1	NC_085137.1	321793571	321819933	1449	7	forward	pre-mRNA splicing regulator USH1G	8.8	0.73	0.2	0.16
XP_019531337.2	NC_085137.1	321737088	321742819	849	4	reverse	peroxisomal membrane protein PEX14	282.5	40.01	11.19	8.92
XP_019531349.3	NC_085137.1	323551172	323569676	2148	6	reverse	zinc finger protein 26-like	296.5	16.6	4.64	3.7
XP_019531353.3	NC_085137.1	322004536	322006605	1488	3	reverse	ADP-dependent glucokinase	392	31.67	8.86	7.06
XP_019531359.3	NC_085137.1	321998274	322000110	1182	5	reverse	HMG box-containing protein 4	691	70.29	19.67	15.68
XP_019531364.3	NC_085137.1	322002007	322003121	1050	2	forward	uncharacterized protein LOC109403080	205.83	23.57	6.59	5.26
XP_019531373.3	NC_085137.1	321562030	321566197	1575	4	forward	UDP-glycosyltransferase UGT5-like	10	0.76	0.21	0.17
XP_019531388.2	NC_085137.1	325642592	325642973	315	2	reverse	cuticle protein 19 isoform X1	0	0	0	0
XP_019531407.1	NC_085137.1	324776320	324850980	954	3	forward	elongation of very long chain fatty acids protein 6	361.93	45.61	12.76	10.17
XP_019531421.3	NC_085137.1	325071669	325093209	2631	3	reverse	paternally-expressed gene 3 protein	6.5	0.3	0.08	0.07
XP_019531502.1	NC_085137.1	382660273	382661450	1122	2	reverse	major royal jelly protein 1	2	0.21	0.06	0.05
XP_019531530.3	NC_085137.1	382997831	383133970	5841	9	reverse	la-related protein Larp4B isoform X1	216.92	4.47	1.25	1
XP_019531534.3	NC_085137.1	382997831	383090466	4674	8	reverse	la-related protein Larp4B isoform X3	201.32	5.18	1.45	1.15
XP_019531539.3	NC_085137.1	383379304	383475180	5358	25	reverse	uncharacterized protein LOC109403225 isoform X1	9.41	0.21	0.06	0.05
XP_019531540.3	NC_085137.1	383379304	383475180	5322	24	reverse	uncharacterized protein LOC109403225 isoform X2	9.41	0.21	0.06	0.05
XP_019531541.3	NC_085137.1	383379304	383475180	5268	24	reverse	uncharacterized protein LOC109403225 isoform X3	9.29	0.21	0.06	0.05
XP_019531542.3	NC_085137.1	383379304	383475180	5193	24	reverse	uncharacterized protein LOC109403225 isoform X4	8.41	0.19	0.05	0.04
XP_019531543.3	NC_085137.1	383379304	383475180	5157	23	reverse	uncharacterized protein LOC109403225 isoform X5	8.41	0.2	0.05	0.04
XP_019531544.3	NC_085137.1	383379304	383475180	5103	23	reverse	uncharacterized protein LOC109403225 isoform X6	8.29	0.2	0.05	0.04
XP_019531561.2	NC_085137.1	382695748	382706303	1656	5	forward	FGGY carbohydrate kinase domain-containing protein	366	26.57	7.43	5.93
XP_019531562.2	NC_085137.1	382668896	382680896	1140	3	forward	major royal jelly protein 5	19	2	0.56	0.45
XP_019531564.1	NC_085137.1	382681010	382695208	438	3	reverse	uncharacterized protein LOC109403237	170	46.67	13.06	10.41
XP_019531566.2	NC_085137.1	382800148	382822651	1494	6	forward	ADP-ribosylation factor GTPase-activating protein 1 isoform X1	1427.75	114.9	32.15	25.62
XP_019531569.2	NC_085137.1	382800148	382822651	1401	5	forward	ADP-ribosylation factor GTPase-activating protein 1 isoform X2	1412.75	121.24	33.92	27.04
XP_019531570.2	NC_085137.1	382764670	382790314	2532	11	reverse	calcium homeostasis endoplasmic reticulum protein isoform X1	663.25	31.5	8.81	7.02
XP_019531571.2	NC_085137.1	382764670	382790314	2517	11	reverse	calcium homeostasis endoplasmic reticulum protein isoform X2	662.75	31.66	8.86	7.06
XP_019531572.1	NC_085137.1	382737569	382738460	756	3	forward	ubiquitin-conjugating enzyme E2 J2	709	112.76	31.55	25.15
XP_019531884.2	NC_085136.1	124646069	124658680	546	3	reverse	uncharacterized protein LOC109403518	251.5	55.38	15.49	12.35
XP_019531895.3	NC_085136.1	125371874	125373020	1014	2	reverse	probable cytosolic iron-sulfur protein assembly protein Ciao1	2618.5	310.49	86.87	69.24
XP_019531897.3	NC_085136.1	125361421	125362551	1056	2	forward	osteopetrosis-associated transmembrane protein 1	2787.5	317.38	88.8	70.78
XP_019531908.3	NC_085137.1	177145570	177147636	2067	1	forward	uncharacterized protein LOC109403541	13.5	0.79	0.22	0.18
XP_019531912.3	NC_085136.1	128968839	128969643	738	2	forward	farnesol dehydrogenase-like	0	0	0	0
XP_019531916.3	NC_085136.1	129467771	129468943	1113	2	reverse	gastrula zinc finger protein XlCGF53.1	377	40.73	11.39	9.08
XP_019531926.1	NC_085136.1	130624480	130624968	489	1	reverse	S-phase kinase-associated protein 1	8743	2149.72	601.44	479.41
XP_019531927.2	NC_085136.1	130617165	130618907	1428	3	forward	meiosis-specific nuclear structural protein 1	424.5	35.74	10	7.97
XP_019531939.3	NC_085136.1	129997607	130018753	777	5	forward	lysoplasmalogenase TMEM86A isoform X1	15.25	2.36	0.66	0.53
XP_019531940.3	NC_085136.1	129997607	130018486	771	4	forward	lysoplasmalogenase TMEM86A isoform X2	12.5	1.95	0.55	0.43
XP_019531941.3	NC_085136.1	130009561	130018753	753	5	forward	lysoplasmalogenase TMEM86A isoform X3	18.25	2.91	0.82	0.65
XP_019531943.2	NC_085136.1	129420143	129421028	684	4	reverse	protein-L-isoaspartate(D-aspartate) O-methyltransferase	271.5	47.72	13.35	10.64
XP_019531944.2	NC_085136.1	130557161	130567914	1143	2	forward	uncharacterized protein LOC109422982	6.5	0.68	0.19	0.15
XP_019531963.2	NC_085136.1	296797299	296806302	945	3	forward	uncharacterized protein LOC109403597	4	0.51	0.14	0.11
XP_019531971.2	NC_085136.1	296820816	296834222	864	3	reverse	uncharacterized protein LOC109403606	1	0.14	0.04	0.03
XP_019531975.1	NC_085136.1	295728202	295738622	441	3	reverse	golgin subfamily A member 7	502	136.87	38.29	30.52
XP_019531979.2	NC_085136.1	296875631	296876776	1086	2	reverse	uncharacterized protein LOC109403615 isoform X2	20.75	2.3	0.64	0.51
XP_019531994.2	NC_085137.1	401917434	401918520	768	6	forward	RING finger protein vilya	3	0.47	0.13	0.1
XP_019532010.3	NC_085137.1	400324455	400349520	558	3	reverse	calcium and integrin-binding protein 1	8.5	1.83	0.51	0.41
XP_019532014.2	NC_085137.1	400685681	400686346	666	1	forward	histone chaperone asf1	1452	262.13	73.34	58.46
XP_019532022.3	NC_085137.1	400374252	400394206	2652	4	forward	mismatch repair endonuclease PMS2	783	35.5	9.93	7.92
XP_019532040.3	NC_085137.1	403507497	403509684	2109	2	reverse	SWI/SNF-related matrix-associated actin-dependent regulator of chromatin subfamily E member 1	498.5	28.42	7.95	6.34
XP_019532045.2	NC_085137.1	400729084	400736863	1617	4	reverse	diacylglycerol kinase epsilon	205.5	15.28	4.28	3.41
XP_019532048.2	NC_085137.1	400720845	400723373	2268	3	reverse	zinc finger protein 135	238.25	12.63	3.53	2.82
XP_019532053.3	NC_085137.1	400801976	400803573	1302	3	forward	uncharacterized protein DDB_G0287625	111.5	10.3	2.88	2.3
XP_019532058.2	NC_085137.1	401648325	401658283	1524	6	reverse	beta-1,3-glucan-binding protein	339.5	26.78	7.49	5.97
XP_019532063.2	NC_085137.1	263906115	263998247	2178	9	reverse	uncharacterized protein LOC109403689	67.25	3.71	1.04	0.83
XP_019532155.2	NC_085136.1	284577098	284604636	1221	3	reverse	hydroxylysine kinase	138.5	13.64	3.82	3.04
XP_019532156.2	NC_085136.1	284623179	284623562	384	1	reverse	uncharacterized protein LOC109403741	326	102.07	28.56	22.76
XP_019532175.3	NC_085137.1	361127584	361128108	468	2	reverse	peritrophin-1	5	1.28	0.36	0.29
XP_019532176.3	NC_085137.1	361945416	361946646	1113	3	forward	microfibril-associated glycoprotein 4-like	0	0	0	0
XP_019532181.3	NC_085137.1	360301491	360303099	1350	3	reverse	LOW QUALITY PROTEIN: tubulin alpha-8 chain	12	1.07	0.3	0.24
XP_019532186.1	NC_085137.1	360255444	360264928	600	3	reverse	ubiquitin-conjugating enzyme E2-22 kDa	546	109.41	30.61	24.4
XP_019532194.2	NC_085137.1	359712373	359713392	1020	1	reverse	speckle-type POZ protein-like	2	0.24	0.07	0.05
XP_019532223.2	NC_085137.1	359848605	359850286	1521	3	forward	microspherule protein 1	8443	667.42	186.73	148.84
XP_019532231.2	NC_085137.1	360315793	360317254	1347	2	forward	tubulin alpha-8 chain	15	1.34	0.37	0.3
XP_019532241.3	NC_085137.1	360082794	360090496	936	3	reverse	zinc finger protein 16	114	14.64	4.1	3.27
XP_019532246.3	NW_026917462.1	2404	23415	6756	9	forward	death-inducer obliterator 1	1825.5	32.49	9.09	7.25
XP_019532294.3	NC_085136.1	336738354	336759336	1305	6	forward	sorting nexin-32 isoform X2	1074.25	98.98	27.69	22.07
XP_019532296.3	NC_085136.1	336110965	336120712	2781	5	reverse	uncharacterized protein LOC109403852	813.5	35.17	9.84	7.84
XP_019532298.2	NC_085136.1	336079030	336080459	1374	2	forward	zinc finger protein ZPR1	1496	130.91	36.63	29.19
XP_019532299.3	NC_085136.1	336696560	336724937	2355	3	reverse	cell division cycle protein 16 homolog	523.5	26.73	7.48	5.96
XP_019532303.3	NC_085136.1	336056806	336058537	1668	2	forward	probable tubulin polyglutamylase ttll-15	132	9.52	2.66	2.12
XP_019532304.1	NC_085136.1	336058971	336059634	606	2	forward	dynein axonemal light chain 1-like	2	0.4	0.11	0.09
XP_019532305.2	NC_085136.1	336061444	336078627	903	4	reverse	vacuolar protein sorting-associated protein 26C	262	34.89	9.76	7.78
XP_019532347.3	NC_085136.1	333268431	333268799	369	1	forward	uncharacterized protein LOC109403901	6	1.96	0.55	0.44
XP_019532378.3	NC_085136.1	333305620	333307275	996	6	forward	uncharacterized protein LOC109406760	2.33	0.28	0.08	0.06
XP_019532392.1	NC_085136.1	333697507	333704051	663	2	forward	uncharacterized protein LOC109403974	26.5	4.81	1.34	1.07
XP_019532398.3	NC_085136.1	334030634	334031254	621	1	forward	protein atonal-like	1	0.19	0.05	0.04
XP_019532403.3	NC_085136.1	334091019	334091513	495	1	reverse	basic helix-loop-helix transcription factor amos-like	2	0.49	0.14	0.11
XP_019532410.1	NC_085136.1	334611003	334612133	1131	1	reverse	actin-87E	14	1.49	0.42	0.33
XP_019532421.3	NC_085136.1	333755044	333782587	4323	5	reverse	condensin complex subunit 1 isoform X2	544.75	15.15	4.24	3.38
XP_019532424.3	NC_085136.1	334840412	334842566	1785	5	forward	glycerol kinase	1438	96.86	27.1	21.6
XP_019532425.3	NC_085136.1	334843022	334856860	897	2	reverse	uncharacterized protein C18orf19 homolog A	2109	282.69	79.09	63.04
XP_019532434.2	NC_085136.1	334903688	334906325	2436	4	reverse	nuclear pore complex protein Nup93-1	2035.5	100.47	28.11	22.41
XP_019532439.3	NC_085136.1	335818289	335833356	2208	4	reverse	L-asparaginase isoform X1	1479.53	80.57	22.54	17.97
XP_019532440.3	NC_085136.1	335818289	335820551	2115	3	reverse	L-asparaginase isoform X2	1449.53	82.4	23.05	18.38
XP_019532443.2	NW_026917116.1	1252	1947	696	1	reverse	UDP-N-acetylglucosamine transferase subunit ALG14 homolog	571.5	98.73	27.62	22.02
XP_019532451.3	NC_085136.1	334442819	334443979	1038	3	forward	tRNA-uridine aminocarboxypropyltransferase 1	437	50.62	14.16	11.29
XP_019532452.3	NC_085136.1	334444110	334444527	294	3	reverse	signal peptidase complex subunit 1	590.5	241.49	67.56	53.85
XP_019532457.3	NC_085136.1	334640081	334641183	1044	2	reverse	actin-like	2.5	0.29	0.08	0.06
XP_019532551.3	NC_085136.1	332469533	332470268	672	2	forward	glutathione S-transferase 1-1	23.5	4.2	1.18	0.94
XP_019532557.2	NW_026916680.1	56095	57558	1314	3	forward	galactose mutarotase	249.5	22.83	6.39	5.09
XP_019532558.2	NW_026916680.1	31236	32427	882	3	forward	valacyclovir hydrolase	633	86.29	24.14	19.24
XP_019532591.2	NC_085137.1	208482645	208483579	603	4	forward	uncharacterized protein LOC109404210	0	0	0	0
XP_019532610.1	NC_085137.1	206694668	206703859	756	5	forward	UPF0430 protein CG31712	658	104.65	29.28	23.34
XP_019532645.3	NC_085137.1	324466342	324485378	6288	8	reverse	protein disabled isoform X1	232.83	4.45	1.25	0.99
XP_019532652.3	NC_085137.1	324431061	324443353	1083	2	forward	probable deoxyhypusine synthase	681.5	75.66	21.17	16.87
XP_019532655.3	NC_085137.1	326198875	326201589	2640	2	forward	putative uncharacterized protein DDB_G0271606	27.5	1.25	0.35	0.28
XP_019532658.3	NC_085137.1	325540316	325540814	438	2	forward	adult-specific cuticular protein ACP-20-like	3.5	0.96	0.27	0.21
XP_019532678.3	NC_085137.1	325590927	325591562	579	2	forward	pro-resilin	5	1.04	0.29	0.23
XP_019532680.1	NC_085137.1	325440037	325440654	549	2	forward	histidine-rich glycoprotein-like	1	0.22	0.06	0.05
XP_019532687.2	NC_085137.1	326729582	326730047	375	2	forward	larval cuticle protein A2B	1	0.32	0.09	0.07
XP_019532696.2	NC_085137.1	325613893	325614387	417	2	reverse	cuticle protein 7-like	7	2.02	0.56	0.45
XP_019532697.3	NC_085137.1	326317747	326318488	675	2	reverse	trichohyalin	2	0.36	0.1	0.08
XP_019532702.3	NC_085137.1	325843753	325844312	501	2	reverse	adult-specific cuticular protein ACP-22-like	5.5	1.32	0.37	0.29
XP_019532711.3	NC_085137.1	326735908	326736405	498	1	reverse	S-phase kinase-associated protein 1-like	0	0	0	0
XP_019532731.3	NC_085137.1	324690778	324691663	819	2	reverse	keratin-associated protein 9-1	7.5	1.1	0.31	0.25
XP_019532732.3	NC_085137.1	327590112	327970179	2421	3	reverse	uncharacterized protein LOC109404342 isoform X1	16.62	0.83	0.23	0.18
XP_019532791.3	NC_085137.1	172138942	172147381	801	4	reverse	cytochrome b-c1 complex subunit Rieske, mitochondrial isoform X1	1905.75	286.06	80.03	63.79
XP_019532801.3	NC_085137.1	172138942	172147381	723	4	reverse	cytochrome b-c1 complex subunit Rieske, mitochondrial isoform X2	1881.75	312.94	87.55	69.79
XP_019532837.3	NC_085137.1	172126551	172127414	864	1	reverse	protein TIPIN homolog	1154	160.59	44.93	35.81
XP_019532870.3	NC_085137.1	172107818	172118894	1344	5	forward	histone-lysine N-methyltransferase SMYD3	293.75	26.28	7.35	5.86
XP_019532984.3	NW_026917258.1	18587	20458	1749	3	forward	zinc finger protein 814	197.25	13.56	3.79	3.02
XP_019533007.3	NW_026917258.1	20538	22408	1506	7	reverse	5'-3' exonuclease PLD3	903.25	72.11	20.18	16.08
XP_019533025.3	NC_085137.1	171862655	171863527	873	1	reverse	uncharacterized protein LOC109404581	277.5	38.22	10.69	8.52
XP_019533044.3	NC_085137.1	389161829	389163772	1434	4	forward	islet cell autoantigen 1	11.5	0.96	0.27	0.22
XP_019533052.1	NC_085137.1	3978265	3978937	615	2	forward	rRNA-processing protein FCF1 homolog	444.5	86.9	24.31	19.38
XP_019533059.3	NC_085137.1	171802073	171852429	4365	8	reverse	protein Atossa	156	4.3	1.2	0.96
XP_019533062.1	NC_085137.1	5817782	5818196	300	2	reverse	ATP synthase subunit g, mitochondrial	3199	1282.11	358.7	285.92
XP_019533065.3	NC_085137.1	5732186	5750253	1233	6	forward	acetylcholine receptor subunit alpha-like 1 isoform X3	1407	137.2	38.39	30.6
XP_019533076.3	NC_085137.1	5894406	5913388	3948	6	reverse	protein brunelleschi	2390.5	72.8	20.37	16.24
XP_019533100.3	NC_085137.1	5916420	5924448	990	2	forward	tRNA-splicing endonuclease subunit Sen2	469.5	57.02	15.95	12.72
XP_019533101.3	NC_085137.1	5924691	5925153	396	2	reverse	COX assembly mitochondrial protein homolog	660	200.39	56.06	44.69
XP_019533115.2	NW_026917179.1	15647	17487	1752	2	forward	uncharacterized protein LOC109404650	1002.5	68.8	19.25	15.34
XP_019533126.1	NC_085137.1	224803733	224811992	1806	3	reverse	wee1-like protein kinase	735	48.93	13.69	10.91
XP_019533133.3	NC_085137.1	224403877	224408795	2229	4	forward	zinc finger protein 502 isoform X1	180	9.71	2.72	2.17
XP_019533134.3	NC_085137.1	224404143	224408795	2031	3	forward	zinc finger protein 502 isoform X2	178.5	10.57	2.96	2.36
XP_019533145.3	NC_085136.1	69631393	69633073	1560	3	reverse	transcription factor grauzone-like	163	12.56	3.51	2.8
XP_019533165.2	NC_085136.1	69967228	69979043	2391	4	reverse	protein sel-1 homolog 1	1367	68.74	19.23	15.33
XP_019533172.3	NC_085136.1	69268941	69271196	2064	4	reverse	cleavage and polyadenylation specificity factor 73	1293	75.32	21.07	16.8
XP_019533176.3	NC_085136.1	70027278	70049982	2226	6	forward	transcription factor grauzone	420.5	22.71	6.35	5.07
XP_019533199.2	NC_085136.1	70175840	70177087	1179	2	forward	uncharacterized protein LOC109404730	262	26.72	7.48	5.96
XP_019533200.3	NC_085137.1	259605887	259622264	4734	12	reverse	guanine nucleotide exchange factor subunit Rich	1501.5	38.14	10.67	8.5
XP_019533203.3	NC_085137.1	171654757	171659739	1848	7	forward	leukotriene A-4 hydrolase	677.79	44.1	12.34	9.83
XP_019533219.3	NC_085137.1	510214807	510227156	879	2	forward	chymotrypsinogen B-like	5.5	0.75	0.21	0.17
XP_019533226.2	NC_085137.1	511499861	511653207	1539	5	reverse	autophagy-related protein 13 homolog isoform X1	2165.5	169.18	47.33	37.73
XP_019533227.2	NC_085137.1	511499861	511585839	1245	4	reverse	autophagy-related protein 13 homolog isoform X2	2054.5	198.41	55.51	44.25
XP_019533229.2	NC_085137.1	171686120	171687445	1326	1	forward	tRNA (adenine(58)-N(1))-methyltransferase non-catalytic subunit TRM6	1129.5	102.42	28.65	22.84
XP_019533234.1	NC_085137.1	511371463	511464951	1593	8	reverse	sensory neuron membrane protein 2 isoform X2	7	0.53	0.15	0.12
XP_019533243.3	NC_085137.1	511120306	511120987	552	3	reverse	adenine phosphoribosyltransferase	50.5	11	3.08	2.45
XP_019533244.1	NC_085137.1	511029184	511087911	849	6	reverse	LHFPL tetraspan subfamily member 3 protein isoform X1	5.96	0.84	0.24	0.19
XP_019533253.3	NC_085137.1	171677575	171685083	978	5	reverse	tRNA pseudouridine synthase-like 1	114.83	14.12	3.95	3.15
XP_019533258.3	NC_085137.1	69065211	69065901	633	2	reverse	uncharacterized protein LOC109404774	165	31.34	8.77	6.99
XP_019533261.2	NC_085137.1	171659825	171660687	513	4	reverse	uncharacterized protein LOC109404777	26.13	6.12	1.71	1.37
XP_019533273.1	NC_085137.1	171661465	171663740	333	3	reverse	PHD finger-like domain-containing protein 5A	298	107.6	30.1	24
XP_019533288.2	NC_085137.1	67181142	67183537	2247	3	reverse	elongation factor G, mitochondrial	1419	75.93	21.24	16.93
XP_019533290.3	NC_085137.1	67219939	67229089	1011	4	forward	sorting nexin-20 isoform X1	337.75	40.17	11.24	8.96
XP_019533291.3	NC_085137.1	67219939	67229089	957	4	forward	sorting nexin-21 isoform X2	337.25	42.37	11.85	9.45
XP_019533296.1	NC_085137.1	67865301	67865927	627	1	reverse	V-type proton ATPase 21 kDa proteolipid subunit c''	2164.5	415.07	116.13	92.56
XP_019533297.3	NC_085137.1	67783720	67785325	1539	2	forward	FAD-dependent oxidoreductase domain-containing protein 1	303	23.67	6.62	5.28
XP_019533299.3	NC_085137.1	69116640	69117539	819	2	forward	prohibitin 1	3134.5	460.17	128.74	102.62
XP_019533300.2	NC_085137.1	67790789	67792270	1482	1	forward	probable 26S proteasome non-ATPase regulatory subunit 3	1749.5	141.94	39.71	31.65
XP_019533301.3	NC_085137.1	67869253	67870192	882	2	forward	F-box/LRR-repeat protein 15	204.5	27.88	7.8	6.22
XP_019533303.1	NC_085137.1	69070907	69082072	396	2	forward	large ribosomal subunit protein eL34	30326	9207.7	2576.07	2053.4
XP_019533308.3	NC_085137.1	69092746	69093549	681	3	reverse	vesicle transport through interaction with t-SNAREs homolog 1A	152.5	26.92	7.53	6
XP_019533311.1	NC_085137.1	68203759	68272558	459	4	reverse	troponin C isoform X2	1.5	0.39	0.11	0.09
XP_019533313.3	NC_085137.1	67199892	67202498	1380	4	reverse	zinc finger protein 227	200	17.43	4.88	3.89
XP_019533400.3	NC_085136.1	98380961	98382313	972	5	reverse	non-homologous end-joining factor 1-like	372.5	46.08	12.89	10.28
XP_019533410.2	NC_085137.1	392267865	392268614	507	4	forward	uncharacterized protein LOC109404914	396	93.91	26.27	20.94
XP_019533413.3	NC_085137.1	392318175	392319431	474	4	reverse	uncharacterized protein LOC109404916	2.5	0.63	0.18	0.14
XP_019533415.3	NC_085137.1	391128489	391143918	1491	5	forward	methyl farnesoate epoxidase-like	26.5	2.14	0.6	0.48
XP_019533429.3	NC_085136.1	24648913	24651229	2247	2	forward	uncharacterized protein K02A2.6-like	18.5	0.99	0.28	0.22
XP_019533443.2	NC_085137.1	390573839	390583527	1380	3	forward	26S proteasome non-ATPase regulatory subunit 12	1954.75	170.31	47.65	37.98
XP_019533447.1	NC_085137.1	393165680	393166278	381	3	reverse	probable small nuclear ribonucleoprotein Sm D1	1498	472.74	132.26	105.42
XP_019533448.2	NC_085137.1	393164788	393165145	294	2	forward	uncharacterized protein LOC109404948	43	17.59	4.92	3.92
XP_019533453.3	NC_085137.1	390814933	390816215	1197	2	reverse	probable malonyl-CoA-acyl carrier protein transacylase, mitochondrial	469	47.11	13.18	10.51
XP_019533455.3	NC_085137.1	390813416	390814762	1347	1	forward	cytoplasmic tRNA 2-thiolation protein 2	456.5	40.75	11.4	9.09
XP_019533456.3	NC_085137.1	390905760	390906930	882	5	forward	nitric oxide synthase-interacting protein homolog	313	42.67	11.94	9.52
XP_019533457.3	NC_085137.1	392330215	392331201	561	4	reverse	uncharacterized protein LOC109404955	112.5	24.11	6.75	5.38
XP_019533595.1	NC_085137.1	170031137	170031521	318	2	reverse	flexible cuticle protein 12-like	3	1.13	0.32	0.25
XP_019533612.2	NC_085136.1	95750504	95752193	1632	2	reverse	uncharacterized protein LOC109405076	10.5	0.77	0.22	0.17
XP_019533625.2	NC_085136.1	95529416	95532103	876	3	reverse	sesquipedalian-1	415.5	57.03	15.96	12.72
XP_019533628.2	NC_085136.1	95784310	95804511	1062	3	forward	nucleic acid dioxygenase ALKBH1	192.5	21.79	6.1	4.86
XP_019533629.2	NC_085136.1	95783403	95783919	459	2	reverse	nuclear nucleic acid-binding protein C1D	946	247.8	69.33	55.26
XP_019533630.3	NC_085136.1	95547654	95557137	2055	6	forward	late secretory pathway protein AVL9 homolog	1157.5	67.72	18.95	15.1
XP_019533635.3	NC_085136.1	95735643	95737605	1902	2	forward	protein Spindly	540.5	34.17	9.56	7.62
XP_019533648.2	NC_085136.1	24549563	24551486	1794	3	forward	DEAD box protein 52 homolog	679.5	45.54	12.74	10.16
XP_019533674.3	NC_085137.1	396733077	396733787	711	1	forward	arylalkylamine N-acetyltransferase-like 2	3	0.51	0.14	0.11
XP_019533679.1	NC_085137.1	399700491	399710152	2412	5	reverse	transitional endoplasmic reticulum ATPase TER94	10383.5	517.6	144.81	115.43
XP_019533693.3	NC_085137.1	400219734	400234886	2250	7	reverse	RNA polymerase II subunit A C-terminal domain phosphatase	899	48.04	13.44	10.71
XP_019533694.1	NC_085137.1	400218927	400219472	468	2	forward	small ribosomal subunit protein uS17m	595.5	152.99	42.8	34.12
XP_019533695.2	NC_085137.1	399592489	399642900	1233	6	forward	palmitoyltransferase ZDHHC15 isoform X1	272.13	26.54	7.42	5.92
XP_019533696.2	NC_085137.1	399592489	399642900	1218	6	forward	palmitoyltransferase ZDHHC15 isoform X2	272.13	26.86	7.52	5.99
XP_019533697.2	NC_085137.1	399592489	399629825	1212	6	forward	palmitoyltransferase ZDHHC15 isoform X3	288.63	28.63	8.01	6.39
XP_019533698.2	NC_085137.1	399592489	399629825	1197	6	forward	palmitoyltransferase ZDHHC15 isoform X4	288.63	28.99	8.11	6.47
XP_019533721.1	NC_085137.1	400256075	400257007	873	2	reverse	SAGA-associated factor 29	895	123.27	34.49	27.49
XP_019533732.3	NC_085137.1	400215033	400216401	1254	2	reverse	E3 ubiquitin-protein ligase TRAIP	391.5	37.54	10.5	8.37
XP_019533733.2	NC_085137.1	399091055	399091996	942	1	reverse	mitochondrial thiamine pyrophosphate carrier	151.5	19.34	5.41	4.31
XP_019533746.1	NC_085136.1	183337807	183409653	1005	3	forward	uncharacterized protein LOC109405190	340	40.68	11.38	9.07
XP_019533751.3	NC_085136.1	338054778	338056866	1962	3	forward	tetratricopeptide repeat protein 30 homolog	37.5	2.3	0.64	0.51
XP_019533763.3	NC_085136.1	338085529	338086604	897	4	reverse	uncharacterized protein LOC109405205	8.5	1.14	0.32	0.25
XP_019533764.3	NC_085136.1	236301	286409	3600	8	reverse	lethal(2) giant larvae protein	1034.38	34.55	9.67	7.7
XP_019533767.2	NC_085136.1	338121950	338132192	1260	4	reverse	adiponectin receptor protein	623.83	59.53	16.65	13.28
XP_019533769.3	NC_085136.1	338036685	338050462	1503	2	forward	uncharacterized protein LOC109405208 isoform X1	485.5	38.84	10.87	8.66
XP_019533771.3	NC_085136.1	338036685	338050462	1440	3	forward	uncharacterized protein LOC109405208 isoform X2	485	40.5	11.33	9.03
XP_019533777.1	NC_085136.1	1422352	1523667	1140	7	forward	homeobox protein abdominal-A homolog isoform X3	3.59	0.38	0.11	0.08
XP_019533784.1	NC_085136.1	1790505	2015970	975	3	forward	homeotic protein ultrabithorax isoform X1	10.5	1.29	0.36	0.29
XP_019533785.1	NC_085136.1	1790505	2015970	924	2	forward	homeotic protein ultrabithorax isoform X2	9.5	1.24	0.35	0.28
XP_019533793.3	NC_085136.1	158741	159226	486	1	forward	tRNA-specific adenosine deaminase 2	261.75	64.76	18.12	14.44
XP_019533795.3	NC_085136.1	338096867	338097954	954	3	reverse	uncharacterized protein LOC109405219	11	1.39	0.39	0.31
XP_019533798.3	NC_085136.1	338099482	338113352	741	4	reverse	transmembrane protein 192 isoform X2	275	44.62	12.48	9.95
XP_019533802.3	NC_085136.1	399107	443925	1560	5	reverse	fatty-acid amide hydrolase 2	36	2.77	0.78	0.62
XP_019533807.3	NW_026917601.1	14391	16012	1437	4	reverse	spindle assembly abnormal protein 6 homolog	384	32.13	8.99	7.17
XP_019533809.3	NC_085136.1	329420	330272	711	3	forward	AN1-type zinc finger protein 2A	1805.5	305.32	85.42	68.09
XP_019533811.2	NC_085136.1	2717906	2762660	1443	5	forward	homeotic protein deformed	7.5	0.62	0.17	0.14
XP_019533814.3	NC_085136.1	384283	398758	1659	2	forward	uncharacterized protein LOC109405236	8.5	0.62	0.17	0.14
XP_019533886.1	NC_085136.1	171154523	171164279	618	3	reverse	flavin reductase (NADPH)	704	136.97	38.32	30.54
XP_019533888.3	NC_085136.1	171109025	171113943	828	3	reverse	mediator of RNA polymerase II transcription subunit 6	136.5	19.82	5.55	4.42
XP_019533897.1	NC_085136.1	170980047	170981875	1449	5	forward	uncharacterized protein LOC109405312	3	0.25	0.07	0.06
XP_019533902.2	NC_085136.1	130132013	130132827	738	2	forward	tRNA (guanine-N(7)-)-methyltransferase	1079	175.79	49.18	39.2
XP_019533940.3	NC_085136.1	5198857	5200232	1050	5	reverse	methionyl-tRNA formyltransferase, mitochondrial	100.5	11.51	3.22	2.57
XP_019533946.3	NC_085136.1	5557498	5559060	540	2	reverse	uncharacterized protein LOC109405348	617	137.38	38.44	30.64
XP_019533950.1	NC_085136.1	6048534	6049685	1152	1	forward	kelch-like protein 40b isoform X1	514.5	53.7	15.02	11.98
XP_019533951.2	NC_085136.1	6049908	6051041	1134	1	forward	kelch-like protein 40a isoform X2	579	61.39	17.18	13.69
XP_019533953.3	NC_085136.1	6122994	6125041	1398	4	reverse	lipoamide acyltransferase component of branched-chain alpha-keto acid dehydrogenase complex, mitochondrial	642.5	55.26	15.46	12.32
XP_019533965.2	NC_085136.1	5207102	5209869	2502	3	forward	uncharacterized protein LOC109405365 isoform X1	742.25	35.67	9.98	7.95
XP_019533982.3	NC_085136.1	4155569	4156975	1407	1	reverse	NADH-ubiquinone oxidoreductase 49 kDa subunit	3054	260.98	73.02	58.2
XP_019533998.3	NW_026917493.1	19470	20853	1320	2	forward	MKI67 FHA domain-interacting nucleolar phosphoprotein	822.25	74.9	20.95	16.7
XP_019534000.3	NC_085136.1	4191318	4192206	819	2	reverse	non-structural maintenance of chromosomes element 3 homolog	453	66.5	18.61	14.83
XP_019534001.1	NC_085136.1	4190677	4191230	435	3	forward	trafficking protein particle complex subunit 1	436.5	120.65	33.75	26.91
XP_019534002.3	NC_085136.1	4106369	4107249	756	3	reverse	vacuolar-sorting protein SNF8	641	101.95	28.52	22.73
XP_019534012.3	NC_085136.1	307953377	307955317	1059	4	reverse	serine protease hepsin	9	1.02	0.29	0.23
XP_019534015.3	NC_085136.1	307815728	307822555	2310	6	reverse	LIM domain-containing protein jub isoform X1	57.58	3	0.84	0.67
XP_019534025.3	NC_085136.1	309659316	309688806	705	3	forward	probable maleylacetoacetate isomerase 2 isoform X1	148.25	25.28	7.07	5.64
XP_019534026.1	NC_085136.1	309658889	309688806	660	4	forward	probable maleylacetoacetate isomerase 2 isoform X2	116.25	21.18	5.92	4.72
XP_019534030.3	NC_085136.1	307765633	307766271	639	1	reverse	ADP-ribosylation factor-like protein 6-interacting protein 4	99	18.63	5.21	4.15
XP_019534032.1	NC_085136.1	309392403	309408346	1203	3	reverse	eukaryotic initiation factor 4A-III	3856.5	385.44	107.84	85.96
XP_019534040.3	NC_085136.1	307744061	307745703	1578	2	forward	zinc finger protein 764	437	33.3	9.32	7.43
XP_019534042.3	NC_085136.1	309757986	309758817	762	2	forward	uncharacterized protein LOC109405433	8.5	1.34	0.38	0.3
XP_019534053.2	NC_085136.1	310494166	310494621	378	2	reverse	uncharacterized protein LOC109405443	520	165.4	46.28	36.89
XP_019534063.3	NC_085136.1	310254636	310271709	1698	7	reverse	presenilin homolog isoform X1	509.5	36.08	10.09	8.05
XP_019534064.3	NC_085136.1	310254636	310271709	1695	7	reverse	presenilin homolog isoform X2	509.5	36.14	10.11	8.06
XP_019534066.3	NC_085136.1	310254636	310271709	1641	7	reverse	presenilin homolog isoform X3	508.5	37.26	10.42	8.31
XP_019534067.2	NC_085136.1	310282330	310282793	402	2	reverse	uncharacterized protein LOC109405452	73.5	21.98	6.15	4.9
XP_019534101.2	NC_085136.1	310501432	310510075	1371	2	forward	G patch domain-containing protein 4	586	51.39	14.38	11.46
XP_019534102.3	NC_085136.1	310510653	310511518	804	2	reverse	ER membrane protein complex subunit 7 homolog	1495	223.57	62.55	49.86
XP_019534104.3	NC_085136.1	311582844	311594647	1431	5	reverse	protein bric-a-brac 1 isoform X1	130.75	10.99	3.07	2.45
XP_019534105.3	NC_085136.1	311582844	311594647	1413	5	reverse	myb-like protein AA isoform X2	130.75	11.13	3.11	2.48
XP_019534116.2	NC_085136.1	185391353	185406556	834	3	reverse	homeobox protein goosecoid	1	0.14	0.04	0.03
XP_019534117.2	NC_085136.1	184970393	184988207	4458	4	forward	adhesion G protein-coupled receptor A3	490.5	13.23	3.7	2.95
XP_019534118.2	NC_085136.1	185020825	185047745	4005	12	forward	calpain-D isoform X1	591.25	17.75	4.97	3.96
XP_019534119.2	NC_085136.1	185020825	185047745	2856	11	forward	calpain-D isoform X2	577.25	24.3	6.8	5.42
XP_019534122.2	NC_085136.1	184706211	184768336	5289	10	forward	E3 ubiquitin-protein ligase UBR1 isoform X1	2696.5	61.3	17.15	13.67
XP_019534123.2	NC_085136.1	185274372	185290145	5343	10	forward	transcription elongation factor SPT6	8800	198.03	55.4	44.16
XP_019534142.1	NC_085136.1	184494633	184538259	807	5	forward	tetraspanin-2	289	43.06	12.05	9.6
XP_019534148.1	NC_085136.1	185367214	185374065	1470	6	forward	uncharacterized protein LOC109405502	529.5	43.31	12.12	9.66
XP_019534150.2	NW_026917421.1	73472	96246	1758	2	reverse	uncharacterized protein LOC109405507	980	67.03	18.75	14.95
XP_019534162.3	NC_085136.1	184928603	184938857	2709	2	forward	uncharacterized protein LOC109405519	16	0.71	0.2	0.16
XP_019534165.1	NC_085136.1	184390591	184412499	1563	5	reverse	E3 ubiquitin-protein ligase Mdm2	914.5	70.35	19.68	15.69
XP_019534182.2	NC_085136.1	183517480	183519279	1800	1	forward	uncharacterized protein LOC109405551	27	1.8	0.5	0.4
XP_019534212.3	NC_085137.1	315210340	315225408	3108	3	reverse	polynucleotide 5'-hydroxyl-kinase NOL9	1654.5	64.01	17.91	14.27
XP_019534217.3	NC_085137.1	142503514	142505747	2100	3	forward	methylcrotonoyl-CoA carboxylase subunit alpha, mitochondrial	349	19.98	5.59	4.46
XP_019534239.1	NC_085136.1	184956497	184970021	3606	7	reverse	structural maintenance of chromosomes protein 3	1786.5	59.57	16.67	13.28
XP_019534250.2	NC_085136.1	185057126	185080504	2940	12	reverse	integrator complex subunit 7	1121.5	45.87	12.83	10.23
XP_019534251.1	NC_085136.1	185304032	185335401	3918	6	reverse	contactin isoform X1	1567.5	48.1	13.46	10.73
XP_019534258.2	NC_085136.1	185221639	185265022	885	5	reverse	protein phosphatase PTC7 homolog	1332	180.96	50.63	40.36
XP_019534268.3	NC_085136.1	185605921	185649689	5934	13	reverse	cadherin-23	525.5	10.65	2.98	2.37
XP_019534269.1	NC_085136.1	184659259	184659906	648	1	forward	NADH-quinone oxidoreductase subunit B 2	3744	694.69	194.36	154.92
XP_019534270.1	NC_085136.1	185489269	185596532	1596	9	forward	tachykinin-like peptides receptor 99D	3.83	0.29	0.08	0.06
XP_019534272.1	NC_085136.1	184696313	184699835	585	3	reverse	ADP-ribosylation factor-like protein 6-interacting protein 1	1493.5	306.96	85.88	68.45
XP_019534280.1	NC_085136.1	184328727	184342794	393	3	reverse	thymosin beta	5325.5	1629.29	455.83	363.35
XP_019534387.1	NC_085137.1	98586365	98587398	975	2	reverse	uncharacterized protein LOC109405778	7.5	0.92	0.26	0.21
XP_019534471.2	NC_085137.1	162558462	162560533	1266	6	forward	glutaryl-CoA dehydrogenase, mitochondrial	436	41.41	11.58	9.23
XP_019534476.2	NC_085137.1	162483560	162503894	1302	4	forward	homogentisate 1,2-dioxygenase	6.5	0.6	0.17	0.13
XP_019534477.2	NC_085137.1	162758064	162759014	774	3	reverse	transcription factor A, mitochondrial	300	46.6	13.04	10.39
XP_019534489.2	NC_085137.1	161642542	161642907	366	1	reverse	vitelline membrane protein 15a-3	0	0	0	0
XP_019534490.2	NC_085137.1	161911246	161911912	603	2	reverse	uncharacterized protein LOC109405890	2	0.4	0.11	0.09
XP_019534493.2	NC_085137.1	162254676	162255512	837	1	forward	uncharacterized protein LOC109405893	0.5	0.07	0.02	0.02
XP_019534512.2	NC_085137.1	161754411	161766749	432	3	forward	uncharacterized protein LOC109405904 isoform X1	3.83	1.07	0.3	0.24
XP_019534522.3	NC_085136.1	170227213	170227641	429	1	forward	uncharacterized protein LOC109405930	22	6.17	1.73	1.38
XP_019534606.1	NC_085137.1	407448381	407448899	375	3	forward	MICOS complex subunit MIC13 homolog QIL1	1034	331.53	92.75	73.93
XP_019534609.3	NC_085137.1	407813011	407813416	336	2	forward	cuticle protein 16.5-like	0	0	0	0
XP_019534610.2	NC_085137.1	407899563	407919495	3192	8	reverse	probable E3 ubiquitin-protein ligase HERC4 isoform X1	494.25	18.62	5.21	4.15
XP_019534612.2	NC_085137.1	407899563	407919495	3177	8	reverse	probable E3 ubiquitin-protein ligase HERC4 isoform X2	493.75	18.69	5.23	4.17
XP_019534623.1	NC_085137.1	407458340	407475506	1314	6	reverse	proliferation-associated protein 2G4	8334	762.59	213.35	170.06
XP_019534625.2	NC_085137.1	407554195	407555079	678	3	reverse	charged multivesicular body protein 5	2183.5	387.22	108.33	86.35
XP_019534638.1	NC_085137.1	408716720	408717535	816	1	reverse	general transcription factor IIF subunit 2	275	40.52	11.34	9.04
XP_019534641.1	NC_085137.1	408738390	408738822	330	2	forward	protein Asterix	379	138.09	38.63	30.79
XP_019534646.2	NC_085137.1	408288489	408291666	1536	5	reverse	zinc finger protein 600	104.75	8.2	2.29	1.83
XP_019534653.2	NC_085137.1	517293568	517294020	453	1	reverse	alpha-N-acetylgalactosamine-specific lectin	2	0.53	0.15	0.12
XP_019534675.2	NC_085137.1	517318323	517331978	2961	3	reverse	E3 ubiquitin-protein ligase Topors	1209	49.09	13.73	10.95
XP_019534676.2	NC_085137.1	518147433	518148827	1395	1	reverse	hydroxymethylglutaryl-CoA synthase 1	774	66.71	18.66	14.88
XP_019534681.1	NC_085137.1	518480121	518481520	1176	4	forward	ras-related GTP-binding protein C	971	99.28	27.77	22.14
XP_019534682.2	NC_085137.1	385157515	385158297	573	4	forward	cyclin-dependent kinase 10	649	136.18	38.1	30.37
XP_019534693.3	NC_085137.1	360029749	360044635	1608	5	reverse	uncharacterized protein LOC109406069	423.5	31.67	8.86	7.06
XP_019534697.2	NC_085137.1	359866807	359868003	1140	2	reverse	26S proteasome non-ATPase regulatory subunit 4	3799.5	400.73	112.11	89.37
XP_019534748.3	NC_085137.1	359843324	359844798	1275	4	reverse	probable trafficking protein particle complex subunit 13 homolog	426.5	40.22	11.25	8.97
XP_019534763.1	NC_085137.1	504653753	504656465	1536	3	reverse	uncharacterized protein LOC109406151	0	0	0	0
XP_019534793.1	NC_085136.1	337399089	337399618	456	2	reverse	uncharacterized protein LOC109406193	7	1.85	0.52	0.41
XP_019534797.3	NC_085136.1	336682390	336691671	1083	3	forward	hatching enzyme 1.2 isoform X2	0.83	0.09	0.03	0.02
XP_019534799.3	NC_085136.1	336682390	336691046	867	3	forward	zinc metalloproteinase nas-4 isoform X3	1.33	0.18	0.05	0.04
XP_019534802.1	NC_085136.1	337347676	337348140	465	1	forward	uncharacterized protein LOC109406203	0	0	0	0
XP_019534823.3	NC_085136.1	336777886	336779725	1683	3	forward	lysosomal acid glucosylceramidase	585	41.79	11.69	9.32
XP_019534881.2	NW_026917292.1	12636	20367	2991	2	forward	transient receptor potential channel pyrexia	45.14	1.81	0.51	0.4
XP_019534933.3	NC_085137.1	358348451	358349474	960	2	reverse	biglycan-like	2	0.25	0.07	0.06
XP_019534992.3	NC_085136.1	94330656	94331189	534	1	forward	uncharacterized protein LOC109406346	3.5	0.79	0.22	0.18
XP_019534995.4	NC_085136.1	172265845	172266708	864	1	reverse	uncharacterized protein LOC109406348	6.5	0.9	0.25	0.2
XP_019535005.1	NC_085136.1	171189030	171189433	171	3	reverse	small ribosomal subunit protein uS14	16925.5	11900.8	3329.53	2653.98
XP_019535021.1	NC_085136.1	171415226	171491283	735	5	reverse	uncharacterized protein LOC109406378 isoform X2	1.5	0.25	0.07	0.05
XP_019535042.2	NC_085137.1	435843814	435856613	924	3	forward	rhythmically expressed gene 5 protein	7.5	0.98	0.27	0.22
XP_019535055.3	NC_085137.1	437155597	437157366	1698	2	reverse	venom carboxylesterase-6	19.5	1.38	0.39	0.31
XP_019535077.2	NC_085137.1	470842139	471032041	5910	14	reverse	myosin heavy chain, non-muscle isoform X1	3140.25	63.89	17.87	14.25
XP_019535079.1	NC_085137.1	471093367	471095082	954	5	forward	cyclin-dependent kinase 4	928	116.96	32.72	26.08
XP_019535080.2	NC_085137.1	471064609	471075282	3684	3	reverse	DIS3-like exonuclease 2	2652.5	86.57	24.22	19.31
XP_019535081.3	NC_085137.1	360136963	360137594	420	4	forward	CDGSH iron-sulfur domain-containing protein 3, mitochondrial	171	48.95	13.7	10.92
XP_019535147.3	NW_026917396.1	17493	21637	2208	2	reverse	zinc finger protein ZFP2-like	220	11.98	3.35	2.67
XP_019535160.3	NW_026917396.1	5161	11092	1671	2	forward	zinc finger protein 260-like	166	11.94	3.34	2.66
XP_019535163.3	NC_085137.1	27176717	27210090	1539	8	reverse	ubiquitin carboxyl-terminal hydrolase 14	2432.5	190.04	53.17	42.38
XP_019535165.3	NC_085137.1	27146270	27147698	1374	2	reverse	zinc finger protein 572	286	25.03	7	5.58
XP_019535172.2	NC_085137.1	27315497	27321099	657	3	forward	glutathione S-transferase D7-like	3.5	0.64	0.18	0.14
XP_019535205.3	NC_085137.1	428964987	428965345	288	2	forward	eclosion hormone	0	0	0	0
XP_019535217.2	NC_085137.1	429113163	429117654	3642	2	reverse	uncharacterized protein LOC109406569	4972.5	164.16	45.93	36.61
XP_019535219.2	NC_085137.1	429270008	429271718	1266	3	forward	mitochondrial inner membrane protein OXA1L	1141.5	108.41	30.33	24.18
XP_019535221.3	NC_085137.1	429200039	429201780	1482	5	forward	NADPH:adrenodoxin oxidoreductase, mitochondrial	634.5	51.48	14.4	11.48
XP_019535237.3	NC_085136.1	42295756	42308436	1449	6	forward	transmembrane protein 135	16	1.33	0.37	0.3
XP_019535246.2	NC_085136.1	43229321	43238057	1836	4	forward	outer dynein arm-docking complex subunit 3	7.5	0.49	0.14	0.11
XP_019535252.2	NC_085136.1	43043007	43044989	1851	2	forward	nucleosomal histone kinase 1	3388.5	220.11	61.58	49.09
XP_019535390.3	NC_085136.1	61192396	61193558	978	4	forward	syntaxin-19-like	1	0.12	0.03	0.03
XP_019535391.3	NC_085136.1	63559254	63561640	1908	2	forward	uncharacterized protein LOC109406852 isoform X1	415.27	26.17	7.32	5.84
XP_019535394.3	NC_085136.1	63559808	63561640	1833	1	forward	uncharacterized protein LOC109406852 isoform X4	412.6	27.06	7.57	6.04
XP_019535414.3	NC_085136.1	61106344	61109138	2715	2	forward	cell division cycle 5-like protein	123	5.45	1.52	1.21
XP_019535416.3	NC_085136.1	61164081	61165265	927	4	forward	syntaxin-1A homolog	0	0	0	0
XP_019535417.3	NC_085136.1	61123442	61163735	858	6	forward	syntaxin-4 isoform X1	1.25	0.18	0.05	0.04
XP_019535470.3	NC_085136.1	170286216	170310803	3609	5	forward	biorientation of chromosomes in cell division protein 1-like 1 isoform X1	1555.75	51.83	14.5	11.56
XP_019535478.3	NC_085136.1	170094896	170107236	543	3	forward	ADP-ribosylation factor 2	4551	1007.72	281.93	224.73
XP_019535512.1	NC_085136.1	2460215	2492345	978	3	forward	homeotic protein antennapedia isoform X1	2.6	0.32	0.09	0.07
XP_019535514.3	NC_085136.1	2576334	2577663	1266	2	forward	segmentation protein fushi tarazu	1	0.09	0.03	0.02
XP_019535517.1	NC_085136.1	2619121	2641947	1116	2	forward	homeotic protein Sex combs reduced	1	0.11	0.03	0.02
XP_019535520.2	NC_085136.1	48007476	48025622	8403	9	forward	uncharacterized protein LOC109406965 isoform X1	894.75	12.8	3.58	2.86
XP_019535521.2	NC_085136.1	48007476	48019554	7359	9	forward	putative leucine-rich repeat-containing protein DDB_G0290503 isoform X2	723.75	11.82	3.31	2.64
XP_019535523.2	NC_085136.1	48007476	48017109	6744	5	forward	putative leucine-rich repeat-containing protein DDB_G0290503 isoform X4	668.75	11.92	3.34	2.66
XP_019535530.2	NC_085136.1	47964970	47966088	1056	2	reverse	transmembrane protein 183	665.5	75.77	21.2	16.9
XP_019535543.2	NC_085136.1	47435009	47454315	2013	4	forward	origin recognition complex subunit 2	874.5	52.23	14.61	11.65
XP_019535546.3	NC_085136.1	48106198	48107558	1278	2	forward	zinc finger protein 773	165	15.52	4.34	3.46
XP_019535556.2	NC_085136.1	47951892	47953594	1641	2	forward	uncharacterized protein LOC109406989	1.5	0.11	0.03	0.02
XP_019535558.2	NC_085136.1	47517530	47518806	1173	2	forward	zinc finger protein 574	90	9.23	2.58	2.06
XP_019535570.2	NC_085137.1	26010886	26035640	4332	5	forward	multidrug resistance-associated protein 1-like isoform X1	9.75	0.27	0.08	0.06
XP_019535588.2	NC_085137.1	27415651	27416578	870	2	reverse	putative uncharacterized protein DDB_G0274435	323.5	44.71	12.51	9.97
XP_019535592.1	NC_085136.1	297020209	297027140	723	2	forward	uncharacterized protein LOC109407028	4.5	0.75	0.21	0.17
XP_019535598.2	NC_085137.1	279880178	279972160	1971	6	forward	GTP-binding protein 1 isoform X1	583.67	35.6	9.96	7.94
XP_019535601.2	NC_085137.1	279880178	279972160	1728	5	forward	GTP-binding protein 1 isoform X2	513.17	35.71	9.99	7.96
XP_019535609.1	NC_085137.1	279418507	279424660	369	3	reverse	mediator of RNA polymerase II transcription subunit 9	101.75	33.15	9.28	7.39
XP_019535636.1	NC_085137.1	165565908	165581378	693	3	reverse	YEATS domain-containing protein 4	198	34.35	9.61	7.66
XP_019535679.3	NC_085137.1	355361919	355366311	1272	2	reverse	uncharacterized protein LOC109407121	7	0.66	0.19	0.15
XP_019535690.3	NC_085137.1	163950268	163951580	1254	2	forward	lipase 3	6	0.58	0.16	0.13
XP_019535704.1	NW_026917604.1	10138	10449	312	1	reverse	histone H4	63.5	24.47	6.85	5.46
XP_019535706.1	NC_085137.1	122000187	122001503	1176	3	reverse	N6-adenosine-methyltransferase non-catalytic subunit	3043.5	311.17	87.06	69.39
XP_019535708.1	NC_085137.1	121979804	121987123	798	5	forward	antigen 5 like allergen Cul n 1-like	0.5	0.08	0.02	0.02
XP_019535724.2	NC_085137.1	162615808	162616651	780	2	reverse	uncharacterized protein LOC109407200	414	63.82	17.85	14.23
XP_019535726.3	NC_085137.1	162598877	162599827	774	3	forward	transcription factor A, mitochondrial-like	364.5	56.62	15.84	12.63
XP_019535727.2	NC_085137.1	162593821	162594680	729	3	reverse	L-xylulose reductase	336.5	55.5	15.53	12.38
XP_019535763.3	NC_085137.1	160436338	160693913	5334	15	forward	AF4/FMR2 family member lilli isoform X4	140.19	3.16	0.88	0.7
XP_019535765.2	NC_085137.1	160359513	160377224	1611	8	reverse	cytokine-like nuclear factor N-PAC isoform X2	724	54.03	15.12	12.05
XP_019535772.1	NC_085137.1	160208916	160212246	3201	3	reverse	protein smoothened	819.25	30.77	8.61	6.86
XP_019535793.2	NC_085137.1	159809527	159810684	1098	2	forward	dnaJ homolog subfamily C member 28	144.75	15.85	4.43	3.53
XP_019535800.2	NC_085137.1	159647129	159648397	1269	1	forward	short/branched chain specific acyl-CoA dehydrogenase, mitochondrial	473.5	44.86	12.55	10
XP_019535807.2	NC_085137.1	159433486	159443719	1968	2	forward	carnitine O-palmitoyltransferase 2, mitochondrial	614.75	37.56	10.51	8.38
XP_019535815.2	NC_085137.1	498289461	498289922	381	2	forward	probable serine/threonine-protein kinase DDB_G0281745	7	2.21	0.62	0.49
XP_019535832.2	NC_085137.1	165279497	165280828	1221	3	reverse	lipase 1	1	0.1	0.03	0.02
XP_019535835.2	NC_085137.1	162240693	162241571	879	1	reverse	general odorant-binding protein 69-like	8	1.09	0.31	0.24
XP_019535837.3	NC_085137.1	161781262	161782510	1125	3	forward	phenoloxidase-activating factor 3-like	5	0.53	0.15	0.12
XP_019535840.1	NC_085137.1	160249252	160249560	309	1	reverse	gametocyte-specific factor 1	775	301.56	84.37	67.25
XP_019535843.3	NC_085137.1	58221165	58222754	1473	2	reverse	protein escargot	25.5	2.08	0.58	0.46
XP_019535844.2	NC_085137.1	56363934	56364890	957	1	forward	beta-1,4-galactosyltransferase 2	16.33	2.05	0.57	0.46
XP_019535855.3	NC_085137.1	59285382	59286327	828	3	forward	trypsin-1	4	0.58	0.16	0.13
XP_019535856.2	NC_085137.1	59318924	59319682	759	1	reverse	hypodermin-B	8	1.27	0.35	0.28
XP_019535859.3	NC_085137.1	59876161	59877443	1122	3	reverse	uncharacterized protein LOC109407320	283.5	30.38	8.5	6.78
XP_019535860.2	NC_085137.1	59884802	59886413	1329	4	forward	voltage-gated purine nucleotide uniporter SLC17A9	660.5	59.76	16.72	13.33
XP_019535864.3	NC_085137.1	60033255	60044748	3975	5	reverse	DNA excision repair protein ERCC-5 homolog	933.5	28.24	7.9	6.3
XP_019535865.2	NC_085137.1	60114905	60154825	1632	4	forward	suppressor of hairless protein	385.5	28.4	7.95	6.33
XP_019535872.3	NC_085137.1	60295096	60312842	2022	3	reverse	uncharacterized protein LOC109407331 isoform X2	6.25	0.37	0.1	0.08
XP_019535878.3	NC_085137.1	60431693	60452194	723	5	reverse	phosphatidylinositol-glycan biosynthesis class X protein	321.5	53.47	14.96	11.92
XP_019535905.3	NC_085137.1	104255342	104257083	1683	2	forward	cytochrome P450 9e2-like	65	4.64	1.3	1.04
XP_019535910.2	NC_085137.1	58635729	58636937	972	5	reverse	37 kDa salivary gland allergen Aed a 2 isoform X1	2	0.25	0.07	0.06
XP_019535914.2	NC_085137.1	59322533	59323428	831	2	forward	trypsin	3	0.43	0.12	0.1
XP_019535916.2	NC_085137.1	59329486	59330280	795	1	forward	trypsin 3A1	2	0.3	0.08	0.07
XP_019535946.3	NW_026917576.1	47020	47989	876	2	reverse	CDAN1-interacting nuclease 1	256	35.14	9.83	7.84
XP_019535950.3	NC_085137.1	353734678	353748150	1659	7	forward	ADP-ribosylation factor GTPase-activating protein 2	2973	215.47	60.28	48.05
XP_019535969.3	NC_085137.1	353969884	353970665	501	5	forward	uncharacterized protein LOC109407406	0	0	0	0
XP_019536008.3	NC_085137.1	355345124	355345831	708	1	forward	ribosome biogenesis protein SLX9 homolog	229	38.89	10.88	8.67
XP_019536015.1	NC_085137.1	355424352	355425389	981	2	forward	ubiquitin carboxyl-terminal hydrolase isozyme L5	646.5	79.24	22.17	17.67
XP_019536016.2	NC_085137.1	355425951	355427335	1266	3	reverse	queuine tRNA-ribosyltransferase accessory subunit 2	554	52.61	14.72	11.73
XP_019536040.1	NC_085137.1	353887658	353888380	630	2	reverse	uncharacterized protein LOC109407449	6	1.15	0.32	0.26
XP_019536050.1	NC_085136.1	137392980	137394071	1092	1	reverse	uncharacterized protein LOC109407466	4	0.44	0.12	0.1
XP_019536052.3	NC_085137.1	305241404	305242520	1065	2	reverse	putative uncharacterized protein DDB_G0294196	0	0	0	0
XP_019536167.3	NC_085137.1	180468443	180470105	1527	3	reverse	GATOR complex protein NPRL3	207.5	16.34	4.57	3.64
XP_019536312.3	NW_026917516.1	7361	8670	972	3	reverse	1,5-anhydro-D-fructose reductase	214.5	26.53	7.42	5.92
XP_019536357.3	NC_085136.1	170270746	170273647	2298	3	forward	uncharacterized protein LOC109407658	0	0	0	0
XP_019536417.1	NC_085137.1	502062119	502105638	1404	7	reverse	oxysterol-binding protein-related protein 2 isoform X1	2.25	0.19	0.05	0.04
XP_019536421.1	NC_085137.1	502062119	502071663	1335	6	reverse	oxysterol-binding protein-related protein 2 isoform X2	2.25	0.2	0.06	0.05
XP_019536422.3	NC_085137.1	502135909	502141781	2145	3	reverse	zinc finger protein 62 homolog	67	3.76	1.05	0.84
XP_019536424.1	NC_085137.1	416259029	416260972	615	3	forward	large ribosomal subunit protein eL19	65494	12804.4	3582.32	2855.48
XP_019536426.2	NC_085137.1	103907555	103908020	402	2	reverse	general odorant-binding protein 56d-like	3	0.9	0.25	0.2
XP_019536464.2	NC_085137.1	459476263	459478375	1611	4	reverse	uncharacterized protein LOC109407748	5.5	0.41	0.11	0.09
XP_019536471.3	NC_085137.1	459862696	459900405	453	5	forward	troponin C	37.5	9.95	2.78	2.22
XP_019536485.2	NC_085137.1	463047116	463048385	1119	2	forward	snurportin-1	16	1.72	0.48	0.38
XP_019536486.3	NC_085137.1	463972659	463974711	1989	2	forward	terminal uridylyltransferase Tailor	1376	83.18	23.27	18.55
XP_019536487.1	NC_085137.1	463086514	463087743	1230	1	reverse	isocitrate dehydrogenase [NADP] cytoplasmic	1812	177.13	49.56	39.5
XP_019536490.3	NC_085137.1	464428309	464438803	2382	4	forward	uncharacterized protein LOC109407770 isoform X1	1946	98.23	27.48	21.91
XP_019536491.3	NC_085137.1	464428309	464438803	2181	4	forward	uncharacterized protein LOC109407770 isoform X2	1818	100.22	28.04	22.35
XP_019536499.2	NC_085137.1	459568031	459568912	753	3	forward	uncharacterized protein LOC109407778 isoform X1	3	0.48	0.13	0.11
XP_019536526.3	NC_085137.1	504239453	504258423	1782	6	forward	aromatic-L-amino-acid decarboxylase	22	1.48	0.42	0.33
XP_019536532.2	NC_085137.1	504038933	504039874	744	4	forward	uncharacterized protein LOC109407823 isoform X1	2.75	0.44	0.12	0.1
XP_019536538.3	NC_085137.1	504373311	504391226	16905	6	forward	midasin	4075	28.98	8.11	6.46
XP_019536545.2	NC_085137.1	504611692	504613050	1248	3	forward	leukocyte elastase inhibitor-like	9	0.87	0.24	0.19
XP_019536546.3	NC_085137.1	505495412	505496602	1131	2	forward	plasminogen activator inhibitor 1-like	5529	587.78	164.45	131.08
XP_019536548.2	NC_085137.1	236805303	236806365	996	2	reverse	stress-induced-phosphoprotein 1	3624	437.48	122.4	97.56
XP_019536549.3	NC_085137.1	505466143	505466567	372	2	forward	cuticle protein CP14.6-like	8	2.59	0.72	0.58
XP_019536551.3	NC_085137.1	505377097	505378301	1143	2	reverse	serine protease inhibitor 42Dd-like	3	0.32	0.09	0.07
XP_019536634.2	NC_085137.1	406306708	406332420	1434	3	reverse	homeobox protein unplugged	9.5	0.8	0.22	0.18
XP_019536638.1	NC_085137.1	236542028	236542739	339	3	forward	large ribosomal subunit protein P1	102956	36516.2	10216.3	8143.42
XP_019536640.3	NC_085137.1	406013232	406014921	1629	2	reverse	integumentary mucin A.1 isoform X1	6.5	0.48	0.13	0.11
XP_019536645.3	NC_085137.1	405807187	405876123	1905	2	reverse	fatty acyl-CoA hydrolase precursor, medium chain	17	1.07	0.3	0.24
XP_019536650.3	NW_026917329.1	2428	6547	1542	4	forward	F-box-like/WD repeat-containing protein TBL1XR1	2140.5	166.9	46.69	37.22
XP_019536663.2	NW_026917329.1	10301	17285	1632	5	reverse	parafibromin-like	2240.5	165.07	46.18	36.81
XP_019536667.1	NC_085137.1	405193064	405193731	582	2	reverse	translocon-associated protein subunit beta	1917.5	396.14	110.83	88.34
XP_019536681.3	NC_085137.1	404706914	404707537	624	1	reverse	B9 domain-containing protein 1	534.5	102.99	28.81	22.97
XP_019536685.3	NC_085137.1	403592942	403594699	1686	2	forward	phosphoglucomutase	1037.5	73.99	20.7	16.5
XP_019536686.1	NC_085137.1	403584722	403585114	393	1	reverse	small ribosomal subunit protein eS24-like	32859.5	10053.1	2812.59	2241.93
XP_019536711.2	NC_085137.1	401830024	401880065	2985	9	reverse	nuclear factor NF-kappa-B p110 subunit isoform X3	1431.75	57.67	16.13	12.86
XP_019536717.1	NC_085137.1	400990393	400990929	537	1	reverse	ARL14 effector protein	337.5	75.57	21.14	16.85
XP_019536724.1	NC_085137.1	400753665	400797419	1236	4	reverse	NAD kinase 2, mitochondrial isoform X2	151.5	14.74	4.12	3.29
XP_019536725.3	NC_085137.1	400740649	400741921	1206	2	forward	zinc finger protein 93	153.5	15.3	4.28	3.41
XP_019536731.2	NC_085137.1	400702564	400703415	852	1	forward	phosphatidylinositol N-acetylglucosaminyltransferase subunit C	193.75	27.34	7.65	6.1
XP_019536737.3	NC_085137.1	400604326	400623074	4377	4	forward	uncharacterized protein LOC109407984	908.5	24.96	6.98	5.57
XP_019536744.3	NC_085137.1	400394335	400409953	1392	2	reverse	glutamate-rich WD repeat-containing protein 1	3245	280.29	78.42	62.51
XP_019536745.3	NC_085137.1	400360404	400365237	2646	4	forward	uncharacterized protein LOC109407991	350	15.9	4.45	3.55
XP_019536751.3	NC_085137.1	400281321	400301337	2733	6	forward	uncharacterized protein LOC109407996	284.67	12.52	3.5	2.79
XP_019536761.1	NC_085137.1	400092729	400093351	507	2	reverse	nucleoside diphosphate kinase	28424	6740.75	1885.88	1503.25
XP_019536767.2	NC_085137.1	399984061	399985296	1236	1	forward	proline-rich protein PRCC	613	59.63	16.68	13.3
XP_019536770.3	NC_085137.1	399959443	399960295	735	3	forward	copper chaperone for superoxide dismutase	44	7.2	2.01	1.61
XP_019536778.2	NC_085137.1	399731277	399749290	963	6	forward	gamma-soluble NSF attachment protein	667.5	83.34	23.32	18.59
XP_019536783.2	NC_085137.1	399664633	399679327	1455	2	reverse	uncharacterized protein LOC109408019	30	2.48	0.69	0.55
XP_019536792.2	NC_085137.1	235834297	235843931	1953	6	reverse	SET and MYND domain-containing protein 4	408.5	25.15	7.04	5.61
XP_019536797.3	NC_085137.1	399111811	399112539	729	1	forward	2-aminoethanethiol dioxygenase	369.5	60.94	17.05	13.59
XP_019536798.3	NC_085137.1	399066710	399085653	1668	3	forward	lariat debranching enzyme	338.5	24.4	6.83	5.44
XP_019536799.3	NC_085137.1	399045680	399063789	2679	5	forward	kinesin-like protein KIF18A isoform X1	734	32.94	9.22	7.35
XP_019536800.3	NC_085137.1	399045680	399063789	2655	5	forward	kinesin-like protein KIF18A isoform X2	733	33.19	9.29	7.4
XP_019536801.3	NC_085137.1	399044009	399045119	993	3	reverse	small ribosomal subunit protein mS35	2699	326.8	91.43	72.88
XP_019536802.3	NC_085137.1	235788764	235805706	2235	5	forward	cyclic AMP-dependent transcription factor ATF-6 alpha	1276	68.64	19.2	15.31
XP_019536803.2	NC_085137.1	399058509	399059285	777	1	reverse	ribosome-recycling factor, mitochondrial	291.5	45.11	12.62	10.06
XP_019536807.2	NC_085137.1	398914789	398917166	828	6	forward	transformer-2 protein homolog alpha isoform X1	140.75	20.44	5.72	4.56
XP_019536811.3	NC_085136.1	175396920	175398212	1293	1	forward	uncharacterized protein LOC109408040	34	3.16	0.88	0.71
XP_019536835.2	NC_085137.1	397637880	397638587	642	2	reverse	uncharacterized protein LOC109408065	3.5	0.66	0.18	0.15
XP_019536840.2	NC_085137.1	404843052	404843865	750	2	forward	uncharacterized protein LOC109408072	4	0.64	0.18	0.14
XP_019536854.2	NC_085137.1	398281724	398282656	873	2	reverse	probable chitinase 10	3.5	0.48	0.13	0.11
XP_019536861.2	NC_085137.1	189410818	189417842	807	4	reverse	alkaline ceramidase	147.5	21.98	6.15	4.9
XP_019536863.3	NC_085137.1	189551787	189562646	3003	4	forward	protein shuttle craft	4492.75	179.88	50.33	40.12
XP_019536864.1	NC_085137.1	189585061	189596483	5664	3	reverse	DNA-directed RNA polymerase II subunit RPB1	743.5	15.78	4.42	3.52
XP_019536879.1	NC_085137.1	190091444	190318255	372	3	forward	uncharacterized protein LOC109408115	3.5	1.13	0.32	0.25
XP_019536885.1	NC_085137.1	190778507	190779092	459	3	reverse	plasminogen receptor (KT)	17	4.45	1.25	0.99
XP_019536889.3	NC_085137.1	190888562	190925050	1470	5	forward	uncharacterized protein LOC109408126	0.94	0.08	0.02	0.02
XP_019536906.3	NC_085137.1	191107074	191120210	1263	3	reverse	uncharacterized protein LOC109408129 isoform X1	2803	266.84	74.65	59.51
XP_019536907.3	NC_085137.1	191107074	191120210	1233	3	reverse	uncharacterized protein LOC109408129 isoform X2	2800.5	273.09	76.4	60.9
XP_019536911.1	NC_085137.1	191395238	191395780	462	2	reverse	mite group 2 allergen Gly d 2.02-like	5	1.3	0.36	0.29
XP_019536917.3	NC_085137.1	192240903	192323629	1614	5	reverse	putative inorganic phosphate cotransporter isoform X1	5.75	0.43	0.12	0.1
XP_019536949.3	NC_085137.1	288733669	288743686	4257	16	reverse	uncharacterized protein LOC109408167 isoform X5	5.76	0.16	0.05	0.04
XP_019536950.3	NC_085137.1	288733669	288743686	4248	16	reverse	uncharacterized protein LOC109408167 isoform X7	5.76	0.16	0.05	0.04
XP_019536953.3	NC_085137.1	288688016	288699333	1602	4	forward	CWF19-like protein 1 homolog	1765	132.47	37.06	29.54
XP_019536966.3	NC_085137.1	288004959	288012886	846	3	forward	transcription factor Jra	1893.5	269.11	75.29	60.01
XP_019536984.2	NC_085137.1	286990099	286994062	888	4	forward	elongation of very long chain fatty acids protein AAEL008004	0.5	0.07	0.02	0.02
XP_019536991.3	NC_085137.1	286800777	286846329	657	2	forward	probable Ufm1-specific protease 1	54	9.88	2.76	2.2
XP_019537004.1	NC_085137.1	286499318	286547409	1389	10	forward	TRPL translocation defect protein 14 isoform X1	3519.25	304.63	85.23	67.94
XP_019537006.1	NC_085137.1	286499318	286547409	1263	9	forward	TRPL translocation defect protein 14 isoform X2	3511.25	334.26	93.52	74.54
XP_019537008.1	NC_085137.1	286460243	286482510	2424	14	forward	protein vav isoform X1	186.33	9.24	2.59	2.06
XP_019537009.1	NC_085137.1	286460243	286482510	2316	13	forward	protein vav isoform X2	188.58	9.79	2.74	2.18
XP_019537029.3	NC_085137.1	286012088	286022130	1329	5	forward	serine protease inhibitor 42Dd isoform X2	502.87	45.49	12.73	10.15
XP_019537031.3	NC_085137.1	286012088	286016043	1299	5	forward	serine protease inhibitor 42Dd isoform X5	545.37	50.48	14.12	11.26
XP_019537033.3	NC_085137.1	286012149	286015460	1308	5	forward	serine protease inhibitor 42Dd isoform X6	496.77	45.66	12.78	10.18
XP_019537034.3	NC_085137.1	286011951	286015460	1266	5	forward	serine protease inhibitor 42Dd isoform X7	498.27	47.32	13.24	10.55
XP_019537035.1	NC_085137.1	285984299	285986634	498	3	reverse	uncharacterized protein LOC109408232	141.5	34.16	9.56	7.62
XP_019537037.1	NC_085137.1	285824780	285860518	810	5	reverse	GTP-binding protein Di-Ras2	1.59	0.24	0.07	0.05
XP_019537055.3	NC_085137.1	235094034	235096681	2424	2	forward	protein PAT1 homolog 1	151.5	7.51	2.1	1.68
XP_019537074.2	NC_085136.1	308006432	308039363	498	3	forward	uncharacterized protein LOC109408266	1.5	0.36	0.1	0.08
XP_019537078.3	NC_085136.1	307785836	307801442	2685	7	forward	RNA-binding protein 25	736.25	32.97	9.22	7.35
XP_019537081.3	NC_085136.1	307763349	307765180	1563	4	reverse	uncharacterized protein LOC109408273	637	49	13.71	10.93
XP_019537100.2	NC_085136.1	307906112	307906501	285	2	forward	dolichol-phosphate mannosyltransferase subunit 3	387.5	163.48	45.74	36.46
XP_019537101.3	NC_085136.1	255301745	255334865	1707	6	forward	GPI transamidase component PIG-S isoform X1	1835.5	129.29	36.17	28.83
XP_019537103.3	NC_085136.1	255301745	255303854	1644	3	forward	prolyl 3-hydroxylase sudestada1 isoform X2	730	53.39	14.94	11.91
XP_019537113.2	NW_026917276.1	64063	65499	1113	4	reverse	glycosyltransferase-like domain-containing protein 1-like	79.5	8.59	2.4	1.92
XP_019537115.3	NC_085136.1	256869101	256948549	3267	4	reverse	yemanuclein isoform X1	151.5	5.58	1.56	1.24
XP_019537121.3	NC_085136.1	256815457	256823963	630	2	reverse	protein D3	1.5	0.29	0.08	0.06
XP_019537128.2	NC_085136.1	289474900	289491444	1962	3	forward	uncharacterized protein LOC109408316	17	1.04	0.29	0.23
XP_019537153.1	NC_085136.1	289074745	289074855	111	1	reverse	uncharacterized protein LOC109408325	5	5.42	1.52	1.21
XP_019537154.2	NC_085136.1	288722713	288724671	1824	3	forward	zinc finger protein 570	652	42.98	12.02	9.58
XP_019537185.3	NC_085137.1	495232196	495352787	3699	11	reverse	uncharacterized protein LOC109408343	42.5	1.38	0.39	0.31
XP_019537205.2	NC_085137.1	495479738	495491987	504	3	reverse	calcium-binding protein P	587.5	140.16	39.21	31.26
XP_019537357.3	NC_085137.1	495963364	495964876	1383	3	forward	methyltransferase-like protein 25B	395	34.34	9.61	7.66
XP_019537389.2	NC_085137.1	496557908	496559372	1254	2	reverse	xyloside xylosyltransferase 1	466.5	44.73	12.51	9.97
XP_019537395.3	NC_085137.1	496551321	496552544	1224	1	forward	otefin	4464	438.5	122.68	97.79
XP_019537396.3	NC_085137.1	22491442	22494070	2550	2	reverse	loricrin	29	1.37	0.38	0.3
XP_019537413.3	NC_085137.1	19726740	19727911	1068	2	forward	probable serine hydrolase	402	45.26	12.66	10.09
XP_019537423.1	NC_085137.1	407481705	407483176	1353	3	forward	nedd8-activating enzyme E1 catalytic subunit	1435.5	127.57	35.69	28.45
XP_019537428.3	NC_085137.1	21927815	22024104	2745	5	reverse	protein sickie-like	85.5	3.75	1.05	0.84
XP_019537445.3	NW_026917390.1	15444	24094	1308	3	reverse	proto-oncogene serine/threonine-protein kinase mos	10	0.92	0.26	0.2
XP_019537467.3	NC_085137.1	304212814	304213662	786	2	reverse	uncharacterized protein LOC109408600	2	0.31	0.09	0.07
XP_019537521.3	NC_085137.1	320124569	320125932	1239	3	reverse	carboxypeptidase B1	5	0.49	0.14	0.11
XP_019537525.4	NC_085137.1	320147299	320148724	1305	3	reverse	carboxypeptidase B-like	16.5	1.52	0.43	0.34
XP_019537544.3	NC_085137.1	321324431	321393463	1632	7	reverse	G-protein coupled receptor Mth2	35	2.58	0.72	0.58
XP_019537559.3	NW_026917340.1	5387	11471	3807	8	forward	xanthine dehydrogenase/oxidase-like	42.5	1.34	0.38	0.3
XP_019537561.3	NW_026917340.1	17610	21766	3798	7	forward	uncharacterized protein LOC109408663	25.25	0.8	0.22	0.18
XP_019537577.3	NC_085137.1	321761246	321763047	1569	5	forward	UDP-glycosyltransferase UGT5	6	0.46	0.13	0.1
XP_019537593.2	NC_085137.1	322096088	322098303	1416	5	reverse	uncharacterized protein LOC109408682	9	0.76	0.21	0.17
XP_019537594.2	NC_085137.1	322140967	322142528	873	4	forward	uncharacterized protein LOC109408684	9	1.24	0.35	0.28
XP_019537623.1	NW_026917274.1	19446	20167	597	3	forward	uncharacterized protein LOC109408715	10	2.01	0.56	0.45
XP_019537645.1	NC_085137.1	407438683	407446729	1257	6	reverse	actin-related protein 3	2725	260.65	72.92	58.13
XP_019537729.3	NC_085137.1	497727763	497732070	4308	1	reverse	uncharacterized protein LOC109408796	23	0.64	0.18	0.14
XP_019537740.3	NC_085137.1	497761996	497766291	4296	1	reverse	uncharacterized protein LOC109408807	400.5	11.21	3.14	2.5
XP_019537746.1	NC_085137.1	407403412	407404931	1029	4	forward	ATPase ASNA1 homolog	1686	197	55.12	43.93
XP_019537769.3	NC_085136.1	300812966	300834933	2139	8	forward	ecdysteroid-phosphate phosphatase isoform X1	141.5	7.95	2.23	1.77
XP_019537772.3	NC_085136.1	294468110	294479520	1020	3	forward	potassium channel subfamily K member 9	11.5	1.36	0.38	0.3
XP_019537776.3	NC_085136.1	222924320	222925299	927	2	reverse	putative ankyrin repeat protein RF_0580	16.5	2.14	0.6	0.48
XP_019537779.4	NC_085137.1	499172459	499176694	4236	1	reverse	uncharacterized protein LOC109408862	652	18.51	5.18	4.13
XP_019537814.3	NC_085137.1	285516388	285517987	1326	4	reverse	myeloid differentiation primary response protein MyD88	952.5	86.37	24.16	19.26
XP_019537815.1	NC_085137.1	285492932	285509384	1386	4	forward	uncharacterized protein LOC109408900 isoform X1	1.5	0.13	0.04	0.03
XP_019537818.1	NC_085137.1	285417194	285423819	699	5	forward	ras-related protein Rab-3 isoform X1	6.08	1.05	0.29	0.23
XP_019537820.1	NC_085137.1	285417301	285423819	660	4	forward	ras-related protein Rab-3 isoform X3	6.08	1.11	0.31	0.25
XP_019537826.4	NC_085137.1	499352837	499361154	1920	4	forward	regulator of MON1-CCZ1 complex	386	24.17	6.76	5.39
XP_019537835.3	NC_085137.1	285045505	285065811	1569	7	forward	solute carrier family 2, facilitated glucose transporter member 3 isoform X1	924.75	70.87	19.83	15.8
XP_019537836.3	NC_085137.1	285046904	285065811	1506	7	forward	solute carrier family 2, facilitated glucose transporter member 3 isoform X2	661.75	52.83	14.78	11.78
XP_019537837.3	NC_085137.1	285066271	285068048	1491	6	forward	solute carrier family 2, facilitated glucose transporter member 1	10	0.81	0.23	0.18
XP_019537840.2	NW_026916949.1	7259	8311	981	2	forward	uncharacterized protein LOC109408911	1240.5	152.04	42.54	33.91
XP_019537847.1	NC_085137.1	284883999	284915778	630	4	reverse	uncharacterized protein LOC109408915	7	1.34	0.37	0.3
XP_019537849.2	NC_085137.1	284861975	284881439	750	3	reverse	23 kDa integral membrane protein	10.5	1.68	0.47	0.38
XP_019537864.1	NC_085137.1	499342535	499343562	570	3	forward	large ribosomal subunit protein eL18 isoform X2	40088.1	8456.13	2365.8	1885.79
XP_019537867.3	NC_085136.1	19474626	19579248	2043	6	reverse	cytosolic purine 5'-nucleotidase isoform X1	353.75	20.82	5.82	4.64
XP_019537868.3	NC_085136.1	19474626	19515055	1941	6	reverse	cytosolic purine 5'-nucleotidase isoform X2	231	14.31	4	3.19
XP_019537870.2	NC_085136.1	19370338	19421345	1437	4	reverse	programmed cell death protein 4	833.75	69.76	19.52	15.56
XP_019537873.1	NC_085137.1	499342590	499343562	570	3	forward	large ribosomal subunit protein eL18 isoform X1	40102.1	8459.09	2366.63	1886.45
XP_019537874.3	NC_085136.1	19302261	19319325	1701	3	reverse	uncharacterized protein LOC109408932 isoform X2	3.75	0.27	0.07	0.06
XP_019537875.3	NC_085136.1	19291466	19302036	1062	4	forward	translation initiation factor eIF-2B subunit beta	499	56.49	15.81	12.6
XP_019537883.3	NC_085136.1	19130206	19145082	666	5	forward	tetraspanin-13	131	23.65	6.62	5.27
XP_019537890.3	NC_085136.1	18915087	18917238	2097	2	reverse	uncharacterized protein LOC109408945	14	0.8	0.22	0.18
XP_019537892.3	NC_085136.1	18829810	18848849	1653	2	reverse	gastrula zinc finger protein XlCGF57.1	363	26.4	7.39	5.89
XP_019537895.3	NC_085136.1	18850747	18856484	1068	2	reverse	DNA polymerase subunit gamma-2, mitochondrial	1324.75	149.14	41.73	33.26
XP_019537896.3	NC_085136.1	18856484	18857044	561	1	reverse	glutamyl-tRNA(Gln) amidotransferase subunit C, mitochondrial	505.42	108.32	30.31	24.16
XP_019537912.3	NC_085136.1	18928648	18930902	2190	2	reverse	uncharacterized protein LOC109408968	0.5	0.03	0.01	0.01
XP_019537919.3	NC_085137.1	499381136	499393330	3783	4	reverse	vacuolar protein sorting-associated protein 8 homolog	1551	49.3	13.79	10.99
XP_019537954.2	NC_085137.1	407341515	407360391	1290	3	forward	2-amino-3-ketobutyrate coenzyme A ligase, mitochondrial	150	13.98	3.91	3.12
XP_019538029.3	NC_085136.1	299191265	299192387	906	3	reverse	protein BCCIP homolog	4237.5	562.36	157.33	125.41
XP_019538040.3	NC_085136.1	298546072	298546950	750	3	forward	uncharacterized protein LOC109409089	2	0.32	0.09	0.07
XP_019538042.2	NC_085136.1	298271414	298282901	759	2	forward	uncharacterized protein LOC109409091	4	0.63	0.18	0.14
XP_019538074.3	NC_085137.1	499857271	499858214	807	3	reverse	probable U2 small nuclear ribonucleoprotein A' isoform X1	484.5	72.19	20.2	16.1
XP_019538081.3	NC_085137.1	499857086	499858214	720	4	reverse	probable U2 small nuclear ribonucleoprotein A' isoform X2	538	89.84	25.14	20.04
XP_019538083.1	NC_085137.1	40717985	40719117	768	5	forward	derlin-1	1814	283.99	79.45	63.33
XP_019538084.2	NC_085137.1	40722585	40737730	13812	13	reverse	dynein axonemal heavy chain 8	152	1.32	0.37	0.3
XP_019538085.2	NC_085137.1	49558640	49569671	1566	2	reverse	fez family zinc finger protein erm	11	0.84	0.24	0.19
XP_019538091.3	NC_085137.1	50034927	50036327	1332	2	reverse	uncharacterized protein LOC109409132	4.5	0.41	0.11	0.09
XP_019538099.3	NC_085137.1	50469973	50471028	990	2	forward	uncharacterized protein LOC109409140 isoform X1	332.25	40.35	11.29	9
XP_019538100.3	NC_085137.1	50469973	50471028	978	2	forward	uncharacterized protein LOC109409140 isoform X2	332.25	40.85	11.43	9.11
XP_019538107.3	NC_085137.1	50743618	50760039	3900	10	reverse	nidogen-like	5772.5	177.96	49.79	39.69
XP_019538110.1	NC_085137.1	50617831	50618555	255	2	forward	anaphase-promoting complex subunit 11	123	58	16.23	12.93
XP_019538136.2	NC_085137.1	53462270	53463805	1473	2	forward	cytochrome P450 6d3	24	1.96	0.55	0.44
XP_019538137.2	NC_085137.1	53904646	53905909	972	4	reverse	1,5-anhydro-D-fructose reductase isoform X2	3.5	0.43	0.12	0.1
XP_019538140.3	NC_085137.1	54333616	54343804	2031	5	forward	armadillo repeat-containing protein gudu	22.5	1.33	0.37	0.3
XP_019538144.1	NC_085137.1	54428893	54490789	984	5	reverse	ras-related and estrogen-regulated growth inhibitor isoform X1	45.75	5.59	1.56	1.25
XP_019538145.2	NC_085137.1	54529025	54530432	993	3	reverse	uncharacterized protein LOC109409179	1669	202.09	56.54	45.07
XP_019538149.3	NC_085137.1	55302258	55304399	1722	8	forward	sodium- and chloride-dependent GABA transporter 1	438.5	30.62	8.57	6.83
XP_019538159.2	NC_085137.1	48889916	48912888	1431	5	reverse	brain-specific homeobox protein isoform X2	4.25	0.36	0.1	0.08
XP_019538175.3	NC_085137.1	54705176	54768599	2001	6	forward	protein IWS1 homolog A isoform X1	5	0.3	0.08	0.07
XP_019538188.2	NC_085137.1	55386476	55404340	981	5	reverse	uncharacterized protein LOC109409219	24.5	3	0.84	0.67
XP_019538202.3	NC_085137.1	180240924	180241615	627	2	reverse	protein PPP1R35 homolog	345	66.16	18.51	14.75
XP_019538206.3	NC_085137.1	180322175	180323170	873	3	forward	BLOC-1-related complex subunit 6	572	78.78	22.04	17.57
XP_019538215.3	NC_085137.1	180819308	180820355	972	2	reverse	2-oxoglutarate and iron-dependent oxygenase domain-containing protein 3	146	18.06	5.05	4.03
XP_019538223.2	NC_085137.1	180842001	180842960	807	3	reverse	THAP domain-containing protein 3	35.25	5.25	1.47	1.17
XP_019538224.3	NC_085137.1	180894301	180896282	1746	5	reverse	tRNA-dihydrouridine(47) synthase [NAD(P)( )]-like	987.5	68	19.03	15.17
XP_019538228.3	NC_085137.1	180912224	180913996	1185	6	forward	protein phosphatase methylesterase 1	251.5	25.52	7.14	5.69
XP_019538232.3	NC_085137.1	180962110	180969517	999	6	forward	protein phosphatase 1 regulatory subunit 7 isoform X1	677.25	81.51	22.8	18.18
XP_019538236.3	NC_085137.1	181012573	181014448	960	2	reverse	ribonuclease Oy isoform X1	624.75	78.25	21.89	17.45
XP_019538268.3	NC_085137.1	183571195	183589831	2010	6	forward	transmembrane protease serine 9	11.5	0.69	0.19	0.15
XP_019538276.2	NC_085137.1	183866655	183878988	1269	2	reverse	uncharacterized protein LOC109409291	294.5	27.9	7.81	6.22
XP_019538279.1	NC_085137.1	183835990	183850969	324	2	forward	thioredoxin-2	13086	4856.16	1358.63	1082.97
XP_019538283.2	NC_085137.1	183991192	184028168	1050	4	reverse	inositol-trisphosphate 3-kinase homolog isoform X2	52	5.95	1.67	1.33
XP_019538286.3	NC_085137.1	184218432	184219700	1269	1	forward	zinc carboxypeptidase A 1-like	1	0.09	0.03	0.02
XP_019538304.2	NC_085137.1	185911128	185935069	3858	5	forward	BRCA2-interacting transcriptional repressor EMSY	249.5	7.78	2.18	1.73
XP_019538314.4	NC_085137.1	500554033	500555174	852	4	forward	N-acetylneuraminate lyase B	6.5	0.92	0.26	0.2
XP_019538319.2	NC_085137.1	187693306	187694953	1518	3	reverse	CDK5RAP3-like protein	960.5	76.08	21.28	16.97
XP_019538329.1	NC_085137.1	187363420	187364247	828	1	reverse	thioredoxin-related transmembrane protein 2 homolog	140	20.33	5.69	4.53
XP_019538345.3	NC_085137.1	500593133	500594469	1278	2	forward	protein CLP1 homolog	239.75	22.56	6.31	5.03
XP_019538394.2	NC_085136.1	101246792	101256085	1554	5	forward	Y L amino acid transporter 2	1493.5	115.55	32.33	25.77
XP_019538401.2	NC_085136.1	101480099	101481455	1287	2	forward	26S proteasome regulatory subunit 6A-B	3177.5	296.85	83.05	66.2
XP_019538405.3	NC_085136.1	101560351	101578412	1713	4	reverse	serine hydroxymethyltransferase isoform X1	1383	97.07	27.16	21.65
XP_019538408.2	NC_085136.1	101733373	101764676	1611	6	forward	putative fatty acyl-CoA reductase CG5065	5.5	0.41	0.11	0.09
XP_019538409.2	NC_085136.1	101614239	101614873	486	3	forward	ATP synthase subunit delta, mitochondrial	608.5	150.54	42.12	33.57
XP_019538414.3	NC_085137.1	501075521	501092395	3342	5	reverse	HEAT repeat-containing protein 6	874	31.44	8.8	7.01
XP_019538426.3	NC_085137.1	501118941	501121562	2370	3	reverse	ATP-dependent RNA helicase DDX54	2570.5	130.41	36.48	29.08
XP_019538447.3	NC_085136.1	103942445	103952346	5619	4	reverse	protein virilizer	1821.5	38.98	10.9	8.69
XP_019538450.3	NC_085137.1	501154726	501155298	573	1	reverse	uncharacterized protein LOC109409461	783.5	164.41	46	36.66
XP_019538455.2	NC_085136.1	104226549	104227705	1086	2	forward	serine protease Hayan	42.75	4.73	1.32	1.06
XP_019538492.1	NW_026916959.1	33955	35455	1302	3	forward	mitochondrial import inner membrane translocase subunit TIM44	1910.5	176.43	49.36	39.34
XP_019538493.3	NC_085137.1	501179581	501180066	486	1	forward	histone H3-6-like	13.5	3.34	0.93	0.74
XP_019538502.3	NC_085137.1	501181678	501183237	1371	4	forward	RCC1-like G exchanging factor-like protein	575	50.43	14.11	11.25
XP_019538517.3	NC_085136.1	104181518	104182696	1116	2	reverse	serine protease persephone	3.5	0.38	0.11	0.08
XP_019538522.3	NC_085136.1	105409816	105410598	783	1	forward	THO complex subunit 4-like	116	17.81	4.98	3.97
XP_019538536.2	NW_026917472.1	2277	14732	1800	4	forward	vacuolar protein sorting-associated protein 33A	445	29.72	8.32	6.63
XP_019538538.1	NC_085137.1	501251408	501308704	525	4	reverse	novel acetylcholine receptor chaperone	0.17	0.04	0.01	0.01
XP_019538581.4	NC_085137.1	501471213	501480539	2142	5	forward	H( )/Cl(-) exchange transporter 7 isoform X2	10138.8	569.11	159.22	126.92
XP_019538590.3	NC_085137.1	501543531	501565381	3123	7	reverse	kinesin-like protein Klp61F	2842	109.42	30.61	24.4
XP_019538612.3	NC_085137.1	193336735	193351083	1221	3	reverse	outer mitochondrial transmembrane helix translocase	2105	207.28	57.99	46.23
XP_019538637.3	NC_085137.1	388637261	388638367	1107	1	forward	uncharacterized protein LOC109409633	2.75	0.3	0.08	0.07
XP_019538649.1	NC_085137.1	518670119	518700750	4524	22	reverse	CLIP-associating protein isoform X1	90.07	2.39	0.67	0.53
XP_019538654.1	NC_085137.1	518670119	518700750	4452	22	reverse	CLIP-associating protein isoform X2	89.99	2.43	0.68	0.54
XP_019538655.1	NC_085137.1	518670119	518700750	4374	21	reverse	CLIP-associating protein isoform X3	89.67	2.46	0.69	0.55
XP_019538656.1	NC_085137.1	518670119	518700750	4323	20	reverse	CLIP-associating protein isoform X4	89.53	2.49	0.7	0.56
XP_019538657.1	NC_085137.1	518670119	518700750	4302	21	reverse	CLIP-associating protein isoform X5	89.59	2.5	0.7	0.56
XP_019538658.1	NC_085137.1	518670119	518700750	4251	20	reverse	CLIP-associating protein isoform X6	89.44	2.53	0.71	0.56
XP_019538659.2	NC_085136.1	2927616	2972114	1305	4	reverse	homeotic protein labial	0	0	0	0
XP_019538660.1	NC_085136.1	2916290	2921850	2481	9	reverse	neprilysin-1	0.8	0.04	0.01	0.01
XP_019538666.2	NC_085137.1	518615232	518617528	1008	4	forward	superkiller complex protein 8	1097.25	130.88	36.62	29.19
XP_019538676.3	NC_085137.1	518571461	518581114	3006	6	reverse	uncharacterized protein LOC109409662 isoform X2	41.38	1.66	0.46	0.37
XP_019538677.2	NC_085137.1	518566482	518581114	2355	6	reverse	uncharacterized protein LOC109409662 isoform X3	85.92	4.39	1.23	0.98
XP_019538680.2	NC_085137.1	518514814	518515861	870	4	reverse	leucine-rich repeat-containing protein 59	613.5	84.79	23.72	18.91
XP_019538693.2	NC_085137.1	518438469	518438858	390	1	forward	large ribosomal subunit protein mL42	2194.5	676.55	189.28	150.88
XP_019538707.1	NC_085137.1	517555580	517555999	420	1	reverse	uncharacterized protein LOC109409688	11.5	3.29	0.92	0.73
XP_019538711.3	NC_085137.1	517428230	517452145	1755	5	forward	juvenile hormone esterase	3.5	0.24	0.07	0.05
XP_019538712.2	NC_085137.1	517391732	517393589	1674	4	reverse	juvenile hormone esterase-like	123	8.83	2.47	1.97
XP_019538717.2	NC_085137.1	516673506	516689026	2061	3	reverse	uncharacterized protein LOC109409697	1539.5	89.81	25.13	20.03
XP_019538721.3	NC_085137.1	502000868	502048753	4314	7	forward	PAS domain-containing serine/threonine-protein kinase isoform X1	626.5	17.46	4.89	3.89
XP_019538723.2	NC_085137.1	516425323	516458891	1311	3	reverse	acylglycerol kinase, mitochondrial isoform X1	492.25	45.15	12.63	10.07
XP_019538730.3	NC_085137.1	502000868	502048753	4311	7	forward	PAS domain-containing serine/threonine-protein kinase isoform X2	626.5	17.47	4.89	3.9
XP_019538732.2	NC_085137.1	515352681	515356327	1920	9	forward	zinc finger protein 878	91	5.7	1.59	1.27
XP_019538735.2	NC_085137.1	515338873	515342333	1884	9	forward	zinc finger protein 615-like	106	6.76	1.89	1.51
XP_019538749.2	NC_085137.1	515328327	515329277	774	3	reverse	nurim homolog	807.5	125.44	35.09	27.97
XP_019538752.1	NC_085137.1	515135583	515178332	3165	10	forward	importin-7	7407.5	281.4	78.73	62.76
XP_019538755.2	NC_085137.1	514986592	514987309	567	2	reverse	NADH dehydrogenase [ubiquinone] 1 beta subcomplex subunit 5, mitochondrial	2189.5	464.29	129.9	103.54
XP_019538757.2	NC_085137.1	514970120	514972769	2454	4	reverse	protein KRI1 homolog	303.5	14.87	4.16	3.32
XP_019538762.2	NC_085137.1	514776267	514777885	1422	4	reverse	putative alpha-L-fucosidase	1333	112.71	31.53	25.14
XP_019538765.2	NC_085137.1	514683655	514693545	702	3	reverse	protein THEM6	0	0	0	0
XP_019538770.3	NC_085137.1	513713757	513714925	912	5	forward	elongation of very long chain fatty acids protein 7	2.5	0.33	0.09	0.07
XP_019538772.1	NC_085137.1	513508700	513512612	582	4	forward	uncharacterized protein CG1161	1075	222.08	62.13	49.53
XP_019538773.2	NC_085137.1	513490626	513501060	2706	3	forward	cytoplasmic aconitate hydratase	4195.5	186.42	52.15	41.57
XP_019538781.2	NC_085137.1	513057553	513092136	2448	11	reverse	hippocampus abundant transcript 1 protein isoform X1	62.52	3.07	0.86	0.68
XP_019538783.2	NC_085137.1	513057553	513092136	2436	11	reverse	hippocampus abundant transcript 1 protein isoform X2	62.52	3.09	0.86	0.69
XP_019538785.2	NC_085137.1	513066995	513092136	2403	11	reverse	hippocampus abundant transcript 1 protein isoform X3	58.77	2.94	0.82	0.66
XP_019538786.2	NC_085137.1	513066995	513092136	2391	11	reverse	hippocampus abundant transcript 1 protein isoform X4	58.77	2.96	0.83	0.66
XP_019538787.1	NC_085137.1	513057553	513164538	1593	10	reverse	hippocampus abundant transcript 1 protein isoform X5	68.88	5.2	1.45	1.16
XP_019538792.2	NC_085137.1	513029499	513030422	924	1	forward	brachyurin-like	7	0.91	0.25	0.2
XP_019538793.2	NC_085137.1	512934171	512935204	903	3	forward	serine protease 1-like	2.5	0.33	0.09	0.07
XP_019538795.2	NC_085137.1	512992352	512993331	924	2	reverse	brachyurin	8	1.04	0.29	0.23
XP_019538797.2	NC_085137.1	502213839	502230860	726	2	forward	adenylate kinase	2572	425.96	119.17	94.99
XP_019538810.3	NC_085137.1	512886560	512887505	885	2	forward	collagenase-like	2	0.27	0.08	0.06
XP_019538818.2	NC_085137.1	512761828	512762486	594	2	forward	uncharacterized protein LOC109409766 isoform X2	1.75	0.35	0.1	0.08
XP_019538840.2	NC_085137.1	516236478	516237013	408	2	reverse	uncharacterized protein LOC109409791	1	0.29	0.08	0.07
XP_019538845.2	NC_085137.1	514694633	514705446	576	3	forward	uncharacterized protein LOC109409797	0	0	0	0
XP_019538846.2	NC_085137.1	514682548	514683309	642	3	forward	general odorant-binding protein 67	11	2.06	0.58	0.46
XP_019538847.2	NC_085137.1	514674759	514675527	651	3	reverse	uncharacterized protein LOC109409799	0	0	0	0
XP_019538913.3	NC_085137.1	502787784	502919197	2253	7	reverse	glycogenin-2 isoform X17	37.18	1.98	0.56	0.44
XP_019538920.3	NC_085137.1	502787784	502919197	2244	7	reverse	glycogenin-2 isoform X18	37.18	1.99	0.56	0.44
XP_019538949.2	NC_085137.1	502867978	502919197	966	5	reverse	glycogenin-1 isoform X21	28.48	3.54	0.99	0.79
XP_019538957.2	NC_085137.1	502843080	502919197	924	6	reverse	glycogenin-1 isoform X22	23.54	3.06	0.86	0.68
XP_019539069.2	NC_085137.1	447274844	447382776	1425	11	forward	diuretic hormone receptor isoform X1	4.83	0.41	0.11	0.09
XP_019539070.2	NC_085137.1	447274844	447382776	1404	11	forward	diuretic hormone receptor isoform X2	4.83	0.41	0.12	0.09
XP_019539078.3	NC_085137.1	447985684	447986487	804	1	forward	uncharacterized protein LOC109410000	465.75	69.65	19.49	15.53
XP_019539084.2	NW_026916967.1	30772	31789	630	4	reverse	rhodanese domain-containing protein CG4456	318.5	60.79	17.01	13.56
XP_019539100.1	NC_085137.1	449019008	449020003	996	1	forward	vacuolar protein sorting-associated protein VTA1 homolog	2237.92	270.16	75.58	60.25
XP_019539105.2	NC_085137.1	503603061	503615317	669	4	reverse	MOB kinase activator-like 4	376.5	67.67	18.93	15.09
XP_019539106.1	NC_085137.1	449177135	449178186	804	4	reverse	uncharacterized protein LOC109410021	3.75	0.56	0.16	0.13
XP_019539124.3	NC_085137.1	444879522	444880323	741	2	forward	kxDL motif-containing protein CG10681	121	19.63	5.49	4.38
XP_019539127.3	NC_085137.1	504205601	504206586	795	4	reverse	uncharacterized protein LOC109410038	0	0	0	0
XP_019539136.3	NC_085137.1	446985313	446985947	513	3	reverse	uncharacterized protein LOC109410054	1.5	0.35	0.1	0.08
XP_019539142.2	NC_085137.1	503962513	503971906	795	4	reverse	uncharacterized protein LOC109410063	0	0	0	0
XP_019539144.3	NC_085136.1	225922289	226009414	1173	6	forward	uncharacterized protein LOC109410069	185	18.96	5.31	4.23
XP_019539147.1	NC_085136.1	225844024	225844479	456	1	reverse	large ribosomal subunit protein uL24	190789	50306	14074.3	11218.7
XP_019539152.1	NC_085136.1	225821541	225822374	777	2	forward	CCR4-NOT transcription complex subunit 11	621.5	96.17	26.91	21.45
XP_019539184.3	NC_085137.1	504276217	504276908	555	3	forward	peptidyl-prolyl cis-trans isomerase H	533.5	115.58	32.34	25.77
XP_019539197.2	NC_085136.1	89700480	89701505	966	2	forward	tRNA methyltransferase 10 homolog A-like	341	42.44	11.87	9.47
XP_019539198.2	NC_085136.1	89701637	89702618	924	2	reverse	NADH dehydrogenase (ubiquinone) complex I, assembly factor 6 homolog	253.5	32.99	9.23	7.36
XP_019539199.2	NC_085136.1	90009501	90053617	1365	3	forward	tyrosine aminotransferase-like	8	0.7	0.2	0.16
XP_019539200.1	NC_085136.1	89970804	89972025	816	4	forward	uncharacterized protein CG5902	205.5	30.28	8.47	6.75
XP_019539203.3	NW_026917587.1	17985	82904	1545	3	reverse	transcription factor kayak isoform X1	3715.67	289.16	80.9	64.49
XP_019539204.3	NC_085137.1	504321024	504341997	1917	3	reverse	peptide-N(4)-(N-acetyl-beta-glucosaminyl)asparagine amidase	816.5	51.21	14.33	11.42
XP_019539206.3	NW_026917587.1	17985	30614	1425	3	reverse	transcription factor kayak isoform X2	5419.17	457.24	127.93	101.97
XP_019539212.1	NC_085136.1	89484245	89484685	441	1	forward	uncharacterized protein LOC109410141	505.5	137.82	38.56	30.74
XP_019539235.2	NC_085136.1	87427588	87428535	891	2	forward	platelet glycoprotein Ib alpha chain	2	0.27	0.08	0.06
XP_019539275.2	NC_085137.1	140316605	140332630	4434	5	forward	VWFA and cache domain-containing protein CG16868	685.5	18.59	5.2	4.15
XP_019539276.2	NC_085137.1	139999710	140015836	1821	8	forward	coiled-coil domain-containing protein 93	1158.5	76.49	21.4	17.06
XP_019539278.2	NC_085137.1	140016131	140016439	246	2	reverse	small integral membrane protein 4	443	216.52	60.58	48.29
XP_019539283.2	NC_085137.1	139947411	139949511	1881	2	reverse	protein arginine N-methyltransferase 5	1724	110.2	30.83	24.58
XP_019539338.4	NC_085137.1	495714007	495715202	1134	2	reverse	uncharacterized protein LOC109410250	27.5	2.92	0.82	0.65
XP_019539340.2	NC_085137.1	139543738	139553002	1005	4	forward	ovochymase	1294.5	154.87	43.33	34.54
XP_019539361.1	NC_085137.1	289963672	289964573	669	2	reverse	STING ER exit protein	116.88	21.01	5.88	4.68
XP_019539380.3	NC_085137.1	290999986	291004647	1563	5	forward	UDP-glucosyltransferase 2-like	16.5	1.27	0.36	0.28
XP_019539409.3	NC_085136.1	69716441	69718260	1752	2	forward	zinc finger protein Xfin	403	27.66	7.74	6.17
XP_019539420.3	NC_085136.1	69881305	69882839	1470	2	reverse	zinc finger and BTB domain-containing protein 17-like	128.5	10.51	2.94	2.34
XP_019539427.2	NC_085136.1	69891140	69892577	1383	2	reverse	zinc finger protein 99	111.5	9.69	2.71	2.16
XP_019539434.1	NC_085136.1	69466190	69538243	2934	8	reverse	kinesin heavy chain	1781	72.99	20.42	16.28
XP_019539440.2	NC_085136.1	69164431	69176626	1329	6	reverse	branched-chain-amino-acid aminotransferase, cytosolic	1285.5	116.3	32.54	25.94
XP_019539441.3	NC_085136.1	69121520	69149288	1947	5	reverse	xaa-Pro aminopeptidase ApepP	17.5	1.08	0.3	0.24
XP_019539464.3	NC_085137.1	504898949	504900133	1128	2	reverse	small ribosomal subunit protein mS22	2295	244.63	68.44	54.55
XP_019539466.2	NC_085137.1	504898111	504898587	477	1	forward	histidine triad nucleotide-binding protein 1	377	95.03	26.59	21.19
XP_019539467.3	NC_085137.1	504892243	504895403	2610	4	forward	kinesin-like protein KIF23	2860	131.75	36.86	29.38
XP_019539586.1	NC_085137.1	496352466	496353152	564	3	reverse	uncharacterized protein LOC109410479	4	0.85	0.24	0.19
XP_019539612.3	NC_085137.1	424393660	424394467	753	2	forward	serine protease SP24D-like	3.5	0.56	0.16	0.12
XP_019539613.2	NC_085137.1	429088261	429089288	909	2	reverse	protein Gemin2	1138.5	150.59	42.13	33.58
XP_019539664.3	NC_085137.1	501493078	501495136	1887	4	forward	glutamate [NMDA] receptor subunit 1-like	6	0.38	0.11	0.09
XP_019539789.3	NC_085137.1	406496962	406499296	2223	3	reverse	vacuolar protein sorting-associated protein 51 homolog	696	37.64	10.53	8.4
XP_019539839.2	NC_085137.1	393821100	393855548	501	5	reverse	protein lin-28 homolog	11	2.64	0.74	0.59
XP_019539840.3	NC_085137.1	393952463	393959156	3102	5	reverse	PR domain zinc finger protein 1 isoform X1	18.5	0.72	0.2	0.16
XP_019539842.3	NC_085137.1	393952463	393959156	3063	4	reverse	PR domain zinc finger protein 1 isoform X2	18.5	0.73	0.2	0.16
XP_019539847.3	NC_085137.1	394640287	394662856	1461	4	reverse	sialin	19.5	1.6	0.45	0.36
XP_019539853.3	NC_085137.1	395391758	395407977	429	3	forward	uncharacterized protein KIAA1143 homolog isoform X2	117.17	32.84	9.19	7.32
XP_019539858.3	NC_085137.1	395462957	395470730	684	3	reverse	uncharacterized protein LOC109410780	7	1.23	0.34	0.27
XP_019539860.1	NC_085137.1	395571396	395583147	372	3	forward	tax1-binding protein 3 homolog	427.5	138.17	38.66	30.81
XP_019539874.3	NC_085137.1	395722191	395723577	552	4	reverse	acireductone dioxygenase	813.5	177.19	49.57	39.52
XP_019539882.3	NC_085137.1	395494511	395495324	753	2	forward	uncharacterized protein LOC109410802	2	0.32	0.09	0.07
XP_019539900.2	NC_085137.1	37695894	37697424	1476	2	forward	matrix metalloproteinase-19	13.5	1.1	0.31	0.25
XP_019539904.3	NC_085137.1	37386599	37387953	1293	2	forward	matrix metalloproteinase-19-like	14.5	1.35	0.38	0.3
XP_019539906.3	NC_085137.1	37307235	37308287	1053	1	reverse	arginase, hepatic	7	0.8	0.22	0.18
XP_019539911.3	NC_085137.1	37042851	37056528	1617	4	forward	probable 4-coumarate--CoA ligase 3	114.5	8.51	2.38	1.9
XP_019539918.2	NC_085137.1	38258332	38258900	501	2	reverse	shematrin-like protein 2	0	0	0	0
XP_019539921.3	NC_085137.1	37607664	37609254	1416	4	reverse	72 kDa type IV collagenase	6	0.51	0.14	0.11
XP_019539925.3	NC_085137.1	37420490	37422163	1500	4	forward	matrix metalloproteinase-18-like	1	0.08	0.02	0.02
XP_019540031.3	NC_085136.1	320545856	320547169	1314	1	reverse	protein fork head	11	1.01	0.28	0.22
XP_019540032.2	NC_085136.1	320557853	320559160	1308	1	reverse	protein fork head-like	37	3.4	0.95	0.76
XP_019540047.1	NW_026917165.1	15750	17868	1032	3	forward	protein hairy	2	0.23	0.07	0.05
XP_019540096.3	NC_085137.1	289192487	289193527	978	2	reverse	SAP30-binding protein	1394	171.38	47.95	38.22
XP_019540119.3	NC_085137.1	287920271	287965987	2109	5	reverse	uncharacterized protein LOC109411119	4.5	0.26	0.07	0.06
XP_019540124.3	NC_085137.1	287347364	287369785	1980	12	reverse	RING finger protein nhl-1-like	8.5	0.52	0.14	0.12
XP_019540125.1	NC_085137.1	287332692	287343768	660	4	forward	ras-related protein Rab-43	127	23.14	6.47	5.16
XP_019540128.2	NC_085137.1	287276339	287281594	720	4	reverse	vesicle transport protein USE1	500.5	83.58	23.38	18.64
XP_019540138.1	NC_085137.1	287007145	287008225	864	4	forward	elongation of very long chain fatty acids protein 4	12	1.67	0.47	0.37
XP_019540140.2	NC_085137.1	286979303	286980404	792	6	forward	elongation of very long chain fatty acids protein 7 isoform X1	0.5	0.08	0.02	0.02
XP_019540195.2	NC_085136.1	298189245	298194618	873	3	forward	uncharacterized protein LOC109411175	32.5	4.48	1.25	1
XP_019540196.2	NC_085136.1	297931723	297959201	882	2	forward	uncharacterized protein LOC109411176	11	1.5	0.42	0.33
XP_019540198.2	NC_085136.1	297859471	297865537	714	3	reverse	uncharacterized protein LOC109411179	5.5	0.93	0.26	0.21
XP_019540200.3	NC_085136.1	297514166	297514957	792	1	forward	uncharacterized protein LOC109411181	1.5	0.23	0.06	0.05
XP_019540312.3	NC_085137.1	222651958	222655039	1023	2	forward	uncharacterized protein LOC109411250 isoform X1	2.13	0.25	0.07	0.06
XP_019540313.3	NC_085137.1	222651958	222655039	951	3	forward	uncharacterized protein LOC109411250 isoform X2	2.13	0.27	0.08	0.06
XP_019540314.3	NC_085137.1	222655289	222668756	969	6	reverse	bifunctional peptidase and (3S)-lysyl hydroxylase Jmjd7	170.5	21.16	5.92	4.72
XP_019540342.3	NC_085137.1	220713605	220722215	1191	2	reverse	uncharacterized protein LOC109411272	31	3.13	0.88	0.7
XP_019540353.3	NC_085137.1	219797748	219800949	2259	4	forward	hepatocyte growth factor-regulated tyrosine kinase substrate isoform X1	898.75	47.84	13.38	10.67
XP_019540361.3	NC_085137.1	219535485	219536078	594	1	reverse	uncharacterized protein C1orf50 homolog	616.5	124.79	34.91	27.83
XP_019540364.1	NC_085137.1	219146377	219147068	564	3	forward	COP9 signalosome complex subunit 8	621.5	132.49	37.07	29.55
XP_019540390.1	NC_085137.1	220605155	220605826	549	2	reverse	mantle protein	18.5	4.05	1.13	0.9
XP_019540391.2	NC_085137.1	220285403	220286614	1143	2	forward	involucrin	15	1.58	0.44	0.35
XP_019540466.3	NC_085136.1	258435117	258477385	1560	4	reverse	CDP-diacylglycerol--glycerol-3-phosphate 3-phosphatidyltransferase, mitochondrial isoform X1	782.46	60.31	16.87	13.45
XP_019540473.3	NC_085136.1	258435117	258446202	1503	3	reverse	CDP-diacylglycerol--glycerol-3-phosphate 3-phosphatidyltransferase, mitochondrial isoform X3	759	60.72	16.99	13.54
XP_019540509.2	NC_085137.1	516420338	516425168	684	3	forward	polyisoprenoid diphosphate/phosphate phosphohydrolase PLPP6	1080.25	189.89	53.13	42.35
XP_019540510.1	NC_085137.1	516379318	516401916	330	4	reverse	ubiquitin-related modifier 1 homolog	79.25	28.87	8.08	6.44
XP_019540511.2	NC_085137.1	515490088	515491680	1593	1	reverse	uncharacterized protein LOC109411450	4	0.3	0.08	0.07
XP_019540512.2	NC_085137.1	515407593	515421999	2430	4	reverse	uncharacterized protein LOC109411451	500	24.74	6.92	5.52
XP_019540530.2	NC_085137.1	515317458	515328068	579	3	forward	uncharacterized protein LOC109411461	817	169.66	47.47	37.84
XP_019540532.2	NC_085137.1	515193727	515215779	1623	3	forward	membrane-bound alkaline phosphatase	4.75	0.35	0.1	0.08
XP_019540538.2	NC_085137.1	514891277	514892485	1209	1	reverse	death-associated inhibitor of apoptosis 1	8377.5	833.14	233.09	185.8
XP_019540549.2	NC_085137.1	516656593	516657674	768	3	forward	microtubule-associated protein RP/EB family member 2	34	5.32	1.49	1.19
XP_019540554.1	NC_085137.1	514985615	514986106	363	3	forward	autophagy protein 12-like	283	93.74	26.23	20.9
XP_019540563.3	NC_085136.1	323542104	323555620	1284	7	forward	tyrosine-protein kinase Fer isoform X4	0.8	0.07	0.02	0.02
XP_019540569.1	NC_085136.1	323871809	323872974	915	5	forward	translation initiation factor eIF-2B subunit alpha	1101	144.68	40.48	32.26
XP_019540631.1	NC_085137.1	263310771	263383191	2001	10	reverse	sodium/hydrogen exchanger 9B2 isoform X1	0.64	0.04	0.01	0.01
XP_019540632.1	NC_085137.1	263310771	263383632	1968	10	reverse	sodium/hydrogen exchanger 9B2 isoform X3	0.64	0.04	0.01	0.01
XP_019540633.1	NC_085137.1	263310771	263346008	1947	9	reverse	sodium/hydrogen exchanger 9B2 isoform X4	0.64	0.04	0.01	0.01
XP_019540635.1	NC_085137.1	263310771	263345717	1716	8	reverse	sodium/hydrogen exchanger 9B2 isoform X5	0.64	0.05	0.01	0.01
XP_019540801.2	NC_085137.1	5782500	5797744	1233	6	forward	acetylcholine receptor subunit alpha-like 1	14	1.37	0.38	0.3
XP_019540814.2	NC_085137.1	3954789	3956567	1779	1	reverse	lipoma-preferred partner homolog	1095	74.01	20.71	16.5
XP_019540815.3	NC_085137.1	4895339	4916818	1602	3	forward	T-complex protein 1 subunit delta	11162	837.74	234.38	186.82
XP_019540817.1	NC_085137.1	4893792	4894911	1056	2	reverse	U5 small nuclear ribonucleoprotein 40 kDa protein	615	70.02	19.59	15.62
XP_019540819.1	NC_085137.1	4007872	4008783	849	2	reverse	ubiquitin thioesterase otubain-like	864	122.36	34.23	27.29
XP_019540820.1	NC_085137.1	4875564	4876201	573	2	reverse	large ribosomal subunit protein uL6	17705.8	3715.29	1039.44	828.54
XP_019540824.2	NC_085137.1	4802554	4811879	1002	3	forward	malate dehydrogenase, cytoplasmic	2530	303.59	84.94	67.7
XP_019540826.3	NC_085137.1	4661201	4662493	1227	2	reverse	putative E3 ubiquitin-protein ligase UBR7	1346	131.9	36.9	29.41
XP_019540827.2	NC_085137.1	4060219	4110817	1794	5	reverse	ETV5-related protein Ets96B-like	7	0.47	0.13	0.1
XP_019540829.3	NC_085137.1	4261899	4363242	2652	5	forward	embryonic polarity protein dorsal isoform X2	32.76	1.49	0.42	0.33
XP_019540833.3	NC_085137.1	4261899	4371278	1734	8	forward	embryonic polarity protein dorsal isoform X5	63.76	4.42	1.24	0.99
XP_019540834.3	NC_085137.1	4264872	4266372	1443	2	reverse	uncharacterized protein LOC109411713	58.08	4.84	1.35	1.08
XP_019540835.3	NC_085137.1	4263367	4264792	1362	2	forward	uncharacterized protein LOC109411714	72.58	6.41	1.79	1.43
XP_019540843.3	NC_085137.1	1302838	1314721	1647	6	reverse	major facilitator superfamily domain-containing protein 1 isoform X1	1336.25	97.55	27.29	21.75
XP_019540845.2	NC_085137.1	1312842	1314721	1470	6	reverse	major facilitator superfamily domain-containing protein 1 isoform X2	1249	102.16	28.58	22.78
XP_019540847.3	NC_085137.1	1326643	1344347	831	4	forward	coiled-coil domain-containing protein 28A isoform X1	669.25	96.83	27.09	21.59
XP_019540848.1	NC_085137.1	1326643	1344347	603	4	forward	coiled-coil domain-containing protein 28A isoform X2	458.75	91.47	25.59	20.4
XP_019540857.3	NC_085137.1	1360817	1376841	4005	4	reverse	fibronectin type-III domain-containing protein 3a isoform X3	1106	33.2	9.29	7.4
XP_019540859.3	NC_085137.1	1608097	1610534	2193	5	forward	zinc finger protein 37A	274	15.02	4.2	3.35
XP_019540867.1	NC_085137.1	2562909	2563235	327	1	forward	cytochrome c-2	4293.67	1578.74	441.69	352.07
XP_019540871.1	NC_085137.1	2584949	2613291	2805	7	forward	AP-2 complex subunit alpha	2171.17	93.07	26.04	20.75
XP_019540879.3	NC_085137.1	2623178	2648022	3390	4	reverse	DNA-directed RNA polymerase I subunit RPA2	1117	39.62	11.08	8.83
XP_019540880.4	NC_085137.1	3129917	3133845	1797	3	reverse	homeotic protein spalt-major	28.5	1.91	0.53	0.43
XP_019540882.4	NC_085137.1	3143062	3159345	1965	3	forward	homeotic protein spalt-major-like	23	1.41	0.39	0.31
XP_019540885.3	NC_085137.1	2536430	2538819	1431	5	reverse	nicotinamide/nicotinic acid mononucleotide adenylyltransferase 1 isoform X1	268.67	22.57	6.32	5.03
XP_019540886.3	NC_085137.1	2535869	2538819	1116	6	reverse	nicotinamide/nicotinic acid mononucleotide adenylyltransferase 3 isoform X2	266.17	28.68	8.02	6.4
XP_019540887.1	NC_085137.1	2535892	2538819	756	5	reverse	nicotinamide/nicotinic acid mononucleotide adenylyltransferase 1 isoform X4	200	31.81	8.9	7.09
XP_019540888.3	NC_085137.1	2523634	2524697	942	3	forward	beta-1,4-galactosyltransferase 7	1273.5	162.55	45.48	36.25
XP_019540903.3	NC_085137.1	2372003	2377755	978	3	reverse	sulfotransferase 1B1 isoform X1	8.67	1.07	0.3	0.24
XP_019540907.3	NC_085137.1	2239503	2240492	837	2	reverse	protein FAM151B isoform X4	156	22.41	6.27	5
XP_019540913.3	NC_085137.1	2145394	2156425	1539	3	forward	protein spaetzle 4	44	3.44	0.96	0.77
XP_019540919.2	NC_085137.1	4153235	4173787	3315	7	forward	gamma-aminobutyric acid type B receptor subunit 2	3.5	0.13	0.04	0.03
XP_019540929.3	NC_085137.1	5564938	5566135	1143	2	forward	kelch-like protein 18	1	0.11	0.03	0.02
XP_019540932.3	NC_085137.1	4629089	4629931	843	1	forward	radial spoke head protein 9 homolog	1	0.14	0.04	0.03
XP_019540933.3	NC_085137.1	993402	994831	1128	5	reverse	odorant receptor Or2-like isoform X2	7.25	0.77	0.22	0.17
XP_019540963.2	NC_085137.1	405762235	405789604	2304	4	forward	putative inactive tyrosine-protein kinase Wsck	266	13.88	3.88	3.1
XP_019540995.3	NC_085137.1	2127434	2134418	4935	8	forward	disks large homolog 5	1462.5	35.63	9.97	7.95
XP_019541019.2	NC_085136.1	246551713	246552735	1023	1	reverse	cathepsin B	7250.5	852.16	238.41	190.04
XP_019541027.1	NC_085136.1	245062470	245063924	1299	3	reverse	pre-mRNA-splicing factor RBM22	697.5	64.56	18.06	14.4
XP_019541036.3	NC_085136.1	244441818	244443192	1071	3	reverse	aprataxin and PNK-like factor isoform X3	128.38	14.41	4.03	3.21
XP_019541037.3	NC_085136.1	244441818	244443192	1056	3	reverse	aprataxin and PNK-like factor isoform X4	128.38	14.62	4.09	3.26
XP_019541044.3	NC_085136.1	243821041	243845164	963	5	reverse	sideroflexin-1-3	369.5	46.13	12.91	10.29
XP_019541055.2	NC_085136.1	246856373	246857143	714	2	forward	uncharacterized protein LOC109411886	689.5	116.11	32.48	25.89
XP_019541198.3	NC_085137.1	236570649	236571715	1008	2	reverse	ribonuclease H2 subunit A	590.5	70.44	19.71	15.71
XP_019541203.3	NW_026917329.1	17734	23084	2001	4	forward	gamma-tubulin complex component 4 homolog	907.92	54.55	15.26	12.17
XP_019541205.1	NC_085137.1	236406237	236407451	1215	1	reverse	galectin-6	600	59.38	16.61	13.24
XP_019541221.3	NW_026917809.1	57817	69460	3042	4	forward	eukaryotic translation initiation factor 4 gamma 2	1625	64.23	17.97	14.32
XP_019541228.3	NW_026917195.1	9313	11741	1245	2	forward	F-box/WD repeat-containing protein 4	100.9	9.74	2.73	2.17
XP_019541229.3	NW_026917195.1	11735	16834	1170	3	reverse	vacuolar protein-sorting-associated protein 36 isoform X1	385.4	39.61	11.08	8.83
XP_019541285.1	NC_085136.1	169802755	169821906	744	3	reverse	putative OPA3-like protein CG13603 isoform X1	483.67	78.16	21.87	17.43
XP_019541286.1	NC_085136.1	169802796	169821906	645	4	reverse	putative OPA3-like protein CG13603 isoform X2	449.67	83.82	23.45	18.69
XP_019541313.2	NC_085136.1	169167224	169168854	1440	4	reverse	major facilitator superfamily domain-containing protein 10	197.25	16.47	4.61	3.67
XP_019541318.1	NC_085136.1	168967486	168994126	930	4	reverse	doublesex- and mab-3-related transcription factor dmd-4	2	0.26	0.07	0.06
XP_019541325.2	NC_085136.1	168603590	168745761	5070	12	forward	protein unc-13 homolog 4B isoform X5	72.28	1.71	0.48	0.38
XP_019541326.2	NC_085136.1	168705464	168745761	3459	10	forward	protein unc-13 homolog 4B isoform X7	75.96	2.64	0.74	0.59
XP_019541327.2	NC_085136.1	168738009	168745761	3429	9	forward	protein unc-13 homolog 4B isoform X8	66.79	2.34	0.66	0.52
XP_019541329.2	NC_085136.1	168714311	168717253	1545	2	forward	succinate-semialdehyde dehydrogenase [NADP( )] GabD	1440.5	112.1	31.36	25
XP_019541331.2	NC_085136.1	168532805	168542964	3201	8	forward	NAD(P) transhydrogenase, mitochondrial	2369.75	89.01	24.9	19.85
XP_019541335.2	NC_085136.1	168468196	168469791	1305	4	forward	uncharacterized protein LOC109412143	739	68.09	19.05	15.18
XP_019541336.3	NC_085136.1	168161173	168161741	447	3	reverse	uncharacterized protein LOC109412144	169	45.46	12.72	10.14
XP_019541337.3	NC_085136.1	168122295	168128925	6631	1	forward	serine/arginine repetitive matrix protein 2-like	1893.5	34.33	9.61	7.66
XP_019541339.2	NC_085136.1	168137558	168141700	1740	3	reverse	uncharacterized protein LOC109412145	1085	74.97	20.98	16.72
XP_019541343.3	NC_085136.1	167926464	167959953	1701	4	reverse	solute carrier family 23 member 2	47.5	3.36	0.94	0.75
XP_019541347.2	NC_085136.1	167876500	167876938	381	2	forward	thioredoxin domain-containing protein 17	1326	418.46	117.07	93.32
XP_019541349.3	NC_085136.1	167864431	167865411	981	1	forward	protein SEC13 homolog	1761	215.83	60.38	48.13
XP_019541372.3	NC_085136.1	167693439	167716178	3525	4	reverse	dynein axonemal intermediate chain 3	10	0.34	0.1	0.08
XP_019541384.3	NC_085136.1	166836828	166837818	927	2	reverse	uncharacterized protein LOC109412185	2188.5	283.86	79.42	63.3
XP_019541389.3	NC_085136.1	166779689	166782840	2553	3	reverse	nucleolar protein 14 homolog	1305	61.46	17.19	13.71
XP_019541456.3	NC_085136.1	18180452	18181884	1374	2	reverse	GDP-fucose protein O-fucosyltransferase 2	586.5	51.32	14.36	11.45
XP_019541457.1	NC_085136.1	18229826	18230215	390	1	reverse	uncharacterized protein LOC109412261	2120.5	653.74	182.9	145.79
XP_019541461.1	NC_085136.1	18197960	18208360	453	2	forward	uncharacterized protein LOC109412267	0.5	0.13	0.04	0.03
XP_019541464.3	NC_085136.1	18355502	18356800	1299	1	forward	NKAP family protein CG6066	118.5	10.97	3.07	2.45
XP_019541465.2	NC_085136.1	242508373	242509851	1479	1	forward	alpha-amylase B-like	23.5	1.91	0.53	0.43
XP_019541466.3	NC_085136.1	242260748	242261994	1188	2	forward	uncharacterized protein LOC109412271	3.5	0.35	0.1	0.08
XP_019541469.3	NC_085136.1	243125065	243126322	1197	2	forward	uncharacterized protein LOC109412278	2	0.2	0.06	0.04
XP_019541474.3	NC_085136.1	243500188	243513810	3195	5	forward	uncharacterized protein LOC109412287	753.5	28.36	7.93	6.32
XP_019541480.3	NC_085136.1	243581266	243582140	801	2	reverse	mediator of RNA polymerase II transcription subunit 4	645.5	96.89	27.11	21.61
XP_019541537.3	NC_085137.1	232920706	232921068	363	1	forward	endocuticle structural glycoprotein SgAbd-2	0	0	0	0
XP_019541559.2	NC_085137.1	230398664	230595736	1362	8	reverse	insulin gene enhancer protein isl-1	2	0.18	0.05	0.04
XP_019541570.3	NC_085137.1	229887747	229905489	2193	11	reverse	uncharacterized protein LOC109412369 isoform X1	8.25	0.45	0.13	0.1
XP_019541573.3	NC_085137.1	229765689	229767798	2046	2	reverse	U3 small nucleolar ribonucleoprotein protein MPP10	1291	75.87	21.23	16.92
XP_019541576.3	NC_085137.1	232213604	232214781	1122	2	forward	GRB10-interacting GYF protein 2	6	0.64	0.18	0.14
XP_019541585.1	NC_085137.1	229838119	229838843	663	2	forward	uncharacterized protein LOC109412398	4	0.73	0.2	0.16
XP_019541619.3	NC_085136.1	212859937	212871357	996	2	reverse	probable enoyl-CoA hydratase	1499	180.96	50.63	40.35
XP_019541622.3	NC_085137.1	300846212	300849976	843	2	reverse	uncharacterized protein LOC109412438	0	0	0	0
XP_019541623.3	NC_085136.1	212764033	212764483	378	2	forward	uncharacterized protein LOC109412439	0	0	0	0
XP_019541626.3	NC_085136.1	212726409	212726900	360	3	reverse	uncharacterized protein LOC109412442	3	1	0.28	0.22
XP_019541630.3	NC_085136.1	212918106	212919871	1704	2	reverse	carboxylesterase 5A	14.5	1.02	0.29	0.23
XP_019541632.2	NC_085136.1	212921337	212925264	3387	4	forward	uncharacterized protein LOC109412449	45.5	1.62	0.45	0.36
XP_019541637.2	NC_085136.1	212971589	212973296	870	3	reverse	translocon-associated protein subunit alpha	2698	372.87	104.32	83.15
XP_019541638.1	NC_085136.1	212569169	212569879	498	4	reverse	probable prefoldin subunit 5	1133.5	273.67	76.56	61.03
XP_019541650.3	NC_085136.1	210917093	210918302	1146	2	reverse	odorant receptor 33a-like	0	0	0	0
XP_019541656.3	NC_085136.1	210996855	210997890	975	2	reverse	CLIP domain-containing serine protease B8	3	0.37	0.1	0.08
XP_019541659.3	NC_085137.1	318531177	318542185	486	2	forward	probable prefoldin subunit 2	434.5	107.49	30.07	23.97
XP_019541664.3	NC_085137.1	317940335	317942083	1749	1	forward	triokinase/FMN cyclase	13	0.89	0.25	0.2
XP_019541670.1	NC_085137.1	317475916	317493224	1752	8	forward	transmembrane 9 superfamily member 3	3871.5	265.69	74.33	59.25
XP_019541692.1	NC_085137.1	316651802	316684906	432	4	forward	ubiquitin-conjugating enzyme E2 variant 1	1534.5	427.09	119.49	95.24
XP_019541694.3	NC_085137.1	316646581	316648868	2064	2	forward	protein arginine N-methyltransferase 7	538	31.34	8.77	6.99
XP_019541695.1	NC_085137.1	316636058	316641844	3360	10	reverse	FACT complex subunit spt16 isoform X1	3097.5	110.84	31.01	24.72
XP_019541696.1	NC_085137.1	316636058	316641844	3300	9	reverse	FACT complex subunit spt16 isoform X2	3096	112.8	31.56	25.16
XP_019541704.3	NC_085137.1	316609301	316619678	855	2	reverse	protein nutcracker	679.5	95.56	26.73	21.31
XP_019541705.3	NC_085137.1	315886615	315932506	4668	6	reverse	uncharacterized protein LOC109412531 isoform X1	331.77	8.55	2.39	1.91
XP_019541709.3	NC_085137.1	315838236	315839214	660	3	forward	chromatin modification-related protein MEAF6	659.5	120.14	33.61	26.79
XP_019541714.3	NC_085137.1	315758387	315759788	1044	4	reverse	ribosome biogenesis regulatory protein homolog	1031	118.74	33.22	26.48
XP_019541724.1	NC_085137.1	315235040	315305655	624	5	forward	ras-like GTP-binding protein Rho1 isoform X1	297.08	57.24	16.01	12.77
XP_019541726.3	NC_085137.1	405632225	405632977	753	1	reverse	phosphatidylinositol-glycan biosynthesis class F protein	122.75	19.6	5.48	4.37
XP_019541728.1	NC_085137.1	315268328	315305655	579	4	forward	ras-like GTP-binding protein Rho1 isoform X2	252.38	52.41	14.66	11.69
XP_019541749.1	NC_085136.1	278343015	278357253	357	2	reverse	elongin-B	691.5	232.89	65.16	51.94
XP_019541752.3	NC_085136.1	278328080	278328983	837	2	forward	esterase AAEL000016	1968.5	282.78	79.11	63.06
XP_019541756.3	NC_085136.1	278151558	278164534	1275	5	reverse	L-dopachrome tautomerase yellow-f-like	8.5	0.8	0.22	0.18
XP_019541757.3	NC_085136.1	277699993	278138948	1386	5	forward	L-dopachrome tautomerase yellow-f2	11	0.95	0.27	0.21
XP_019541819.3	NC_085137.1	152863037	152863694	525	3	reverse	2-oxo-4-hydroxy-4-carboxy-5-ureidoimidazoline decarboxylase	273	62.52	17.49	13.94
XP_019541822.3	NC_085137.1	464770240	464772427	2121	2	forward	chaoptin isoform X2	5.5	0.31	0.09	0.07
XP_019541825.2	NC_085137.1	153252585	153278495	1050	5	forward	prohibitin-2 isoform X1	1088.25	124.62	34.86	27.79
XP_019541827.2	NC_085137.1	153252585	153278495	1047	5	forward	prohibitin-2 isoform X2	1088.25	124.97	34.96	27.87
XP_019541829.2	NC_085137.1	153252585	153277797	897	4	forward	prohibitin-2 isoform X4	1069.25	143.32	40.1	31.96
XP_019541835.2	NC_085137.1	153663889	153665627	1608	3	reverse	cytochrome P450 307a1	12	0.9	0.25	0.2
XP_019541839.3	NC_085137.1	153787933	153789391	1389	2	forward	juvenile hormone epoxide hydrolase-like	108	9.35	2.62	2.08
XP_019541853.3	NC_085137.1	465525965	465527977	2013	1	forward	toll-like receptor 8	4.5	0.27	0.08	0.06
XP_019541865.3	NC_085137.1	153202189	153202629	312	3	reverse	probable DNA-directed RNA polymerases I and III subunit RPAC2	604	232.76	65.12	51.91
XP_019541866.3	NC_085137.1	153366592	153367575	984	1	forward	nucleosome assembly protein 1-like 1	4	0.49	0.14	0.11
XP_019541870.1	NC_085137.1	154738088	154738381	294	1	forward	vitelline membrane protein 15a-2	0	0	0	0
XP_019541881.3	NC_085136.1	244452857	244454749	1830	2	forward	guanine nucleotide-binding protein-like 3 homolog	2088	137.19	38.38	30.59
XP_019541888.1	NC_085136.1	244792478	244795909	1200	6	reverse	innexin inx3	209.25	20.97	5.87	4.68
XP_019541889.3	NC_085136.1	245325792	245326359	504	2	forward	uncharacterized protein LOC109412722	3	0.72	0.2	0.16
XP_019541898.3	NC_085136.1	245653889	245654902	1014	1	reverse	cathepsin B isoform X2	2219.5	263.18	73.63	58.69
XP_019541911.2	NC_085136.1	246842379	246843149	714	2	reverse	uncharacterized protein LOC109412740	952	160.31	44.85	35.75
XP_019541913.3	NC_085136.1	246877412	246887331	717	3	forward	uncharacterized protein LOC109412743	2402	402.8	112.69	89.83
XP_019541942.3	NC_085136.1	335210272	335217092	972	3	reverse	zinc finger protein 37	235.5	29.13	8.15	6.5
XP_019541947.3	NC_085136.1	335664366	335665687	1263	2	reverse	large ribosomal subunit protein mL37	329.5	31.37	8.78	7
XP_019541967.2	NC_085137.1	514766007	514778719	1359	3	forward	uncharacterized protein LOC109412811	3536	312.84	87.52	69.77
XP_019541975.2	NC_085137.1	514608087	514608766	555	3	reverse	general odorant-binding protein 67-like	1	0.22	0.06	0.05
XP_019541981.1	NC_085137.1	466868748	466882107	1239	4	reverse	divergent protein kinase domain 1C	18.5	1.8	0.5	0.4
XP_019541996.3	NC_085136.1	337146093	337147681	1455	3	forward	splicing factor 3A subunit 3	187	15.45	4.32	3.45
XP_019542000.3	NC_085137.1	466905668	466960153	2199	4	forward	glycogen-binding subunit 76A isoform X1	6.96	0.38	0.11	0.08
XP_019542008.3	NC_085137.1	466912173	466960153	2154	4	forward	glycogen-binding subunit 76A isoform X2	7.36	0.41	0.11	0.09
XP_019542013.3	NC_085136.1	337835042	337836795	1692	2	forward	uncharacterized protein LOC109412850	19.5	1.39	0.39	0.31
XP_019542030.3	NC_085136.1	338060344	338082295	4980	9	reverse	uncharacterized protein LOC109405203 isoform X1	1869.67	45.14	12.63	10.07
XP_019542035.3	NC_085136.1	338082900	338085214	2196	3	forward	protein FAM161A	304.25	16.66	4.66	3.71
XP_019542053.3	NC_085136.1	352678	354677	1368	3	forward	uncharacterized protein LOC109412868	1360.5	119.58	33.45	26.67
XP_019542054.3	NC_085136.1	366827	369831	2697	6	forward	exocyst complex component 2	1225	54.61	15.28	12.18
XP_019542065.3	NW_026917601.1	13766	14312	468	2	forward	coiled-coil domain-containing protein 12	285.5	73.35	20.52	16.36
XP_019542067.3	NC_085136.1	683382	686413	2706	5	forward	zinc finger protein 420	650.5	28.9	8.09	6.45
XP_019542075.1	NC_085136.1	1422352	1522944	1104	5	forward	homeobox protein abdominal-A homolog isoform X5	1.64	0.18	0.05	0.04
XP_019542076.1	NC_085136.1	1422352	1523660	1095	7	forward	homeobox protein abdominal-A homolog isoform X6	1.59	0.17	0.05	0.04
XP_019542083.3	NC_085136.1	336956240	336957518	1218	2	forward	lipase 1-like	10.5	1.04	0.29	0.23
XP_019542098.3	NC_085137.1	466967763	466977242	4404	5	reverse	tonsoku-like protein	1780.5	48.61	13.6	10.84
XP_019542147.3	NC_085136.1	152310880	152311866	798	3	forward	cuticle protein 2	19.5	2.94	0.82	0.66
XP_019542153.3	NC_085136.1	152153105	152153917	813	1	reverse	brain acid soluble protein 1	2.5	0.37	0.1	0.08
XP_019542158.3	NC_085136.1	152120519	152122183	1665	1	reverse	nudC domain-containing protein 1	494.5	35.71	9.99	7.96
XP_019542159.2	NC_085136.1	152111586	152112663	903	3	forward	epimerase family protein SDR39U1-like	130.5	17.38	4.86	3.88
XP_019542190.2	NC_085136.1	104113545	104115582	399	2	reverse	ubiquitin-like FUBI-ribosomal protein eS30 fusion protein	114258	34430.6	9632.78	7678.32
XP_019542201.3	NC_085136.1	120712783	120762427	2748	5	forward	kinesin-related protein 5	1274.5	55.76	15.6	12.44
XP_019542216.3	NC_085136.1	120495193	120497089	1620	4	forward	pre-mRNA-processing factor 17	866.5	64.31	17.99	14.34
XP_019542220.3	NC_085136.1	77532106	77533770	1665	1	forward	uncharacterized protein LOC109413002	35.5	2.56	0.72	0.57
XP_019542222.2	NC_085136.1	120286344	120295752	399	3	forward	CDGSH iron-sulfur domain-containing protein 2 homolog	393	118.43	33.13	26.41
XP_019542244.2	NC_085137.1	468051082	468052728	1581	2	reverse	uncharacterized protein LOC109413015	0.5	0.04	0.01	0.01
XP_019542252.2	NC_085136.1	111723707	111734820	468	3	reverse	protein quiver	4	1.03	0.29	0.23
XP_019542260.2	NC_085137.1	468033250	468034732	1407	2	reverse	uncharacterized protein LOC109413035	4	0.34	0.1	0.08
XP_019542340.2	NC_085137.1	468459998	468498719	1521	2	reverse	uncharacterized protein LOC109413093	4.5	0.36	0.1	0.08
XP_019542453.2	NC_085136.1	6856612	6858129	1119	4	reverse	forkhead box protein P1-B isoform X1	0.25	0.03	0.01	0.01
XP_019542454.2	NC_085136.1	6856612	6858129	1107	4	reverse	forkhead box protein P1-B isoform X2	0.25	0.03	0.01	0.01
XP_019542478.3	NC_085136.1	9434216	9436561	2220	3	reverse	uncharacterized protein LOC109413211	439.75	23.82	6.66	5.31
XP_019542480.3	NC_085136.1	9411526	9434110	1152	2	forward	dynein axonemal assembly factor 4	14.5	1.51	0.42	0.34
XP_019542486.3	NC_085136.1	9537736	9540157	2364	2	forward	protein stoned-A	127.08	6.46	1.81	1.44
XP_019542493.3	NW_026917493.1	11211	12426	1086	3	forward	inositol polyphosphate 1-phosphatase	59.5	6.59	1.84	1.47
XP_019542495.3	NW_026917493.1	20912	21304	330	2	reverse	homeobox protein MOX-2	14.75	5.37	1.5	1.2
XP_019542500.3	NC_085136.1	3155539	3156866	1212	3	forward	sperm-associated antigen 1	27	2.68	0.75	0.6
XP_019542507.3	NW_026916449.1	43742	47903	3975	4	forward	tetratricopeptide repeat protein 21B-like	13.5	0.41	0.11	0.09
XP_019542526.3	NC_085137.1	21940132	21951128	720	4	reverse	uncharacterized protein LOC109413247	45	7.51	2.1	1.68
XP_019542528.3	NC_085136.1	7982885	7984013	648	3	reverse	uncharacterized protein LOC109413249	270.5	50.19	14.04	11.19
XP_019542530.1	NC_085136.1	9388943	9411104	906	2	forward	solute carrier family 25 member 35	2.63	0.35	0.1	0.08
XP_019542535.3	NC_085136.1	223429253	223430744	1440	2	forward	fibroleukin	6.5	0.54	0.15	0.12
XP_019542541.1	NC_085136.1	224207090	224207837	669	2	forward	charged multivesicular body protein 3	1041	187.09	52.34	41.72
XP_019542582.3	NC_085136.1	332461769	332462490	657	2	forward	glutathione S-transferase 4-like	10.5	1.92	0.54	0.43
XP_019542585.2	NC_085136.1	332479355	332480496	750	2	reverse	glutathione S-transferase 1	380.5	61	17.07	13.6
XP_019542586.3	NC_085136.1	332499970	332501377	1344	2	forward	zinc finger protein 318	127.5	11.41	3.19	2.54
XP_019542587.3	NC_085136.1	332487979	332491933	1002	5	reverse	vesicular integral-membrane protein VIP36	1276.5	153.17	42.85	34.16
XP_019542589.2	NW_026916680.1	33229	45043	1743	4	reverse	polypeptide N-acetylgalactosaminyltransferase 16	6.38	0.44	0.12	0.1
XP_019542596.3	NC_085136.1	333720223	333728176	1377	3	reverse	titin isoform X1	5.25	0.46	0.13	0.1
XP_019542597.3	NC_085136.1	333720223	333728176	1305	4	reverse	proline-, glutamic acid- and leucine-rich protein 1 isoform X2	5.25	0.48	0.14	0.11
XP_019542610.3	NC_085136.1	333585990	333587108	840	5	reverse	uncharacterized protein LOC109413351	16	2.29	0.64	0.51
XP_019542682.3	NC_085137.1	396227603	396228832	1158	2	forward	GDP-mannose 4,6 dehydratase	549	57	15.95	12.71
XP_019542683.1	NC_085137.1	396168575	396205467	909	3	reverse	ADP,ATP carrier protein 1	53946.5	7135.6	1996.35	1591.3
XP_019542694.3	NW_026917240.1	16872	25000	2317	5	forward	PHD finger protein rhinoceros	190	9.86	2.76	2.2
XP_019542707.2	NC_085137.1	395600187	395601119	933	1	reverse	uncharacterized protein LOC134283908	284.75	36.7	10.27	8.18
XP_019542708.2	NC_085137.1	395604163	395604904	486	4	forward	NADH dehydrogenase [ubiquinone] 1 alpha subcomplex subunit 5	1522.5	376.66	105.38	84
XP_019542712.3	NC_085137.1	395514025	395557915	2145	5	forward	uncharacterized protein LOC109413486	27.5	1.54	0.43	0.34
XP_019542715.3	NC_085137.1	395446476	395461299	3588	7	forward	MOG interacting and ectopic P-granules protein 1 isoform X1	723.12	24.23	6.78	5.4
XP_019542716.3	NC_085137.1	395446476	395461299	3528	6	forward	MOG interacting and ectopic P-granules protein 1 isoform X2	721.87	24.6	6.88	5.49
XP_019542717.3	NC_085137.1	395446476	395461299	3522	7	forward	MOG interacting and ectopic P-granules protein 1 isoform X3	722.37	24.66	6.9	5.5
XP_019542718.3	NC_085137.1	395446476	395461299	3462	6	forward	MOG interacting and ectopic P-granules protein 1 isoform X4	721.12	25.04	7.01	5.59
XP_019542719.3	NC_085137.1	395370731	395391150	3756	6	reverse	dosage compensation regulator isoform X1	1828.5	58.53	16.38	13.05
XP_019542737.3	NC_085137.1	393160897	393162542	1452	4	reverse	E3 ubiquitin-protein ligase parkin	237.5	19.67	5.5	4.39
XP_019542749.3	NC_085137.1	396801703	396802536	717	3	reverse	MIT domain-containing protein 1-like	60.5	10.15	2.84	2.26
XP_019542750.3	NC_085137.1	396339390	396359073	1542	3	forward	forkhead box protein C1-like	10.5	0.82	0.23	0.18
XP_019542751.3	NC_085137.1	396138557	396139069	513	1	forward	E3 ubiquitin-protein ligase RNF4	30	7.03	1.97	1.57
XP_019542753.1	NC_085137.1	395503024	395503434	279	3	reverse	U6 snRNA-associated Sm-like protein LSm5	216	93.09	26.04	20.76
XP_019542760.3	NC_085137.1	393189737	393190321	585	1	reverse	neurogenic differentiation factor 1-like	13.5	2.77	0.78	0.62
XP_019542998.1	NC_085137.1	193387173	193388171	999	1	reverse	glyceraldehyde-3-phosphate dehydrogenase 2	40502.5	4874.7	1363.81	1087.1
XP_019543046.3	NC_085137.1	193856007	193885398	2250	2	reverse	protein arginine N-methyltransferase 9	459.5	24.55	6.87	5.48
XP_019543068.3	NC_085136.1	147302528	147303972	1203	5	reverse	CLIP domain-containing serine protease B4	422.5	42.23	11.81	9.42
XP_019543073.1	NC_085136.1	146976248	146976727	411	2	reverse	histone H3.3A	3826	1119.27	313.14	249.61
XP_019543074.3	NC_085136.1	146951094	146952195	1032	2	forward	tRNA (cytosine(38)-C(5))-methyltransferase	478.5	55.75	15.6	12.43
XP_019543076.3	NC_085136.1	146942404	146943911	1164	4	reverse	lysosomal aspartic protease	13864.5	1432.13	400.67	319.38
XP_019543088.3	NC_085136.1	146184609	146221135	3855	7	reverse	uncharacterized protein LOC109413806	712	22.21	6.21	4.95
XP_019543103.3	NC_085137.1	403093526	403095230	1587	3	forward	probable ATP-dependent RNA helicase Dbp45A	435	32.96	9.22	7.35
XP_019543133.3	NC_085137.1	405057787	405069377	735	3	reverse	optineurin-like	5.5	0.9	0.25	0.2
XP_019543137.2	NC_085137.1	405203616	405205675	1662	6	forward	transmembrane protein 209	571.5	41.34	11.57	9.22
XP_019543143.2	NC_085137.1	404380180	404381037	546	5	reverse	uncharacterized protein LOC109413873	0.5	0.11	0.03	0.02
XP_019543160.2	NC_085136.1	291900245	291913548	1872	6	forward	serine/threonine-protein kinase STK11	62.75	4.03	1.13	0.9
XP_019543228.1	NC_085137.1	477748513	477749320	480	2	forward	ras-like protein family member 11B isoform X2	2.33	0.58	0.16	0.13
XP_019543229.2	NC_085137.1	477865577	478004387	1665	8	forward	tyrosine 3-monooxygenase isoform X1	9.25	0.67	0.19	0.15
XP_019543231.2	NC_085137.1	478234243	478382426	3162	10	forward	aryl hydrocarbon receptor nuclear translocator homolog isoform X1	128.25	4.88	1.36	1.09
XP_019543232.2	NC_085137.1	478144787	478382426	3039	10	forward	basic helix-loop-helix ARNT-like protein 1 isoform X2	170.25	6.74	1.88	1.5
XP_019543233.2	NC_085137.1	478524520	478582820	1620	9	reverse	tryptophan 5-hydroxylase 1 isoform X1	5.67	0.42	0.12	0.09
XP_019543234.2	NC_085137.1	478524537	478582820	1587	9	reverse	tryptophan 5-hydroxylase 1 isoform X3	5.67	0.43	0.12	0.1
XP_019543240.2	NC_085137.1	479716859	479740498	3201	13	forward	serine/threonine-protein phosphatase 6 regulatory subunit 1 isoform X1	96.89	3.64	1.02	0.81
XP_019543241.2	NC_085137.1	479760482	479771853	1353	4	reverse	all trans-polyprenyl-diphosphate synthase PDSS2	11	0.98	0.27	0.22
XP_019543250.3	NC_085137.1	480159849	480207522	1161	3	forward	protein lethal(3)malignant blood neoplasm 1	23	2.38	0.67	0.53
XP_019543251.3	NC_085137.1	480285768	480386699	1326	4	forward	uncharacterized protein LOC109413973	2.17	0.2	0.05	0.04
XP_019543253.2	NC_085137.1	480433281	480434300	888	3	reverse	general transcription factor IIE subunit 2	1322.5	179.07	50.1	39.93
XP_019543256.2	NC_085137.1	480614154	480615193	981	2	forward	clavesin-2	1065	130.53	36.52	29.11
XP_019543265.1	NC_085137.1	479690030	479690578	549	1	reverse	vacuolar protein sorting-associated protein 29	1267.5	277.59	77.66	61.91
XP_019543266.2	NC_085137.1	479841714	479852451	1302	2	forward	zinc finger protein 691	7	0.65	0.18	0.14
XP_019543271.3	NC_085137.1	479974298	479974942	528	2	reverse	uncharacterized protein LOC109413999	4	0.91	0.25	0.2
XP_019543278.2	NC_085137.1	480524554	480538974	981	2	forward	retinaldehyde-binding protein 1	11	1.35	0.38	0.3
XP_019543281.3	NC_085137.1	480664319	480671155	996	2	forward	alpha-tocopherol transfer protein	0	0	0	0
XP_019543282.3	NC_085137.1	480778453	480779022	570	1	forward	uncharacterized protein LOC109414011	0	0	0	0
XP_019543284.3	NC_085137.1	111406339	111407112	717	2	reverse	ferritin, heavy subunit	2	0.34	0.09	0.07
XP_019543299.3	NC_085137.1	205271861	205282112	1644	3	reverse	transcription factor glial cells missing	15	1.1	0.31	0.24
XP_019543302.3	NC_085137.1	205475456	205476112	657	1	forward	GTP:AMP phosphotransferase AK3, mitochondrial	160	29.28	8.19	6.53
XP_019543303.3	NC_085137.1	205489567	205493490	1311	2	reverse	uncharacterized protein LOC109414025	341.5	31.32	8.76	6.98
XP_019543305.3	NC_085137.1	205514708	205541542	3399	10	forward	tetratricopeptide repeat protein 14 homolog	1432.25	50.66	14.17	11.3
XP_019543308.3	NC_085137.1	205567887	205576121	1305	2	reverse	putative mediator of RNA polymerase II transcription subunit 26 isoform X1	171	15.75	4.41	3.51
XP_019543313.3	NC_085137.1	206705835	206725715	2127	3	reverse	tubulin glycylase 3B	22.5	1.27	0.36	0.28
XP_019543339.3	NC_085136.1	113430057	113431060	930	2	forward	leucine-rich repeat-containing protein 40	13	1.68	0.47	0.37
XP_019543340.1	NC_085136.1	113855355	113868900	1131	7	forward	phosphoribosyl pyrophosphate synthase-associated protein 2 isoform X1	123.33	13.11	3.67	2.92
XP_019543341.1	NC_085136.1	113855744	113868900	1068	6	forward	phosphoribosyl pyrophosphate synthase-associated protein 2 isoform X2	106.33	11.97	3.35	2.67
XP_019543350.3	NC_085136.1	114055711	114056600	834	2	reverse	trypsin-like	2	0.29	0.08	0.06
XP_019543353.3	NC_085136.1	114185540	114187569	1908	3	reverse	sphingomyelin phosphodiesterase-like	3	0.19	0.05	0.04
XP_019543364.3	NC_085136.1	114668174	114673187	1347	2	reverse	serine protease HTRA2, mitochondrial	629	56.15	15.71	12.52
XP_019543367.2	NC_085137.1	477546247	477547126	822	2	forward	tigger transposable element-derived protein 6-like	5	0.73	0.2	0.16
XP_019543371.2	NC_085136.1	114713976	114715492	1128	2	reverse	BTB/POZ domain-containing protein KCTD9	178.5	19.03	5.32	4.24
XP_019543375.2	NC_085136.1	115125258	115126661	1404	1	forward	uncharacterized protein LOC109414088 isoform X1	1.83	0.16	0.04	0.04
XP_019543380.3	NC_085136.1	115168365	115169867	1503	1	forward	uncharacterized protein LOC109414092	4	0.32	0.09	0.07
XP_019543382.2	NC_085137.1	112434984	112438715	441	3	reverse	uncharacterized protein LOC109414091 isoform X1	1.5	0.41	0.11	0.09
XP_019543384.3	NC_085136.1	115297627	115299135	1509	1	forward	uncharacterized protein LOC109414094	0.13	0.01	0	0
XP_019543392.2	NC_085137.1	112434984	112438715	435	3	reverse	uncharacterized protein LOC109414091 isoform X2	1.5	0.41	0.12	0.09
XP_019543397.3	NC_085136.1	114157555	114158840	1170	3	reverse	trypsin beta-like	7.5	0.77	0.22	0.17
XP_019543452.3	NC_085136.1	132159097	132163964	498	3	reverse	uncharacterized protein LOC109414134 isoform X2	5	1.21	0.34	0.27
XP_019543507.3	NW_026917521.1	13919	23097	1815	4	reverse	actin-interacting protein 1	616	40.81	11.42	9.1
XP_019543509.3	NW_026917522.1	3816	5659	1344	6	reverse	serine protease inhibitor 77Ba	273.75	24.49	6.85	5.46
XP_019543518.1	NW_026917753.1	23820	89165	756	6	forward	upstream stimulatory factor 1 isoform X1	41.38	6.58	1.84	1.47
XP_019543519.1	NW_026917753.1	24831	89165	735	4	forward	upstream stimulatory factor 1 isoform X2	38.88	6.36	1.78	1.42
XP_019543521.1	NW_026917753.1	39988	89165	627	3	forward	upstream stimulatory factor 1 isoform X3	28.38	5.44	1.52	1.21
XP_019543536.3	NC_085137.1	101259726	101260460	666	2	reverse	uncharacterized protein LOC109414167	4	0.72	0.2	0.16
XP_019543558.2	NC_085137.1	384057215	384068935	1749	2	reverse	uncharacterized protein LOC109414216	8.5	0.58	0.16	0.13
XP_019543560.3	NC_085137.1	291652926	291654032	840	5	forward	negative elongation factor E	276.5	39.58	11.07	8.83
XP_019543572.3	NC_085137.1	291730803	291731829	768	5	forward	antigen 5 like allergen Cul n 1	1	0.16	0.04	0.03
XP_019543581.3	NC_085137.1	292023337	292030585	1902	4	forward	augmin complex subunit dgt5	455	28.76	8.05	6.41
XP_019543582.1	NC_085137.1	292054117	292066228	453	2	reverse	uncharacterized protein LOC109414231 isoform X1	40.5	10.75	3.01	2.4
XP_019543583.1	NC_085137.1	292054117	292054521	405	1	reverse	ETS homologous factor isoform X2	37	10.98	3.07	2.45
XP_019543584.1	NC_085137.1	112874261	112944371	705	5	reverse	CD63 antigen	326.42	55.67	15.57	12.41
XP_019543591.3	NC_085137.1	292255020	292286437	2250	10	reverse	myotubularin-related protein 8 isoform X1	164.92	8.81	2.47	1.97
XP_019543592.3	NC_085137.1	292255020	292286437	2247	10	reverse	myotubularin-related protein 8 isoform X2	164.92	8.82	2.47	1.97
XP_019543595.3	NC_085137.1	292323103	292339124	3564	5	reverse	uncharacterized protein LOC109414239	733.5	24.75	6.92	5.52
XP_019543596.1	NC_085137.1	112995894	112996613	561	3	forward	dynein axonemal light chain 1	20.5	4.39	1.23	0.98
XP_019543600.1	NC_085137.1	293667145	293756071	729	5	reverse	uncharacterized protein LOC109414244	116	19.13	5.35	4.27
XP_019543603.2	NC_085137.1	293788923	293802064	567	3	forward	uncharacterized protein LOC109414248 isoform X1	84.75	17.97	5.03	4.01
XP_019543606.2	NC_085137.1	293788923	293802064	564	3	forward	uncharacterized protein LOC109414248 isoform X2	84.75	18.07	5.05	4.03
XP_019543608.2	NC_085137.1	293803230	293804289	993	2	reverse	DNA repair protein RAD51 homolog 4	362.5	43.89	12.28	9.79
XP_019543618.3	NC_085137.1	294625564	294626639	1011	2	forward	INO80 complex subunit B	254.5	30.27	8.47	6.75
XP_019543620.1	NC_085137.1	294691242	294761648	1539	6	reverse	glutamate decarboxylase	12	0.94	0.26	0.21
XP_019543631.3	NC_085137.1	294964176	294969432	3471	4	reverse	ribosome biogenesis protein BMS1 homolog	896.5	31.05	8.69	6.93
XP_019543633.1	NC_085137.1	294971336	294998979	1698	3	reverse	protein downstream neighbor of son homolog	155.5	11.01	3.08	2.46
XP_019543635.3	NC_085137.1	113169714	113172155	2067	2	reverse	protein-associating with the carboxyl-terminal domain of ezrin	713.5	41.5	11.61	9.26
XP_019543640.2	NC_085137.1	293903608	293913649	1206	8	forward	odorant receptor 4	4.5	0.45	0.13	0.1
XP_019543642.3	NC_085137.1	292234047	292234637	525	2	reverse	uncharacterized protein LOC109414278	1.5	0.34	0.1	0.08
XP_019543643.1	NC_085137.1	292455536	292473363	387	4	forward	uncharacterized protein LOC109414279 isoform X1	3.5	1.09	0.3	0.24
XP_019543645.1	NC_085137.1	292455536	292473363	384	4	forward	uncharacterized protein LOC109414279 isoform X2	3.5	1.1	0.31	0.24
XP_019543648.1	NC_085137.1	294526162	294526993	699	3	forward	cilia- and flagella-associated protein 299	2	0.34	0.1	0.08
XP_019543652.2	NC_085137.1	160332987	160335508	2403	2	forward	phospholipase A-2-activating protein	217.67	10.89	3.05	2.43
XP_019543658.1	NC_085137.1	160281886	160283285	1338	2	forward	tubulin beta chain	6	0.54	0.15	0.12
XP_019543662.2	NC_085137.1	160180349	160190570	762	3	forward	androgen-induced gene 1 protein isoform X1	344.33	54.33	15.2	12.12
XP_019543663.2	NC_085137.1	160138782	160190570	756	3	forward	androgen-induced gene 1 protein isoform X2	158.33	25.18	7.05	5.62
XP_019543670.2	NC_085137.1	159917417	159965928	1767	4	reverse	homocysteine-responsive endoplasmic reticulum-resident ubiquitin-like domain member 2 protein isoform X1	430	29.26	8.19	6.53
XP_019543677.3	NC_085137.1	159708455	159727498	1071	3	forward	GATA zinc finger domain-containing protein 10	375	42.1	11.78	9.39
XP_019543684.2	NC_085137.1	159543334	159543958	465	2	reverse	membrane protein BRI3	1035	267.62	74.87	59.68
XP_019543701.3	NC_085137.1	157219844	157221187	1344	1	reverse	uncharacterized protein LOC109414339	32	2.86	0.8	0.64
XP_019543705.3	NC_085137.1	157035985	157038569	2466	2	forward	septin-interacting protein 1	683	33.3	9.32	7.43
XP_019543716.2	NC_085137.1	158934267	158935808	1482	2	forward	thymus-specific serine protease-like	19	1.54	0.43	0.34
XP_019543725.3	NC_085137.1	381209217	381222549	948	4	reverse	chronophin-like	54.5	6.91	1.93	1.54
XP_019543735.3	NC_085137.1	381521103	381521743	579	2	forward	uncharacterized protein LOC109414380	2	0.42	0.12	0.09
XP_019543740.1	NC_085137.1	112235839	112236487	459	4	reverse	uncharacterized protein LOC109414381	9	2.36	0.66	0.53
XP_019543774.3	NC_085137.1	112325846	112326796	951	1	forward	LOW QUALITY PROTEIN: general odorant-binding protein 45	4	0.51	0.14	0.11
XP_019543790.1	NC_085137.1	259739804	259740494	633	2	forward	DNA-directed RNA polymerases I, II, and III subunit RPABC1	939.5	178.45	49.93	39.8
XP_019543853.1	NC_085137.1	261393657	261414894	1719	10	reverse	E3 SUMO-protein ligase PIAS3 isoform X6	547.73	38.31	10.72	8.54
XP_019543857.2	NC_085137.1	261527623	261546046	984	4	forward	dehydrogenase/reductase SDR family protein 7-like	859.25	104.99	29.37	23.41
XP_019543871.2	NC_085137.1	261787413	261803979	2352	7	forward	ubiquitin carboxyl-terminal hydrolase 38 isoform X2	276.67	14.14	3.96	3.15
XP_019543882.3	NC_085137.1	261840424	261876593	1902	8	forward	ras-specific guanine nucleotide-releasing factor RalGPS2 isoform X2	152.5	9.64	2.7	2.15
XP_019543911.3	NC_085137.1	128168134	128170558	1968	4	reverse	translation factor GUF1 homolog, mitochondrial	186.5	11.39	3.19	2.54
XP_019543966.2	NC_085136.1	329217803	329219762	1902	2	forward	GTP-binding protein 2 isoform X2	3445.63	217.82	60.94	48.57
XP_019543974.1	NC_085136.1	329292296	329293115	750	2	forward	dnaJ homolog subfamily C member 8	1324	212.26	59.38	47.33
XP_019543983.3	NC_085136.1	329803980	329804918	765	2	reverse	electron transfer flavoprotein subunit beta	2674	420.27	117.58	93.72
XP_019543987.3	NC_085136.1	329821014	329822037	948	2	forward	3'(2'),5'-bisphosphate nucleotidase 1	2345.5	297.48	83.23	66.34
XP_019543990.3	NC_085136.1	329840286	329841603	1254	2	forward	serine--tRNA synthetase-like protein Slimp	669	64.14	17.95	14.3
XP_019543997.3	NC_085136.1	330054136	330067308	534	2	reverse	uncharacterized protein C14orf119	40.5	9.12	2.55	2.03
XP_019543999.3	NC_085136.1	330088263	330109909	1527	7	reverse	serine/threonine-protein phosphatase 5	1273	100.24	28.04	22.35
XP_019544001.3	NC_085136.1	330113384	330122042	3045	3	forward	TELO2-interacting protein 1 homolog	498	19.66	5.5	4.39
XP_019544011.1	NW_026917111.1	649	1512	864	1	forward	RNA-binding protein squid-like	2	0.28	0.08	0.06
XP_019544045.3	NC_085136.1	329626344	329628179	1647	4	forward	uncharacterized protein LOC109414670	17.5	1.28	0.36	0.28
XP_019544048.3	NC_085136.1	331442261	331446706	513	3	forward	myosin regulatory light chain, striated adductor muscle	10	2.34	0.66	0.52
XP_019544051.3	NC_085136.1	66640484	66665534	7527	11	forward	ectopic P granules protein 5 homolog isoform X2	975.5	15.58	4.36	3.48
XP_019544054.3	NC_085136.1	66665712	66666398	687	1	reverse	putative lipoyltransferase 2, mitochondrial	789.42	138.16	38.65	30.81
XP_019544058.3	NC_085136.1	67538651	67553238	918	2	reverse	mitochondrial ornithine transporter 1	2981	390.44	109.23	87.07
XP_019544071.3	NC_085136.1	66751720	66753665	1881	2	reverse	uncharacterized protein LOC109414695	10603.5	677.78	189.63	151.15
XP_019544074.3	NC_085136.1	66705182	66728339	1761	5	forward	eukaryotic translation initiation factor 4B isoform X1	1501.75	102.53	28.69	22.87
XP_019544075.3	NC_085136.1	66705182	66728339	1749	5	forward	eukaryotic translation initiation factor 4B isoform X2	1499.75	103.1	28.84	22.99
XP_019544081.3	NC_085136.1	67611197	67612129	933	1	reverse	trypsin alpha-3-like	5	0.64	0.18	0.14
XP_019544082.3	NC_085136.1	67609960	67610805	846	1	reverse	myeloblastin-like	1	0.14	0.04	0.03
XP_019544083.1	NC_085136.1	67642440	67642988	549	1	forward	ubiquitin-conjugating enzyme E2 H	119.63	26.2	7.33	5.84
XP_019544101.1	NC_085137.1	431095381	431096115	426	4	forward	cuticle protein 8-like	1.5	0.42	0.12	0.09
XP_019544105.3	NC_085137.1	432460016	432461032	936	2	forward	37 kDa salivary gland allergen Aed a 2	258.5	33.21	9.29	7.41
XP_019544115.2	NC_085137.1	430854326	430856969	2400	5	reverse	intraflagellar transport protein 88 homolog	7.5	0.38	0.11	0.08
XP_019544132.3	NC_085136.1	295789606	295812413	855	3	forward	uncharacterized protein LOC109414760	4.5	0.63	0.18	0.14
XP_019544143.3	NC_085136.1	300857687	300858110	363	2	forward	large ribosomal subunit protein mL55	863	285.85	79.97	63.75
XP_019544198.3	NC_085137.1	473657785	473696802	1233	6	forward	elongation of very long chain fatty acids protein 7 isoform X2	3.92	0.38	0.11	0.09
XP_019544204.2	NC_085137.1	472837897	472845609	3165	9	forward	tyrosine-protein phosphatase non-receptor type 4	1826	69.37	19.41	15.47
XP_019544205.1	NC_085137.1	472799499	472808451	1317	6	reverse	AP-2 complex subunit mu	7498	684.53	191.51	152.66
XP_019544221.2	NC_085137.1	471643290	471661081	3093	4	reverse	E3 ubiquitin-protein ligase MARCHF6	2563.5	99.65	27.88	22.22
XP_019544222.2	NC_085137.1	471668385	471669078	636	2	forward	uncharacterized protein C7orf50 homolog	557	105.3	29.46	23.48
XP_019544229.2	NC_085137.1	471523370	471525220	1731	3	forward	uncharacterized protein LOC109414840	32.5	2.26	0.63	0.5
XP_019544235.2	NC_085137.1	471275715	471296502	3552	6	reverse	mediator of DNA damage checkpoint protein 1	1022	34.59	9.68	7.71
XP_019544256.3	NC_085137.1	395943348	395974268	3090	9	forward	protein nervous wreck isoform X3	44.33	1.73	0.48	0.38
XP_019544271.3	NC_085137.1	396235774	396257815	1374	5	reverse	F-box only protein 9	2960.5	259.07	72.48	57.77
XP_019544283.1	NC_085136.1	323054897	323055448	252	2	reverse	TP53-regulated inhibitor of apoptosis 1	165.5	78.96	22.09	17.61
XP_019544293.3	NW_026917589.1	1349	7687	5868	5	forward	telomere-associated protein RIF1 isoform X1	323.25	6.62	1.85	1.48
XP_019544324.2	NC_085136.1	288708758	288711161	2172	3	reverse	dipeptidyl peptidase 3	5859.5	324.36	90.75	72.34
XP_019544327.3	NC_085136.1	286781322	286784229	2619	4	forward	putative helicase MOV-10	22.5	1.03	0.29	0.23
XP_019544328.2	NC_085136.1	286634044	286650705	3039	4	forward	ubiquitin conjugation factor E4 A	2101.5	83.14	23.26	18.54
XP_019544363.2	NC_085137.1	282079638	282102122	1680	3	reverse	threonylcarbamoyladenosine tRNA methylthiotransferase	419.42	30.02	8.4	6.69
XP_019544364.3	NC_085137.1	282075555	282079571	1371	7	forward	translation initiation factor eIF-2B subunit gamma	630.67	55.31	15.47	12.33
XP_019544411.3	NC_085137.1	281110049	281122833	1662	8	reverse	beta-alanine transporter isoform X1	1.5	0.11	0.03	0.02
XP_019544412.3	NC_085137.1	281110049	281122727	1539	8	reverse	beta-alanine transporter isoform X2	1.5	0.12	0.03	0.03
XP_019544421.2	NC_085137.1	280619006	280666242	2094	6	forward	uncharacterized protein LOC109415008 isoform X1	9	0.52	0.14	0.12
XP_019544425.2	NC_085137.1	37511310	37513212	1341	3	forward	uncharacterized protein LOC109415010	31	2.78	0.78	0.62
XP_019544436.3	NC_085137.1	208734484	208736437	1248	3	reverse	phosphoglycerate kinase	11173.5	1076.48	301.17	240.06
XP_019544439.2	NC_085137.1	208783362	208784468	1107	1	reverse	probable ribosome production factor 1	3044	330.62	92.5	73.73
XP_019544457.3	NC_085137.1	209069357	209085424	1554	4	forward	zinc finger protein 79	4	0.31	0.09	0.07
XP_019544504.1	NC_085137.1	266617593	266617844	252	1	reverse	small ribosomal subunit protein eS21-like	42445	20251.5	5665.84	4516.26
XP_019544507.2	NC_085137.1	280341497	280351480	2430	3	reverse	uncharacterized protein LOC109415102	1097	54.28	15.19	12.1
XP_019544515.3	NC_085137.1	280668072	280706547	888	4	reverse	zinc finger Ran-binding domain-containing protein 2	417	56.46	15.8	12.59
XP_019544573.1	NC_085137.1	282058352	282059482	1131	1	reverse	calcium/calmodulin-dependent protein kinase type 1	1272.5	135.28	37.85	30.17
XP_019544577.3	NC_085137.1	282107443	282125358	924	4	reverse	uncharacterized protein LOC109415148 isoform X1	3.5	0.46	0.13	0.1
XP_019544578.3	NC_085137.1	282107443	282125358	840	3	reverse	uncharacterized protein LOC109415148 isoform X2	3.5	0.5	0.14	0.11
XP_019544586.3	NC_085137.1	282529046	282530482	819	4	forward	uncharacterized protein LOC109415154 isoform X1	47.5	6.97	1.95	1.56
XP_019544610.2	NC_085136.1	26707780	26709585	1806	1	forward	zinc finger protein 454	165.5	11.02	3.08	2.46
XP_019544624.2	NC_085136.1	25922891	25923674	726	2	reverse	tubulin-folding cofactor B	1757.5	291.06	81.43	64.91
XP_019544625.2	NC_085136.1	25944463	25945419	957	1	reverse	nucleoside hydrolase	1409	177.02	49.53	39.48
XP_019544627.2	NC_085136.1	25948269	25960127	2763	9	reverse	kinesin-associated protein 3	671.5	29.22	8.18	6.52
XP_019544632.1	NC_085136.1	25775436	25790886	1308	2	forward	interferon-related developmental regulator 2	2009.5	184.72	51.68	41.19
XP_019544645.1	NC_085136.1	25524901	25542617	1098	2	forward	protein mab-21	17	1.86	0.52	0.42
XP_019544646.2	NC_085136.1	25326852	25338846	1563	4	reverse	pancreatic lipase-related protein 2	3	0.23	0.06	0.05
XP_019544649.2	NC_085136.1	25111125	25113373	1608	5	forward	inhibitor of growth protein 3 isoform X1	148.25	11.09	3.1	2.47
XP_019544651.2	NC_085136.1	25111125	25113373	1527	5	forward	inhibitor of growth protein 3 isoform X2	144.25	11.36	3.18	2.53
XP_019544652.2	NC_085136.1	25104888	25105154	267	1	reverse	uncharacterized protein LOC109415217	60.5	27.24	7.62	6.08
XP_019544657.1	NC_085136.1	24853218	24854402	1125	2	forward	nucleoporin Nup43	1997.5	213.48	59.73	47.61
XP_019544663.2	NC_085136.1	24716355	24719290	2433	4	forward	molybdenum cofactor sulfurase 3	584.5	28.89	8.08	6.44
XP_019544666.3	NC_085136.1	24700844	24702716	1611	5	forward	activating signal cointegrator 1	489.5	36.53	10.22	8.15
XP_019544667.1	NC_085136.1	24690811	24692169	1212	3	reverse	26S proteasome regulatory subunit 8	3516.5	348.85	97.6	77.8
XP_019544668.3	NC_085136.1	24689043	24690332	1230	2	reverse	protein artemis-like	899	87.88	24.59	19.6
XP_019544669.2	NC_085136.1	24666233	24668335	1083	4	forward	pyrimidine-specific ribonucleoside hydrolase RihA	3.5	0.39	0.11	0.09
XP_019544670.2	NC_085136.1	24638742	24639687	768	4	reverse	alpha-ketoglutarate-dependent dioxygenase alkB homolog 7, mitochondrial	283	44.31	12.4	9.88
XP_019544671.2	NC_085136.1	24637844	24638525	618	2	forward	large ribosomal subunit protein bL32m	772.5	150.29	42.05	33.52
XP_019544684.2	NC_085136.1	24536974	24543974	3279	6	reverse	uncharacterized protein LOC109415244 isoform X2	36.75	1.35	0.38	0.3
XP_019544694.3	NC_085136.1	307720251	307739568	1170	3	forward	zinc finger protein 250	169.5	17.42	4.87	3.88
XP_019544701.3	NC_085136.1	307278148	307320104	2259	6	reverse	uncharacterized protein LOC109415279	214	11.39	3.19	2.54
XP_019544702.3	NC_085136.1	307242565	307269359	3579	4	forward	nuclear pore complex protein Nup133	1824.5	61.29	17.15	13.67
XP_019544713.3	NW_026917742.1	33437	35015	1515	2	forward	cytochrome P450 6a8-like	193.5	15.36	4.3	3.42
XP_019544734.3	NC_085136.1	306744880	306746118	1239	1	reverse	uncharacterized protein LOC109415306	14	1.36	0.38	0.3
XP_019544740.2	NC_085136.1	307740133	307740643	324	3	reverse	uncharacterized protein LOC109415311	120	44.53	12.46	9.93
XP_019544801.2	NC_085137.1	122076804	122099061	450	3	reverse	uncharacterized protein LOC109415355	4.5	1.2	0.34	0.27
XP_019544802.2	NC_085136.1	15074744	15141974	1560	8	forward	paired box protein Pax-2a isoform X2	1	0.08	0.02	0.02
XP_019544818.1	NC_085136.1	225440757	225442317	1497	2	forward	protein Peter pan	1664	133.65	37.39	29.8
XP_019544833.3	NC_085136.1	238088063	238097326	771	3	reverse	uncharacterized protein LOC109415421	4.5	0.7	0.2	0.16
XP_019544869.3	NC_085137.1	12716361	12738333	5472	7	reverse	protein eyes shut	417	9.16	2.56	2.04
XP_019544872.3	NC_085137.1	12669768	12695082	5046	4	reverse	serine/arginine repetitive matrix protein 2	647	15.42	4.31	3.44
XP_019544873.3	NC_085137.1	12647133	12649034	1755	3	forward	ran GTPase-activating protein	1007	68.99	19.3	15.39
XP_019544874.3	NC_085137.1	12639531	12642467	2532	6	reverse	uncharacterized protein LOC109415453	746.5	35.45	9.92	7.91
XP_019544969.1	NC_085136.1	206830321	206831358	969	2	reverse	THO complex subunit 3	1412.92	175.32	49.05	39.1
XP_019544975.3	NC_085136.1	16024186	16045550	5538	5	forward	putative vitellogenin receptor	20	0.43	0.12	0.1
XP_019544977.2	NC_085136.1	206324721	206348525	2031	6	forward	endoplasmic reticulum mannosyl-oligosaccharide 1,2-alpha-mannosidase	851	50.38	14.09	11.23
XP_019544980.3	NC_085136.1	206294082	206308292	6318	8	forward	transcription initiation factor TFIID subunit 1 isoform X1	1358.75	25.86	7.23	5.77
XP_019544981.3	NC_085136.1	206294082	206308292	5904	7	forward	transcription initiation factor TFIID subunit 1 isoform X2	1248.25	25.42	7.11	5.67
XP_019544994.1	NC_085136.1	16126686	16217401	996	2	forward	casein kinase I	184	22.21	6.21	4.95
XP_019545000.3	NC_085136.1	165236764	165249586	966	5	reverse	galectin-4	14	1.74	0.49	0.39
XP_019545002.3	NC_085136.1	165287675	165294271	2583	7	forward	run domain Beclin-1-interacting and cysteine-rich domain-containing protein	582.5	27.11	7.59	6.05
XP_019545007.3	NC_085136.1	165478002	165500137	1113	7	reverse	peptidoglycan-recognition protein LE isoform X1	259.25	28.01	7.84	6.25
XP_019545008.3	NC_085136.1	165478002	165500121	1092	7	reverse	peptidoglycan-recognition protein LE isoform X2	246.75	27.17	7.6	6.06
XP_019545015.3	NC_085136.1	165572085	165580576	1638	6	reverse	germ cell nuclear acidic protein	234.5	17.21	4.82	3.84
XP_019545018.3	NC_085136.1	165625664	165627628	1122	5	reverse	large ribosomal subunit protein uL3m	1684.5	180.51	50.5	40.26
XP_019545025.3	NC_085136.1	165711363	165712628	1266	1	reverse	WD repeat-containing protein 18	2384	226.41	63.34	50.49
XP_019545034.3	NC_085136.1	165887839	165982375	1713	5	reverse	homeobox protein slou	2470	173.37	48.5	38.66
XP_019545042.2	NC_085136.1	16241361	16242615	1044	4	reverse	uncharacterized protein LOC109415599	388.5	44.74	12.52	9.98
XP_019545043.3	NC_085136.1	261040179	261042029	1851	1	forward	tubulin--tyrosine ligase-like protein 12	545	35.4	9.9	7.89
XP_019545070.1	NC_085136.1	135149811	135150651	750	2	reverse	proteasome subunit alpha type-7-1	1685	270.13	75.57	60.24
XP_019545073.3	NC_085136.1	135078438	135091014	1359	3	forward	serine--tRNA ligase, mitochondrial	606	53.61	15	11.96
XP_019545077.3	NC_085136.1	134780849	134807200	1800	5	reverse	G2/mitotic-specific cyclin-B3 isoform X1	184.5	12.32	3.45	2.75
XP_019545090.3	NC_085136.1	134710064	134719386	1569	3	forward	myrosinase 1	1195.5	91.61	25.63	20.43
XP_019545093.2	NC_085136.1	16435786	16494453	3687	10	reverse	probable phosphorylase b kinase regulatory subunit alpha isoform X2	482.97	15.75	4.41	3.51
XP_019545097.2	NC_085136.1	16435786	16494453	3687	10	reverse	probable phosphorylase b kinase regulatory subunit alpha isoform X3	481.55	15.7	4.39	3.5
XP_019545169.3	NC_085136.1	326474478	326485504	2043	5	reverse	probable E3 ubiquitin-protein ligase MGRN1	738.5	43.46	12.16	9.69
XP_019545171.3	NC_085136.1	326357567	326358154	465	3	reverse	low molecular weight phosphotyrosine protein phosphatase 1	427.08	110.43	30.9	24.63
XP_019545186.3	NC_085136.1	325982897	325996377	1059	2	reverse	uncharacterized protein LOC109415713 isoform X1	5.5	0.62	0.17	0.14
XP_019545195.2	NC_085136.1	16653397	16662645	1242	4	reverse	uncharacterized protein LOC109415715	131	12.68	3.55	2.83
XP_019545207.2	NC_085137.1	435610573	435612222	1578	2	forward	lethal(2)neighbour of tid protein 2	1094	83.36	23.32	18.59
XP_019545210.2	NC_085137.1	435461380	435461852	393	2	forward	mitochondrial import inner membrane translocase subunit Tim10B	117.5	35.95	10.06	8.02
XP_019545214.2	NC_085137.1	435033139	435036610	3348	3	forward	GPI ethanolamine phosphate transferase 3	1270	45.61	12.76	10.17
XP_019545229.2	NC_085137.1	434514354	434529494	1635	7	reverse	uncharacterized protein LOC109415742	290	21.33	5.97	4.76
XP_019545230.2	NC_085137.1	434481061	434482597	1470	2	reverse	zinc finger protein 43	375	30.67	8.58	6.84
XP_019545233.2	NC_085137.1	434450195	434452651	2187	3	forward	mitochondrial potassium channel ATP-binding subunit	1036.5	56.98	15.94	12.71
XP_019545246.3	NC_085137.1	434083047	434083960	846	2	forward	uncharacterized protein LOC109415766	8.5	1.21	0.34	0.27
XP_019545292.2	NC_085136.1	17557847	17584016	1212	4	forward	solute carrier family 35 member E1 homolog	1365	135.41	37.89	30.2
XP_019545311.2	NC_085137.1	381179652	381180686	960	2	forward	uncharacterized protein LOC109415824	52.5	6.58	1.84	1.47
XP_019545317.1	NC_085137.1	380142503	380142921	285	3	forward	cytochrome c oxidase subunit NDUFA4-like	0	0	0	0
XP_019545343.2	NC_085137.1	29743146	29754786	2070	2	forward	dual specificity tyrosine-phosphorylation-regulated kinase 2 isoform X1	90.5	5.26	1.47	1.17
XP_019545346.2	NC_085137.1	29859675	29886774	4647	13	reverse	THO complex subunit 2	2181.5	56.44	15.79	12.59
XP_019545348.3	NC_085137.1	29848586	29858895	1173	5	forward	G-protein coupled receptor 143-like	102.17	10.47	2.93	2.34
XP_019545349.3	NC_085137.1	29887966	29890107	1965	3	reverse	gastrulation defective protein 1 homolog	329	20.13	5.63	4.49
XP_019545354.2	NC_085137.1	29829046	29837820	1110	5	reverse	uncharacterized protein LOC109415860	2	0.22	0.06	0.05
XP_019545356.1	NC_085137.1	363422163	363434199	624	3	forward	peflin	1558.5	300.3	84.02	66.97
XP_019545361.4	NC_085137.1	363335918	363339262	3027	2	forward	presequence protease, mitochondrial	3449.5	137.02	38.33	30.56
XP_019545365.1	NC_085137.1	363253437	363253907	471	1	reverse	transcription factor BTF3 homolog 4	21404.5	5464.06	1528.7	1218.53
XP_019545366.3	NC_085137.1	363248121	363250666	1293	5	reverse	uncharacterized protein LOC109415874	186.5	17.34	4.85	3.87
XP_019545414.3	NC_085136.1	323873113	323879699	3171	4	reverse	myosin heavy chain, striated muscle-like	34.5	1.31	0.37	0.29
XP_019545434.3	NC_085136.1	323933513	323935811	2067	4	forward	zinc finger protein ZFP2	442	25.71	7.19	5.73
XP_019545441.2	NC_085137.1	372257890	372260484	579	3	reverse	uncharacterized protein LOC109415939	1	0.21	0.06	0.05
XP_019545562.3	NC_085136.1	326355781	326357512	1500	5	forward	adenosine deaminase 2	76.58	6.14	1.72	1.37
XP_019545563.3	NC_085136.1	326342744	326353182	2136	3	forward	carotenoid isomerooxygenase isoform X1	10.5	0.59	0.17	0.13
XP_019545564.3	NC_085136.1	326342155	326353182	1818	3	forward	carotenoid isomerooxygenase isoform X2	7.5	0.5	0.14	0.11
XP_019545566.3	NC_085136.1	326309419	326331288	1761	7	reverse	leucine-rich repeat-containing protein 40 isoform X3	27.17	1.85	0.52	0.41
XP_019545590.3	NC_085136.1	325470998	325472945	1779	4	reverse	transmembrane protease serine 9-like	25	1.69	0.47	0.38
XP_019545595.3	NC_085136.1	325408808	325415117	2814	6	forward	uncharacterized protein LOC109416083 isoform X1	10	0.43	0.12	0.1
XP_019545596.3	NC_085136.1	325408808	325415117	2733	7	forward	uncharacterized protein LOC109416083 isoform X2	10	0.44	0.12	0.1
XP_019545605.3	NC_085136.1	325029851	325067793	1323	7	forward	uncharacterized protein LOC109416092 isoform X1	8.75	0.8	0.22	0.18
XP_019545606.3	NC_085136.1	325029851	325067793	1131	6	forward	uncharacterized protein LOC109416092 isoform X2	4.75	0.5	0.14	0.11
XP_019545610.2	NC_085136.1	324661140	324663723	2382	4	forward	serine/threonine-protein kinase fused	458.5	23.14	6.47	5.16
XP_019545617.3	NC_085136.1	326241242	326241622	318	2	reverse	larval cuticle protein LCP-17	1	0.38	0.11	0.08
XP_019545619.2	NC_085136.1	325587355	325587720	288	2	reverse	coiled-coil domain-containing protein 103	5.5	2.3	0.64	0.51
XP_019545626.2	NC_085136.1	47305330	47328264	1458	2	reverse	proton-coupled amino acid transporter-like protein CG1139	140	11.55	3.23	2.57
XP_019545631.2	NC_085136.1	48845593	48972132	1002	6	forward	contactin-1a isoform X2	7	0.84	0.24	0.19
XP_019545634.2	NC_085136.1	48997366	48999473	1956	2	reverse	protein lin-9 homolog	917	56.37	15.77	12.57
XP_019545639.2	NC_085136.1	49032727	49035194	2403	2	reverse	ER degradation-enhancing alpha-mannosidase-like protein 2	1489	74.5	20.84	16.61
XP_019545648.3	NC_085136.1	50090237	50100831	759	2	forward	uncharacterized protein LOC109416140	139	22.02	6.16	4.91
XP_019545674.1	NC_085137.1	353873341	353874230	723	3	forward	uncharacterized protein LOC109416155 isoform X1	0.5	0.08	0.02	0.02
XP_019545681.1	NC_085137.1	353873341	353874230	708	3	forward	uncharacterized protein LOC109416155 isoform X2	0.5	0.08	0.02	0.02
XP_019545734.3	NC_085137.1	93969462	93970523	927	3	reverse	serine protease snake	5	0.65	0.18	0.14
XP_019545766.2	NC_085136.1	83113514	83114104	591	1	forward	uncharacterized protein LOC109416228	6	1.22	0.34	0.27
XP_019545812.3	NC_085137.1	71189507	71212486	3930	7	forward	tyrosine-protein phosphatase non-receptor type 14 isoform X1	64.25	1.97	0.55	0.44
XP_019545817.3	NC_085137.1	71135105	71135991	720	3	forward	dolichol-phosphate mannosyltransferase subunit 1	614.5	102.62	28.71	22.88
XP_019545831.3	NC_085137.1	70226423	70255941	1638	5	forward	facilitated trehalose transporter Tret1-2 homolog isoform X2	2563	188.13	52.63	41.96
XP_019545838.3	NC_085137.1	71491179	71493272	1140	4	reverse	protein phosphatase 1 regulatory subunit 42-like	8	0.84	0.24	0.19
XP_019545903.3	NC_085136.1	177948885	178044618	999	5	forward	syntaxin-16-like isoform X1	44	5.3	1.48	1.18
XP_019545905.2	NC_085137.1	354842175	354842989	747	2	reverse	thymidylate kinase	791	127.32	35.62	28.39
XP_019545953.3	NC_085136.1	303485216	303485869	654	1	reverse	probable RNA 2'-phosphotransferase	285	52.4	14.66	11.68
XP_019545957.3	NC_085136.1	303871810	303873701	1827	2	reverse	alkyldihydroxyacetonephosphate synthase-like	19	1.25	0.35	0.28
XP_019545958.3	NC_085136.1	303916522	303974331	1056	2	forward	integrator complex subunit 12	487	55.45	15.51	12.37
XP_019545971.2	NC_085136.1	302628895	302630045	1083	2	reverse	uncharacterized protein LOC109416385	14.5	1.61	0.45	0.36
XP_019545972.2	NC_085136.1	302657637	302675192	363	3	reverse	protein apnoia	0	0	0	0
XP_019545973.2	NC_085136.1	302866701	302893029	852	3	reverse	uncharacterized protein LOC109416387	1	0.14	0.04	0.03
XP_019545979.1	NC_085136.1	303985442	303985876	435	1	reverse	protein BUD31 homolog	844	233.28	65.27	52.02
XP_019545982.3	NC_085136.1	303756657	303758042	1155	5	forward	putative odorant receptor 71a	9	0.94	0.26	0.21
XP_019546069.2	NC_085137.1	355457361	355470052	1938	5	reverse	paramyosin, short form isoform X2	11	0.68	0.19	0.15
XP_019546075.3	NC_085137.1	437341054	437370700	1563	5	forward	differentially expressed in FDCP 8 homolog	653.5	50.27	14.06	11.21
XP_019546092.2	NC_085137.1	438125171	438140171	2766	8	reverse	staphylococcal nuclease domain-containing protein 1	1560.5	67.83	18.98	15.13
XP_019546106.3	NC_085137.1	283754418	283761910	1416	7	forward	N-acetylgalactosamine kinase isoform X1	424	36	10.07	8.03
XP_019546108.1	NC_085137.1	283815916	283848278	1317	10	reverse	heterogeneous nuclear ribonucleoprotein K isoform X1	444.58	40.59	11.36	9.05
XP_019546109.1	NC_085137.1	283815916	283843442	1287	9	reverse	heterogeneous nuclear ribonucleoprotein K isoform X2	444.58	41.53	11.62	9.26
XP_019546140.2	NC_085137.1	143046705	143047460	639	3	reverse	PITH domain-containing protein GA19395	737.5	138.77	38.82	30.95
XP_019546142.3	NC_085137.1	142822762	142838826	2622	6	forward	microsomal triacylglycerol transfer protein	175	8.02	2.25	1.79
XP_019546157.3	NC_085137.1	142540308	142556027	1161	4	forward	beta-ureidopropionase	17.5	1.81	0.51	0.4
XP_019546158.3	NC_085137.1	142481181	142482689	1509	1	reverse	rab3 GTPase-activating protein catalytic subunit	209	16.65	4.66	3.71
XP_019546165.3	NC_085137.1	142678974	142679638	528	3	forward	uncharacterized protein LOC109416541	3	0.68	0.19	0.15
XP_019546166.2	NC_085136.1	95639897	95664040	1338	4	forward	vacuolar protein sorting-associated protein 4	922.83	82.93	23.2	18.49
XP_019546170.1	NC_085136.1	95596576	95628627	1011	6	reverse	protein Mo25	129.2	15.37	4.3	3.43
XP_019546177.3	NC_085136.1	95541768	95542412	585	2	forward	frataxin homolog, mitochondrial	674	138.53	38.76	30.89
XP_019546223.3	NC_085137.1	353879804	353880656	726	3	reverse	uncharacterized protein LOC109416608	3	0.5	0.14	0.11
XP_019546243.3	NC_085137.1	353901243	353902117	729	3	forward	uncharacterized protein LOC109416628	5.5	0.91	0.25	0.2
XP_019546270.2	NC_085137.1	353925156	353925996	702	3	forward	uncharacterized protein LOC109416670	2.5	0.43	0.12	0.1
XP_019546274.3	NC_085137.1	283765259	283804269	2097	6	reverse	RNA polymerase II-associated protein 3	1169	67.03	18.75	14.95
XP_019546279.3	NC_085137.1	283887813	283890317	2445	2	reverse	protein inturned	230	11.31	3.16	2.52
XP_019546280.2	NC_085137.1	283883178	283884119	819	3	forward	lysM and putative peptidoglycan-binding domain-containing protein 3	249.5	36.63	10.25	8.17
XP_019546287.1	NC_085137.1	283898933	283909063	546	4	forward	uncharacterized protein LOC109416682	133	29.29	8.19	6.53
XP_019546290.2	NC_085137.1	353932584	353933444	702	3	reverse	uncharacterized protein LOC109416681	0	0	0	0
XP_019546295.3	NC_085137.1	284464346	284471371	816	2	forward	uncharacterized protein LOC109416689	3	0.44	0.12	0.1
XP_019546318.3	NC_085137.1	355316843	355326849	1152	6	reverse	uncharacterized protein LOC109416717	8	0.83	0.23	0.19
XP_019546391.2	NC_085137.1	27708813	27710685	1815	2	forward	zinc finger protein 865-like isoform X1	83.5	5.53	1.55	1.23
XP_019546398.2	NC_085137.1	27800580	27807563	954	3	reverse	E3 ubiquitin-protein ligase siah-1	1357	171.03	47.85	38.14
XP_019546402.2	NC_085137.1	28379726	28463432	2676	6	forward	serine-rich adhesin for platelets	21	0.94	0.26	0.21
XP_019546403.1	NC_085137.1	28528642	28528929	288	1	forward	uncharacterized protein LOC109416798	0	0	0	0
XP_019546406.2	NC_085137.1	28557641	28560631	2250	4	forward	spermatogenesis-associated protein 20 isoform X2	335.5	17.93	5.02	4
XP_019546424.3	NC_085137.1	391898	509257	2976	9	reverse	apoptosis-resistant E3 ubiquitin protein ligase 1 isoform X1	9.5	0.38	0.11	0.09
XP_019546425.3	NC_085137.1	391898	509257	2967	9	reverse	apoptosis-resistant E3 ubiquitin protein ligase 1 isoform X2	9.5	0.38	0.11	0.09
XP_019546426.3	NC_085137.1	391898	434554	2862	9	reverse	apoptosis-resistant E3 ubiquitin protein ligase 1 isoform X3	4.5	0.19	0.05	0.04
XP_019546444.2	NC_085137.1	139015	140540	1131	6	forward	odorant receptor Or2 isoform X2	2.75	0.29	0.08	0.07
XP_019546446.1	NC_085136.1	37462745	37463655	615	2	reverse	large ribosomal subunit protein eL15	87155.5	17039.3	4767.14	3799.9
XP_019546447.3	NC_085137.1	371733	381024	1302	5	forward	uncharacterized protein LOC109416827	14.5	1.34	0.37	0.3
XP_019546450.1	NC_085136.1	277012501	277012988	348	3	reverse	transcription initiation factor IIA subunit 2	706.5	244.1	68.29	54.44
XP_019546467.3	NC_085136.1	37473655	37475617	1593	3	forward	uncharacterized protein LOC109416837	67	5.06	1.41	1.13
XP_019546480.3	NW_026916394.1	36349	37102	633	3	reverse	uncharacterized protein LOC109416840 isoform X2	3.35	0.64	0.18	0.14
XP_019546508.2	NC_085136.1	290239198	290246432	252	3	reverse	cytochrome c oxidase subunit NDUFA4	3367	1606.47	449.45	358.26
XP_019546511.3	NC_085136.1	290312253	290313750	1278	4	reverse	saccharopine dehydrogenase-like oxidoreductase	449.5	42.29	11.83	9.43
XP_019546565.3	NC_085136.1	261518074	261518834	405	3	reverse	nucleolin isoform X1	8	2.38	0.66	0.53
XP_019546566.3	NC_085136.1	261518074	261518834	402	3	reverse	nucleolin isoform X2	8	2.39	0.67	0.53
XP_019546567.3	NC_085136.1	261518074	261518566	384	2	reverse	nucleolin isoform X3	4.5	1.41	0.39	0.31
XP_019546568.3	NC_085136.1	261518074	261518566	381	2	reverse	nucleolin isoform X4	4.5	1.42	0.4	0.32
XP_019546574.3	NC_085136.1	37738735	37740841	1902	4	reverse	complex I assembly factor ACAD9, mitochondrial	546.5	34.55	9.67	7.7
XP_019546579.3	NC_085136.1	261089105	261104636	1497	2	forward	zinc finger protein 708 isoform X1	53	4.26	1.19	0.95
XP_019546586.1	NC_085137.1	360235654	360236435	393	3	reverse	small ribosomal subunit protein eS17	40415.5	12364.8	3459.34	2757.45
XP_019546587.3	NC_085137.1	360246630	360254350	2328	3	forward	SANT and BTB domain regulator of class switch recombination isoform X1	4.1	0.21	0.06	0.05
XP_019546605.3	NC_085137.1	361175873	361176783	840	2	forward	ficolin-1-like	5	0.72	0.2	0.16
XP_019546618.3	NC_085136.1	259898663	259899820	1089	2	forward	cysteine and histidine-rich domain-containing protein morgana	883.5	97.55	27.29	21.75
XP_019546625.3	NC_085136.1	36364376	36364915	540	1	reverse	uncharacterized protein LOC109416959	0	0	0	0
XP_019546628.2	NC_085137.1	434460145	434472571	2598	3	forward	protein suppressor of hairy wing	422.25	19.54	5.47	4.36
XP_019546644.3	NC_085136.1	36450256	36450798	543	1	reverse	uncharacterized protein LOC109416979	5.5	1.22	0.34	0.27
XP_019546645.2	NC_085137.1	434511456	434512657	1137	2	forward	zinc finger protein 564	167	17.66	4.94	3.94
XP_019546658.2	NC_085137.1	407301073	407329422	1476	7	forward	uncharacterized protein LOC109416999 isoform X1	11.06	0.9	0.25	0.2
XP_019546661.2	NC_085137.1	407301073	407329422	1473	7	forward	uncharacterized protein LOC109416999 isoform X2	11.06	0.9	0.25	0.2
XP_019546694.2	NC_085136.1	335984725	335985081	357	1	reverse	IQ domain-containing protein N	12	4.04	1.13	0.9
XP_019546697.1	NC_085136.1	335876010	335905011	2331	6	reverse	dolichyl-diphosphooligosaccharide--protein glycosyltransferase subunit STT3B	2565	132.31	37.02	29.51
XP_019546698.3	NC_085136.1	335862294	335863558	1146	3	forward	uncharacterized protein LOC109417027	339.5	35.62	9.97	7.94
XP_019546710.3	NC_085136.1	258981986	258983230	960	4	reverse	coagulation factor XII	1043.58	130.7	36.57	29.15
XP_019546721.3	NC_085137.1	104630597	104631023	351	2	reverse	sperm flagellar protein 1-like	9.5	3.25	0.91	0.73
XP_019546724.1	NC_085137.1	129556231	129557066	528	2	forward	uncharacterized protein LOC109417025	321.5	73.21	20.48	16.33
XP_019546727.2	NC_085137.1	435605033	435607221	2121	2	reverse	protein lethal(2)denticleless	1021.5	57.91	16.2	12.91
XP_019546769.1	NC_085136.1	297263329	297264257	852	2	forward	uncharacterized protein LOC109417098	24	3.39	0.95	0.76
XP_019546778.1	NC_085136.1	170664426	170668430	2496	5	forward	V-type proton ATPase 116 kDa subunit a 1 isoform X2	781.83	37.66	10.54	8.4
XP_019546781.1	NC_085136.1	170617465	170632846	903	5	reverse	CUE domain-containing protein 2	138.5	18.44	5.16	4.11
XP_019546790.3	NC_085136.1	284717703	284720622	2646	3	reverse	nuclear pore complex protein Nup107	313	14.22	3.98	3.17
XP_019546791.3	NC_085136.1	284733094	284735415	912	5	forward	uncharacterized protein LOC109417122	1115.5	147.06	41.14	32.8
XP_019546794.3	NC_085136.1	284747470	284754100	1170	3	forward	endonuclease III-like protein 1	90	9.25	2.59	2.06
XP_019546796.2	NC_085136.1	284754472	284755641	1113	2	reverse	prostatic acid phosphatase	13.5	1.46	0.41	0.33
XP_019546798.1	NC_085136.1	284748523	284748983	402	2	reverse	ubiquitin-like protein 4A-B	460	137.58	38.49	30.68
XP_019546804.2	NC_085137.1	163545447	163546667	1161	2	forward	lipase 3-like	5.5	0.57	0.16	0.13
XP_019546807.1	NC_085137.1	104960817	104972211	1101	4	forward	geranylgeranyl transferase type-1 subunit beta	833	90.97	25.45	20.29
XP_019546841.2	NC_085137.1	105121045	105121790	678	2	reverse	ATP-dependent Clp protease proteolytic subunit, mitochondrial	2172.5	385.27	107.79	85.92
XP_019546847.3	NC_085137.1	105124112	105140076	1308	4	forward	protein CNPPD1	4309	396.1	110.82	88.33
XP_019546855.1	NC_085137.1	323934567	323957088	837	3	reverse	LIM/homeobox protein Awh isoform X1	6	0.86	0.24	0.19
XP_019546856.1	NC_085137.1	323934567	323957088	777	4	reverse	LIM/homeobox protein Awh isoform X2	6	0.93	0.26	0.21
XP_019546863.3	NC_085137.1	323590754	323607716	621	3	reverse	uncharacterized protein LOC109417191 isoform X1	625.17	121.04	33.86	26.99
XP_019546865.1	NC_085137.1	323590754	323591476	561	2	reverse	uncharacterized protein LOC109417191 isoform X2	592.17	126.91	35.51	28.3
XP_019546888.2	NC_085136.1	23472616	23474520	1848	2	forward	uncharacterized protein LOC109417232	11	0.72	0.2	0.16
XP_019546893.3	NC_085136.1	23412357	23414162	1749	2	forward	uncharacterized protein LOC109417236	2	0.14	0.04	0.03
XP_019546902.1	NC_085137.1	280029071	280030393	1323	1	forward	zinc finger protein ubi-d4	475.5	43.21	12.09	9.64
XP_019546912.3	NC_085136.1	78574	111422	1317	5	reverse	cellular tumor antigen p53 isoform X3	277.25	25.31	7.08	5.64
XP_019546925.1	NC_085137.1	436483622	436484486	639	3	reverse	ceramide-1-phosphate transfer protein	946.5	178.09	49.83	39.72
XP_019546936.3	NC_085136.1	258702007	258718951	1413	2	reverse	ileal sodium/bile acid cotransporter isoform X1	1949.33	165.87	46.41	36.99
XP_019546938.1	NC_085136.1	258701465	258701731	267	1	forward	small nuclear ribonucleoprotein F	780.5	351.47	98.33	78.38
XP_019546939.3	NC_085136.1	258657450	258683422	6204	7	forward	general transcription factor 3C polypeptide 1	401.5	7.78	2.18	1.74
XP_019546940.3	NC_085136.1	258683657	258684778	885	4	reverse	TIP41-like protein	888	120.64	33.75	26.9
XP_019546955.3	NC_085137.1	283149986	283271744	1620	5	forward	homeobox protein araucan	13.5	1	0.28	0.22
XP_019546967.3	NC_085137.1	105176689	105177395	576	3	forward	uncharacterized protein LOC109417327	5.5	1.15	0.32	0.26
XP_019547049.3	NC_085137.1	105185597	105186308	558	3	forward	uncharacterized protein LOC109417411	2.5	0.54	0.15	0.12
XP_019547144.3	NC_085137.1	139959181	139960809	1629	1	reverse	U3 small nucleolar RNA-associated protein 18 homolog	1109.25	81.87	22.91	18.26
XP_019547154.1	NC_085137.1	138821981	138822690	366	3	reverse	lipopolysaccharide-induced tumor necrosis factor-alpha factor homolog	4.5	1.48	0.41	0.33
XP_019547157.2	NC_085137.1	138445329	138453797	2214	3	forward	exocyst complex component 3	1083	58.81	16.45	13.12
XP_019547167.1	NC_085137.1	138095924	138096786	735	3	reverse	MOB kinase activator-like 3	623.25	101.95	28.52	22.74
XP_019547176.2	NC_085137.1	131899639	131900919	1281	1	forward	uncharacterized protein LOC109417557	469.5	44.07	12.33	9.83
XP_019547186.2	NC_085137.1	422169243	422183632	2673	5	forward	uncharacterized protein LOC109417571	8.5	0.38	0.11	0.09
XP_019547188.3	NW_026917397.1	1938	7411	4152	4	reverse	ribonuclease 3	1850.5	53.59	14.99	11.95
XP_019547194.3	NC_085137.1	415957053	415972719	2070	8	reverse	O-acyltransferase like protein	13.5	0.78	0.22	0.17
XP_019547197.2	NC_085137.1	133985464	133986785	1041	5	forward	uncharacterized protein LOC109417586	15.5	1.79	0.5	0.4
XP_019547198.2	NC_085137.1	118322312	118330341	1572	3	forward	protein maelstrom homolog	139	10.63	2.97	2.37
XP_019547200.3	NC_085137.1	126096756	126109012	1518	5	forward	cytochrome P450 4d8-like	6	0.48	0.13	0.11
XP_019547205.3	NC_085137.1	418979174	418980921	1617	3	forward	apyrase-like	10	0.74	0.21	0.17
XP_019547208.1	NC_085137.1	418679437	418680128	318	3	reverse	dynein axonemal light chain 4	0	0	0	0
XP_019547211.3	NC_085137.1	418474720	418476314	1533	2	reverse	uncharacterized protein LOC109417622	4	0.31	0.09	0.07
XP_019547216.3	NC_085137.1	413367390	413385963	2124	9	forward	nose resistant to fluoxetine protein 6-like	3.5	0.2	0.06	0.04
XP_019547222.3	NC_085137.1	137460899	137470926	513	2	forward	uncharacterized protein LOC109417634	173.17	40.59	11.35	9.05
XP_019547239.2	NC_085137.1	135705883	135708004	1797	6	reverse	medium-chain acyl-CoA ligase ACSF2, mitochondrial-like	744	49.78	13.93	11.1
XP_019547251.1	NC_085137.1	135244799	135246656	1278	4	reverse	polycomb protein eed-B	1094.5	102.97	28.81	22.96
XP_019547252.3	NC_085137.1	134759187	134762321	2772	3	reverse	U4/U6.U5 tri-snRNP-associated protein 1	2210.5	95.88	26.82	21.38
XP_019547262.1	NC_085137.1	133966766	133968742	1203	2	forward	cyclin-dependent kinase 9	3763	376.1	105.22	83.87
XP_019547265.2	NC_085137.1	133948417	133949031	615	1	forward	protein seele	1552	303.42	84.89	67.67
XP_019547290.3	NC_085137.1	131883937	131894156	2898	6	reverse	GATOR2 complex protein Wdr59 isoform X1	156.75	6.5	1.82	1.45
XP_019547293.3	NC_085137.1	131874617	131875602	762	2	forward	neuralized-like protein 2	176	27.77	7.77	6.19
XP_019547307.3	NC_085137.1	131744627	131793072	3453	10	reverse	epidermal growth factor receptor substrate 15-like 1	1961	68.28	19.1	15.23
XP_019547310.2	NC_085137.1	131039406	131040263	663	4	reverse	glutathione S-transferase E14-like	10	1.81	0.51	0.4
XP_019547313.2	NC_085137.1	130986069	130986889	666	3	reverse	glutathione S-transferase 1-like	3.5	0.63	0.18	0.14
XP_019547358.1	NC_085137.1	130066161	130066664	354	3	reverse	DNA-directed RNA polymerase II subunit RPB11	580	197	55.11	43.93
XP_019547380.3	NC_085137.1	128244286	128245935	1470	4	forward	DNA polymerase delta subunit 3	1284	105.02	29.38	23.42
XP_019547400.3	NC_085137.1	127268620	127270471	984	3	forward	dolichyl-phosphate beta-glucosyltransferase	1169	142.84	39.96	31.85
XP_019547405.1	NC_085137.1	127218233	127232261	465	2	forward	CCHC-type zinc finger nucleic acid binding protein	2154.5	557.09	155.86	124.24
XP_019547423.3	NC_085137.1	125770923	125790139	3555	7	forward	endoplasmic reticulum transmembrane helix translocase	1224	41.4	11.58	9.23
XP_019547448.2	NC_085136.1	255035214	255053371	2751	4	forward	wolframin	1175	51.35	14.37	11.45
XP_019547453.1	NC_085137.1	125472934	125473572	639	1	forward	ER lumen protein-retaining receptor	2433.5	457.89	128.11	102.11
XP_019547465.2	NC_085137.1	125110427	125184510	1410	9	forward	probable nuclear hormone receptor HR3 isoform X9	0.84	0.07	0.02	0.02
XP_019547466.3	NC_085137.1	124496213	124497864	1596	2	forward	probable cytochrome P450 9f2	1.5	0.11	0.03	0.03
XP_019547485.2	NC_085136.1	255021682	255023261	1524	2	reverse	DNA-directed RNA polymerase III subunit RPC3	1050	82.84	23.18	18.47
XP_019547496.2	NC_085137.1	421270660	421271400	675	2	forward	ribulose-phosphate 3-epimerase	1311	233.52	65.33	52.08
XP_019547501.2	NC_085137.1	420443915	420744940	1896	2	reverse	terminal nucleotidyltransferase 5C	200	12.68	3.55	2.83
XP_019547512.2	NC_085137.1	419879935	419882590	2475	4	forward	uncharacterized protein LOC109417796	9.5	0.46	0.13	0.1
XP_019547513.2	NC_085137.1	419839434	419844887	1587	4	reverse	uncharacterized protein LOC109417797	4.5	0.34	0.1	0.08
XP_019547515.3	NC_085137.1	419318791	419333260	1311	6	reverse	U1 small nuclear ribonucleoprotein 70 kDa	2618	240.1	67.17	53.55
XP_019547524.2	NC_085137.1	418941248	418942603	1236	3	forward	dnaJ homolog subfamily C member 22	214.5	20.87	5.84	4.65
XP_019547525.2	NC_085137.1	418900682	418927980	660	5	forward	ras-related protein Rab-8A	6.5	1.18	0.33	0.26
XP_019547527.1	NC_085137.1	418886207	418886954	249	3	reverse	ATP synthase subunit e, mitochondrial	2152.5	1039.38	290.79	231.79
XP_019547534.1	NC_085137.1	418788113	418804155	7152	6	reverse	pre-mRNA-processing-splicing factor 8	3252	54.67	15.3	12.19
XP_019547535.3	NC_085137.1	418651572	418673130	2079	6	forward	ARF GTPase-activating protein Git	536	31	8.67	6.91
XP_019547538.3	NC_085137.1	417826910	417835494	4926	7	forward	phospholipid-transporting ATPase ABCA3	255.83	6.24	1.75	1.39
XP_019547558.3	NC_085137.1	416420325	416421143	558	4	forward	NADH dehydrogenase [ubiquinone] iron-sulfur protein 4, mitochondrial	1912	411.99	115.26	91.88
XP_019547567.2	NC_085137.1	416205776	416210251	1455	6	reverse	zinc finger protein 391	202.5	16.73	4.68	3.73
XP_019547574.3	NC_085137.1	415801010	415803494	2223	3	forward	anaphase-promoting complex subunit 5	292.13	15.8	4.42	3.52
XP_019547590.2	NC_085137.1	415370540	415378167	711	2	forward	uncharacterized protein LOC109417867	2.25	0.38	0.11	0.08
XP_019547605.3	NC_085137.1	414094095	414197323	1857	4	reverse	arginine kinase 1 isoform X1	1190.65	77.09	21.57	17.19
XP_019547610.1	NC_085137.1	414094095	414100380	1068	2	reverse	arginine kinase 1 isoform X5	796.4	89.66	25.08	19.99
XP_019547618.2	NC_085136.1	254484354	254593340	5322	21	forward	protein dachsous	3.67	0.08	0.02	0.02
XP_019547631.2	NC_085137.1	410232206	410232891	618	2	reverse	calphotin-like	1	0.19	0.05	0.04
XP_019547649.3	NC_085137.1	412216109	412225927	3030	5	forward	alanine--tRNA ligase, mitochondrial	355.5	14.11	3.95	3.15
XP_019547656.3	NC_085137.1	410682540	410683539	708	4	forward	translin	980	166.43	46.56	37.11
XP_019547660.3	NC_085137.1	410939294	410946275	1620	4	forward	uncharacterized protein LOC109417969	4	0.3	0.08	0.07
XP_019547661.1	NC_085137.1	410995365	411022213	378	3	reverse	U-scoloptoxin(01)-Er1a-like	0	0	0	0
XP_019547668.3	NC_085137.1	409947685	409948499	753	2	forward	J domain-containing protein CG6693	184.5	29.46	8.24	6.57
XP_019547678.1	NC_085137.1	410118042	410129797	1209	4	reverse	peptidyl-alpha-hydroxyglycine alpha-amidating lyase 2	4.5	0.45	0.13	0.1
XP_019547708.3	NC_085137.1	408256573	408340021	4320	15	reverse	uncharacterized protein LOC109418006	1487.75	41.41	11.58	9.23
XP_019547719.3	NC_085137.1	475316738	475317133	336	2	forward	uncharacterized protein LOC109418019	0	0	0	0
XP_019547726.2	NC_085137.1	475300436	475302091	399	2	reverse	uncharacterized protein LOC109418023	2	0.6	0.17	0.13
XP_019547749.2	NC_085137.1	467594854	467612003	1812	4	reverse	Bardet-Biedl syndrome 1 protein homolog	12	0.8	0.22	0.18
XP_019547752.1	NC_085137.1	471493296	471503506	324	3	forward	scale keratin isoform X1	1.75	0.65	0.18	0.14
XP_019547753.1	NC_085137.1	471493296	471503506	321	3	forward	shematrin-like protein 1 isoform X2	1.75	0.66	0.18	0.15
XP_019547754.2	NC_085137.1	471245325	471246058	609	3	reverse	E3 SUMO-protein ligase NSE2	236	46.59	13.04	10.39
XP_019547755.1	NC_085137.1	130628207	130629005	621	3	forward	thioredoxin reductase-like selenoprotein T homolog CG3887	2462	476.68	133.36	106.3
XP_019547759.1	NC_085137.1	472761542	472762392	786	2	reverse	large ribosomal subunit protein uL2	197714	30244.5	8461.61	6744.78
XP_019547776.2	NC_085137.1	471678804	471679316	447	2	reverse	thioredoxin C-1	3826.5	1029.26	287.96	229.53
XP_019547778.2	NC_085137.1	471625631	471627120	1188	4	reverse	pentatricopeptide repeat-containing protein 2, mitochondrial	965.5	97.72	27.34	21.79
XP_019547779.2	NC_085137.1	471627429	471628646	1158	2	forward	decapping nuclease DXO homolog	97.5	10.12	2.83	2.26
XP_019547780.1	NC_085137.1	62442196	62456920	1473	8	forward	diacylglycerol O-acyltransferase 1	2022.5	165.09	46.19	36.82
XP_019547782.2	NC_085137.1	471544220	471612600	5688	12	reverse	unconventional myosin-Va isoform X2	1197.25	25.31	7.08	5.64
XP_019547783.2	NC_085137.1	471544220	471612600	5412	13	reverse	unconventional myosin-Va isoform X3	1179.75	26.21	7.33	5.85
XP_019547786.2	NC_085137.1	471396875	471400186	3312	1	forward	uncharacterized protein LOC109418070 isoform X1	20	0.73	0.2	0.16
XP_019547792.2	NC_085137.1	471258060	471259451	1392	1	forward	elongation factor 1-alpha	250458	21633.5	6052.48	4824.46
XP_019547794.2	NC_085137.1	471158532	471176561	1254	4	reverse	venom acid phosphatase Acph-1	1.13	0.11	0.03	0.02
XP_019547797.2	NC_085137.1	471126681	471127448	768	1	reverse	threonylcarbamoyl-AMP synthase	1340.67	209.89	58.72	46.81
XP_019547798.2	NC_085137.1	471125581	471126212	573	2	forward	mitochondrial inner membrane protease subunit 2	734.5	154.12	43.12	34.37
XP_019547800.1	NC_085137.1	471127494	471127897	327	2	reverse	DNA-directed RNA polymerase III subunit RPC10	567.17	208.54	58.34	46.51
XP_019547801.2	NC_085137.1	471104916	471107078	1479	3	reverse	protein disulfide-isomerase A3	19022	1546.39	432.64	344.86
XP_019547804.1	NC_085137.1	471056318	471057146	576	4	forward	AP-3 complex subunit sigma-2	916.5	191.31	53.52	42.66
XP_019547806.2	NC_085137.1	470818908	470820775	1518	4	forward	protein ST7 homolog	360.25	28.53	7.98	6.36
XP_019547812.3	NC_085137.1	62471215	62483186	2901	2	forward	alanine--tRNA ligase, cytoplasmic	18567.5	769.55	215.3	171.62
XP_019547822.2	NC_085137.1	470445902	470478241	4380	10	reverse	uncharacterized protein LOC109418093	802.5	22.03	6.16	4.91
XP_019547825.1	NC_085137.1	62483752	62484989	963	2	reverse	WD repeat-containing protein 82	1700	212.25	59.38	47.33
XP_019547827.1	NC_085137.1	468914741	469612623	1590	10	reverse	uncharacterized protein LOC109418098 isoform X1	6.63	0.5	0.14	0.11
XP_019547828.1	NC_085137.1	468914741	469612623	1572	10	reverse	uncharacterized protein LOC109418098 isoform X2	6.63	0.51	0.14	0.11
XP_019547836.3	NC_085137.1	62486878	62488095	1155	2	forward	mitochondrial ribosome-associated GTPase 2	345.5	35.97	10.06	8.02
XP_019547837.2	NC_085137.1	468870807	468875333	4527	1	reverse	uncharacterized protein LOC109413136	477.5	12.68	3.55	2.83
XP_019547842.2	NC_085137.1	468673561	468697434	3051	6	reverse	WD repeat and HMG-box DNA-binding protein 1	1099.5	43.33	12.12	9.66
XP_019547847.2	NC_085137.1	468154433	468188669	1161	3	forward	hairy/enhancer-of-split related with YRPW motif protein	16	1.66	0.46	0.37
XP_019547853.2	NC_085137.1	468027586	468028952	1299	2	forward	leucine-rich alpha-2-glycoprotein	3	0.28	0.08	0.06
XP_019547854.2	NC_085137.1	468042538	468043737	1140	2	forward	leucine-rich repeat transmembrane protein FLRT1-like	6	0.63	0.18	0.14
XP_019547855.1	NC_085137.1	467587019	467587707	264	2	forward	acyl-CoA-binding protein homolog	24.5	11.16	3.12	2.49
XP_019547857.2	NC_085137.1	467493098	467511760	3159	8	reverse	protein melted	21.75	0.83	0.23	0.18
XP_019547858.2	NC_085137.1	467444470	467483947	8631	10	forward	talin-2 isoform X1	1652.41	23.02	6.44	5.13
XP_019547872.3	NC_085137.1	466977799	466979915	2046	2	forward	pentatricopeptide repeat-containing protein 1, mitochondrial	930	54.65	15.29	12.19
XP_019547880.3	NC_085137.1	466866602	466867756	1032	3	forward	replication factor C subunit 2	711	82.84	23.18	18.47
XP_019547887.2	NC_085137.1	62582100	62595898	2619	7	forward	E3 ubiquitin-protein ligase TRIM45	11	0.5	0.14	0.11
XP_019547905.2	NC_085137.1	62571991	62573410	1158	5	forward	odorant receptor 30a-like	0	0	0	0
XP_019547966.2	NC_085137.1	174671094	174681488	1584	3	forward	importin subunit alpha	1663.5	126.27	35.33	28.16
XP_019548060.3	NC_085137.1	174114886	174138986	2079	6	reverse	maltase 2 isoform X1	7.25	0.42	0.12	0.09
XP_019548085.3	NC_085137.1	174074518	174076458	1824	3	forward	maltase 1	5	0.33	0.09	0.07
XP_019548227.3	NW_026916949.1	20113	29086	666	3	forward	uncharacterized protein LOC109418471	4	0.72	0.2	0.16
XP_019548248.2	NW_026917372.1	12670	14065	1329	2	reverse	inactive peptidyl-prolyl cis-trans isomerase shutdown	212.5	19.22	5.38	4.29
XP_019548324.3	NC_085137.1	128650263	128742400	1089	4	reverse	homeobox protein aristaless isoform X1	0.5	0.06	0.02	0.01
XP_019548329.2	NC_085137.1	276593637	276595426	1665	3	reverse	BUD13 homolog	239.83	17.32	4.85	3.86
XP_019548331.2	NC_085137.1	276605170	276606635	987	3	forward	rRNA 2'-O-methyltransferase fibrillarin	207.75	25.31	7.08	5.64
XP_019548332.3	NC_085137.1	276612682	276613181	438	2	reverse	uncharacterized protein LOC109418576	866.5	237.86	66.55	53.05
XP_019548346.3	NC_085136.1	150296474	150319282	3525	5	forward	PHD finger protein 14	636	21.69	6.07	4.84
XP_019548355.1	NC_085136.1	150319698	150321298	1533	2	reverse	60S ribosomal export protein NMD3	15298	1199.84	335.68	267.57
XP_019548380.3	NC_085136.1	150546398	150586071	1782	3	forward	uncharacterized protein LOC109418620 isoform X1	1.1	0.07	0.02	0.02
XP_019548388.3	NC_085136.1	150546398	150586071	1662	4	forward	uncharacterized protein LOC109418620 isoform X2	1.1	0.08	0.02	0.02
XP_019548396.3	NC_085136.1	150546398	150586071	1653	4	forward	uncharacterized protein LOC109418620 isoform X3	1.1	0.08	0.02	0.02
XP_019548443.2	NC_085136.1	150953216	151237353	1938	7	forward	netrin-B	3.4	0.21	0.06	0.05
[truncated: 13,381 more rows]

## Sheet: C636-2
Name	Sequence Name	Minimum	Maximum	Length	# Intervals	Direction	product	Raw Read Count	Raw Transcript Count	RPKM	TPM
NP_001339903.2	NC_085138.1	406902791	406930948	4980	9	forward	endoribonuclease Dicer	2407.92	59.84	7.31	5.78
unassigned_transcript_816	NC_006817.1	209	1231	1023	1	forward	NADH dehydrogenase subunit 2	601	72.71	8.88	7.02
unassigned_transcript_820	NC_006817.1	1436	2969	1534	1	forward	cytochrome c oxidase subunit I	61442	4957.37	605.26	478.82
unassigned_transcript_822	NC_006817.1	3045	3726	682	1	forward	cytochrome c oxidase subunit II	12794.5	2321.94	283.49	224.27
unassigned_transcript_825	NC_006817.1	3882	4040	159	1	forward	ATP synthase F0 subunit 8	10	7.78	0.95	0.75
unassigned_transcript_826	NC_006817.1	4037	4714	678	1	forward	ATP synthase F0 subunit 6	20361.8	3717.05	453.83	359.02
unassigned_transcript_827	NC_006817.1	4721	5506	786	1	forward	cytochrome c oxidase subunit III	14074	2216.19	270.58	214.06
unassigned_transcript_829	NC_006817.1	5575	5925	351	1	forward	NADH dehydrogenase subunit 3	1076	379.42	46.32	36.65
unassigned_transcript_836	NC_006817.1	6350	8089	1740	1	reverse	NADH dehydrogenase subunit 5	213.5	15.19	1.85	1.47
unassigned_transcript_838	NC_006817.1	8161	9501	1341	1	reverse	NADH dehydrogenase subunit 4	1762.75	162.69	19.86	15.71
unassigned_transcript_839	NC_006817.1	9498	9791	294	1	reverse	NADH dehydrogenase subunit 4L	3.75	1.58	0.19	0.15
unassigned_transcript_842	NC_006817.1	9925	10446	522	1	forward	NADH dehydrogenase subunit 6	24.75	5.87	0.72	0.57
unassigned_transcript_843	NC_006817.1	10449	11582	1134	1	forward	cytochrome b	26954.1	2941.86	359.18	284.15
unassigned_transcript_845	NC_006817.1	11675	12616	942	1	reverse	NADH dehydrogenase subunit 1	628.5	82.58	10.08	7.98
XP_019524832.3	NC_085137.1	128277549	128419787	4200	10	reverse	uncharacterized protein LOC109430623	25.83	0.76	0.09	0.07
XP_019524855.3	NC_085138.1	366386074	366388022	1770	4	reverse	glutactin-like	4.71	0.33	0.04	0.03
XP_019524865.2	NC_085138.1	365267190	365268485	1296	1	reverse	uncharacterized protein DDB_G0283697	568.5	54.29	6.63	5.24
XP_019524870.2	NC_085138.1	366512822	366513766	945	1	forward	SOX domain-containing protein dichaete	19	2.49	0.3	0.24
XP_019524877.2	NC_085138.1	365914758	365915867	804	2	reverse	cuticle protein-like	7.5	1.15	0.14	0.11
XP_019524887.3	NC_085138.1	368238101	368239945	1662	4	forward	glutactin	11.5	0.86	0.1	0.08
XP_019524892.3	NC_085138.1	369717350	369718811	1344	3	reverse	fatty acyl-CoA reductase wat-like	14	1.29	0.16	0.12
XP_019524896.3	NC_085136.1	278913859	278939344	1845	4	reverse	replication protein A 70 kDa DNA-binding subunit	5488	368.15	44.95	35.56
XP_019524899.2	NC_085138.1	373729217	373730897	1599	2	reverse	uncharacterized protein LOC109397032	81.5	6.31	0.77	0.61
XP_019524928.3	NC_085136.1	278950549	278971708	1815	3	forward	cysteine protease atg4da	478	32.6	3.98	3.15
XP_019524933.2	NC_085138.1	375885064	375885927	864	1	reverse	uncharacterized protein LOC109397064	9	1.29	0.16	0.12
XP_019524953.2	NC_085136.1	279209723	279215136	867	2	forward	holocytochrome c-type synthase	1332.5	190.22	23.22	18.37
XP_019524958.3	NC_085138.1	373271414	373273266	1542	5	reverse	zinc finger protein 2	49.5	3.97	0.49	0.38
XP_019524959.3	NC_085138.1	372956209	372956811	603	1	reverse	histone H1A, sperm	241.5	49.57	6.05	4.79
XP_019524960.2	NC_085138.1	373321658	373322254	597	1	reverse	histone H1A, sperm-like	2264.5	469.47	57.32	45.35
XP_019524963.3	NC_085138.1	372179081	372237046	3975	2	reverse	polyamine-transporting ATPase 13A3-like	7099.5	221.06	26.99	21.35
XP_019524966.3	NC_085138.1	375518728	375519609	822	2	reverse	trypsin 3A1	9.5	1.43	0.17	0.14
XP_019524985.3	NC_085138.1	369084639	369085280	411	2	reverse	uncharacterized protein LOC109397105 isoform X1	0.25	0.08	0.01	0.01
XP_019524986.3	NC_085138.1	369084639	369085280	408	2	reverse	uncharacterized protein LOC109397105 isoform X2	0.25	0.08	0.01	0.01
XP_019525002.2	NC_085136.1	279477722	279479354	1569	2	reverse	protein C12orf4 homolog	623.5	49.18	6.01	4.75
XP_019525004.3	NW_026917497.1	16906	21857	4620	6	forward	eIF-2-alpha kinase GCN2	1406	37.67	4.6	3.64
XP_019525006.3	NC_085138.1	374094840	374120766	2307	5	forward	uncharacterized protein LOC109397125	2026.5	108.72	13.27	10.5
XP_019525011.3	NC_085138.1	368051834	368053603	1704	2	forward	pickpocket protein 28-like	2	0.15	0.02	0.01
XP_019525012.3	NC_085138.1	367811596	367811934	339	1	reverse	uncharacterized protein LOC109397129	0	0	0	0
XP_019525013.3	NC_085138.1	367604074	367606092	2019	1	forward	protein hunchback	31	1.9	0.23	0.18
XP_019525015.3	NC_085138.1	373768627	373783384	1206	3	reverse	NADH dehydrogenase [ubiquinone] 1 alpha subcomplex subunit 9, mitochondrial	1646.83	169.01	20.63	16.32
XP_019525028.2	NC_085138.1	374057119	374058471	1353	1	forward	zinc finger protein 277-like	904.5	82.74	10.1	7.99
XP_019525030.3	NC_085138.1	369605367	369625147	2388	4	forward	protein O-mannosyltransferase 1	40	2.07	0.25	0.2
XP_019525031.3	NC_085138.1	375205528	375207577	1500	6	reverse	periodic tryptophan protein 1 homolog	1656.5	136.68	16.69	13.2
XP_019525033.3	NC_085138.1	372150831	372159821	1005	3	reverse	sulfotransferase 1 family member D1-like	806.5	99.32	12.13	9.59
XP_019525041.3	NC_085138.1	369719703	369737286	1707	3	reverse	fatty acyl-CoA reductase wat	31.5	2.28	0.28	0.22
XP_019525042.3	NC_085138.1	375082679	375083371	693	1	forward	uncharacterized protein LOC109397159	0.5	0.09	0.01	0.01
XP_019525043.3	NC_085138.1	369750228	369762914	1026	6	forward	tenascin	21	2.53	0.31	0.24
XP_019525045.2	NC_085136.1	279573267	279601479	4575	6	forward	titin	9457	255.84	31.24	24.71
XP_019525050.2	NC_085136.1	71646717	71647333	555	2	forward	uncharacterized protein LOC109397170	1.5	0.33	0.04	0.03
XP_019525060.2	NC_085136.1	70562994	70564791	858	3	reverse	fatty acid hydroxylase domain-containing protein 2-like	8.5	1.23	0.15	0.12
XP_019525080.2	NC_085136.1	70838748	70840107	1005	2	forward	transmembrane protein 205	53.5	6.59	0.8	0.64
XP_019525086.2	NC_085136.1	70622919	70629473	6195	7	reverse	brefeldin A-inhibited guanine nucleotide-exchange protein 3	104	2.08	0.25	0.2
XP_019525090.3	NC_085136.1	71864996	71866603	1485	2	reverse	lymphokine-activated killer T-cell-originated protein kinase	289.5	24.13	2.95	2.33
XP_019525091.3	NC_085136.1	280076502	280078231	1563	3	reverse	traB domain-containing protein	688.5	54.52	6.66	5.27
XP_019525100.1	NC_085136.1	174124972	174127470	2499	1	reverse	uncharacterized protein LOC109397212	34.5	1.71	0.21	0.17
XP_019525102.1	NC_085136.1	173757261	173758216	849	2	forward	male determiner protein Nix isoform X2	56.5	8.24	1.01	0.8
XP_019525111.3	NC_085136.1	196158836	196159949	1044	2	forward	pre-mRNA-splicing factor 18	616	73.03	8.92	7.05
XP_019525113.3	NC_085136.1	195514963	195566790	2310	5	forward	uncharacterized protein LOC109397248	79.5	4.26	0.52	0.41
XP_019525121.3	NC_085136.1	196144765	196146106	630	2	reverse	coiled-coil domain-containing protein 124-like	1911	375.43	45.84	36.26
XP_019525122.2	NC_085136.1	194478857	194479929	603	2	forward	isochorismatase domain-containing protein 1	799	164	20.02	15.84
XP_019525124.2	NC_085136.1	194532586	194534061	1476	1	reverse	alpha-amylase A-like	40	3.35	0.41	0.32
XP_019525134.3	NC_085136.1	194281538	194295178	1338	4	reverse	uncharacterized protein LOC109397269	13.5	1.25	0.15	0.12
XP_019525149.2	NC_085136.1	191577535	191608248	768	6	reverse	BCL2/adenovirus E1B 19 kDa protein-interacting protein 3 isoform X1	1023.5	164.94	20.14	15.93
XP_019525160.2	NC_085136.1	192695490	192699980	1542	2	reverse	UDP-glucosyltransferase 2	20	1.61	0.2	0.16
XP_019525161.3	NC_085136.1	192694939	192695355	417	1	forward	uncharacterized protein LOC109397294	21.5	6.38	0.78	0.62
XP_019525184.1	NC_085136.1	192750746	192767224	927	3	forward	uncharacterized protein LOC109397310	10	1.34	0.16	0.13
XP_019525186.2	NC_085137.1	441609644	441611027	1317	2	forward	uncharacterized protein LOC109397312	21	1.97	0.24	0.19
XP_019525187.2	NC_085136.1	277822644	277823493	786	2	forward	chymotrypsin-1-like	2	0.31	0.04	0.03
XP_019525197.3	NC_085137.1	442735754	442736496	663	2	forward	uncharacterized protein LOC109397322	5	0.93	0.11	0.09
XP_019525212.1	NC_085137.1	441544599	441568211	642	4	reverse	ras-related protein Rab-2	1737	334.87	40.89	32.34
XP_019525223.3	NC_085137.1	441485655	441520169	1785	5	reverse	D-glucuronyl C5-epimerase B	601	41.67	5.09	4.03
XP_019525253.2	NC_085138.1	337225582	337226040	402	2	reverse	transcriptional regulatory protein AlgP	0	0	0	0
XP_019525279.3	NC_085138.1	337284873	337298281	1479	6	reverse	beta-1,4-N-acetylgalactosaminyltransferase bre-4	906	75.82	9.26	7.32
XP_019525284.1	NC_085138.1	337243553	337251605	540	3	forward	NEDD8-conjugating enzyme UBE2F	395	90.53	11.05	8.74
XP_019525285.3	NC_085138.1	337252054	337252638	444	3	reverse	galectin-4-like	25	6.97	0.85	0.67
XP_019525286.3	NC_085138.1	337260248	337267075	432	3	forward	galectin-4	19	5.44	0.66	0.53
XP_019525288.3	NC_085138.1	336292226	336293324	966	3	reverse	protein FAM8A1	1722.5	220.7	26.95	21.32
XP_019525313.1	NW_026916569.1	48424	49104	681	1	forward	histone H1-like	115	20.9	2.55	2.02
XP_019525319.1	NW_026917604.1	4966	5340	375	1	reverse	histone H2A	253	83.5	10.2	8.07
XP_019525326.1	NW_026916569.1	45900	46274	375	1	forward	histone H2B	98.5	32.51	3.97	3.14
XP_019525332.3	NC_085137.1	205365025	205367164	1944	4	forward	nose resistant to fluoxetine protein 6	1.5	0.1	0.01	0.01
XP_019525343.3	NC_085137.1	205466999	205468273	1275	1	reverse	lanC-like protein 3 homolog	11	1.07	0.13	0.1
XP_019525365.3	NC_085137.1	179863133	179863848	657	2	reverse	transmembrane protein 186	1042.5	196.39	23.98	18.97
XP_019525368.3	NC_085137.1	176626768	176627924	1092	2	reverse	zinc finger protein 678	131	14.85	1.81	1.43
XP_019525370.1	NC_085137.1	176504829	176508276	1431	2	forward	protein transport protein Sec61 subunit alpha	2646.5	228.9	27.95	22.11
XP_019525380.2	NC_085137.1	194578800	194579936	1137	1	reverse	uncharacterized protein LOC109397533	145	15.78	1.93	1.52
XP_019525381.1	NC_085137.1	176390178	176391247	915	3	forward	peptidyl-prolyl cis-trans isomerase E	664.5	89.88	10.97	8.68
XP_019525396.2	NC_085137.1	179847135	179847877	681	2	reverse	small ribosomal subunit protein uS7m	544	98.87	12.07	9.55
XP_019525401.3	NC_085137.1	178654193	178655288	1035	2	reverse	serine/threonine-protein phosphatase 2A activator isoform X1	209.5	25.05	3.06	2.42
XP_019525402.3	NC_085137.1	178654193	178655288	1032	2	reverse	serine/threonine-protein phosphatase 2A activator isoform X2	209.5	25.13	3.07	2.43
XP_019525426.3	NC_085136.1	124087377	124104606	2427	7	forward	sphingomyelin phosphodiesterase 4	1873.5	95.54	11.67	9.23
XP_019525440.3	NC_085136.1	123578410	123579032	399	2	reverse	uncharacterized protein LOC109397606 isoform X1	8	2.48	0.3	0.24
XP_019525441.3	NC_085136.1	123578410	123579032	381	2	reverse	uncharacterized protein LOC109397606 isoform X2	8	2.6	0.32	0.25
XP_019525449.2	NC_085137.1	83544224	83545087	864	1	reverse	uncharacterized protein LOC109397614	13.5	1.93	0.24	0.19
XP_019525476.3	NW_026917255.1	14902	24365	801	5	reverse	DNA damage-regulated autophagy modulator protein 1	1814.5	280.37	34.23	27.08
XP_019525495.3	NC_085136.1	106256873	106258050	999	3	forward	GDP-D-glucose phosphorylase 1	235.5	29.18	3.56	2.82
XP_019525524.3	NC_085136.1	109649995	109650688	627	2	reverse	uncharacterized protein LOC109397677	1	0.2	0.02	0.02
XP_019525536.2	NC_085136.1	110317320	110335640	2964	4	forward	uncharacterized protein LOC109397693 isoform X1	649.75	27.13	3.31	2.62
XP_019525537.2	NC_085136.1	110317320	110335640	2946	4	forward	uncharacterized protein LOC109397693 isoform X2	649.75	27.3	3.33	2.64
XP_019525565.2	NC_085136.1	109557958	109598417	2325	7	reverse	uncharacterized protein LOC109397708	887.5	47.25	5.77	4.56
XP_019525572.3	NC_085136.1	110770078	110771806	1671	2	reverse	uncharacterized protein LOC109397716	5612	415.67	50.75	40.15
XP_019525574.2	NC_085136.1	107813226	107933851	1692	2	forward	PAX-interacting protein 1	31.33	2.29	0.28	0.22
XP_019525583.2	NC_085137.1	457936115	457950418	534	4	reverse	uncharacterized protein LOC109397721	1.5	0.35	0.04	0.03
XP_019525618.3	NC_085138.1	385059341	385070375	2325	5	forward	spondin-1	92.5	4.92	0.6	0.48
XP_019525619.3	NC_085138.1	227059118	227060068	834	3	reverse	collagenase-like	4	0.59	0.07	0.06
XP_019525652.2	NC_085138.1	226984983	226997626	1401	6	reverse	tectonic-like complex member Mks1	5	0.44	0.05	0.04
XP_019525687.2	NC_085136.1	6044823	6046878	1869	4	reverse	xaa-Pro aminopeptidase ApepP isoform X1	818.25	54.19	6.62	5.23
XP_019525688.2	NC_085136.1	6044823	6046774	1833	3	reverse	xaa-Pro aminopeptidase ApepP isoform X2	817.75	55.22	6.74	5.33
XP_019525692.1	NC_085136.1	5476614	5500246	1035	2	forward	DDB1- and CUL4-associated factor 7	664.5	79.46	9.7	7.68
XP_019525700.2	NC_085136.1	5567825	5568754	750	3	reverse	max-like protein X	159	26.24	3.2	2.53
XP_019525703.2	NC_085136.1	6021777	6037501	1695	2	forward	cytochrome P450 307a1-like	16	1.17	0.14	0.11
XP_019525711.2	NC_085136.1	44282057	44285041	1545	3	reverse	facilitated trehalose transporter Tret1-like	22.5	1.8	0.22	0.17
XP_019525726.2	NC_085136.1	47986128	47991952	1854	3	reverse	lysine--tRNA ligase isoform X1	4899.5	327.08	39.93	31.59
XP_019525727.1	NC_085136.1	47986128	47992261	1761	3	reverse	lysine--tRNA ligase isoform X2	5575.5	391.86	47.84	37.85
XP_019525728.2	NC_085136.1	47972859	47974970	1857	3	forward	basic proline-rich protein	624	41.59	5.08	4.02
XP_019525749.3	NC_085137.1	456821762	456823483	1533	4	reverse	cytochrome P450 4C1-like	15	1.21	0.15	0.12
XP_019525762.3	NC_085136.1	49025702	49030774	2211	2	forward	exostosin-2	2091	117.05	14.29	11.31
XP_019525768.2	NC_085136.1	49022970	49025090	1998	2	reverse	translation initiation factor eIF-2B subunit epsilon	271.75	16.83	2.06	1.63
XP_019525773.2	NC_085136.1	47525359	47526564	1140	2	forward	transcription factor Ouib	138.5	15.04	1.84	1.45
XP_019525775.2	NC_085136.1	48982479	48983877	1332	2	forward	RNA-binding protein NOB1	2314	215.02	26.25	20.77
XP_019525779.2	NC_085136.1	48828731	48829489	759	1	reverse	uncharacterized protein LOC109397896	1988	324.18	39.58	31.31
XP_019525780.2	NC_085136.1	48074070	48075077	951	2	forward	mitochondrial GTPase 1	566.58	73.74	9	7.12
XP_019525782.2	NC_085136.1	47992732	47999892	1338	2	reverse	DDB1- and CUL4-associated factor 13	2325	215.07	26.26	20.77
XP_019525785.1	NC_085136.1	47493790	47494847	984	2	reverse	mitotic checkpoint protein BUB3	6377	802.11	97.93	77.47
XP_019525793.2	NC_085136.1	46243147	46244056	852	2	forward	uncharacterized protein LOC109397910	11.33	1.65	0.2	0.16
XP_019525795.2	NC_085136.1	46259213	46260097	801	2	reverse	uncharacterized protein LOC109397911	2518.5	389.15	47.51	37.59
XP_019525797.2	NC_085136.1	48072438	48073409	915	2	reverse	DNA-directed RNA polymerase III subunit RPC6	615	83.19	10.16	8.04
XP_019525799.2	NC_085136.1	47930838	47932551	1650	2	forward	probable 4-coumarate--CoA ligase 1	10	0.75	0.09	0.07
XP_019525802.3	NC_085136.1	48195530	48197240	1641	2	reverse	uncharacterized protein LOC109397917	6.5	0.49	0.06	0.05
XP_019525804.1	NC_085136.1	48827248	48828507	981	4	forward	protein LST8 homolog	470.5	59.36	7.25	5.73
XP_019525808.3	NC_085136.1	50206904	50208365	1395	2	forward	uncharacterized protein LOC109397922	20	1.77	0.22	0.17
XP_019525811.3	NW_026916975.1	140	15627	849	4	forward	uncharacterized protein LOC109397927	521	75.95	9.27	7.34
XP_019525823.2	NC_085137.1	456675333	457222701	744	3	reverse	transmembrane emp24 domain-containing protein 5	1020	169.68	20.72	16.39
XP_019525826.3	NC_085137.1	329405700	329406787	906	4	reverse	putative gustatory receptor 28b	4	0.55	0.07	0.05
XP_019525851.3	NC_085137.1	331537310	331538035	726	1	reverse	superoxide dismutase [Mn], mitochondrial	8.5	1.45	0.18	0.14
XP_019525891.3	NC_085137.1	329941373	329951752	1734	4	reverse	acetylcholinesterase isoform X1	367.2	26.21	3.2	2.53
XP_019525895.3	NC_085137.1	329941373	329951215	1662	3	reverse	acetylcholinesterase isoform X3	317.7	23.66	2.89	2.29
XP_019525900.1	NC_085137.1	329301248	329301880	633	1	reverse	vacuolar protein sorting-associated protein 28 homolog	1262.5	246.85	30.14	23.84
XP_019525901.3	NC_085137.1	329312393	329312956	498	2	reverse	UPF0389 protein CG9231	1076	267.42	32.65	25.83
XP_019525904.1	NC_085137.1	334925806	334926660	855	1	forward	E3 ubiquitin-protein ligase sina	839.83	121.57	14.84	11.74
XP_019525915.3	NC_085137.1	334892029	334893753	1617	2	forward	eukaryotic translation initiation factor 3 subunit L	12181.5	932.4	113.84	90.06
XP_019525939.1	NC_085137.1	328319739	328322017	1308	3	forward	eukaryotic translation initiation factor 3 subunit E	16628	1573.42	192.1	151.97
XP_019525944.3	NC_085137.1	330126792	330130992	1779	3	forward	transcriptional activator GLI3 isoform X1	2548	177.27	21.64	17.12
XP_019525953.3	NC_085137.1	333104584	333109319	888	3	forward	serine protease SP24D	13.5	1.88	0.23	0.18
XP_019525957.3	NC_085137.1	329980164	329993843	2247	4	reverse	uncharacterized protein LOC109398053	2070	114.02	13.92	11.01
XP_019525963.3	NC_085137.1	328265468	328268698	2181	5	forward	probable ATP-dependent RNA helicase Dbp73D	2316	131.43	16.05	12.69
XP_019525965.3	NC_085137.1	333876268	333887352	3438	5	reverse	uncharacterized protein LOC109398058	2228	80.21	9.79	7.75
XP_019525973.3	NC_085137.1	331544847	331545647	801	1	reverse	nicotinamide riboside kinase 1	896.75	138.56	16.92	13.38
XP_019525992.3	NC_085137.1	332208268	332214125	1293	2	forward	clotting factor G beta subunit	77.5	7.42	0.91	0.72
XP_019525996.3	NC_085137.1	328752462	328761953	1641	6	reverse	transcription factor grauzone isoform X1	340	25.64	3.13	2.48
XP_019525997.3	NC_085137.1	328754176	328761953	1605	5	reverse	transcription factor grauzone isoform X2	406	31.31	3.82	3.02
XP_019526012.3	NC_085137.1	336045986	336050162	957	4	forward	RAB6-interacting golgin	515.5	66.67	8.14	6.44
XP_019526018.3	NC_085137.1	335850725	335858280	1122	2	reverse	hepatitis A virus cellular receptor 1-like	8	0.88	0.11	0.09
XP_019526019.2	NC_085137.1	329389257	329390150	768	3	forward	chymotrypsin-2	15	2.42	0.3	0.23
XP_019526051.2	NC_085137.1	455039817	455055047	1296	4	forward	protein disulfide-isomerase TMX3	719.5	68.71	8.39	6.64
XP_019526055.2	NC_085137.1	454984502	454985959	1458	1	forward	vitellogenic carboxypeptidase	10.5	0.89	0.11	0.09
XP_019526056.3	NC_085137.1	279252691	279254339	1329	2	reverse	mucin-2-like	22	2.05	0.25	0.2
XP_019526064.1	NC_085136.1	273917478	273917930	348	2	forward	ER membrane protein complex subunit 6	867	308.36	37.65	29.78
XP_019526091.2	NC_085136.1	274385405	274386862	1227	3	forward	uncharacterized protein B0303.4	1411	142.33	17.38	13.75
XP_019526107.2	NC_085137.1	99358001	99358787	513	3	forward	uncharacterized protein LOC109398238	3.5	0.84	0.1	0.08
XP_019526108.2	NC_085137.1	99359842	99360603	510	5	reverse	uncharacterized protein LOC109398239	8.5	2.06	0.25	0.2
XP_019526112.3	NC_085138.1	1379709	1403438	2262	7	reverse	DNA-binding protein P3A2 isoform X1	67.74	3.71	0.45	0.36
XP_019526115.3	NC_085138.1	1379709	1403438	2226	7	reverse	DNA-binding protein P3A2 isoform X2	67.74	3.77	0.46	0.36
XP_019526116.3	NC_085138.1	1379709	1403438	1980	6	reverse	DNA-binding protein P3A2 isoform X3	66.24	4.14	0.51	0.4
XP_019526117.1	NC_085138.1	1378080	1403438	1737	9	reverse	DNA-binding protein Ewg isoform X4	40.89	2.91	0.36	0.28
XP_019526118.1	NC_085138.1	1378080	1403438	1725	8	reverse	DNA-binding protein Ewg isoform X5	40.89	2.93	0.36	0.28
XP_019526123.3	NC_085138.1	1294574	1301910	2364	4	reverse	putative sodium-coupled neutral amino acid transporter 10	553.5	28.98	3.54	2.8
XP_019526126.3	NC_085137.1	97271366	97272929	1500	2	reverse	probable cytochrome P450 6a14	2234	184.33	22.51	17.8
XP_019526140.3	NC_085137.1	9473358	9484653	4050	6	reverse	xanthine dehydrogenase	1441.25	44.04	5.38	4.25
XP_019526150.3	NC_085137.1	11665600	11997224	3870	9	forward	zinc finger protein ush isoform X1	1622	51.87	6.33	5.01
XP_019526151.3	NC_085137.1	11665600	11997224	3867	9	forward	zinc finger protein ush isoform X2	1622	51.91	6.34	5.01
XP_019526154.3	NC_085137.1	11774175	11775476	1302	1	reverse	early growth response protein 1-B	49924.5	4745.85	579.44	458.39
XP_019526171.3	NC_085137.1	10605801	10606686	822	2	reverse	chymotrypsin-2-like	62.5	9.41	1.15	0.91
XP_019526201.3	NC_085137.1	11220305	11223706	1317	2	reverse	Krueppel-like factor 10 isoform X1	790	74.24	9.06	7.17
XP_019526202.3	NC_085137.1	10936564	10937856	1293	1	reverse	uncharacterized protein LOC109398309	32.5	3.11	0.38	0.3
XP_019526211.2	NC_085137.1	9540043	9540661	369	3	reverse	cytochrome c oxidase assembly protein COX20, mitochondrial	759.5	254.75	31.1	24.61
XP_019526217.3	NC_085137.1	10921002	10922442	1317	3	forward	uncharacterized protein LOC109398322	81.5	7.66	0.94	0.74
XP_019526219.1	NC_085137.1	452572062	452614491	378	3	forward	synaptobrevin isoform X1	582.92	190.86	23.3	18.44
XP_019526228.3	NC_085137.1	9326223	9329316	1638	3	reverse	uncharacterized protein LOC109398329	379	28.64	3.5	2.77
XP_019526230.3	NC_085137.1	10923803	10925189	1269	3	forward	uncharacterized protein LOC109398331	24.5	2.39	0.29	0.23
XP_019526237.1	NC_085137.1	452572062	452614491	345	3	forward	synaptobrevin isoform X3	582.42	208.94	25.51	20.18
XP_019526238.3	NC_085137.1	8356278	8441684	957	6	forward	uncharacterized protein LOC109398343	9.5	1.23	0.15	0.12
XP_019526240.3	NC_085137.1	10646858	10648506	1335	5	reverse	epsilon-sarcoglycan isoform X1	16.25	1.51	0.18	0.15
XP_019526241.3	NC_085137.1	10646858	10648506	1254	4	reverse	epsilon-sarcoglycan isoform X2	15.75	1.55	0.19	0.15
XP_019526254.3	NC_085136.1	319471537	319473663	2127	1	forward	hexamerin-1.1-like	63.5	3.7	0.45	0.36
XP_019526255.3	NC_085136.1	319546133	319591377	723	4	forward	uncharacterized protein LOC109398362	25.5	4.37	0.53	0.42
XP_019526267.1	NC_085136.1	101613328	101613677	210	2	reverse	MICOS complex subunit Mic10	630	371.31	45.33	35.86
XP_019526285.2	NC_085136.1	101117552	101211949	2868	7	forward	glutamate receptor ionotropic, kainate 2 isoform X3	25.58	1.1	0.13	0.11
XP_019526297.3	NC_085136.1	101798394	101824863	1203	2	reverse	thioredoxin domain-containing protein 5 homolog isoform X1	4117.25	423.6	51.72	40.91
XP_019526307.3	NC_085136.1	98389836	98411512	1482	5	forward	BTB/POZ domain-containing protein 17	290.5	24.26	2.96	2.34
XP_019526308.3	NC_085136.1	101831168	101839708	2421	7	forward	dnaJ homolog subfamily C member 16	627	32.05	3.91	3.1
XP_019526353.2	NC_085136.1	281139904	281175111	1371	3	forward	chondroadherin	36	3.25	0.4	0.31
XP_019526356.2	NC_085136.1	281870257	281870766	279	4	reverse	head peptide	0.5	0.22	0.03	0.02
XP_019526378.1	NC_085136.1	282021853	282040928	1440	4	reverse	4-hydroxybutyrate coenzyme A transferase	2214.5	190.34	23.24	18.38
XP_019526392.1	NC_085136.1	281852312	281858134	609	3	forward	allatostatin-A	15.5	3.15	0.38	0.3
XP_019526394.3	NC_085136.1	281810898	281811747	354	2	reverse	probable salivary secreted peptide	6	2.1	0.26	0.2
XP_019526395.3	NC_085136.1	282057542	282058586	883	3	reverse	methionine aminopeptidase 1	2543	356.45	43.52	34.43
XP_019526396.1	NC_085136.1	281942667	281943173	507	1	reverse	zinc finger protein 593 homolog	994.5	242.78	29.64	23.45
XP_019526420.2	NC_085138.1	308124377	308125189	813	1	forward	uncharacterized protein LOC109398492	4	0.61	0.07	0.06
XP_019526423.2	NC_085138.1	307923360	307924276	855	2	forward	uncharacterized protein LOC109398494	15	2.17	0.27	0.21
XP_019526432.2	NC_085138.1	308007092	308007919	828	1	reverse	uncharacterized protein LOC109398504	11.5	1.72	0.21	0.17
XP_019526433.2	NC_085138.1	307954947	307955919	921	2	forward	uncharacterized protein LOC109398505	7	0.94	0.11	0.09
XP_019526438.2	NC_085138.1	308414605	308416787	1704	4	reverse	2-hydroxyacyl-CoA lyase 1	1824.5	132.52	16.18	12.8
XP_019526441.2	NC_085138.1	307752359	307753150	789	3	reverse	LOW QUALITY PROTEIN: uncharacterized protein LOC109398512	2.5	0.39	0.05	0.04
XP_019526445.3	NC_085138.1	307628314	307643810	1410	3	reverse	protein gooseberry	64	5.62	0.69	0.54
XP_019526448.2	NC_085138.1	308472423	308473028	606	1	reverse	cuticle protein 6-like	5.5	1.12	0.14	0.11
XP_019526451.2	NC_085138.1	308107519	308108397	819	2	forward	uncharacterized protein LOC109398522	2	0.3	0.04	0.03
XP_019526459.3	NC_085137.1	144155218	144155883	600	2	reverse	probable RNA-binding protein 46	12.5	2.58	0.31	0.25
XP_019526462.3	NC_085137.1	143430588	143431543	831	3	reverse	collagenase	20.5	3.05	0.37	0.29
XP_019526487.3	NC_085136.1	319391781	319393919	2139	1	forward	hexamerin-1.1	82	4.74	0.58	0.46
XP_019526533.3	NC_085137.1	171875901	171885779	9879	1	forward	uncharacterized protein LOC109398599	33.5	0.42	0.05	0.04
XP_019526544.3	NC_085137.1	174003204	174005070	1752	3	reverse	alpha-glucosidase-like	12.5	0.88	0.11	0.09
XP_019526563.3	NC_085137.1	172084265	172086599	1623	3	forward	gastrula zinc finger protein XlCGF26.1	559.5	42.67	5.21	4.12
XP_019526566.2	NC_085137.1	171786038	171787363	1326	1	reverse	nuclear distribution protein nudE homolog	458	42.75	5.22	4.13
XP_019526570.1	NC_085137.1	455107125	455107674	351	4	reverse	transcription elongation factor SPT4	301.5	106.31	12.98	10.27
XP_019526571.2	NC_085137.1	171721416	171736324	537	4	reverse	large ribosomal subunit protein uL13m	556	128.15	15.65	12.38
XP_019526573.3	NC_085137.1	172122287	172123867	1518	2	reverse	PIN2/TERF1-interacting telomerase inhibitor 1 isoform X1	3747.75	305.57	37.31	29.51
XP_019526575.3	NC_085137.1	172127991	172129276	1194	2	forward	la protein homolog	4183	433.61	52.94	41.88
XP_019526576.3	NC_085137.1	171644135	171647032	2169	5	reverse	X-ray repair cross-complementing protein 5	1114.5	63.6	7.76	6.14
XP_019526584.2	NC_085137.1	427623370	427625967	2538	2	forward	uncharacterized protein LOC109398652 isoform X1	4.67	0.23	0.03	0.02
XP_019526585.3	NC_085137.1	171708665	171711154	681	3	forward	uncharacterized protein LOC109398654	4.5	0.82	0.1	0.08
XP_019526588.3	NW_026917258.1	1361	3239	1758	3	forward	zinc finger protein 425	321.5	22.63	2.76	2.19
XP_019526593.3	NC_085137.1	172090032	172091752	1584	3	forward	gastrula zinc finger protein XlCGF26.1-like	138.5	10.82	1.32	1.05
XP_019526595.3	NW_026917258.1	23806	25000	1063	3	forward	zinc finger protein OZF	92	10.71	1.31	1.03
XP_019526605.1	NC_085137.1	170022940	170023254	315	1	forward	endocuticle structural glycoprotein SgAbd-5	9.5	3.73	0.46	0.36
XP_019526606.1	NC_085137.1	166782081	166789920	1299	6	forward	intraflagellar transport protein 52 homolog isoform X2	9	0.86	0.1	0.08
XP_019526609.3	NC_085137.1	166838076	166872405	5277	3	reverse	brefeldin A-inhibited guanine nucleotide-exchange protein 1	2247.5	52.71	6.44	5.09
XP_019526611.3	NC_085137.1	166820557	166821588	588	2	reverse	ras-related protein RabY	1086	228.59	27.91	22.08
XP_019526631.3	NC_085137.1	164533612	164554247	1872	4	forward	actin-binding protein WASF3	1481.5	97.95	11.96	9.46
XP_019526633.2	NC_085137.1	165546753	165548381	1629	1	forward	luciferin 4-monooxygenase-like	476.5	36.2	4.42	3.5
XP_019526664.3	NC_085137.1	164681651	164683256	1479	3	reverse	5-methylcytosine rRNA methyltransferase NSUN4	172.5	14.44	1.76	1.39
XP_019526668.1	NC_085137.1	164671709	164672886	867	6	forward	general transcription factor IIH subunit 3	290	41.4	5.05	4
XP_019526677.2	NC_085138.1	50214772	50215732	903	2	forward	uncharacterized protein LOC109398744	20.5	2.81	0.34	0.27
XP_019526678.2	NC_085136.1	54745506	54747190	1410	3	reverse	tyrosine--tRNA ligase, mitochondrial	166.5	14.62	1.78	1.41
XP_019526680.2	NC_085138.1	49958663	49976427	3885	3	forward	ice-structuring glycoprotein	1998	63.65	7.77	6.15
XP_019526682.2	NC_085138.1	50392579	50426586	876	3	reverse	mitochondrial nicotinamide adenine dinucleotide transporter SLC25A51	166	23.45	2.86	2.27
XP_019526683.2	NC_085138.1	49916610	49917666	993	2	forward	3-ketodihydrosphingosine reductase	2763.5	344.45	42.05	33.27
XP_019526685.2	NC_085138.1	49921420	49923232	609	3	reverse	methyl-CpG-binding domain protein 2 isoform X3	122.88	24.97	3.05	2.41
XP_019526687.2	NC_085138.1	49948540	49950459	1725	4	reverse	vacuolar protein sorting-associated protein 45	673.5	48.32	5.9	4.67
XP_019526688.2	NC_085138.1	49976904	49978521	1554	2	reverse	nuclear pore complex protein Nup58	1672.5	133.21	16.26	12.87
XP_019526689.2	NC_085138.1	50454573	50455664	1029	2	forward	cyclin-dependent kinase 7	391	47.03	5.74	4.54
XP_019526691.2	NC_085138.1	49923800	49924959	1008	3	forward	metaxin-1 homolog	1140	139.98	17.09	13.52
XP_019526709.3	NC_085136.1	51299924	51308083	3561	4	reverse	chromosome-associated kinesin KIF4A	1553	53.98	6.59	5.21
XP_019526713.2	NC_085136.1	213820868	213821782	915	1	forward	uncharacterized protein LOC109398775	19	2.57	0.31	0.25
XP_019526716.3	NC_085138.1	185536775	185551584	660	3	reverse	uncharacterized protein LOC109398780 isoform X1	27.75	5.2	0.64	0.5
XP_019526726.1	NC_085138.1	96051172	96052338	975	4	reverse	putative nuclease HARBI1	1	0.13	0.02	0.01
XP_019526730.2	NC_085136.1	54856012	54871212	2526	6	forward	vacuolar protein sorting-associated protein 16 homolog	2257.5	110.61	13.51	10.68
XP_019526745.2	NC_085138.1	183588167	183608462	2079	6	forward	sodium-dependent phosphate transporter 2	11636.5	692.75	84.58	66.91
XP_019526752.3	NC_085138.1	186475034	186476438	1233	3	forward	protein NASP homolog	707.5	71.02	8.67	6.86
XP_019526753.1	NC_085136.1	54889773	54890732	960	1	reverse	zinc finger protein DPF3	790.5	101.92	12.44	9.84
XP_019526762.1	NC_085138.1	186365545	186365998	396	2	reverse	uncharacterized protein LOC109398802	166	51.88	6.33	5.01
XP_019526763.1	NC_085138.1	186411086	186411589	381	3	forward	splicing factor 3B subunit 6	799	259.56	31.69	25.07
XP_019526802.3	NC_085138.1	189485656	189487029	1374	1	forward	3-oxoacyl-[acyl-carrier-protein] synthase, mitochondrial	925	83.32	10.17	8.05
XP_019526804.3	NC_085138.1	189487490	189488502	849	3	reverse	U11/U12 small nuclear ribonucleoprotein 48 kDa protein-like	87.5	12.76	1.56	1.23
XP_019526811.1	NC_085138.1	169036734	169037519	653	2	forward	small ribosomal subunit protein eS1	61865.5	11725.9	1431.65	1132.59
XP_019526829.2	NC_085138.1	187187951	187212592	519	4	reverse	uncharacterized protein LOC109398843	5	1.19	0.15	0.12
XP_019526835.3	NC_085138.1	185717508	185725963	1128	4	forward	oxygen-dependent coproporphyrinogen-III oxidase	902.83	99.06	12.09	9.57
XP_019526838.3	NC_085138.1	185807715	185809079	939	3	forward	DCN1-like protein isoform X1	316.5	41.72	5.09	4.03
XP_019526839.1	NC_085138.1	185807715	185812956	885	4	forward	DCN1-like protein isoform X2	285.5	39.93	4.87	3.86
XP_019526852.3	NC_085138.1	185882911	185883918	1008	1	reverse	phosphatidate cytidylyltransferase, mitochondrial	1095.5	134.51	16.42	12.99
XP_019526853.2	NC_085138.1	183622847	183633255	969	2	reverse	mitochondrial import receptor subunit TOM40 homolog 1	2096.5	267.78	32.69	25.86
XP_019526859.1	NC_085138.1	169022989	169023513	525	1	forward	programmed cell death protein 6	4847.5	1142.8	139.53	110.38
XP_019526861.3	NC_085138.1	184878525	184888686	1104	3	reverse	secernin-1	752	84.31	10.29	8.14
XP_019526869.2	NC_085138.1	185837830	185838773	798	2	reverse	cyclin-C	685	106.24	12.97	10.26
XP_019526872.3	NC_085138.1	188465413	188466379	810	3	forward	uncharacterized protein LOC109398879	277	42.33	5.17	4.09
XP_019526880.3	NC_085138.1	187263925	187334102	2304	7	forward	uncharacterized protein LOC109398885	36	1.93	0.24	0.19
XP_019526881.2	NC_085138.1	189482317	189483173	717	3	reverse	ribosomal RNA small subunit methyltransferase NEP1	1278	220.61	26.93	21.31
XP_019526896.3	NC_085138.1	183826775	183828748	1500	3	forward	probable cytochrome P450 28a5	13.5	1.11	0.14	0.11
XP_019526902.2	NC_085136.1	54891871	54905962	612	3	reverse	basic helix-loop-helix transcription factor scleraxis	8.5	1.72	0.21	0.17
XP_019526904.3	NW_026916942.1	22979	33029	7050	6	reverse	mediator of RNA polymerase II transcription subunit 12 isoform X1	906.25	15.91	1.94	1.54
XP_019526913.2	NC_085138.1	235477495	235478700	1143	2	forward	flap endonuclease 1	2053.5	222.36	27.15	21.48
XP_019526915.3	NC_085138.1	235509450	235511535	1986	2	reverse	DNA mismatch repair protein Mlh1	161.5	10.06	1.23	0.97
XP_019526916.3	NC_085138.1	235508684	235509285	477	3	forward	succinate dehydrogenase assembly factor 2, mitochondrial	535	138.82	16.95	13.41
XP_019526924.1	NC_085138.1	235514482	235515441	900	2	forward	exosome complex exonuclease RRP42	532.5	73.23	8.94	7.07
XP_019526925.3	NC_085138.1	175926839	175927747	732	4	reverse	uncharacterized protein LOC109398927	1	0.17	0.02	0.02
XP_019526940.2	NC_085138.1	175712675	175780788	1323	5	reverse	heparan-sulfate 6-O-sulfotransferase 2	589.5	55.15	6.73	5.33
XP_019526943.3	NC_085138.1	175695023	175696606	678	2	forward	SPRY domain-containing protein 7	945.5	172.6	21.07	16.67
XP_019526952.3	NC_085138.1	174938473	174941453	2844	3	forward	exostosin-3	2917.5	126.97	15.5	12.26
XP_019526953.2	NC_085138.1	174927433	174937778	2829	6	reverse	uncharacterized protein LOC109398956 isoform X1	1220.83	53.41	6.52	5.16
XP_019526954.2	NC_085138.1	174927705	174937778	2517	6	reverse	uncharacterized protein LOC109398956 isoform X2	1019.33	50.12	6.12	4.84
XP_019526958.3	NC_085138.1	233307186	233382189	3819	8	reverse	hormone receptor 4	100	3.24	0.4	0.31
XP_019526977.3	NW_026917346.1	21551	23203	1509	3	reverse	glutamyl-tRNA(Gln) amidotransferase subunit A, mitochondrial	782.25	64.16	7.83	6.2
XP_019526981.2	NC_085136.1	261632614	261634190	1512	2	forward	zinc finger protein 236	474.5	38.84	4.74	3.75
XP_019526982.2	NC_085136.1	262186856	262188228	1311	2	forward	ornithine decarboxylase 1-like	8	0.76	0.09	0.07
XP_019526989.3	NC_085138.1	233244006	233293340	6567	14	forward	sortilin-related receptor	33990.5	640.62	78.22	61.88
XP_019526990.3	NC_085136.1	266984017	266984422	330	2	reverse	uncharacterized protein LOC109398999	8.5	3.19	0.39	0.31
XP_019526995.3	NC_085136.1	267451250	267453088	1839	1	reverse	centrosomal and chromosomal factor	1746.5	117.54	14.35	11.35
XP_019526999.3	NC_085136.1	268394008	268396552	2355	4	forward	chorion peroxidase	32	1.68	0.21	0.16
XP_019527001.2	NW_026917019.1	47305	47754	450	1	reverse	protein UXT	668.5	183.87	22.45	17.76
XP_019527002.2	NC_085136.1	265975578	265978561	2853	3	forward	aminopeptidase N-like	23	1	0.12	0.1
XP_019527028.3	NC_085136.1	243996295	244005311	1374	3	reverse	ran-binding protein 3	2061	185.65	22.67	17.93
XP_019527032.3	NC_085136.1	243951322	243957490	1596	5	reverse	TBC1 domain family member 22B	752.5	58.36	7.12	5.64
XP_019527034.3	NC_085138.1	233152314	233158187	1869	4	reverse	signal recognition particle receptor subunit alpha homolog	1978	130.99	15.99	12.65
XP_019527042.1	NC_085138.1	377856911	377857171	261	1	reverse	diphthamide biosynthesis protein 3	506	239.95	29.3	23.18
XP_019527044.3	NC_085138.1	377597978	377598335	297	2	forward	defensin-A	2.5	1.04	0.13	0.1
XP_019527063.3	NC_085138.1	380973994	380976021	2028	1	reverse	glutamine--fructose-6-phosphate aminotransferase [isomerizing] 2	5958	363.62	44.4	35.12
XP_019527067.1	NC_085138.1	377936187	377952353	483	3	reverse	eukaryotic translation initiation factor 5A	56379.5	14447.2	1763.91	1395.44
XP_019527070.3	NC_085138.1	377883945	377895744	2961	11	reverse	dynamin-like 120 kDa protein, mitochondrial isoform X1	2719.5	113.67	13.88	10.98
XP_019527071.3	NC_085138.1	377883945	377895744	2916	10	reverse	dynamin-like 120 kDa protein, mitochondrial isoform X2	2714	115.19	14.06	11.13
XP_019527085.3	NC_085138.1	377665466	377753673	1665	5	reverse	SH3 domain-binding protein 5 homolog isoform X1	554.25	41.2	5.03	3.98
XP_019527086.3	NC_085138.1	377665466	377782758	1494	5	reverse	SH3 domain-binding protein 5 homolog isoform X2	609.75	50.51	6.17	4.88
XP_019527092.2	NC_085138.1	377977685	377978592	663	3	forward	NF-kappa-B inhibitor-interacting Ras-like protein	389	72.62	8.87	7.01
XP_019527096.3	NC_085138.1	378326005	378343878	2724	6	reverse	zinc finger protein 761	957.5	43.51	5.31	4.2
XP_019527100.3	NC_085138.1	377619124	377645873	1881	3	forward	uncharacterized protein LOC109399110 isoform X1	473	31.12	3.8	3.01
XP_019527103.3	NC_085138.1	377830414	377847432	2967	5	forward	uncharacterized protein LOC109399111	4788	199.73	24.39	19.29
XP_019527110.3	NC_085138.1	380882606	380883502	897	1	reverse	phosphomannomutase	495.5	68.37	8.35	6.6
XP_019527113.3	NC_085138.1	377523516	377523845	330	1	reverse	defensin-C-like	10	3.75	0.46	0.36
XP_019527116.3	NC_085138.1	380881074	380882069	924	2	forward	methylglutaconyl-CoA hydratase, mitochondrial	553	74.07	9.04	7.15
XP_019527117.3	NC_085138.1	377858613	377860261	1377	5	forward	methyltransferase-like protein 17, mitochondrial	471.5	42.38	5.17	4.09
XP_019527121.3	NC_085138.1	380762936	380764371	1374	2	reverse	zinc finger protein 235	274.5	24.73	3.02	2.39
XP_019527135.3	NC_085137.1	480510099	480511435	993	2	forward	retinaldehyde-binding protein 1-like	25.5	3.18	0.39	0.31
XP_019527136.3	NC_085137.1	480654334	480655363	972	2	reverse	clavesin-1	3.5	0.45	0.05	0.04
XP_019527163.2	NC_085137.1	477972453	478004387	1635	8	forward	tyrosine 3-monooxygenase isoform X2	12.5	0.95	0.12	0.09
XP_019527167.2	NC_085137.1	478784739	478811397	1512	3	forward	protein abrupt	989.5	81	9.89	7.82
XP_019527184.3	NC_085137.1	480404428	480406752	1551	7	forward	cytochrome P450 302a1, mitochondrial	173	13.81	1.69	1.33
XP_019527187.1	NC_085137.1	480560994	480584628	996	2	forward	alpha-tocopherol transfer protein-like	7.5	0.93	0.11	0.09
XP_019527191.3	NC_085137.1	480499999	480501032	963	2	forward	LOW QUALITY PROTEIN: clavesin-2	30	3.86	0.47	0.37
XP_019527192.2	NC_085137.1	480114508	480115297	318	2	forward	flexible cuticle protein 12	10.5	4.09	0.5	0.39
XP_019527194.3	NC_085137.1	480871046	480896927	2859	2	reverse	mucin-2 isoform X1	25.5	1.1	0.13	0.11
XP_019527202.3	NC_085137.1	482280546	482281096	489	2	reverse	lectin subunit alpha	15	3.8	0.46	0.37
XP_019527210.2	NC_085137.1	481207251	481226207	537	2	reverse	trafficking protein particle complex subunit 3	827.5	190.72	23.29	18.42
XP_019527216.3	NC_085137.1	482134289	482261545	2718	4	reverse	uncharacterized protein LOC109399235 isoform X1	347.63	15.83	1.93	1.53
XP_019527222.3	NC_085137.1	482143527	482144242	429	4	forward	lysozyme c-1	3030.5	874.32	106.75	84.45
XP_019527227.3	NC_085137.1	481985903	481994479	1812	4	reverse	maternal protein exuperantia	66.5	4.54	0.55	0.44
XP_019527230.1	NC_085137.1	481976699	481977329	303	4	forward	small integral membrane protein 14	195.75	79.96	9.76	7.72
XP_019527234.3	NC_085137.1	481588505	481604531	516	4	reverse	uncharacterized protein LOC109399249	6.5	1.56	0.19	0.15
XP_019527237.1	NC_085137.1	481076778	481077251	474	1	forward	NADH dehydrogenase [ubiquinone] 1 beta subcomplex subunit 11, mitochondrial	2634	687.78	83.97	66.43
XP_019527238.3	NC_085137.1	481957074	481958169	966	3	reverse	uncharacterized protein LOC109399254	138.5	17.75	2.17	1.71
XP_019527239.3	NC_085137.1	481958422	481959484	948	3	reverse	uncharacterized protein LOC109399255	6	0.78	0.1	0.08
XP_019527242.3	NC_085137.1	481441873	481442793	852	2	reverse	uncharacterized protein LOC109399259	6.5	0.94	0.12	0.09
XP_019527243.3	NC_085137.1	481475488	481476394	852	2	reverse	uncharacterized protein LOC109399260	6.5	0.94	0.12	0.09
XP_019527246.3	NC_085137.1	482494656	482523571	1086	2	forward	uncharacterized protein LOC109399262	28.5	3.25	0.4	0.31
XP_019527249.3	NC_085137.1	481482351	481483295	879	2	forward	uncharacterized protein LOC109399265	22.5	3.17	0.39	0.31
XP_019527257.3	NC_085137.1	483212343	483212654	312	1	reverse	uncharacterized protein LOC109399273	5	1.98	0.24	0.19
XP_019527261.2	NC_085137.1	485391164	485391817	654	1	reverse	calaxin	30.5	5.77	0.7	0.56
XP_019527263.3	NC_085137.1	484931744	484932166	423	1	reverse	uncharacterized protein LOC109399282	9.5	2.78	0.34	0.27
XP_019527270.3	NW_026917338.1	7942	23302	1032	4	reverse	mitochondrial adenyl nucleotide antiporter SLC25A25-like	1622	194.53	23.75	18.79
XP_019527272.3	NC_085137.1	483567609	483568887	1146	3	reverse	adenosine 3'-phospho 5'-phosphosulfate transporter 2	1640	177.12	21.63	17.11
XP_019527278.3	NC_085138.1	117236595	117237180	468	3	reverse	uncharacterized protein LOC109399298	0	0	0	0
XP_019527286.3	NC_085138.1	230873263	230876233	2034	5	reverse	protein suppressor of hairy wing	702.5	42.75	5.22	4.13
XP_019527287.1	NC_085138.1	117282631	117282957	243	2	forward	uncharacterized protein LOC109399307	8.5	4.33	0.53	0.42
XP_019527312.2	NC_085138.1	118302190	118302564	375	1	reverse	ejaculatory bulb-specific protein 3-like	0	0	0	0
XP_019527320.3	NC_085138.1	230506072	230511883	963	4	reverse	peroxisome assembly protein 12-A	142.5	18.31	2.24	1.77
XP_019527328.3	NW_026917371.1	3501	11866	2646	6	forward	hormone-sensitive lipase	2537	118.67	14.49	11.46
XP_019527329.1	NC_085138.1	230491488	230492736	714	4	forward	serine/arginine-rich splicing factor 1A	1643	284.81	34.77	27.51
XP_019527334.3	NC_085138.1	386439644	386441375	1596	2	forward	uncharacterized protein LOC109399315	54	4.19	0.51	0.4
XP_019527360.3	NC_085138.1	230455673	230457124	1179	4	reverse	transcription initiation factor TFIID subunit 7	1583	166.18	20.29	16.05
XP_019527364.2	NC_085137.1	387132428	387133526	1041	2	forward	lipase member H-like	28	3.33	0.41	0.32
XP_019527386.3	NC_085137.1	387535443	387536737	1233	2	forward	mitochondrial ribonuclease P protein 1 homolog	675.75	67.83	8.28	6.55
XP_019527389.3	NC_085137.1	387475452	387529289	1650	4	forward	phosphoacetylglucosamine mutase	3146.5	236.02	28.82	22.8
XP_019527391.3	NC_085137.1	387473149	387474917	1518	4	reverse	pre-mRNA-processing factor 19	2336.5	190.5	23.26	18.4
XP_019527392.1	NC_085137.1	387980945	388033661	870	2	forward	F-actin-capping protein subunit alpha	765	108.83	13.29	10.51
XP_019527396.3	NC_085137.1	385932080	385933982	1833	2	forward	pescadillo homolog	19234.5	1298.76	158.57	125.45
XP_019527404.1	NC_085137.1	386768450	386775145	462	2	forward	acyl-coenzyme A thioesterase 13	190.5	51.03	6.23	4.93
XP_019527413.3	NC_085137.1	387772381	387798946	507	2	forward	uncharacterized protein LOC109399426	2189.5	534.5	65.26	51.63
XP_019527418.3	NC_085138.1	230727742	230733021	441	4	forward	general odorant-binding protein lush	27.5	7.72	0.94	0.75
XP_019527419.3	NC_085137.1	386512788	386513136	267	2	forward	chymotrypsin inhibitor	2	0.93	0.11	0.09
XP_019527422.2	NC_085137.1	386315600	386316755	825	5	reverse	inositol monophosphatase 1	61	9.15	1.12	0.88
XP_019527427.3	NC_085137.1	329968413	329974529	969	3	forward	ester hydrolase C11orf54 homolog	101	12.9	1.58	1.25
XP_019527439.3	NC_085137.1	328873605	328885700	1146	2	reverse	homeobox protein HMX3	7.5	0.81	0.1	0.08
XP_019527444.3	NC_085137.1	326212344	326213374	969	2	reverse	transcription factor SPT20 homolog	20	2.55	0.31	0.25
XP_019527456.3	NC_085137.1	329905309	329907080	1647	3	reverse	carboxylic ester hydrolase	27.5	2.07	0.25	0.2
XP_019527464.3	NC_085137.1	328798024	328828589	3948	18	forward	nuclear pore complex protein Nup160 homolog	2153.5	67.51	8.24	6.52
XP_019527467.3	NC_085137.1	328828667	328859378	1461	4	reverse	uncharacterized protein LOC109399476 isoform X1	3.08	0.26	0.03	0.03
XP_019527468.3	NC_085137.1	328828667	328859378	1269	3	reverse	uncharacterized protein LOC109399476 isoform X2	2.08	0.2	0.02	0.02
XP_019527482.3	NC_085138.1	230410281	230421794	2883	8	forward	lon protease homolog, mitochondrial isoform X2	2223.5	95.46	11.65	9.22
XP_019527483.2	NC_085137.1	326050549	326051050	438	2	forward	adult-specific cuticular protein ACP-20	7.5	2.12	0.26	0.2
XP_019527485.3	NC_085137.1	325927965	325928373	351	2	forward	cuticle protein 19-like isoform X1	2	0.71	0.09	0.07
XP_019527488.2	NC_085137.1	325971003	325971408	348	2	reverse	cuticle protein 19-like	3	1.07	0.13	0.1
XP_019527500.3	NC_085137.1	328277011	328286063	2571	2	reverse	DNA repair and recombination protein RAD54B	1088.67	52.41	6.4	5.06
XP_019527509.2	NC_085137.1	328156882	328169344	1197	5	reverse	ribonucleoside-diphosphate reductase subunit M2	6730.5	695.93	84.97	67.22
XP_019527511.3	NC_085137.1	328035360	328043230	1197	4	reverse	3-ketoacyl-CoA thiolase, mitochondrial	3129	323.54	39.5	31.25
XP_019527512.3	NW_026917226.1	7771	10239	2469	1	reverse	uncharacterized protein LOC109399518	4288.5	214.98	26.25	20.76
XP_019527513.1	NC_085138.1	230364394	230365523	894	2	reverse	large ribosomal subunit protein uL2m	1263.5	174.92	21.36	16.9
XP_019527514.3	NC_085137.1	329419863	329423927	4065	1	forward	serine/threonine-protein phosphatase 6 regulatory ankyrin repeat subunit B-like	329.5	10.03	1.22	0.97
XP_019527516.3	NC_085137.1	329302554	329304986	2136	3	forward	nucleolar protein 11-like	1912.5	110.82	13.53	10.7
XP_019527517.3	NC_085137.1	328774127	328787006	1395	5	reverse	alpha-1,3-mannosyl-glycoprotein 2-beta-N-acetylglucosaminyltransferase	951	84.38	10.3	8.15
XP_019527530.1	NC_085137.1	326840627	326865574	441	3	reverse	cuticle protein 19	12.5	3.51	0.43	0.34
XP_019527547.3	NC_085138.1	385266882	385281937	1440	3	forward	neuropeptide Y receptor type 5	27.5	2.36	0.29	0.23
XP_019527583.3	NC_085138.1	380775218	380776097	816	2	reverse	transcription factor grauzone	305.5	46.34	5.66	4.48
XP_019527592.2	NC_085138.1	383191857	383192676	741	2	reverse	farnesol dehydrogenase	2	0.33	0.04	0.03
XP_019527597.2	NC_085138.1	383781571	383782367	735	2	forward	farnesol dehydrogenase-like	4.5	0.76	0.09	0.07
XP_019527609.3	NC_085138.1	385338796	385340716	1806	3	reverse	maltase A3-like	37	2.54	0.31	0.24
XP_019527625.2	NC_085138.1	386216903	386217629	585	2	forward	signal peptidase complex subunit 2	1364	288.58	35.23	27.87
XP_019527628.3	NC_085138.1	380746295	380747776	1236	2	forward	zinc finger protein 808	87.25	8.74	1.07	0.84
XP_019527631.1	NC_085138.1	386194419	386216283	456	3	reverse	probable cGMP 3',5'-cyclic phosphodiesterase subunit delta	208	56.46	6.89	5.45
XP_019527654.1	NC_085138.1	381560840	381568814	708	3	reverse	tetraspanin-11	3.88	0.68	0.08	0.07
XP_019527661.1	NC_085138.1	386499240	386499987	687	2	reverse	regulator of microtubule dynamics protein 1-like	1316.5	237.18	28.96	22.91
XP_019527663.3	NC_085138.1	382631386	382631918	456	2	reverse	large ribosomal subunit protein uL23m	687.5	186.6	22.78	18.02
XP_019527667.2	NC_085138.1	382587942	382589089	1071	2	forward	uncharacterized protein LOC109399625	498	57.55	7.03	5.56
XP_019527669.3	NC_085138.1	386035224	386036629	1125	3	reverse	oocyte zinc finger protein XlCOF28 isoform X1	13.75	1.51	0.18	0.15
XP_019527699.3	NC_085138.1	388481092	388513583	3423	5	reverse	E3 ubiquitin-protein ligase mind-bomb	2287	82.69	10.1	7.99
XP_019527708.3	NC_085138.1	388702100	388757552	1989	7	forward	1-acylglycerol-3-phosphate O-acyltransferase Pnpla3 isoform X5	524.78	32.66	3.99	3.15
XP_019527722.3	NC_085138.1	388515859	388517154	1164	3	forward	small ribosomal subunit protein mS31	604	64.22	7.84	6.2
XP_019527726.3	NC_085138.1	387169691	387174653	4677	5	forward	protein artichoke isoform X2	17.75	0.47	0.06	0.05
XP_019527739.2	NC_085138.1	386233297	386260196	1050	3	forward	regulator of microtubule dynamics protein 1	112	13.2	1.61	1.28
XP_019527744.1	NC_085138.1	388380185	388417893	1122	4	forward	uncharacterized protein LOC109399688	11	1.21	0.15	0.12
XP_019527756.2	NC_085138.1	77525192	77525926	735	1	forward	uncharacterized protein LOC109399701	78.5	13.22	1.61	1.28
XP_019527761.1	NC_085138.1	58915460	58916581	1122	1	forward	opsin-1	12	1.32	0.16	0.13
XP_019527773.3	NC_085138.1	62101071	62101535	393	2	forward	uncharacterized protein LOC109399718	8	2.52	0.31	0.24
XP_019527808.3	NC_085138.1	60695173	60701732	1404	3	forward	inhibitor of growth protein 1	180	15.87	1.94	1.53
XP_019527809.3	NC_085138.1	62428293	62429340	981	2	reverse	mitochondrial potassium channel	2761	348.34	42.53	33.65
XP_019527837.3	NC_085138.1	70980934	70998288	10032	10	reverse	apolipophorins	258	3.18	0.39	0.31
XP_019527839.3	NC_085138.1	75339320	75351263	2826	3	reverse	hypoxia up-regulated protein 1	14716	644.51	78.69	62.25
XP_019527877.1	NC_085138.1	231949262	231950754	1191	5	reverse	odorant receptor 22c-like	2.5	0.26	0.03	0.03
XP_019527886.3	NC_085136.1	234107333	234124186	501	2	forward	probable insulin-like peptide 7	8.5	2.1	0.26	0.2
XP_019527889.3	NC_085136.1	235616317	235619985	1845	3	reverse	sodium-independent sulfate anion transporter	393.5	26.4	3.22	2.55
XP_019527897.2	NC_085136.1	252561521	252563118	1530	2	forward	WD40 repeat-containing protein SMU1	686	55.49	6.78	5.36
XP_019527899.2	NC_085136.1	235578470	235579021	552	1	forward	large ribosomal subunit protein mL43	1606.5	360.21	43.98	34.79
XP_019527905.3	NC_085136.1	235590485	235591652	1110	2	forward	zinc finger protein 865	396.5	44.21	5.4	4.27
XP_019527923.2	NC_085136.1	231543909	231544525	489	3	reverse	small ribosomal subunit protein uS3m	323.5	81.88	10	7.91
XP_019527934.3	NC_085136.1	232158985	232161132	2148	1	forward	nucleolar protein 10	954.5	55	6.71	5.31
XP_019527936.3	NC_085136.1	232466177	232535554	7035	11	forward	rootletin isoform X1	84.42	1.49	0.18	0.14
XP_019527937.2	NC_085136.1	232425578	232427365	1788	1	reverse	uncharacterized protein LOC109399938	10.5	0.73	0.09	0.07
XP_019527939.2	NC_085136.1	232405763	232406956	1077	2	reverse	zinc finger and SCAN domain-containing protein 12	307	35.28	4.31	3.41
XP_019527940.2	NC_085136.1	232381783	232385617	1581	5	reverse	glutamyl-tRNA(Gln) amidotransferase subunit B, mitochondrial	388.5	30.41	3.71	2.94
XP_019527965.3	NC_085136.1	232318092	232323974	1860	4	forward	eukaryotic translation initiation factor 3 subunit D	9155	609.2	74.38	58.84
XP_019527967.1	NC_085136.1	232293858	232294401	480	2	forward	putative peptidyl-prolyl cis-trans isomerase dodo	364.5	93.99	11.48	9.08
XP_019527968.2	NC_085136.1	232367734	232370159	1584	5	reverse	DEAD-box helicase Dbp80	772.25	60.34	7.37	5.83
XP_019527969.3	NW_026917191.1	21251	22612	1188	4	forward	putative odorant receptor 83c	5	0.52	0.06	0.05
XP_019527971.1	NC_085136.1	232865504	232865928	360	2	forward	probable small nuclear ribonucleoprotein Sm D2	2344.5	806.04	98.41	77.85
XP_019527972.3	NC_085136.1	231529285	231541948	3300	3	forward	protein MMS22-like	314	11.78	1.44	1.14
XP_019527990.1	NC_085136.1	232357723	232358760	957	2	forward	GDNF-inducible zinc finger protein 1	198	25.61	3.13	2.47
XP_019528006.3	NC_085138.1	264811170	264841216	7062	8	forward	uncharacterized protein LOC109400001	1676	29.37	3.59	2.84
XP_019528061.1	NC_085136.1	218461801	218623157	1251	7	forward	protein roadkill isoform X1	120.55	11.93	1.46	1.15
XP_019528069.4	NC_085136.1	219484538	219494709	4047	6	forward	claspin	134	4.1	0.5	0.4
XP_019528071.1	NC_085136.1	219461898	219484121	2340	3	reverse	probable cleavage and polyadenylation specificity factor subunit 2	1968	104.09	12.71	10.05
XP_019528077.3	NC_085136.1	218807803	218816317	3531	5	forward	DNA-directed RNA polymerase II subunit RPB2	20848.5	730.78	89.22	70.59
XP_019528078.3	NC_085136.1	218790576	218800854	3009	3	reverse	bifunctional 3'-5' exonuclease/ATP-dependent helicase WRN	1194	49.11	6	4.74
XP_019528089.2	NC_085136.1	219354495	219355602	909	4	forward	microfibril-associated glycoprotein 4	27	3.68	0.45	0.36
XP_019528093.3	NC_085136.1	217266092	217267280	1122	2	forward	3-hydroxyisobutyryl-CoA hydrolase, mitochondrial	239.5	26.42	3.23	2.55
XP_019528095.2	NC_085136.1	217459823	217462650	1296	3	reverse	large ribosomal subunit protein uL4	199508	19053.1	2326.26	1840.31
XP_019528122.3	NC_085136.1	218954787	218963649	1098	3	reverse	protein arginine N-methyltransferase 1	11831.5	1333.67	162.83	128.82
XP_019528134.3	NC_085136.1	217180805	217182050	1071	3	forward	zinc finger protein 550	584	67.49	8.24	6.52
XP_019528137.3	NC_085136.1	217080413	217086739	1644	4	forward	uncharacterized protein LOC109400109	582.5	43.85	5.35	4.24
XP_019528163.3	NC_085136.1	215618351	215620334	1095	5	reverse	lachesin	93	10.51	1.28	1.02
XP_019528193.2	NC_085138.1	70026520	70040487	771	5	forward	protein takeout	8	1.28	0.16	0.12
XP_019528198.2	NC_085138.1	69447049	69458857	2229	2	forward	uncharacterized protein LOC109400184	215	11.94	1.46	1.15
XP_019528207.3	NC_085138.1	70689756	70698897	2199	6	reverse	transcription factor E2f1	635	35.74	4.36	3.45
XP_019528215.2	NC_085138.1	68906035	69060269	1986	3	reverse	protein neuralized isoform X2	397.5	24.77	3.02	2.39
XP_019528218.1	NC_085138.1	70351307	70371083	1545	8	forward	MFS-type transporter SLC18B1 isoform X1	17	1.36	0.17	0.13
XP_019528219.1	NC_085138.1	70351307	70371083	1533	8	forward	MFS-type transporter SLC18B1 isoform X2	17	1.37	0.17	0.13
XP_019528229.3	NC_085138.1	68647117	68648280	1068	2	forward	uncharacterized protein LOC109400204	373.5	43.28	5.28	4.18
XP_019528231.2	NC_085138.1	69949582	70000869	741	6	forward	uncharacterized protein LOC109400205	8.5	1.42	0.17	0.14
XP_019528259.3	NC_085136.1	314800747	314802334	1287	6	forward	odorant receptor 4-like	6.5	0.63	0.08	0.06
XP_019528263.2	NC_085138.1	229183343	229190511	750	3	forward	protein unc-119 homolog	207	34.16	4.17	3.3
XP_019528268.3	NC_085136.1	315297895	315301226	3171	3	forward	zinc finger protein 271	286	11.16	1.36	1.08
XP_019528269.3	NC_085136.1	315320303	315321861	1245	3	reverse	zinc finger protein 32	51	5.07	0.62	0.49
XP_019528285.2	NC_085136.1	315624594	315675203	636	2	forward	uncharacterized protein LOC109400257	28.5	5.55	0.68	0.54
XP_019528286.3	NC_085136.1	315979501	316016404	1680	2	forward	alkaline phosphatase, tissue-nonspecific isozyme	31.5	2.32	0.28	0.22
XP_019528287.3	NC_085138.1	407966891	407967552	579	2	forward	uncharacterized protein LOC109400259	2	0.43	0.05	0.04
XP_019528292.3	NC_085136.1	316556078	316557997	1920	1	forward	heat shock protein 70 B2	1201	77.42	9.45	7.48
XP_019528309.3	NC_085137.1	200441413	200457817	3192	7	forward	uncharacterized protein LOC109400279	31.5	1.22	0.15	0.12
XP_019528317.1	NC_085137.1	202048773	202049651	756	2	reverse	cuticle protein 8	16	2.62	0.32	0.25
XP_019528334.3	NC_085137.1	201107764	201150546	1074	5	forward	PIH1 domain-containing protein 1	390.5	45	5.49	4.35
XP_019528338.3	NC_085137.1	201898717	201899161	378	2	forward	larval cuticle protein A2B-like isoform X2	2	0.65	0.08	0.06
XP_019528348.3	NC_085137.1	200102044	200424476	735	3	forward	metallo-beta-lactamase domain-containing protein 1	293.5	49.42	6.03	4.77
XP_019528385.3	NC_085137.1	201170016	201171423	1158	4	reverse	GTP-binding protein 10 homolog	247	26.4	3.22	2.55
XP_019528392.3	NC_085137.1	201069523	201070442	840	2	reverse	uncharacterized protein LOC109400348	182	26.82	3.27	2.59
XP_019528393.3	NC_085137.1	200027961	200030105	1890	5	reverse	very long-chain specific acyl-CoA dehydrogenase, mitochondrial	31.5	2.06	0.25	0.2
XP_019528397.2	NC_085137.1	201977991	201978558	504	2	reverse	larval cuticle protein A2B-like	9	2.21	0.27	0.21
XP_019528420.2	NC_085138.1	126276971	126277523	495	2	reverse	large ribosomal subunit protein mL66	919.5	229.91	28.07	22.21
XP_019528422.3	NC_085138.1	127624063	127625178	1059	2	forward	MYG1 protein	1436.5	167.89	20.5	16.22
XP_019528424.2	NC_085138.1	126264604	126265367	702	2	reverse	uncharacterized protein LOC109400374	1224	215.8	26.35	20.84
XP_019528433.1	NC_085136.1	99316258	99317731	660	4	reverse	large ribosomal subunit protein uL16	198275	37182.2	4539.69	3591.37
XP_019528434.3	NC_085136.1	98583988	98625979	1938	4	forward	uncharacterized protein LOC109400384	13.25	0.85	0.1	0.08
XP_019528437.1	NC_085136.1	99301313	99301690	282	2	forward	mitochondrial import inner membrane translocase subunit Tim9	298.5	131.01	16	12.65
XP_019528452.2	NC_085136.1	249270747	249271790	981	2	reverse	luciferin sulfotransferase	4.5	0.57	0.07	0.05
XP_019528456.1	NC_085136.1	249668337	249735375	1338	4	reverse	protein phosphatase PP2A 55 kDa regulatory subunit isoform X3	134.73	12.46	1.52	1.2
XP_019528462.1	NC_085136.1	250056244	250056961	450	2	reverse	partner of bursicon	11	3.03	0.37	0.29
XP_019528466.3	NC_085136.1	249628986	249650063	2136	4	reverse	protein Skeletor, isoforms B/C	328.5	19.03	2.32	1.84
XP_019528470.3	NC_085136.1	249477908	249480583	2553	3	reverse	TATA box-binding protein-associated factor RNA polymerase I subunit B	282.5	13.7	1.67	1.32
XP_019528471.3	NC_085136.1	249657779	249658968	1128	2	reverse	allantoicase	31	3.4	0.42	0.33
XP_019528472.1	NC_085136.1	249184158	249217149	1545	4	reverse	uncharacterized protein LOC109400415	25.5	2.04	0.25	0.2
XP_019528473.3	NC_085136.1	249000647	249001888	1080	3	reverse	E3 ISG15--protein ligase HERC5	34.5	3.95	0.48	0.38
XP_019528476.3	NC_085136.1	249458782	249459802	873	3	forward	RISC-loading complex subunit tarbp2 isoform X2	1	0.14	0.02	0.01
XP_019528477.2	NC_085136.1	251130896	251131458	504	2	reverse	perlucin-like	0	0	0	0
XP_019528508.3	NC_085136.1	253935050	253955508	1170	2	reverse	protein artichoke-like isoform X2	19.5	2.06	0.25	0.2
XP_019528520.3	NC_085136.1	252295082	252352415	3705	8	forward	uncharacterized protein LOC109400469 isoform X7	583.52	19.49	2.38	1.88
XP_019528537.3	NC_085136.1	252879237	252893539	3366	5	forward	uncharacterized protein LOC109400479	1356	49.86	6.09	4.82
XP_019528540.3	NC_085136.1	256413071	256430172	2172	2	reverse	uncharacterized protein LOC109400482	1569.5	89.44	10.92	8.64
XP_019528545.3	NC_085136.1	255335248	255342569	486	5	reverse	uncharacterized protein LOC109400486	20	5.09	0.62	0.49
XP_019528547.3	NC_085136.1	258127554	258398964	1134	2	reverse	uncharacterized protein LOC109400488	187.33	20.45	2.5	1.97
XP_019528552.3	NC_085138.1	39027158	39030709	3552	1	forward	uncharacterized protein LOC109400188	28.5	0.99	0.12	0.1
XP_019528553.2	NC_085138.1	387028629	387029571	885	2	forward	caspase-like	7.5	1.05	0.13	0.1
XP_019528557.3	NC_085136.1	258088322	258104507	2034	5	reverse	uncharacterized protein LOC109400497 isoform X1	509.25	30.99	3.78	2.99
XP_019528559.2	NC_085136.1	255032197	255033273	1008	2	reverse	GDP-fucose transporter 1	1462	179.51	21.92	17.34
XP_019528560.2	NC_085136.1	255030910	255032084	894	4	forward	TBC1 domain family member 7	602.5	83.41	10.18	8.06
XP_019528562.1	NC_085136.1	254860265	254867422	903	3	reverse	RNA pseudouridylate synthase domain-containing protein 1	254.5	34.88	4.26	3.37
XP_019528570.2	NC_085136.1	254630886	254661035	762	3	forward	2,3-bisphosphoglycerate-dependent phosphoglycerate mutase isoform X1	120.32	19.54	2.39	1.89
XP_019528574.2	NC_085136.1	254630886	254661035	753	3	forward	2,3-bisphosphoglycerate-dependent phosphoglycerate mutase isoform X2	120.25	19.77	2.41	1.91
XP_019528579.1	NC_085136.1	252764938	252765976	900	3	reverse	ADP,ATP carrier protein 2	16.5	2.27	0.28	0.22
XP_019528592.3	NC_085136.1	255219580	255220692	1047	2	reverse	formylglycine-generating enzyme	570	67.38	8.23	6.51
XP_019528594.3	NC_085136.1	252483930	252485105	1104	2	forward	zinc finger protein 148	270.5	30.33	3.7	2.93
XP_019528609.1	NC_085137.1	392299697	392300832	498	4	forward	uncharacterized protein LOC109400579	18.5	4.6	0.56	0.44
XP_019528654.2	NC_085137.1	392249179	392249884	516	4	forward	uncharacterized protein LOC109400620 isoform X2	366.25	87.85	10.73	8.49
XP_019528665.3	NC_085137.1	388055699	388056162	399	2	reverse	uncharacterized protein LOC109400633	437.5	135.71	16.57	13.11
XP_019528666.3	NC_085137.1	387769397	387769799	327	2	forward	oxidoreductase-like domain-containing protein 1	35.25	13.34	1.63	1.29
XP_019528691.3	NC_085137.1	387420733	387437572	1242	2	forward	uncharacterized protein LOC109400662	52	5.18	0.63	0.5
XP_019528702.2	NC_085137.1	389235932	389236926	810	3	forward	uncharacterized protein LOC109400667 isoform X1	1042.75	159.33	19.45	15.39
XP_019528704.2	NC_085137.1	389235932	389236926	807	3	forward	uncharacterized protein LOC109400667 isoform X2	1042.75	159.93	19.53	15.45
XP_019528712.1	NC_085137.1	387714029	387757806	681	5	forward	23 kDa integral membrane protein isoform X2	37.75	6.86	0.84	0.66
XP_019528719.1	NC_085137.1	387450228	387451819	993	3	reverse	eukaryotic translation initiation factor 2 subunit 2	16390	2042.87	249.42	197.32
XP_019528720.3	NC_085137.1	387448923	387449771	783	2	forward	uncharacterized protein LOC109400679	159.5	25.21	3.08	2.44
XP_019528740.3	NC_085137.1	386717271	386718248	909	2	reverse	mucin-2	22.5	3.06	0.37	0.3
XP_019528744.3	NC_085137.1	386449997	386451238	987	5	reverse	dnaJ homolog subfamily B member 13	13	1.63	0.2	0.16
XP_019528768.3	NC_085137.1	384548291	384549493	1203	1	forward	zinc finger CCCH domain-containing protein 13	462	47.53	5.8	4.59
XP_019528769.3	NC_085137.1	385183200	385198761	2760	3	forward	patj homolog	652.5	29.26	3.57	2.83
XP_019528773.3	NC_085137.1	386399170	386449923	528	3	forward	ADP-ribose glycohydrolase OARD1 isoform X1	235.58	55.22	6.74	5.33
XP_019528782.1	NC_085136.1	279496493	279506017	528	2	reverse	keratin, type II cytoskeletal 1	6685.5	1567.15	191.34	151.37
XP_019528787.1	NW_026917402.1	4067	9328	1347	5	reverse	integrin-linked protein kinase	1882.5	172.97	21.12	16.71
XP_019528792.3	NC_085137.1	385967712	385982565	1341	6	forward	uncharacterized protein LOC109400750	79	7.29	0.89	0.7
XP_019528794.2	NC_085137.1	386144572	386145091	369	3	reverse	multifunctional methyltransferase subunit TRM112-like protein	722	242.17	29.57	23.39
XP_019528803.1	NC_085136.1	279444430	279464223	1650	4	forward	uncharacterized protein LOC109400757	1762	132.17	16.14	12.77
XP_019528807.3	NC_085137.1	386493040	386493384	270	2	forward	cysteine-rich venom protein 6-like	2.5	1.15	0.14	0.11
XP_019528839.2	NC_085138.1	387175222	387176160	867	2	reverse	large ribosomal subunit protein uL15m	264.5	37.76	4.61	3.65
XP_019528844.1	NC_085138.1	382639201	382639520	249	2	forward	cytochrome b-c1 complex subunit 8	2533.5	1259.31	153.75	121.63
XP_019528845.2	NC_085138.1	382654264	382670029	1311	5	forward	polyglutamylase complex subunit TTLL1 isoform X1	11	1.04	0.13	0.1
XP_019528846.3	NC_085138.1	104334579	104355875	444	4	forward	general odorant-binding protein 72	1.5	0.42	0.05	0.04
XP_019528851.3	NC_085138.1	104555990	104564659	1716	3	reverse	glutamate receptor U1-like	17	1.23	0.15	0.12
XP_019528862.3	NC_085136.1	273884440	273885542	972	3	reverse	WD repeat-containing protein 91	972	123.77	15.11	11.95
XP_019528872.2	NC_085138.1	104466592	104475743	1923	6	forward	uncharacterized protein LOC109400841	18.5	1.19	0.15	0.12
XP_019528878.3	NC_085138.1	105784521	105790429	1803	3	reverse	protein FAM114A2	1395.25	95.78	11.69	9.25
XP_019528880.1	NC_085138.1	105783362	105784350	921	2	forward	probable dimethyladenosine transferase	1379.5	185.38	22.63	17.91
XP_019528882.1	NC_085138.1	104241293	104242846	1050	3	reverse	small ribosomal subunit protein eS6-like	261138	30781.7	3758.23	2973.16
XP_019528896.1	NC_085138.1	104251471	104252100	342	2	forward	large ribosomal subunit protein eL36	104482	37811.6	4616.53	3652.16
XP_019528900.3	NC_085138.1	105773953	105782933	1947	4	reverse	double-strand break repair protein MRE11	951.5	60.49	7.38	5.84
XP_019528905.3	NC_085138.1	105576119	105576700	582	1	reverse	uncharacterized protein LOC109400877	1170.5	248.92	30.39	24.04
XP_019528907.3	NC_085138.1	105850596	105851990	1137	2	reverse	sialic acid synthase	303.5	33.04	4.03	3.19
XP_019528909.2	NC_085136.1	273791718	273792846	801	3	forward	DNA repair protein XRCC3	135	20.86	2.55	2.01
XP_019528918.2	NC_085136.1	273661625	273669444	1497	5	forward	regulator of G-protein signaling 7-like	22	1.82	0.22	0.18
XP_019528921.3	NW_026917014.1	40465	41337	804	2	reverse	RING finger protein 207	158.5	24.4	2.98	2.36
XP_019528925.3	NC_085136.1	141645276	141645752	477	1	forward	uncharacterized protein LOC109400899	10	2.59	0.32	0.25
XP_019528934.3	NC_085138.1	387183045	387183409	279	2	reverse	ATPase inhibitor mai-2, mitochondrial-like	1821.67	808.12	98.67	78.06
XP_019528956.2	NC_085136.1	273555065	273556491	1233	4	forward	uncharacterized protein LOC109400918	372	37.34	4.56	3.61
XP_019528966.3	NC_085136.1	273496019	273523401	2328	5	reverse	transcription elongation factor B polypeptide 3	1352	71.88	8.78	6.94
XP_019528968.1	NC_085136.1	140241044	140242135	1029	2	reverse	fibrinogen-like protein A	21716	2612.01	318.91	252.29
XP_019528971.3	NC_085136.1	141679173	141679830	588	2	forward	uncharacterized protein LOC109400933	9.5	2	0.24	0.19
XP_019528976.2	NC_085138.1	238468265	238469026	762	1	reverse	putative uncharacterized protein DDB_G0290521	14.5	2.36	0.29	0.23
XP_019528985.2	NC_085136.1	272874212	272876307	1803	6	reverse	polyserase-2	49.5	3.4	0.41	0.33
XP_019528990.2	NC_085136.1	273066335	273067090	576	3	forward	protein D2	20.5	4.4	0.54	0.43
XP_019529000.3	NC_085137.1	233946752	233987990	3648	14	reverse	voltage-dependent calcium channel subunit alpha-2/delta-3-like	45.5	1.54	0.19	0.15
XP_019529013.3	NC_085137.1	311120468	311142277	2136	5	forward	uncharacterized protein LOC109401004 isoform X2	47	2.72	0.33	0.26
XP_019529014.1	NC_085136.1	272059195	272101768	636	5	forward	ras-related and estrogen-regulated growth inhibitor	5.5	1.07	0.13	0.1
XP_019529046.1	NW_026916944.1	45035	45537	327	2	reverse	ragulator complex protein LAMTOR4 homolog	777.5	294.28	35.93	28.42
XP_019529052.3	NW_026916944.1	40555	43464	2124	5	reverse	exocyst complex component 7	1101	64.16	7.83	6.2
XP_019529054.3	NW_026916944.1	28321	29783	1347	3	forward	vacuolar fusion protein CCZ1 homolog	380	34.92	4.26	3.37
XP_019529060.1	NC_085137.1	311349393	311367836	813	4	forward	activating signal cointegrator 1 complex subunit 2 homolog isoform X1	13	1.98	0.24	0.19
XP_019529061.1	NC_085137.1	311349393	311367836	747	3	forward	uncharacterized protein LOC109401031 isoform X2	10.5	1.74	0.21	0.17
XP_019529062.2	NC_085137.1	312018883	312020391	831	4	reverse	pyrroline-5-carboxylate reductase 1, mitochondrial	895.5	133.38	16.28	12.88
XP_019529064.2	NC_085138.1	138239828	138240469	570	2	forward	NADH dehydrogenase [ubiquinone] 1 alpha subcomplex assembly factor 3	484	105.09	12.83	10.15
XP_019529088.3	NC_085138.1	138285681	138287046	1161	3	reverse	V-type proton ATPase subunit S1	9428	1005.08	122.71	97.08
XP_019529089.3	NC_085138.1	137717001	137718356	1356	1	forward	CAAX prenyl protease 1 homolog	8417.5	768.31	93.8	74.21
XP_019529107.3	NC_085137.1	234283051	234294032	1491	3	reverse	protein adenylyltransferase Fic	1110	92.14	11.25	8.9
XP_019529127.2	NC_085138.1	158694174	158695333	1047	2	reverse	phospholipase A1-like	5.5	0.65	0.08	0.06
XP_019529135.3	NC_085138.1	160630387	160630986	528	2	reverse	uncharacterized protein LOC109401113	3	0.7	0.09	0.07
XP_019529141.3	NC_085138.1	162447483	162464208	1500	4	reverse	cytochrome P450 4d2	152.25	12.56	1.53	1.21
XP_019529151.3	NC_085138.1	161045883	161059338	1542	4	reverse	regulator of chromosome condensation	4794	384.79	46.98	37.17
XP_019529155.3	NC_085138.1	161024631	161027447	2226	3	reverse	augmin complex subunit dgt6	1135.5	63.14	7.71	6.1
XP_019529156.3	NC_085138.1	162251883	162270143	1326	4	reverse	proclotting enzyme-like isoform X1	6990.25	652.47	79.66	63.02
XP_019529157.3	NC_085138.1	162251883	162270143	1320	4	reverse	proclotting enzyme-like isoform X2	6990.25	655.44	80.02	63.31
XP_019529161.2	NC_085138.1	162909857	162921138	801	3	reverse	uncharacterized protein LOC109401138	20.5	3.17	0.39	0.31
XP_019529168.2	NC_085138.1	318693160	318703263	459	3	forward	ORM1-like protein	504	135.9	16.59	13.13
XP_019529171.3	NC_085138.1	324308507	324309166	594	2	forward	MRG/MORF4L-binding protein	166.5	34.69	4.24	3.35
XP_019529172.3	NC_085138.1	324287077	324299284	2070	4	reverse	nuclear pore complex protein Nup75	1805	107.92	13.18	10.42
XP_019529174.3	NC_085138.1	324402108	324404619	2448	2	forward	general transcription and DNA repair factor IIH helicase subunit XPB	1569	79.33	9.69	7.66
XP_019529178.2	NC_085138.1	324401835	324410823	501	3	forward	chromosome transmission fidelity protein 8 homolog isoform X2	55.25	13.65	1.67	1.32
XP_019529179.2	NC_085138.1	324330295	324357768	1686	4	forward	glucose-6-phosphate isomerase	3299	242.18	29.57	23.39
XP_019529192.1	NC_085138.1	318580814	318602030	996	4	reverse	neuronal membrane glycoprotein M6-a isoform X1	740	91.96	11.23	8.88
XP_019529193.1	NC_085138.1	318580814	318617272	753	4	reverse	neuronal membrane glycoprotein M6-a isoform X2	460.5	75.69	9.24	7.31
XP_019529194.3	NC_085138.1	324433977	324435331	1188	2	forward	zinc finger protein Xfin-like	583.5	60.79	7.42	5.87
XP_019529195.3	NC_085138.1	318625759	318627383	1197	4	forward	lipoyl synthase, mitochondrial	579	59.87	7.31	5.78
XP_019529196.3	NC_085138.1	324462182	324463456	801	3	forward	post-GPI attachment to proteins factor 2-like	1190.5	183.95	22.46	17.77
XP_019529215.3	NC_085138.1	321316094	321316794	633	2	reverse	protein DPCD	350	68.43	8.36	6.61
XP_019529216.3	NC_085138.1	322393654	322408502	786	4	reverse	aquaporin-11	19.5	3.07	0.37	0.3
XP_019529217.3	NC_085138.1	321688642	321689887	1179	2	reverse	zinc finger protein 84	77.5	8.14	0.99	0.79
XP_019529218.3	NC_085138.1	322800824	322818097	1674	10	forward	organic cation transporter protein-like	9.5	0.7	0.09	0.07
XP_019529220.1	NC_085138.1	321573301	321574392	462	2	forward	cuticle protein 67-like	0	0	0	0
XP_019529223.2	NC_085138.1	322381369	322382346	609	3	forward	phospholipase A2-like	1	0.2	0.02	0.02
XP_019529232.4	NC_085137.1	505238241	505241186	480	2	reverse	protein extra-macrochaetae	81.5	21.01	2.57	2.03
XP_019529248.3	NC_085138.1	322487081	322500708	2019	7	forward	heat shock 70 kDa protein cognate 5	66400.5	4070.49	496.98	393.16
XP_019529255.3	NC_085138.1	321078908	321126272	2376	11	forward	WW domain-containing adapter protein with coiled-coil homolog isoform X4	123.5	6.43	0.79	0.62
XP_019529256.3	NC_085138.1	321078908	321126272	2340	11	forward	WW domain-containing adapter protein with coiled-coil homolog isoform X6	123.5	6.53	0.8	0.63
XP_019529267.3	NC_085138.1	317595178	317633673	3294	7	reverse	transcription elongation regulator 1	2860	107.46	13.12	10.38
XP_019529298.3	NC_085138.1	322193917	322202416	1332	4	reverse	damage-control phosphatase ARMT1	682	63.37	7.74	6.12
XP_019529300.3	NC_085138.1	322619994	322631600	1701	2	reverse	cell division control protein 45 homolog	320	23.28	2.84	2.25
XP_019529303.3	NC_085138.1	320792209	320884370	1917	10	forward	protein enabled isoform X1	126.85	8.19	1	0.79
XP_019529311.3	NC_085138.1	318454720	318457869	3150	1	forward	kinesin-like protein costa	669	26.29	3.21	2.54
XP_019529317.3	NC_085138.1	317302811	317323453	1242	4	reverse	uncharacterized protein LOC109401282	108	10.76	1.31	1.04
XP_019529321.3	NC_085138.1	319581074	319583045	1491	2	forward	WD repeat-containing protein CG11141	1293.5	107.37	13.11	10.37
XP_019529322.3	NC_085138.1	318033615	318036370	2682	2	forward	general transcription factor 3C polypeptide 3	804	37.1	4.53	3.58
XP_019529323.3	NC_085138.1	322553594	322600380	2412	5	reverse	serine/threonine-protein kinase PAK mbt	2450.5	125.74	15.35	12.15
XP_019529324.3	NC_085138.1	322617334	322619164	1761	2	forward	CWF19-like protein 2	120.5	8.47	1.03	0.82
XP_019529326.3	NC_085138.1	317412276	317413307	1032	1	reverse	speckle-type POZ protein	711	85.27	10.41	8.24
XP_019529329.1	NC_085138.1	321143299	321143622	324	1	forward	putative ATP synthase subunit f, mitochondrial	10893	4161.15	508.05	401.92
XP_019529341.3	NC_085138.1	320425648	320426827	1053	3	forward	protein hook-like	3	0.35	0.04	0.03
XP_019529350.3	NC_085138.1	322424965	322443409	1716	4	forward	sulfite oxidase, mitochondrial	24	1.73	0.21	0.17
XP_019529351.3	NC_085138.1	387590532	387591451	843	2	forward	proteasome subunit beta type-7	3133.5	460.06	56.17	44.44
XP_019529352.2	NC_085137.1	374049334	374050168	702	3	reverse	phospholipid scramblase 1 isoform X4	2326.64	410.21	50.08	39.62
XP_019529353.2	NC_085138.1	322459916	322461088	603	4	reverse	ras-related protein Rab-18A-like	921.5	189.14	23.09	18.27
XP_019529355.3	NC_085138.1	324035589	324167288	1311	6	reverse	protein king tubby 2	67	6.33	0.77	0.61
XP_019529357.3	NC_085138.1	323757078	323871636	1212	7	forward	hyaluronidase Tab y 2.0101	535	54.63	6.67	5.28
XP_019529361.3	NC_085138.1	321278386	321290251	1698	3	reverse	actin-related protein 8	573.5	41.8	5.1	4.04
XP_019529365.3	NC_085138.1	321242686	321245080	1983	3	reverse	GRIP and coiled-coil domain-containing protein 1	899.5	56.14	6.85	5.42
XP_019529366.3	NC_085138.1	322632727	322639018	1134	3	forward	mitochondrial tRNA-specific 2-thiouridylase 1	80	8.73	1.07	0.84
XP_019529381.3	NC_085137.1	374026075	374027563	1413	2	forward	uncharacterized protein LOC109401330	6.5	0.57	0.07	0.05
XP_019529410.2	NC_085137.1	229876680	229877229	474	2	forward	lysozyme 2	8	2.09	0.26	0.2
XP_019529411.1	NC_085137.1	229861683	229862503	696	3	forward	ciliary microtubule associated protein 1A	6.5	1.16	0.14	0.11
XP_019529413.2	NC_085137.1	227684524	227704720	780	2	forward	uncharacterized protein LOC109401358	22.5	3.57	0.44	0.34
XP_019529415.2	NC_085137.1	229698493	229705935	3162	7	forward	exportin-1	5365.5	210.02	25.64	20.29
XP_019529434.3	NC_085137.1	228069125	228076927	1656	3	reverse	protein numb isoform X1	69.33	5.18	0.63	0.5
XP_019529448.3	NC_085137.1	230324802	230357604	2229	4	forward	protein ref(2)P	7472	414.89	50.66	40.07
XP_019529455.2	NC_085137.1	373685364	373687974	1143	3	reverse	monocyte to macrophage differentiation factor	722	78.18	9.55	7.55
XP_019529468.2	NC_085137.1	373617648	373638861	1677	6	reverse	regulator of G-protein signaling 7	80.5	5.94	0.73	0.57
XP_019529489.2	NC_085137.1	225907996	225908826	765	2	reverse	3-oxoacyl-[acyl-carrier-protein] reductase FabG	8	1.29	0.16	0.13
XP_019529494.2	NC_085137.1	226416073	226418714	948	3	reverse	sperm microtubule associated protein 2	22	2.87	0.35	0.28
XP_019529500.1	NC_085137.1	229637835	229661681	1395	7	forward	TBC1 domain family member 20	358	31.76	3.88	3.07
XP_019529505.2	NC_085137.1	229757738	229758791	768	5	forward	anamorsin homolog	2194.5	353.66	43.18	34.16
XP_019529508.3	NC_085137.1	226470530	226472139	1344	2	forward	uncharacterized protein LOC109401411	603	55.53	6.78	5.36
XP_019529520.1	NC_085137.1	228328668	228345481	489	2	reverse	thyrostimulin beta-5 subunit-like	6	1.52	0.19	0.15
XP_019529521.2	NC_085137.1	228527872	228536939	363	2	forward	thyrostimulin alpha-2 subunit-like	0	0	0	0
XP_019529522.2	NC_085137.1	373410260	373423348	2232	5	reverse	mitotic spindle assembly checkpoint protein MAD1	2848.5	157.95	19.29	15.26
XP_019529528.3	NC_085137.1	224900288	224903796	1608	5	reverse	ovochymase-2 isoform X1	13	1	0.12	0.1
XP_019529532.3	NC_085137.1	224878145	224889887	2370	4	forward	neprilysin-3 isoform X2	47.38	2.47	0.3	0.24
XP_019529538.3	NC_085137.1	225109611	225112256	2646	1	forward	endoplasmic reticulum metallopeptidase 1-like	28.5	1.33	0.16	0.13
XP_019529541.3	NC_085137.1	224980369	224981491	927	4	forward	regucalcin	5.5	0.73	0.09	0.07
XP_019529545.3	NC_085136.1	322346335	322347578	1179	2	forward	uncharacterized protein LOC109401158	5	0.52	0.06	0.05
XP_019529549.3	NC_085136.1	218741232	218743784	2553	1	reverse	uncharacterized protein LOC109401447	164	7.95	0.97	0.77
XP_019529589.3	NC_085138.1	46212051	46213290	1182	2	reverse	uncharacterized protein LOC109401472	432.5	45.29	5.53	4.37
XP_019529591.3	NC_085138.1	46122791	46124227	1308	3	forward	probable proline--tRNA ligase, mitochondrial	188.5	17.84	2.18	1.72
XP_019529605.1	NW_026917438.1	1936	3137	948	2	reverse	large ribosomal subunit protein uL10	361512	47198.3	5762.58	4558.81
XP_019529628.3	NW_026917437.1	9	1137	915	4	reverse	uncharacterized protein LOC109401504	1642	222.11	27.12	21.45
XP_019529629.2	NW_026917437.1	12922	20113	852	4	reverse	uncharacterized protein LOC109401505	847	123.04	15.02	11.88
XP_019529630.3	NC_085138.1	45621773	45622849	1077	1	reverse	uncharacterized protein LOC109401507	488.5	56.14	6.85	5.42
XP_019529653.2	NC_085137.1	373657182	373658123	876	2	reverse	cilia- and flagella-associated protein 20	5.5	0.78	0.09	0.08
XP_019529654.3	NC_085138.1	243537924	243538495	513	2	reverse	uncharacterized protein LOC109401538	3	0.72	0.09	0.07
XP_019529663.1	NC_085137.1	373606262	373606711	213	3	reverse	NADH dehydrogenase [ubiquinone] 1 alpha subcomplex subunit 1	363	210.93	25.75	20.37
XP_019529693.3	NC_085138.1	336202228	336202895	603	2	reverse	uncharacterized protein LOC109401575	1	0.21	0.03	0.02
XP_019529711.3	NC_085138.1	334944528	334971833	2256	7	forward	gelsolin isoform X1	6.42	0.35	0.04	0.03
XP_019529712.3	NC_085138.1	334944528	334971833	2253	7	forward	gelsolin isoform X2	6.25	0.34	0.04	0.03
XP_019529713.3	NC_085138.1	334944528	334971510	2250	7	forward	gelsolin isoform X3	6.42	0.35	0.04	0.03
XP_019529727.3	NC_085138.1	336426999	336427883	885	1	reverse	checkpoint protein HUS1	289.5	40.49	4.94	3.91
XP_019529728.2	NW_026917063.1	10018	11580	1563	1	forward	uncharacterized protein LOC109401612	6.5	0.51	0.06	0.05
XP_019529736.2	NC_085138.1	282971805	282972701	771	3	reverse	antigen 5 like allergen Cul n 1	4.5	0.72	0.09	0.07
XP_019529740.3	NC_085138.1	279500496	279500919	354	2	forward	pupal cuticle protein Edg-78E-like	3	1.05	0.13	0.1
XP_019529760.1	NC_085136.1	254978005	254982611	810	2	forward	uncharacterized protein LOC109401643	12	1.83	0.22	0.18
XP_019529771.2	NC_085138.1	282316824	282317906	1083	1	reverse	serine-arginine protein 55	3873	442.62	54.04	42.75
XP_019529773.3	NC_085138.1	280016042	280027623	1248	4	reverse	BSD domain-containing protein 1-A	1304.5	129.37	15.8	12.5
XP_019529782.3	NC_085138.1	279139929	279140674	609	3	forward	uncharacterized protein LOC109401660	24	4.88	0.6	0.47
XP_019529811.3	NC_085138.1	280221171	280451589	2499	3	reverse	putative transcription factor SOX-15	50.5	2.5	0.31	0.24
XP_019529814.3	NC_085138.1	280234049	280235234	1125	2	forward	laminin subunit alpha-1	7	0.77	0.09	0.07
XP_019529817.3	NC_085138.1	280036205	280037650	1341	2	forward	m7GpppN-mRNA hydrolase	1462.5	134.98	16.48	13.04
XP_019529818.3	NC_085138.1	279965205	279977486	1695	4	forward	vesicular inhibitory amino acid transporter	48.5	3.54	0.43	0.34
XP_019529842.3	NC_085137.1	215147360	215188405	1539	2	forward	protein decapentaplegic	26.25	2.11	0.26	0.2
XP_019529851.1	NC_085137.1	214850906	214895922	1092	4	reverse	pancreatic triacylglycerol lipase	4.14	0.47	0.06	0.05
XP_019529858.3	NC_085137.1	214642668	214839266	1839	7	forward	vesicular glutamate transporter 1	33.5	2.25	0.28	0.22
XP_019529859.3	NC_085137.1	214966317	214967851	1533	2	forward	LOW QUALITY PROTEIN: glycerate kinase	246.5	19.9	2.43	1.92
XP_019529861.3	NC_085137.1	214925582	214944968	996	4	reverse	pancreatic lipase-related protein 2 isoform X1	94.75	11.77	1.44	1.14
XP_019529866.2	NC_085137.1	518516083	518523601	3546	16	reverse	adenylyl cyclase X E isoform X1	57	1.99	0.24	0.19
XP_019529874.2	NC_085138.1	158216748	158222435	4779	4	forward	uncharacterized protein LOC109401734 isoform X3	12.83	0.33	0.04	0.03
XP_019529902.3	NC_085138.1	172645642	172693119	1887	4	reverse	bifunctional 3'-phosphoadenosine 5'-phosphosulfate synthase isoform X2	4862.25	318.92	38.94	30.8
XP_019529912.3	NC_085138.1	172917824	173047455	4671	11	reverse	tyrosine-protein phosphatase 10D isoform X11	119.77	3.17	0.39	0.31
XP_019529921.3	NC_085138.1	172838945	172852702	6366	7	forward	HEAT repeat-containing protein 5B isoform X1	977.1	19	2.32	1.83
XP_019529922.3	NC_085138.1	172838945	172852702	6351	6	forward	HEAT repeat-containing protein 5B isoform X2	977.1	19.04	2.32	1.84
XP_019529924.3	NC_085138.1	172838945	172852702	6318	5	forward	HEAT repeat-containing protein 5B isoform X4	975.1	19.1	2.33	1.85
XP_019529929.2	NC_085138.1	172769512	172775090	717	3	forward	ATP synthase subunit b, mitochondrial	11874	2049.69	250.25	197.98
XP_019529930.1	NC_085138.1	172768627	172769198	246	3	reverse	small VCP/p97-interacting protein	261.5	131.57	16.06	12.71
XP_019529931.3	NC_085138.1	172824349	172830908	2772	4	reverse	uncharacterized protein LOC109401775	1208.5	53.96	6.59	5.21
XP_019529938.3	NC_085138.1	172854851	172866820	1866	4	reverse	ABC transporter F family member 4	1490.5	98.86	12.07	9.55
XP_019529942.3	NC_085138.1	172905466	172906700	1170	2	reverse	ubiquitin-like protein 7	1740.5	184.12	22.48	17.78
XP_019529944.1	NC_085138.1	172800654	172801441	729	2	reverse	putative glutathione-specific gamma-glutamylcyclotransferase 2	1155.5	196.18	23.95	18.95
XP_019529951.3	NC_085138.1	172513809	172514938	948	4	forward	trypsin beta	8.5	1.11	0.14	0.11
XP_019529954.2	NC_085138.1	172523965	172539294	888	4	reverse	trypsin delta	8	1.12	0.14	0.11
XP_019529955.1	NC_085138.1	173318972	173329186	915	3	reverse	prespore vesicle protein	9	1.22	0.15	0.12
XP_019529985.3	NC_085136.1	68134517	68137492	2661	5	reverse	protein aubergine	74	3.44	0.42	0.33
XP_019529987.3	NC_085136.1	68125306	68126137	765	2	forward	DNA excision repair protein ERCC-1	231.5	37.45	4.57	3.62
XP_019529998.1	NC_085136.1	66269076	66269539	393	2	forward	mediator of RNA polymerase II transcription subunit 10	814.5	256.51	31.32	24.78
XP_019530001.3	NC_085136.1	64290560	64291580	960	2	reverse	uncharacterized protein LOC109401849	12.5	1.61	0.2	0.16
XP_019530002.3	NC_085136.1	66744687	66746222	1536	1	forward	probable cytochrome P450 6d5	45.5	3.67	0.45	0.35
XP_019530003.3	NC_085136.1	62225300	62256720	1872	3	reverse	sodium channel protein Nach	30.5	2.02	0.25	0.19
XP_019530005.3	NC_085136.1	66750065	66750862	726	2	reverse	uncharacterized protein LOC109401859	58.5	9.97	1.22	0.96
XP_019530006.3	NC_085136.1	29468742	29469568	693	3	forward	myb/SANT-like DNA-binding domain-containing protein 1	0	0	0	0
XP_019530008.3	NC_085136.1	61739134	61944329	6825	9	forward	titin-like isoform X2	11.13	0.2	0.02	0.02
XP_019530013.3	NC_085136.1	66666468	66667575	930	2	reverse	3'-5' exonuclease	643.33	85.62	10.45	8.27
XP_019530015.3	NC_085138.1	388455262	388456775	1440	2	forward	trafficking protein particle complex subunit 12	1215.5	104.47	12.76	10.09
XP_019530016.3	NC_085136.1	62140702	62153039	5154	4	forward	uncharacterized protein LOC109401875	1104.5	26.52	3.24	2.56
XP_019530017.3	NC_085136.1	62154644	62172219	1599	5	reverse	ubiquitin carboxyl-terminal hydrolase MINDY-3 homolog	4567	353.5	43.16	34.14
XP_019530030.3	NC_085136.1	66242213	66268646	6072	6	reverse	nuclear pore complex protein Nup205	3346.5	68.21	8.33	6.59
XP_019530044.3	NC_085136.1	62181684	62216349	3561	7	forward	ankyrin repeat and LEM domain-containing protein 2 homolog isoform X1	2001.25	69.56	8.49	6.72
XP_019530048.3	NC_085136.1	65999827	66001635	1752	2	forward	protein phosphatase 1H	1974.5	139.49	17.03	13.47
XP_019530049.3	NC_085136.1	65970141	65977046	1314	3	forward	clusterin-associated protein 1	95.5	9	1.1	0.87
XP_019530050.3	NC_085136.1	67363738	67394998	1353	4	reverse	glycosaminoglycan xylosylkinase homolog	2241	205	25.03	19.8
XP_019530052.3	NC_085136.1	67291343	67292251	909	1	forward	uncharacterized protein LOC109401897	0	0	0	0
XP_019530061.3	NC_085136.1	63012630	63014452	1662	3	reverse	histidine--tRNA ligase, cytoplasmic	1815	135.16	16.5	13.06
XP_019530067.3	NC_085136.1	64277346	64279208	1863	1	forward	protein SPT2 homolog	832.5	55.31	6.75	5.34
XP_019530070.1	NC_085136.1	61994527	62104324	492	3	forward	coactosin-like protein	482.5	121.38	14.82	11.72
XP_019530072.3	NC_085136.1	66290125	66298654	696	4	reverse	phosphatidylglycerophosphatase and protein-tyrosine phosphatase 1 isoform X1	479	85.18	10.4	8.23
XP_019530074.2	NC_085136.1	66288907	66289734	534	3	forward	succinate dehydrogenase [ubiquinone] cytochrome b small subunit, mitochondrial	1796.5	416.39	50.84	40.22
XP_019530077.3	NC_085136.1	62988783	63005390	1557	3	forward	sin3 histone deacetylase corepressor complex component SDS3	4902	389.67	47.58	37.64
XP_019530082.1	NC_085136.1	66688154	66689830	1542	3	forward	brahma-associated protein of 60 kDa	2645	212.3	25.92	20.51
XP_019530085.2	NC_085136.1	63145094	63146124	909	2	reverse	hydroxyacylglutathione hydrolase, mitochondrial isoform X1	92	12.53	1.53	1.21
XP_019530087.2	NC_085136.1	63145094	63145885	792	1	reverse	hydroxyacylglutathione hydrolase, mitochondrial isoform X2	52	8.13	0.99	0.78
XP_019530103.3	NC_085136.1	63042042	63045050	903	2	reverse	RING finger protein 141	2035	278.93	34.05	26.94
XP_019530104.3	NC_085136.1	67395399	67397532	2073	2	forward	nitric oxide-associated protein 1	851	50.81	6.2	4.91
XP_019530107.3	NC_085136.1	67594799	67596563	1365	3	forward	zinc finger and SCAN domain-containing protein 2-like isoform X1	152.33	13.81	1.69	1.33
XP_019530115.3	NC_085136.1	64690124	64691703	1515	2	forward	probable cytochrome P450 6d4	25.5	2.08	0.25	0.2
XP_019530124.2	NC_085138.1	348263257	348263970	714	1	reverse	ankyrin-1-like	12.5	2.17	0.26	0.21
XP_019530130.3	NC_085138.1	79910563	79911593	969	2	reverse	cell death regulator Aven	586.5	74.91	9.15	7.24
XP_019530147.3	NC_085138.1	79885407	79897752	2406	3	forward	small G protein signaling modulator 3 homolog isoform X2	348.5	17.93	2.19	1.73
XP_019530162.3	NC_085138.1	75764448	75765308	804	2	reverse	attacin-A	41.5	6.39	0.78	0.62
XP_019530164.3	NC_085138.1	79267045	79268392	1167	4	reverse	odorant receptor 94a-like	5	0.53	0.06	0.05
XP_019530184.3	NC_085138.1	79489122	79490317	1128	2	reverse	cytoplasmic 60S subunit biogenesis factor ZNF622	6459.5	708.76	86.54	68.46
XP_019530186.3	NC_085138.1	75784135	75785305	1104	2	reverse	dnaJ homolog subfamily B member 14-like	2011.5	225.51	27.53	21.78
XP_019530196.2	NC_085136.1	94428698	94429267	570	1	reverse	actin nucleation-promoting factor WAS	15.5	3.37	0.41	0.33
XP_019530210.2	NC_085136.1	93189323	93225733	540	3	forward	uncharacterized protein LOC109402067	6	1.38	0.17	0.13
XP_019530212.1	NC_085136.1	93225939	93244212	438	2	reverse	uncharacterized protein LOC109402069	6.5	1.84	0.22	0.18
XP_019530227.1	NC_085136.1	90680330	90692950	1299	3	forward	adenosylhomocysteinase	7202	686.21	83.78	66.28
XP_019530237.2	NW_026917156.1	23709	24822	981	3	forward	mitochondrial amidoxime-reducing component 1	159.5	20.12	2.46	1.94
XP_019530238.2	NC_085136.1	92748635	92776801	726	3	reverse	vesicle-associated membrane protein 7	1520.5	259.22	31.65	25.04
XP_019530244.1	NC_085136.1	92183700	92210528	1662	2	reverse	protein yellow	42.5	3.16	0.39	0.31
XP_019530246.3	NC_085136.1	94117687	94118382	696	1	reverse	uncharacterized protein LOC109402086	2	0.36	0.04	0.03
XP_019530266.3	NC_085137.1	96013058	96030202	1173	5	reverse	venom protease	387.5	40.89	4.99	3.95
XP_019530267.3	NC_085137.1	95975282	95977657	555	2	reverse	uncharacterized protein LOC109402101	318.5	71.03	8.67	6.86
XP_019530268.2	NC_085137.1	95912227	95913952	1449	4	reverse	lysophospholipid acyltransferase 7	1398.5	119.46	14.58	11.54
XP_019530284.2	NC_085137.1	95744238	95748627	1143	5	reverse	protein PRRC1	1984.5	214.89	26.24	20.76
XP_019530285.3	NC_085137.1	96290976	96294534	2700	10	forward	uncharacterized protein LOC109402116	31.5	1.44	0.18	0.14
XP_019530290.3	NC_085138.1	408003679	408004419	741	1	forward	serine protease inhibitor dipetalogastin	7.5	1.25	0.15	0.12
XP_019530294.3	NC_085138.1	403873785	403874296	453	2	forward	C-type lectin domain family 6 member A	7	1.91	0.23	0.18
XP_019530296.3	NC_085138.1	403876671	403877214	486	2	reverse	C-type lectin 37Db	1	0.25	0.03	0.02
XP_019530302.3	NW_026916968.1	17099	25682	3132	4	reverse	valine--tRNA ligase	18624.5	735.99	89.86	71.09
XP_019530319.1	NC_085137.1	31730143	31837904	648	5	forward	dual specificity protein phosphatase 3 isoform X3	24.9	4.76	0.58	0.46
XP_019530331.3	NC_085138.1	408477396	408479193	1743	2	forward	esterase B1-like	35.5	2.52	0.31	0.24
XP_019530333.2	NC_085138.1	408744414	408787043	1065	4	reverse	CD151 antigen	21.5	2.5	0.31	0.24
XP_019530340.1	NC_085136.1	3106554	3107582	1029	1	reverse	casein kinase II subunit alpha	7402	890.32	108.7	85.99
XP_019530341.1	NC_085137.1	31739909	31837904	594	4	forward	dual specificity protein phosphatase 3 isoform X5	24.9	5.19	0.63	0.5
XP_019530343.3	NC_085136.1	3168053	3169567	1317	2	forward	26S proteasome regulatory subunit 4	4630.5	435.16	53.13	42.03
XP_019530356.3	NC_085136.1	3022407	3024783	1905	5	forward	gametogenetin-binding protein 2-like	1989	129.23	15.78	12.48
XP_019530389.1	NC_085136.1	116629387	116735205	1197	5	reverse	obg-like ATPase 1	4444	459.51	56.1	44.38
XP_019530390.2	NC_085136.1	116406932	116407479	369	3	reverse	ras-related protein Rab-10	396.5	132.99	16.24	12.85
XP_019530398.3	NC_085136.1	116132270	116191827	1701	6	reverse	leucine-rich repeat flightless-interacting protein 2 isoform X1	75.6	5.5	0.67	0.53
XP_019530404.3	NC_085136.1	119903903	119920425	2133	5	forward	dolichyl-diphosphooligosaccharide--protein glycosyltransferase subunit STT3A	2573	149.3	18.23	14.42
XP_019530409.2	NC_085136.1	119381952	119383892	1764	4	reverse	scoloptoxin SSD14	33	2.32	0.28	0.22
XP_019530410.2	NC_085136.1	119361514	119363413	1710	4	forward	scoloptoxin SSD14-like	139.5	10.1	1.23	0.98
XP_019530417.2	NC_085136.1	118602952	118645807	1233	7	reverse	endoplasmic reticulum resident protein 44	942	94.56	11.54	9.13
XP_019530421.2	NC_085136.1	118716694	118759385	2991	3	forward	proteoglycan 4	210	8.69	1.06	0.84
XP_019530422.3	NC_085136.1	119888247	119901939	2955	4	reverse	vacuolar protein sorting-associated protein 18 homolog	876.5	36.71	4.48	3.55
XP_019530423.3	NC_085136.1	116396099	116397510	1347	2	forward	dolichyl-diphosphooligosaccharide--protein glycosyltransferase 48 kDa subunit	2200.5	202.19	24.69	19.53
XP_019530438.3	NC_085136.1	120510158	120520954	1626	5	reverse	transmembrane protein 181	26.5	2.02	0.25	0.19
XP_019530450.1	NC_085136.1	119938405	119939995	699	2	reverse	uncharacterized protein LOC109402253	3	0.53	0.06	0.05
XP_019530459.1	NC_085138.1	271979928	271984567	300	3	forward	death-associated protein 1	889.25	366.87	44.79	35.44
XP_019530461.2	NC_085138.1	271993820	272028512	879	2	reverse	probable enoyl-CoA hydratase, mitochondrial	1964	276.54	33.76	26.71
XP_019530468.1	NC_085137.1	29887359	29887859	420	2	forward	NTF2-related export protein	1238.5	364.97	44.56	35.25
XP_019530500.2	NC_085137.1	29817577	29824360	3174	5	forward	ATP-dependent DNA/RNA helicase DHX36	621	24.22	2.96	2.34
XP_019530517.3	NC_085138.1	276014195	276194352	2607	6	reverse	uncharacterized protein LOC109402320 isoform X3	3	0.14	0.02	0.01
XP_019530543.3	NC_085138.1	276522891	276528054	1584	3	reverse	baculoviral IAP repeat-containing protein 7-B	787	61.49	7.51	5.94
XP_019530544.3	NC_085138.1	275945213	275946726	1323	4	forward	QRFP-like peptide receptor isoform X1	15.46	1.45	0.18	0.14
XP_019530553.3	NC_085138.1	275973303	275974579	948	4	reverse	alpha-tocopherol transfer protein	5.5	0.72	0.09	0.07
XP_019530562.2	NC_085137.1	28851756	28860897	1419	3	forward	gamma-butyrobetaine dioxygenase	21	1.83	0.22	0.18
XP_019530567.3	NC_085136.1	260405349	260406581	1233	1	forward	uncharacterized protein LOC109402353	1914	192.13	23.46	18.56
XP_019530572.3	NC_085136.1	259842039	259845292	3180	2	reverse	BTB/POZ domain-containing protein 7	705	27.44	3.35	2.65
XP_019530575.3	NC_085136.1	259723069	259821034	2652	9	forward	glycerol-3-phosphate acyltransferase 1, mitochondrial isoform X1	1752.08	81.77	9.98	7.9
XP_019530577.3	NC_085136.1	259761454	259821034	2367	7	forward	glycerol-3-phosphate acyltransferase 1, mitochondrial isoform X3	1327.83	69.43	8.48	6.71
XP_019530582.3	NC_085136.1	259532891	259535050	1461	3	forward	prostasin	5.5	0.47	0.06	0.05
XP_019530593.3	NC_085136.1	310249950	310253681	1215	4	forward	HSPB1-associated protein 1	109	11.1	1.36	1.07
XP_019530594.2	NC_085136.1	310591635	310593682	1704	4	forward	myoneurin	206.5	15	1.83	1.45
XP_019530611.2	NC_085136.1	310855576	310856188	555	2	forward	guanosine-3',5'-bis(diphosphate) 3'-pyrophosphohydrolase MESH1	26.8	5.98	0.73	0.58
XP_019530615.2	NW_026917222.1	22764	25000	1417	3	forward	T-complex protein 1 subunit epsilon	14359.5	1254.24	153.13	121.15
XP_019530625.3	NC_085136.1	311654490	311675672	1656	3	forward	glucosidase 2 subunit beta	2632.5	196.75	24.02	19
XP_019530630.2	NC_085136.1	310751855	310755319	618	4	reverse	uncharacterized protein LOC109402412	5	1	0.12	0.1
XP_019530654.2	NC_085136.1	310291430	310317799	714	5	forward	G-box-binding factor isoform X2	234.17	40.59	4.96	3.92
XP_019530655.2	NC_085136.1	310291430	310319003	714	5	forward	G-box-binding factor isoform X1	65.42	11.34	1.38	1.1
XP_019530658.2	NC_085136.1	310291430	310319678	705	5	forward	G-box-binding factor isoform X4	109.17	19.17	2.34	1.85
XP_019530659.2	NC_085136.1	310291430	310319326	669	5	forward	multiple coagulation factor deficiency protein 2 homolog isoform X5	73.17	13.54	1.65	1.31
XP_019530661.2	NC_085136.1	310291430	310319003	627	4	forward	multiple coagulation factor deficiency protein 2 homolog isoform X6	61.25	12.09	1.48	1.17
XP_019530675.1	NC_085136.1	310767617	310777865	756	3	forward	uncharacterized protein LOC109402443	1273.5	208.49	25.46	20.14
XP_019530677.3	NC_085136.1	311744864	311745983	930	4	forward	uncharacterized protein LOC109402444	11.5	1.53	0.19	0.15
XP_019530688.3	NW_026917046.1	32134	33768	1551	2	forward	uncharacterized protein LOC109402455	353.5	28.21	3.44	2.72
XP_019530690.3	NC_085136.1	309800747	309802166	762	2	reverse	uncharacterized protein LOC109402457	17	2.76	0.34	0.27
XP_019530691.3	NC_085136.1	309799700	309800497	735	2	reverse	uncharacterized protein LOC109402458	15	2.53	0.31	0.24
XP_019530698.2	NC_085136.1	313410627	313427987	1545	4	forward	CLIP domain-containing serine protease HP8	372	29.8	3.64	2.88
XP_019530702.2	NC_085137.1	28549502	28560631	2613	5	forward	spermatogenesis-associated protein 20 isoform X1	754	35.71	4.36	3.45
XP_019530703.2	NC_085136.1	310874171	310886676	501	2	forward	putative defense protein 3	22.5	5.56	0.68	0.54
XP_019530707.4	NC_085137.1	31942918	31944071	1086	2	forward	3-phosphoinositide-dependent protein kinase 1	1017.5	115.96	14.16	11.2
XP_019530721.4	NC_085137.1	34221804	34223889	1812	5	forward	probable ATP-dependent RNA helicase pitchoune	3859.5	263.62	32.19	25.46
XP_019530725.2	NC_085137.1	31859067	31871913	2442	5	forward	uncharacterized protein LOC109402496	33.5	1.7	0.21	0.16
XP_019530727.3	NC_085137.1	31872545	31894686	681	5	reverse	protein YIPF6	955	173.57	21.19	16.76
XP_019530728.3	NC_085137.1	34208393	34211283	2292	4	forward	glycine--tRNA ligase isoform X1	8628.5	465.94	56.89	45
XP_019530734.3	NC_085137.1	32680862	32682636	1587	2	forward	probable dolichyl pyrophosphate Man9GlcNAc2 alpha-1,3-glucosyltransferase	3411	266.02	32.48	25.69
XP_019530735.4	NC_085137.1	32697116	32698366	1194	2	forward	uncharacterized protein LOC109402504	2139.58	221.79	27.08	21.42
XP_019530737.2	NC_085137.1	32680465	32697011	258	3	forward	bolA-like protein 2	314.58	150.91	18.43	14.58
XP_019530738.3	NC_085137.1	31906817	31935034	3522	12	reverse	probable phosphorylase b kinase regulatory subunit beta isoform X1	486.29	17.09	2.09	1.65
XP_019530752.3	NC_085137.1	32670883	32673336	1623	2	reverse	dnaJ homolog subfamily C member 21	515.5	39.31	4.8	3.8
XP_019530753.3	NC_085137.1	32669863	32670711	687	3	forward	proteasome subunit beta type-6	3740.5	673.88	82.28	65.09
XP_019530766.3	NC_085137.1	31624032	31626196	1986	4	reverse	polypeptide N-acetylgalactosaminyltransferase 3	712.5	44.4	5.42	4.29
XP_019530771.2	NC_085137.1	27814204	27822062	2781	4	forward	uncharacterized protein LOC109402527 isoform X1	26.5	1.18	0.14	0.11
XP_019530787.2	NW_026916790.1	4993	11409	519	3	forward	uncharacterized protein LOC109402571	133.5	31.84	3.89	3.08
XP_019530794.2	NC_085137.1	27754438	27756428	1554	2	reverse	uncharacterized protein LOC109402575	333.5	26.56	3.24	2.57
XP_019530809.2	NC_085137.1	27743624	27746265	2505	3	forward	pre-mRNA-processing factor 40 homolog A	4483.5	221.52	27.05	21.4
XP_019530816.3	NC_085137.1	437602015	437604063	1977	2	reverse	titin homolog	35	2.19	0.27	0.21
XP_019530817.3	NC_085137.1	437068299	437076398	8100	1	forward	uncharacterized protein LOC109402580	899	13.74	1.68	1.33
XP_019530822.2	NC_085137.1	27738321	27743308	1281	2	reverse	uncharacterized protein LOC109402583	228.5	22.08	2.7	2.13
XP_019530823.3	NC_085137.1	437299516	437309141	1503	3	forward	NF-kappa-B essential modulator	3145.5	259.03	31.63	25.02
XP_019530832.3	NC_085137.1	437248667	437256635	3810	7	reverse	mediator of DNA damage checkpoint protein 1 isoform X1	573.75	18.64	2.28	1.8
XP_019530833.3	NC_085137.1	437250004	437256635	3309	6	reverse	transcription initiation factor TFIID subunit 3 isoform X2	460.25	17.22	2.1	1.66
XP_019530834.3	NC_085137.1	437276170	437285101	741	3	forward	partner of Y14 and mago	486.5	81.26	9.92	7.85
XP_019530841.3	NC_085137.1	429046845	429048194	936	5	forward	tumor susceptibility gene 101 protein	1356	179.31	21.89	17.32
XP_019530846.2	NC_085137.1	27693300	27699986	1503	3	reverse	serine--tRNA ligase, cytoplasmic	12796.5	1053.76	128.66	101.78
XP_019530857.2	NC_085136.1	42961319	42976185	2703	2	forward	protein toll	756	34.62	4.23	3.34
XP_019530858.2	NC_085136.1	42370454	42371398	945	1	forward	uncharacterized protein LOC109402616	31	4.06	0.5	0.39
XP_019530862.2	NC_085136.1	42371649	42372011	297	2	reverse	uncharacterized protein LOC109402618	19	7.92	0.97	0.76
XP_019530863.3	NC_085136.1	42353987	42354349	294	2	reverse	uncharacterized protein LOC109402619	1	0.42	0.05	0.04
XP_019530875.2	NC_085136.1	42260458	42263554	3036	2	forward	protein toll-like	145	5.91	0.72	0.57
XP_019530879.2	NC_085137.1	31680529	31681403	819	2	forward	uncharacterized protein LOC109402628	0	0	0	0
XP_019530882.1	NC_085136.1	43012854	43029710	381	4	reverse	histone H2A.V	2550	828.37	101.14	80.01
XP_019530889.2	NC_085136.1	43078212	43079313	969	3	forward	SPARC	42736.5	5458.66	666.46	527.24
XP_019530891.3	NC_085138.1	251913946	251917068	3123	1	forward	uncharacterized protein LOC109402638	59.5	2.36	0.29	0.23
XP_019530893.3	NC_085136.1	44554824	44558799	3054	6	reverse	polycomb protein Pcl	357.5	14.49	1.77	1.4
XP_019530905.2	NC_085136.1	322517860	322519649	1590	3	forward	facilitated trehalose transporter Tret1-2 homolog	19.5	1.52	0.19	0.15
XP_019530909.2	NC_085136.1	44222226	44222847	462	2	forward	uncharacterized protein LOC109402665	1614.5	432.52	52.81	41.78
XP_019530911.2	NC_085136.1	44158364	44159736	1314	2	forward	zinc carboxypeptidase isoform X1	177	16.67	2.04	1.61
XP_019530912.2	NC_085136.1	44158364	44159736	1227	3	forward	zinc carboxypeptidase isoform X2	177	17.85	2.18	1.72
XP_019530931.3	NC_085136.1	44304165	44330120	1494	3	reverse	facilitated trehalose transporter Tret1 isoform X2	94.67	7.84	0.96	0.76
XP_019530935.3	NC_085136.1	46897949	46898866	834	2	forward	uncharacterized protein LOC109402685	1687.5	250.43	30.58	24.19
XP_019530938.3	NW_026917330.1	7872	9733	1668	4	forward	uncharacterized protein F54F2.9	163.5	12.13	1.48	1.17
XP_019530940.2	NC_085136.1	44160761	44184197	1362	2	forward	zinc carboxypeptidase	407.5	37.03	4.52	3.58
XP_019530941.2	NC_085136.1	44400801	44401464	603	2	forward	ER membrane protein complex subunit 8/9 homolog	2774	569.38	69.52	55
XP_019530953.3	NC_085137.1	385256024	385256549	453	2	forward	uncharacterized protein LOC109402709	14	3.83	0.47	0.37
XP_019530954.3	NC_085137.1	385271337	385271802	399	2	forward	osteopontin	7	2.17	0.27	0.21
XP_019530962.3	NC_085137.1	383325636	383357439	2916	7	reverse	protein phtf isoform X1	220.17	9.34	1.14	0.9
XP_019530966.3	NC_085137.1	383325636	383357439	2874	7	reverse	protein phtf isoform X2	220	9.47	1.16	0.92
XP_019530976.1	NC_085137.1	28502138	28502601	318	2	forward	uncharacterized protein LOC109402726 isoform X1	3.5	1.36	0.17	0.13
XP_019530983.1	NC_085137.1	28502329	28502601	273	1	forward	uncharacterized protein LOC109402726 isoform X2	1.5	0.68	0.08	0.07
XP_019530990.3	NW_026917613.1	18791	19873	1083	1	forward	dnaJ protein homolog 1	2985.5	341.19	41.66	32.96
XP_019530994.2	NC_085137.1	383678487	383680673	2130	2	reverse	uncharacterized protein LOC109402739	22.5	1.31	0.16	0.13
XP_019531000.3	NC_085137.1	384557812	384558768	957	1	reverse	cell growth-regulating nucleolar protein	176	22.76	2.78	2.2
XP_019531001.3	NC_085137.1	383203427	383205341	1482	2	forward	zinc finger protein 184	534	44.6	5.44	4.31
XP_019531002.3	NC_085137.1	385219662	385220684	1023	1	forward	putative uncharacterized protein DDB_G0281733 isoform X1	4	0.48	0.06	0.05
XP_019531003.3	NC_085137.1	385227565	385229251	1569	3	reverse	uncharacterized protein LOC109402746	10	0.79	0.1	0.08
XP_019531013.3	NC_085138.1	299166475	299167716	1242	1	forward	uncharacterized protein K02A2.6-like	105.5	10.51	1.28	1.02
XP_019531028.2	NC_085138.1	165777335	165777682	348	1	forward	uncharacterized protein LOC109402777	0	0	0	0
XP_019531040.1	NC_085138.1	205977802	206004167	1233	5	reverse	26S proteasome regulatory subunit 6B	1446.5	145.2	17.73	14.02
XP_019531056.3	NW_026917316.1	19766	20990	1167	2	reverse	glutamate receptor ionotropic, kainate glr-3-like	70	7.42	0.91	0.72
XP_019531094.1	NC_085138.1	167461153	167476140	399	2	forward	probable fatty acid-binding protein	6098	1891.58	230.95	182.71
XP_019531106.3	NC_085138.1	168007373	168016451	2091	3	reverse	fibrous sheath CABYR-binding protein	42.5	2.52	0.31	0.24
XP_019531108.3	NC_085138.1	164666497	164679663	957	3	forward	N-acetylglucosaminyl-phosphatidylinositol de-N-acetylase	628.5	81.28	9.92	7.85
XP_019531111.2	NC_085138.1	167539499	167546485	885	6	reverse	persulfide dioxygenase ETHE1, mitochondrial	161.83	22.63	2.76	2.19
XP_019531114.2	NC_085138.1	169145719	169156903	2163	2	forward	protein claret segregational	4442	254.18	31.03	24.55
XP_019531129.3	NC_085138.1	169170283	169172419	1536	5	forward	zinc finger protein 665	269.5	21.72	2.65	2.1
XP_019531135.1	NW_026917842.1	1056	1536	426	2	forward	mediator of RNA polymerase II transcription subunit 21	840	244.05	29.8	23.57
XP_019531152.3	NC_085138.1	248002649	248003533	885	1	forward	uncharacterized protein LOC109402879	10.5	1.47	0.18	0.14
XP_019531189.3	NW_026917344.1	12485	13878	1149	5	forward	uncharacterized protein LOC109402903	120.5	12.98	1.58	1.25
XP_019531197.3	NC_085136.1	325329627	325339104	789	6	forward	serine protease snake-like	8.5	1.33	0.16	0.13
XP_019531205.3	NC_085136.1	325399706	325400705	798	4	reverse	serine protease Hayan-like	7	1.09	0.13	0.1
XP_019531210.3	NC_085138.1	43166531	43167519	930	2	reverse	zinc metalloproteinase nas-13-like	14	1.86	0.23	0.18
XP_019531217.3	NC_085136.1	325392676	325395731	2865	4	reverse	aminopeptidase N	40	1.73	0.21	0.17
XP_019531230.3	NC_085136.1	325619790	325634885	990	2	reverse	ubiquitin-like domain-containing CTD phosphatase 1	929.5	116.21	14.19	11.22
XP_019531234.1	NC_085136.1	325443131	325443753	555	2	forward	ADP-ribosylation factor-like protein 2	426	95	11.6	9.18
XP_019531252.3	NC_085138.1	37840340	37841019	618	2	forward	uncharacterized protein LOC109402674	6	1.2	0.15	0.12
XP_019531253.2	NC_085138.1	42412580	42429074	2277	4	reverse	nucleolar and coiled-body phosphoprotein 1	142	7.72	0.94	0.75
XP_019531256.1	NC_085137.1	266752104	266753366	1263	1	reverse	intracellular hyaluronan-binding protein 4	762.5	74.72	9.12	7.22
XP_019531261.3	NC_085137.1	321849260	321852588	3039	5	reverse	uncharacterized protein LOC109403004 isoform X1	3.25	0.13	0.02	0.01
XP_019531279.3	NC_085137.1	324450133	324451176	978	2	forward	retinol dehydrogenase 12	51.5	6.52	0.8	0.63
XP_019531283.3	NW_026917340.1	22778	24860	1623	6	reverse	esterase B1	141.5	10.79	1.32	1.04
XP_019531328.3	NC_085137.1	321379280	321379921	642	1	forward	uncharacterized protein LOC109403052	1	0.19	0.02	0.02
XP_019531330.1	NC_085137.1	321793571	321819933	1449	7	forward	pre-mRNA splicing regulator USH1G	17.8	1.52	0.19	0.15
XP_019531337.2	NC_085137.1	321737088	321742819	849	4	reverse	peroxisomal membrane protein PEX14	421	61.37	7.49	5.93
XP_019531349.3	NC_085137.1	323551172	323569676	2148	6	reverse	zinc finger protein 26-like	430.5	24.81	3.03	2.4
XP_019531353.3	NC_085137.1	322004536	322006605	1488	3	reverse	ADP-dependent glucokinase	478.5	39.8	4.86	3.84
XP_019531359.3	NC_085137.1	321998274	322000110	1182	5	reverse	HMG box-containing protein 4	925.5	96.91	11.83	9.36
XP_019531364.3	NC_085137.1	322002007	322003121	1050	2	forward	uncharacterized protein LOC109403080	240.83	28.39	3.47	2.74
XP_019531373.3	NC_085137.1	321562030	321566197	1575	4	forward	UDP-glycosyltransferase UGT5-like	6	0.47	0.06	0.05
XP_019531388.2	NC_085137.1	325642592	325642973	315	2	reverse	cuticle protein 19 isoform X1	5.75	2.26	0.28	0.22
XP_019531407.1	NC_085137.1	324776320	324850980	954	3	forward	elongation of very long chain fatty acids protein 6	573.5	74.4	9.08	7.19
XP_019531421.3	NC_085137.1	325071669	325093209	2631	3	reverse	paternally-expressed gene 3 protein	19	0.89	0.11	0.09
XP_019531436.3	NC_085138.1	415476261	415477940	1680	1	forward	uncharacterized protein LOC109403149	2102	154.86	18.91	14.96
XP_019531441.2	NC_085138.1	415520863	415534398	648	4	reverse	mediator of RNA polymerase II transcription subunit 18	389	74.3	9.07	7.18
XP_019531445.3	NC_085138.1	417034607	417035158	483	2	forward	uncharacterized protein LOC109403160	2.5	0.64	0.08	0.06
XP_019531448.3	NC_085138.1	416944282	416974246	3078	9	forward	macoilin-1	128.42	5.16	0.63	0.5
XP_019531455.3	NC_085138.1	415797735	415802803	2985	3	reverse	zinc finger protein 709	1611.5	66.82	8.16	6.45
XP_019531456.3	NC_085138.1	415776095	415780442	819	5	forward	zinc finger C4H2 domain-containing protein isoform X1	59.25	8.95	1.09	0.86
XP_019531458.3	NC_085138.1	415776095	415780442	816	5	forward	zinc finger C4H2 domain-containing protein isoform X2	59.25	8.99	1.1	0.87
XP_019531459.3	NC_085138.1	415776095	415780442	795	5	forward	zinc finger C4H2 domain-containing protein isoform X3	59.25	9.22	1.13	0.89
XP_019531467.3	NC_085138.1	415536712	415548275	648	3	forward	uncharacterized protein LOC109403173 isoform X1	962.92	183.92	22.46	17.76
XP_019531486.2	NC_085138.1	417132568	417143241	420	2	reverse	LIRP	14	4.13	0.5	0.4
XP_019531487.4	NC_085138.1	415933824	415935425	1263	6	reverse	zinc finger protein 813 isoform X1	101.5	9.95	1.21	0.96
XP_019531488.4	NC_085138.1	415933824	415935425	1251	6	reverse	zinc finger protein interacting with ribonucleoprotein K isoform X2	101.5	10.04	1.23	0.97
XP_019531489.4	NC_085138.1	415933824	415935425	1242	6	reverse	zinc finger protein 813 isoform X3	101.5	10.11	1.23	0.98
XP_019531490.4	NC_085138.1	415933824	415935425	1230	6	reverse	zinc finger protein interacting with ribonucleoprotein K isoform X4	101.5	10.21	1.25	0.99
XP_019531502.1	NC_085137.1	382660273	382661450	1122	2	reverse	major royal jelly protein 1	9.5	1.05	0.13	0.1
XP_019531530.3	NC_085137.1	382997831	383133970	5841	9	reverse	la-related protein Larp4B isoform X1	343.24	7.27	0.89	0.7
XP_019531534.3	NC_085137.1	382997831	383090466	4674	8	reverse	la-related protein Larp4B isoform X3	328.54	8.7	1.06	0.84
XP_019531539.3	NC_085137.1	383379304	383475180	5358	25	reverse	uncharacterized protein LOC109403225 isoform X1	14.2	0.33	0.04	0.03
XP_019531540.3	NC_085137.1	383379304	383475180	5322	24	reverse	uncharacterized protein LOC109403225 isoform X2	14.2	0.33	0.04	0.03
XP_019531541.3	NC_085137.1	383379304	383475180	5268	24	reverse	uncharacterized protein LOC109403225 isoform X3	13.95	0.33	0.04	0.03
XP_019531542.3	NC_085137.1	383379304	383475180	5193	24	reverse	uncharacterized protein LOC109403225 isoform X4	13.04	0.31	0.04	0.03
XP_019531543.3	NC_085137.1	383379304	383475180	5157	23	reverse	uncharacterized protein LOC109403225 isoform X5	13.04	0.31	0.04	0.03
XP_019531544.3	NC_085137.1	383379304	383475180	5103	23	reverse	uncharacterized protein LOC109403225 isoform X6	12.79	0.31	0.04	0.03
XP_019531561.2	NC_085137.1	382695748	382706303	1656	5	forward	FGGY carbohydrate kinase domain-containing protein	488.5	36.51	4.46	3.53
XP_019531562.2	NC_085137.1	382668896	382680896	1140	3	forward	major royal jelly protein 5	20	2.17	0.27	0.21
XP_019531564.1	NC_085137.1	382681010	382695208	438	3	reverse	uncharacterized protein LOC109403237	220	62.17	7.59	6
XP_019531566.2	NC_085137.1	382800148	382822651	1494	6	forward	ADP-ribosylation factor GTPase-activating protein 1 isoform X1	2125	176.04	21.49	17
XP_019531569.2	NC_085137.1	382800148	382822651	1401	5	forward	ADP-ribosylation factor GTPase-activating protein 1 isoform X2	2103.5	185.83	22.69	17.95
XP_019531570.2	NC_085137.1	382764670	382790314	2532	11	reverse	calcium homeostasis endoplasmic reticulum protein isoform X1	929	45.41	5.54	4.39
XP_019531571.2	NC_085137.1	382764670	382790314	2517	11	reverse	calcium homeostasis endoplasmic reticulum protein isoform X2	929	45.68	5.58	4.41
XP_019531572.1	NC_085137.1	382737569	382738460	756	3	forward	ubiquitin-conjugating enzyme E2 J2	846.5	138.59	16.92	13.39
XP_019531575.3	NC_085138.1	108935591	108937657	1965	2	forward	DNA polymerase alpha subunit B	261.67	16.48	2.01	1.59
XP_019531587.3	NC_085138.1	178423199	178425201	1938	2	reverse	glucose dehydrogenase [FAD, quinone]-like	24	1.53	0.19	0.15
XP_019531611.3	NC_085138.1	178471453	178473000	1548	1	forward	oxygen-dependent choline dehydrogenase-like	46	3.68	0.45	0.36
XP_019531619.1	NC_085138.1	178350242	178357383	846	4	reverse	flotillin-2 isoform X3	254.5	37.23	4.55	3.6
XP_019531629.2	NC_085138.1	180292507	180295434	2853	2	forward	protein unc-45 homolog B isoform X2	320.83	13.92	1.7	1.34
XP_019531632.3	NC_085138.1	179834673	179836035	1290	2	forward	uncharacterized protein LOC109403282	13	1.25	0.15	0.12
XP_019531637.1	NC_085138.1	180268515	180269522	828	3	forward	probable 18S rRNA (guanine-N(7))-methyltransferase	755	112.86	13.78	10.9
XP_019531639.3	NC_085138.1	180261833	180262680	687	3	forward	vacuolar protein sorting-associated protein 37B-like	133	23.96	2.93	2.31
XP_019531651.2	NC_085138.1	177589260	177590627	1026	4	forward	uncharacterized protein LOC109403303	11	1.33	0.16	0.13
XP_019531661.3	NC_085138.1	411585713	411586609	897	1	forward	Na( )/H( ) exchange regulatory cofactor NHE-RF2	2026	279.55	34.13	27
XP_019531667.3	NC_085138.1	176362837	176379624	1296	6	reverse	uncharacterized protein LOC109403314	12009.5	1146.91	140.03	110.78
XP_019531668.3	NC_085138.1	178064000	178065975	1914	2	reverse	carboxylesterase 5A	36257.5	2344.59	286.26	226.46
XP_019531669.2	NC_085138.1	177997264	178110452	1737	9	forward	acetylcholine receptor subunit alpha-like 2	652	46.46	5.67	4.49
XP_019531670.3	NC_085138.1	178223432	178247966	4233	6	forward	recQ-like DNA helicase Blm isoform X1	412.75	12.07	1.47	1.17
XP_019531681.1	NC_085138.1	177657072	177709118	1671	8	reverse	acetylcholine receptor subunit alpha-like 1 isoform X2	11.75	0.87	0.11	0.08
XP_019531683.3	NC_085138.1	179040041	179041044	933	2	reverse	NAD-dependent protein deacylase Sirt4	432.5	57.37	7	5.54
XP_019531695.2	NC_085138.1	419651860	419668895	639	4	reverse	uncharacterized protein LOC109403343	8.5	1.65	0.2	0.16
XP_019531697.2	NC_085138.1	420091063	420091995	933	1	reverse	RWD domain-containing protein 2A	236	31.31	3.82	3.02
XP_019531698.3	NC_085138.1	411339949	411436122	1626	8	reverse	6-phosphofructo-2-kinase/fructose-2,6-bisphosphatase isoform X5	206.69	15.73	1.92	1.52
XP_019531704.1	NC_085138.1	420032679	420057995	1464	6	forward	transcription factor GAGA	58.75	4.97	0.61	0.48
XP_019531715.2	NC_085138.1	411340536	411380060	1485	9	reverse	6-phosphofructo-2-kinase/fructose-2,6-bisphosphatase isoform X6	155.79	12.98	1.59	1.25
XP_019531716.2	NC_085138.1	419933087	419959385	642	5	forward	calcium channel flower isoform X1	953.17	183.76	22.44	17.75
XP_019531717.1	NC_085138.1	419933087	419959243	606	6	forward	calcium channel flower isoform X2	609.17	124.42	15.19	12.02
XP_019531719.2	NC_085138.1	419676416	419681587	2058	4	reverse	testis-expressed protein 10 homolog	1313.5	78.99	9.64	7.63
XP_019531721.1	NC_085138.1	419675238	419675936	540	3	forward	signal peptidase complex subunit 3	3285.5	753.04	91.94	72.74
XP_019531724.2	NC_085138.1	411340536	411380060	1428	8	reverse	6-phosphofructo-2-kinase/fructose-2,6-bisphosphatase isoform X7	154.91	13.43	1.64	1.3
XP_019531732.1	NC_085138.1	419917352	419917940	516	2	reverse	ER membrane protein complex subunit 4	2813	674.73	82.38	65.17
XP_019531746.3	NC_085138.1	268082332	268082795	402	2	forward	general odorant-binding protein 56a	5.5	1.69	0.21	0.16
XP_019531763.3	NC_085138.1	268911131	268912513	1200	4	reverse	phenoloxidase-activating factor 2	9.5	0.98	0.12	0.09
XP_019531767.2	NC_085138.1	267221603	267225451	3849	1	forward	toll-like receptor 7	63.5	2.04	0.25	0.2
XP_019531769.2	NC_085138.1	268378472	268379914	1443	1	forward	leucine-rich repeat neuronal protein 1	12	1.03	0.13	0.1
XP_019531777.3	NC_085138.1	410841756	410861951	471	4	reverse	NPC intracellular cholesterol transporter 2 homolog a	1213.5	318.88	38.93	30.8
XP_019531786.2	NC_085138.1	268733283	268741656	1293	3	forward	uncharacterized protein LOC109403415	4.5	0.43	0.05	0.04
XP_019531787.3	NC_085138.1	410826757	410827893	993	3	forward	transcription initiation factor TFIID subunit 8	597.5	74.47	9.09	7.19
XP_019531793.3	NC_085138.1	268100038	268100602	414	3	forward	general odorant-binding protein 56d	6.5	1.94	0.24	0.19
XP_019531798.1	NC_085138.1	410804361	410810256	903	3	reverse	CCR4-NOT transcription complex subunit 9	559	76.62	9.35	7.4
XP_019531802.3	NC_085138.1	270190694	270200330	4221	4	reverse	tuberin isoform X1	1159	33.98	4.15	3.28
XP_019531804.3	NC_085138.1	270190694	270200330	4191	4	reverse	tuberin isoform X2	1158	34.2	4.18	3.3
XP_019531805.2	NC_085138.1	270232459	270233406	948	1	reverse	balbiani ring protein 3	20.5	2.68	0.33	0.26
XP_019531818.3	NC_085138.1	269190694	269206558	1035	4	forward	ras-interacting protein RIP3	4	0.48	0.06	0.05
XP_019531825.3	NC_085138.1	270371734	270372891	972	3	forward	calumenin	4143.75	527.64	64.42	50.96
XP_019531830.2	NC_085138.1	270203714	270204505	699	2	forward	viral IAP-associated factor homolog	2753	487.46	59.52	47.08
XP_019531831.3	NC_085138.1	270299986	270304207	1104	5	forward	ubiquitin carboxyl-terminal hydrolase 46	594.5	66.65	8.14	6.44
XP_019531834.2	NC_085138.1	269337682	269338424	684	2	reverse	probable chitinase 10	3	0.54	0.07	0.05
XP_019531835.3	NC_085138.1	269367313	269368348	975	2	reverse	protein obstructor-E	3.5	0.44	0.05	0.04
XP_019531837.2	NC_085138.1	269386279	269387259	981	1	reverse	peritrophin-44-like	6	0.76	0.09	0.07
XP_019531850.1	NC_085138.1	264751745	264752305	561	1	reverse	uncharacterized protein LOC109403475	3272	721.87	88.14	69.72
XP_019531869.3	NC_085138.1	410398970	410401678	1683	4	reverse	major facilitator superfamily domain-containing protein 12	238.88	17.57	2.14	1.7
XP_019531884.2	NC_085136.1	124646069	124658680	546	3	reverse	uncharacterized protein LOC109403518	226.5	51.34	6.27	4.96
XP_019531895.3	NC_085136.1	125371874	125373020	1014	2	reverse	probable cytosolic iron-sulfur protein assembly protein Ciao1	3232.5	394.56	48.17	38.11
XP_019531897.3	NC_085136.1	125361421	125362551	1056	2	forward	osteopetrosis-associated transmembrane protein 1	3510	411.39	50.23	39.74
XP_019531903.3	NC_085138.1	434676957	434678659	1251	2	reverse	uncharacterized protein LOC109403536	62	6.13	0.75	0.59
XP_019531908.3	NC_085137.1	177145570	177147636	2067	1	forward	uncharacterized protein LOC109403541	41	2.46	0.3	0.24
XP_019531916.3	NC_085136.1	129467771	129468943	1113	2	reverse	gastrula zinc finger protein XlCGF53.1	562.5	62.55	7.64	6.04
XP_019531926.1	NC_085136.1	130624480	130624968	489	1	reverse	S-phase kinase-associated protein 1	11352	2873.26	350.8	277.52
XP_019531927.2	NC_085136.1	130617165	130618907	1428	3	forward	meiosis-specific nuclear structural protein 1	652.5	56.55	6.9	5.46
XP_019531939.3	NC_085136.1	129997607	130018753	777	5	forward	lysoplasmalogenase TMEM86A isoform X1	32.5	5.18	0.63	0.5
XP_019531940.3	NC_085136.1	129997607	130018486	771	4	forward	lysoplasmalogenase TMEM86A isoform X2	29.5	4.74	0.58	0.46
XP_019531941.3	NC_085136.1	130009561	130018753	753	5	forward	lysoplasmalogenase TMEM86A isoform X3	36.5	6	0.73	0.58
XP_019531943.2	NC_085136.1	129420143	129421028	684	4	reverse	protein-L-isoaspartate(D-aspartate) O-methyltransferase	426	77.08	9.41	7.45
XP_019531944.2	NC_085136.1	130557161	130567914	1143	2	forward	uncharacterized protein LOC109422982	16	1.73	0.21	0.17
XP_019531963.2	NC_085136.1	296797299	296806302	945	3	forward	uncharacterized protein LOC109403597	3	0.39	0.05	0.04
XP_019531971.2	NC_085136.1	296820816	296834222	864	3	reverse	uncharacterized protein LOC109403606	21.5	3.08	0.38	0.3
XP_019531975.1	NC_085136.1	295728202	295738622	441	3	reverse	golgin subfamily A member 7	823	230.98	28.2	22.31
XP_019531979.2	NC_085136.1	296875631	296876776	1086	2	reverse	uncharacterized protein LOC109403615 isoform X2	36.42	4.15	0.51	0.4
XP_019531994.2	NC_085137.1	401917434	401918520	768	6	forward	RING finger protein vilya	10.5	1.69	0.21	0.16
XP_019532010.3	NC_085137.1	400324455	400349520	558	3	reverse	calcium and integrin-binding protein 1	13	2.88	0.35	0.28
XP_019532014.2	NC_085137.1	400685681	400686346	666	1	forward	histone chaperone asf1	1792.5	333.12	40.67	32.18
XP_019532022.3	NC_085137.1	400374252	400394206	2652	4	forward	mismatch repair endonuclease PMS2	928.33	43.33	5.29	4.18
XP_019532040.3	NC_085137.1	403507497	403509684	2109	2	reverse	SWI/SNF-related matrix-associated actin-dependent regulator of chromatin subfamily E member 1	762.5	44.75	5.46	4.32
XP_019532045.2	NC_085137.1	400729084	400736863	1617	4	reverse	diacylglycerol kinase epsilon	256.5	19.63	2.4	1.9
XP_019532048.2	NC_085137.1	400720845	400723373	2268	3	reverse	zinc finger protein 135	317.5	17.33	2.12	1.67
XP_019532053.3	NC_085137.1	400801976	400803573	1302	3	forward	uncharacterized protein DDB_G0287625	210	19.96	2.44	1.93
XP_019532058.2	NC_085137.1	401648325	401658283	1524	6	reverse	beta-1,3-glucan-binding protein	402.5	32.69	3.99	3.16
XP_019532063.2	NC_085137.1	263906115	263998247	2178	9	reverse	uncharacterized protein LOC109403689	104.88	5.96	0.73	0.58
XP_019532067.1	NC_085138.1	405695153	405711781	285	3	reverse	muscle LIM protein 1 isoform X5	0.3	0.13	0.02	0.01
XP_019532118.2	NC_085138.1	174860219	174919227	2562	6	reverse	mitochondrial proton/calcium exchanger protein isoform X1	801.25	38.71	4.73	3.74
XP_019532119.2	NC_085138.1	174860219	174866848	2544	6	reverse	mitochondrial proton/calcium exchanger protein isoform X2	757.25	36.84	4.5	3.56
XP_019532120.2	NC_085138.1	174828425	174829209	648	3	forward	uncharacterized protein LOC109403715	44.74	8.55	1.04	0.83
XP_019532124.1	NC_085138.1	174921265	174921793	405	3	forward	U6 snRNA-associated Sm-like protein LSm1	435	132.94	16.23	12.84
XP_019532137.2	NC_085138.1	175278898	175666008	735	5	forward	protein couch potato isoform X1	12.67	2.13	0.26	0.21
XP_019532138.1	NC_085138.1	175666042	175683657	699	4	forward	probable serine/threonine-protein kinase DDB_G0278665 isoform X2	29.17	5.16	0.63	0.5
XP_019532143.2	NC_085138.1	175792461	175869078	1011	4	reverse	interleukin-1 receptor accessory protein-like 1	1180.33	144.5	17.64	13.96
XP_019532149.3	NC_085138.1	176115415	176120601	1704	4	forward	beta-catenin-like protein 1	1155.5	83.93	10.25	8.11
XP_019532155.2	NC_085136.1	284577098	284604636	1221	3	reverse	hydroxylysine kinase	205.5	20.83	2.54	2.01
XP_019532156.2	NC_085136.1	284623179	284623562	384	1	reverse	uncharacterized protein LOC109403741	433.75	139.8	17.07	13.5
XP_019532173.3	NC_085138.1	407155355	407157048	1626	2	forward	cytochrome P450 9e2	7930	603.62	73.7	58.3
XP_019532175.3	NC_085137.1	361127584	361128108	468	2	reverse	peritrophin-1	14	3.7	0.45	0.36
XP_019532176.3	NC_085137.1	361945416	361946646	1113	3	forward	microfibril-associated glycoprotein 4-like	2	0.22	0.03	0.02
XP_019532181.3	NC_085137.1	360301491	360303099	1350	3	reverse	LOW QUALITY PROTEIN: tubulin alpha-8 chain	26	2.38	0.29	0.23
XP_019532186.1	NC_085137.1	360255444	360264928	600	3	reverse	ubiquitin-conjugating enzyme E2-22 kDa	602	124.18	15.16	11.99
XP_019532194.2	NC_085137.1	359712373	359713392	1020	1	reverse	speckle-type POZ protein-like	6	0.73	0.09	0.07
XP_019532223.2	NC_085137.1	359848605	359850286	1521	3	forward	microspherule protein 1	12638	1028.4	125.56	99.33
XP_019532231.2	NC_085137.1	360315793	360317254	1347	2	forward	tubulin alpha-8 chain	16	1.47	0.18	0.14
XP_019532233.3	NC_085138.1	406977037	406994920	1626	3	forward	cytochrome P450 9e2-like	10200	776.41	94.79	74.99
XP_019532241.3	NC_085137.1	360082794	360090496	936	3	reverse	zinc finger protein 16	169.5	22.41	2.74	2.16
XP_019532246.3	NW_026917462.1	2404	23415	6756	9	forward	death-inducer obliterator 1	3089	56.59	6.91	5.47
XP_019532288.3	NC_085138.1	406827637	406829313	1611	2	reverse	probable cytochrome P450 9f2	32.5	2.5	0.3	0.24
XP_019532294.3	NC_085136.1	336738354	336759336	1305	6	forward	sorting nexin-32 isoform X2	1378	130.69	15.96	12.62
XP_019532296.3	NC_085136.1	336110965	336120712	2781	5	reverse	uncharacterized protein LOC109403852	1257.5	55.97	6.83	5.41
XP_019532298.2	NC_085136.1	336079030	336080459	1374	2	forward	zinc finger protein ZPR1	2002	180.34	22.02	17.42
XP_019532299.3	NC_085136.1	336696560	336724937	2355	3	reverse	cell division cycle protein 16 homolog	645	33.9	4.14	3.27
XP_019532303.3	NC_085136.1	336056806	336058537	1668	2	forward	probable tubulin polyglutamylase ttll-15	183	13.58	1.66	1.31
XP_019532304.1	NC_085136.1	336058971	336059634	606	2	forward	dynein axonemal light chain 1-like	7	1.43	0.17	0.14
XP_019532305.2	NC_085136.1	336061444	336078627	903	4	reverse	vacuolar protein sorting-associated protein 26C	397	54.41	6.64	5.26
XP_019532347.3	NC_085136.1	333268431	333268799	369	1	forward	uncharacterized protein LOC109403901	6.5	2.18	0.27	0.21
XP_019532378.3	NC_085136.1	333305620	333307275	996	6	forward	uncharacterized protein LOC109406760	5.33	0.66	0.08	0.06
XP_019532390.2	NC_085138.1	407135665	407137353	1689	1	reverse	vang-like protein 1	218.5	16.01	1.95	1.55
XP_019532392.1	NC_085136.1	333697507	333704051	663	2	forward	uncharacterized protein LOC109403974	37	6.91	0.84	0.67
XP_019532398.3	NC_085136.1	334030634	334031254	621	1	forward	protein atonal-like	6.5	1.3	0.16	0.13
XP_019532402.3	NC_085138.1	407080880	407093064	4677	6	forward	uncharacterized protein LOC109403984	1748	46.26	5.65	4.47
XP_019532403.3	NC_085136.1	334091019	334091513	495	1	reverse	basic helix-loop-helix transcription factor amos-like	14	3.5	0.43	0.34
XP_019532410.1	NC_085136.1	334611003	334612133	1131	1	reverse	actin-87E	23	2.52	0.31	0.24
XP_019532418.2	NC_085138.1	407445658	407550181	1656	5	reverse	uncharacterized protein LOC109404008	961	71.82	8.77	6.94
XP_019532421.3	NC_085136.1	333755044	333782587	4323	5	reverse	condensin complex subunit 1 isoform X2	798.5	22.86	2.79	2.21
XP_019532424.3	NC_085136.1	334840412	334842566	1785	5	forward	glycerol kinase	1871	129.73	15.84	12.53
XP_019532425.3	NC_085136.1	334843022	334856860	897	2	reverse	uncharacterized protein C18orf19 homolog A	2874.5	396.63	48.43	38.31
XP_019532434.2	NC_085136.1	334903688	334906325	2436	4	reverse	nuclear pore complex protein Nup93-1	2936.5	149.2	18.22	14.41
XP_019532439.3	NC_085136.1	335818289	335833356	2208	4	reverse	L-asparaginase isoform X1	2197.67	123.19	15.04	11.9
XP_019532440.3	NC_085136.1	335818289	335820551	2115	3	reverse	L-asparaginase isoform X2	2157.67	126.27	15.42	12.2
XP_019532443.2	NW_026917116.1	1252	1947	696	1	reverse	UDP-N-acetylglucosamine transferase subunit ALG14 homolog	833.5	148.22	18.1	14.32
XP_019532451.3	NC_085136.1	334442819	334443979	1038	3	forward	tRNA-uridine aminocarboxypropyltransferase 1	602	71.78	8.76	6.93
XP_019532452.3	NC_085136.1	334444110	334444527	294	3	reverse	signal peptidase complex subunit 1	885	372.57	45.49	35.99
XP_019532457.3	NC_085136.1	334640081	334641183	1044	2	reverse	actin-like	15.5	1.84	0.22	0.18
XP_019532466.3	NC_085138.1	388447685	388448989	1305	1	reverse	protein 60A	11.5	1.09	0.13	0.11
XP_019532488.3	NC_085138.1	413712616	413713611	921	2	reverse	uncharacterized protein LOC109404084	239	32.12	3.92	3.1
XP_019532551.3	NC_085136.1	332469533	332470268	672	2	forward	glutathione S-transferase 1-1	24.5	4.51	0.55	0.44
XP_019532557.2	NW_026916680.1	56095	57558	1314	3	forward	galactose mutarotase	252	23.74	2.9	2.29
XP_019532558.2	NW_026916680.1	31236	32427	882	3	forward	valacyclovir hydrolase	736	103.28	12.61	9.98
XP_019532591.2	NC_085137.1	208482645	208483579	603	4	forward	uncharacterized protein LOC109404210	1	0.21	0.03	0.02
XP_019532610.1	NC_085137.1	206694668	206703859	756	5	forward	UPF0430 protein CG31712	1136	185.98	22.71	17.96
XP_019532611.1	NC_085138.1	208314219	208315298	1080	1	forward	innexin inx2	7182.5	823.12	100.5	79.5
XP_019532645.3	NC_085137.1	324466342	324485378	6288	8	reverse	protein disabled isoform X1	378	7.44	0.91	0.72
XP_019532652.3	NC_085137.1	324431061	324443353	1083	2	forward	probable deoxyhypusine synthase	792.5	90.57	11.06	8.75
XP_019532655.3	NC_085137.1	326198875	326201589	2640	2	forward	putative uncharacterized protein DDB_G0271606	57.5	2.7	0.33	0.26
XP_019532658.3	NC_085137.1	325540316	325540814	438	2	forward	adult-specific cuticular protein ACP-20-like	7	1.98	0.24	0.19
XP_019532678.3	NC_085137.1	325590927	325591562	579	2	forward	pro-resilin	5.5	1.18	0.14	0.11
XP_019532680.1	NC_085137.1	325440037	325440654	549	2	forward	histidine-rich glycoprotein-like	9	2.03	0.25	0.2
XP_019532687.2	NC_085137.1	326729582	326730047	375	2	forward	larval cuticle protein A2B	5	1.65	0.2	0.16
XP_019532696.2	NC_085137.1	325613893	325614387	417	2	reverse	cuticle protein 7-like	3.5	1.04	0.13	0.1
XP_019532697.3	NC_085137.1	326317747	326318488	675	2	reverse	trichohyalin	5	0.92	0.11	0.09
XP_019532702.3	NC_085137.1	325843753	325844312	501	2	reverse	adult-specific cuticular protein ACP-22-like	15	3.71	0.45	0.36
XP_019532711.3	NC_085137.1	326735908	326736405	498	1	reverse	S-phase kinase-associated protein 1-like	1	0.25	0.03	0.02
XP_019532731.3	NC_085137.1	324690778	324691663	819	2	reverse	keratin-associated protein 9-1	15.5	2.34	0.29	0.23
XP_019532732.3	NC_085137.1	327590112	327970179	2421	3	reverse	uncharacterized protein LOC109404342 isoform X1	26.04	1.33	0.16	0.13
XP_019532759.2	NC_085138.1	332807163	332809277	1203	5	forward	odorant receptor 49b-like	10	1.03	0.13	0.1
XP_019532791.3	NC_085137.1	172138942	172147381	801	4	reverse	cytochrome b-c1 complex subunit Rieske, mitochondrial isoform X1	2869	443.31	54.13	42.82
XP_019532792.3	NC_085138.1	151897043	151898871	1185	4	reverse	nuA4 complex subunit EAF3 homolog	1249.5	130.51	15.93	12.61
XP_019532801.3	NC_085137.1	172138942	172147381	723	4	reverse	cytochrome b-c1 complex subunit Rieske, mitochondrial isoform X2	2828	484.12	59.11	46.76
XP_019532837.3	NC_085137.1	172126551	172127414	864	1	reverse	protein TIPIN homolog	1235	176.91	21.6	17.09
XP_019532842.2	NC_085138.1	152356946	152374773	783	3	reverse	tRNA-uridine aminocarboxypropyltransferase 2	1262	199.48	24.36	19.27
XP_019532853.2	NC_085138.1	198886047	198886661	561	2	forward	large ribosomal subunit protein mL49	1400	308.87	37.71	29.83
XP_019532857.2	NC_085138.1	198932803	198988922	2994	11	reverse	protein PALS1 isoform X6	72.23	2.99	0.36	0.29
XP_019532870.3	NC_085137.1	172107818	172118894	1344	5	forward	histone-lysine N-methyltransferase SMYD3	334.5	30.8	3.76	2.98
XP_019532912.1	NC_085138.1	201650065	201660817	1518	5	reverse	ubiquilin-1	7351	599.36	73.18	57.89
XP_019532916.1	NC_085138.1	200521813	200549490	231	3	forward	probable small nuclear ribonucleoprotein G	997.5	534.46	65.25	51.62
XP_019532924.3	NC_085138.1	388550510	388569476	1911	4	reverse	F-box and leucine-rich repeat protein 13-like isoform X1	3.5	0.23	0.03	0.02
XP_019532930.1	NC_085138.1	201055597	201065324	1026	5	forward	arrestin domain-containing protein 4	76.5	9.23	1.13	0.89
XP_019532934.3	NC_085138.1	200571628	200581180	1797	4	reverse	uncharacterized protein LOC109404496	1079	74.32	9.07	7.18
XP_019532938.1	NC_085138.1	200519091	200521139	1302	6	reverse	mitochondrial outer membrane protein SLC25A46	354	33.65	4.11	3.25
XP_019532940.2	NC_085138.1	202126638	202127693	1056	1	reverse	ensconsin-like isoform X1	87	10.2	1.24	0.98
XP_019532943.3	NC_085138.1	202121757	202122861	1044	2	reverse	diphthine methyltransferase-like isoform X2	162.5	19.26	2.35	1.86
XP_019532946.3	NC_085138.1	202038029	202047349	963	5	forward	uncharacterized protein LOC109404503	216.75	27.86	3.4	2.69
XP_019532953.1	NC_085138.1	202182866	202183612	747	1	forward	pyridoxal phosphate phosphatase PHOSPHO2	49.5	8.2	1	0.79
XP_019532957.3	NC_085138.1	201104456	201105259	804	1	forward	uncharacterized protein LOC109404511	555.5	85.51	10.44	8.26
XP_019532959.2	NC_085138.1	201666701	201667180	417	2	forward	uncharacterized protein LOC109404512	110.75	32.87	4.01	3.18
XP_019532961.2	NC_085138.1	92491013	92491879	867	1	forward	uncharacterized protein LOC109404515	8.5	1.21	0.15	0.12
XP_019532984.3	NW_026917258.1	18587	20458	1749	3	forward	zinc finger protein 814	254.25	17.99	2.2	1.74
XP_019532995.3	NC_085138.1	388550572	388569476	1860	4	reverse	uncharacterized protein LOC109404460 isoform X2	3.5	0.23	0.03	0.02
XP_019533007.3	NW_026917258.1	20538	22408	1506	7	reverse	5'-3' exonuclease PLD3	1108.25	91.08	11.12	8.8
XP_019533025.3	NC_085137.1	171862655	171863527	873	1	reverse	uncharacterized protein LOC109404581	278	39.41	4.81	3.81
XP_019533044.3	NC_085137.1	389161829	389163772	1434	4	forward	islet cell autoantigen 1	39.5	3.41	0.42	0.33
XP_019533052.1	NC_085137.1	3978265	3978937	615	2	forward	rRNA-processing protein FCF1 homolog	491	98.81	12.06	9.54
XP_019533059.3	NC_085137.1	171802073	171852429	4365	8	reverse	protein Atossa	255	7.23	0.88	0.7
XP_019533062.1	NC_085137.1	5817782	5818196	300	2	reverse	ATP synthase subunit g, mitochondrial	4368	1802.07	220.02	174.06
XP_019533065.3	NC_085137.1	5732186	5750253	1233	6	forward	acetylcholine receptor subunit alpha-like 1 isoform X3	2023.67	203.14	24.8	19.62
XP_019533076.3	NC_085137.1	5894406	5913388	3948	6	reverse	protein brunelleschi	4063	127.37	15.55	12.3
XP_019533100.3	NC_085137.1	5916420	5924448	990	2	forward	tRNA-splicing endonuclease subunit Sen2	489	61.13	7.46	5.9
XP_019533101.3	NC_085137.1	5924691	5925153	396	2	reverse	COX assembly mitochondrial protein homolog	748	233.79	28.54	22.58
XP_019533115.2	NW_026917179.1	15647	17487	1752	2	forward	uncharacterized protein LOC109404650	1859	131.33	16.03	12.68
XP_019533126.1	NC_085137.1	224803733	224811992	1806	3	reverse	wee1-like protein kinase	998	68.39	8.35	6.61
XP_019533133.3	NC_085137.1	224403877	224408795	2229	4	forward	zinc finger protein 502 isoform X1	247.67	13.75	1.68	1.33
XP_019533134.3	NC_085137.1	224404143	224408795	2031	3	forward	zinc finger protein 502 isoform X2	239.67	14.61	1.78	1.41
XP_019533145.3	NC_085136.1	69631393	69633073	1560	3	reverse	transcription factor grauzone-like	179	14.2	1.73	1.37
XP_019533165.2	NC_085136.1	69967228	69979043	2391	4	reverse	protein sel-1 homolog 1	1858.5	96.2	11.75	9.29
XP_019533172.3	NC_085136.1	69268941	69271196	2064	4	reverse	cleavage and polyadenylation specificity factor 73	1420.5	85.18	10.4	8.23
XP_019533199.2	NC_085136.1	70175840	70177087	1179	2	forward	uncharacterized protein LOC109404730	393	41.26	5.04	3.98
XP_019533200.3	NC_085137.1	259605887	259622264	4734	12	reverse	guanine nucleotide exchange factor subunit Rich	2077.5	54.32	6.63	5.25
XP_019533203.3	NC_085137.1	171654757	171659739	1848	7	forward	leukotriene A-4 hydrolase	753.08	50.44	6.16	4.87
XP_019533219.3	NC_085137.1	510214807	510227156	879	2	forward	chymotrypsinogen B-like	20	2.82	0.34	0.27
XP_019533226.2	NC_085137.1	511499861	511653207	1539	5	reverse	autophagy-related protein 13 homolog isoform X1	3702.5	297.76	36.35	28.76
XP_019533227.2	NC_085137.1	511499861	511585839	1245	4	reverse	autophagy-related protein 13 homolog isoform X2	3459.5	343.92	41.99	33.22
XP_019533229.2	NC_085137.1	171686120	171687445	1326	1	forward	tRNA (adenine(58)-N(1))-methyltransferase non-catalytic subunit TRM6	1429	133.38	16.29	12.88
XP_019533234.1	NC_085137.1	511371463	511464951	1593	8	reverse	sensory neuron membrane protein 2 isoform X2	6.75	0.52	0.06	0.05
XP_019533243.3	NC_085137.1	511120306	511120987	552	3	reverse	adenine phosphoribosyltransferase	59	13.23	1.62	1.28
XP_019533244.1	NC_085137.1	511029184	511087911	849	6	reverse	LHFPL tetraspan subfamily member 3 protein isoform X1	7.21	1.05	0.13	0.1
XP_019533253.3	NC_085137.1	171677575	171685083	978	5	reverse	tRNA pseudouridine synthase-like 1	182	23.03	2.81	2.22
XP_019533258.3	NC_085137.1	69065211	69065901	633	2	reverse	uncharacterized protein LOC109404774	201	39.3	4.8	3.8
XP_019533261.2	NC_085137.1	171659825	171660687	513	4	reverse	uncharacterized protein LOC109404777	24.75	5.97	0.73	0.58
XP_019533273.1	NC_085137.1	171661465	171663740	333	3	reverse	PHD finger-like domain-containing protein 5A	356	132.32	16.16	12.78
XP_019533288.2	NC_085137.1	67181142	67183537	2247	3	reverse	elongation factor G, mitochondrial	1917.5	105.62	12.9	10.2
XP_019533290.3	NC_085137.1	67219939	67229089	1011	4	forward	sorting nexin-20 isoform X1	471.75	57.75	7.05	5.58
XP_019533291.3	NC_085137.1	67219939	67229089	957	4	forward	sorting nexin-21 isoform X2	471.25	60.95	7.44	5.89
XP_019533296.1	NC_085137.1	67865301	67865927	627	1	reverse	V-type proton ATPase 21 kDa proteolipid subunit c''	3586.5	707.97	86.44	68.38
XP_019533297.3	NC_085137.1	67783720	67785325	1539	2	forward	FAD-dependent oxidoreductase domain-containing protein 1	338.5	27.22	3.32	2.63
XP_019533299.3	NC_085137.1	69116640	69117539	819	2	forward	prohibitin 1	3690	557.64	68.08	53.86
XP_019533300.2	NC_085137.1	67790789	67792270	1482	1	forward	probable 26S proteasome non-ATPase regulatory subunit 3	1748.5	146.03	17.83	14.1
XP_019533301.3	NC_085137.1	67869253	67870192	882	2	forward	F-box/LRR-repeat protein 15	321.5	45.12	5.51	4.36
XP_019533303.1	NC_085137.1	69070907	69082072	396	2	forward	large ribosomal subunit protein eL34	43356	13550.8	1654.46	1308.85
XP_019533308.3	NC_085137.1	69092746	69093549	681	3	reverse	vesicle transport through interaction with t-SNAREs homolog 1A	168	30.53	3.73	2.95
XP_019533311.1	NC_085137.1	68203759	68272558	459	4	reverse	troponin C isoform X2	1.25	0.34	0.04	0.03
XP_019533313.3	NC_085137.1	67199892	67202498	1380	4	reverse	zinc finger protein 227	234	20.99	2.56	2.03
XP_019533361.1	NC_085138.1	85466299	85469032	2187	8	forward	glycerol-3-phosphate dehydrogenase, mitochondrial isoform X1	810.25	45.85	5.6	4.43
XP_019533400.3	NC_085136.1	98380961	98382313	972	5	reverse	non-homologous end-joining factor 1-like	432	55.01	6.72	5.31
XP_019533410.2	NC_085137.1	392267865	392268614	507	4	forward	uncharacterized protein LOC109404914	594.5	145.13	17.72	14.02
XP_019533413.3	NC_085137.1	392318175	392319431	474	4	reverse	uncharacterized protein LOC109404916	15	3.92	0.48	0.38
XP_019533415.3	NC_085137.1	391128489	391143918	1491	5	forward	methyl farnesoate epoxidase-like	33	2.74	0.33	0.26
XP_019533443.2	NC_085137.1	390573839	390583527	1380	3	forward	26S proteasome non-ATPase regulatory subunit 12	2061.5	184.89	22.57	17.86
XP_019533447.1	NC_085137.1	393165680	393166278	381	3	reverse	probable small nuclear ribonucleoprotein Sm D1	1750.5	568.65	69.43	54.93
XP_019533448.2	NC_085137.1	393164788	393165145	294	2	forward	uncharacterized protein LOC109404948	56.5	23.79	2.9	2.3
XP_019533453.3	NC_085137.1	390814933	390816215	1197	2	reverse	probable malonyl-CoA-acyl carrier protein transacylase, mitochondrial	581	60.07	7.33	5.8
XP_019533455.3	NC_085137.1	390813416	390814762	1347	1	forward	cytoplasmic tRNA 2-thiolation protein 2	515	47.32	5.78	4.57
XP_019533456.3	NC_085137.1	390905760	390906930	882	5	forward	nitric oxide synthase-interacting protein homolog	415	58.24	7.11	5.62
XP_019533457.3	NC_085137.1	392330215	392331201	561	4	reverse	uncharacterized protein LOC109404955	134	29.56	3.61	2.86
XP_019533498.2	NC_085138.1	203283439	203313343	837	5	reverse	protein sex-lethal isoform X4	255.63	37.8	4.62	3.65
XP_019533501.3	NC_085138.1	203557043	203564680	1710	3	forward	apoptosis-inducing factor 3 isoform X1	753.75	54.56	6.66	5.27
XP_019533518.3	NC_085138.1	204076621	204088418	1173	6	forward	pyruvate dehydrogenase E1 component subunit alpha, mitochondrial	4273.5	450.92	55.05	43.55
XP_019533550.4	NC_085138.1	125591653	125592786	945	3	forward	SAP domain-containing ribonucleoprotein	2447.5	320.55	39.14	30.96
XP_019533563.3	NC_085138.1	124873945	124874644	642	2	forward	uncharacterized protein LOC109405033	2.5	0.48	0.06	0.05
XP_019533582.3	NC_085138.1	125268302	125290597	4977	7	reverse	MYND-type zinc finger-containing chromatin reader Zmynd8 isoform X1	946.25	23.53	2.87	2.27
XP_019533595.1	NC_085137.1	170031137	170031521	318	2	reverse	flexible cuticle protein 12-like	2.5	0.97	0.12	0.09
XP_019533596.3	NC_085138.1	125232898	125251762	1929	4	forward	uncharacterized protein DDB_G0290685 isoform X1	314	20.15	2.46	1.95
XP_019533598.2	NC_085138.1	124815664	124832117	1074	3	reverse	ras-related GTP-binding protein A	1653.5	190.55	23.26	18.41
XP_019533612.2	NC_085136.1	95750504	95752193	1632	2	reverse	uncharacterized protein LOC109405076	35	2.65	0.32	0.26
XP_019533625.2	NC_085136.1	95529416	95532103	876	3	reverse	sesquipedalian-1	761	107.52	13.13	10.39
XP_019533628.2	NC_085136.1	95784310	95804511	1062	3	forward	nucleic acid dioxygenase ALKBH1	267.5	31.18	3.81	3.01
XP_019533629.2	NC_085136.1	95783403	95783919	459	2	reverse	nuclear nucleic acid-binding protein C1D	1105.5	298.1	36.4	28.79
XP_019533630.3	NC_085136.1	95547654	95557137	2055	6	forward	late secretory pathway protein AVL9 homolog	1777.5	107.06	13.07	10.34
XP_019533635.3	NC_085136.1	95735643	95737605	1902	2	forward	protein Spindly	678	44.12	5.39	4.26
XP_019533648.2	NC_085136.1	24549563	24551486	1794	3	forward	DEAD box protein 52 homolog	692.5	47.78	5.83	4.61
XP_019533655.2	NC_085138.1	229155663	229180579	4233	9	reverse	LIM domain kinase 1 isoform X1	902.75	26.4	3.22	2.55
XP_019533661.2	NC_085138.1	229155663	229180579	4140	8	reverse	LIM domain kinase 1 isoform X2	896.25	26.79	3.27	2.59
XP_019533674.3	NC_085137.1	396733077	396733787	711	1	forward	arylalkylamine N-acetyltransferase-like 2	16	2.79	0.34	0.27
XP_019533679.1	NC_085137.1	399700491	399710152	2412	5	reverse	transitional endoplasmic reticulum ATPase TER94	13306	682.78	83.36	65.95
XP_019533693.3	NC_085137.1	400219734	400234886	2250	7	reverse	RNA polymerase II subunit A C-terminal domain phosphatase	1363.5	75	9.16	7.24
XP_019533694.1	NC_085137.1	400218927	400219472	468	2	forward	small ribosomal subunit protein uS17m	887	234.58	28.64	22.66
XP_019533695.2	NC_085137.1	399592489	399642900	1233	6	forward	palmitoyltransferase ZDHHC15 isoform X1	426.63	42.82	5.23	4.14
XP_019533696.2	NC_085137.1	399592489	399642900	1218	6	forward	palmitoyltransferase ZDHHC15 isoform X2	426.63	43.35	5.29	4.19
XP_019533697.2	NC_085137.1	399592489	399629825	1212	6	forward	palmitoyltransferase ZDHHC15 isoform X3	437.38	44.66	5.45	4.31
XP_019533698.2	NC_085137.1	399592489	399629825	1197	6	forward	palmitoyltransferase ZDHHC15 isoform X4	437.38	45.22	5.52	4.37
XP_019533721.1	NC_085137.1	400256075	400257007	873	2	reverse	SAGA-associated factor 29	1251.5	177.43	21.66	17.14
XP_019533732.3	NC_085137.1	400215033	400216401	1254	2	reverse	E3 ubiquitin-protein ligase TRAIP	508	50.14	6.12	4.84
XP_019533733.2	NC_085137.1	399091055	399091996	942	1	reverse	mitochondrial thiamine pyrophosphate carrier	205	26.93	3.29	2.6
XP_019533746.1	NC_085136.1	183337807	183409653	1005	3	forward	uncharacterized protein LOC109405190	526	64.78	7.91	6.26
XP_019533751.3	NC_085136.1	338054778	338056866	1962	3	forward	tetratricopeptide repeat protein 30 homolog	72	4.54	0.55	0.44
XP_019533763.3	NC_085136.1	338085529	338086604	897	4	reverse	uncharacterized protein LOC109405205	7	0.97	0.12	0.09
XP_019533764.3	NC_085136.1	236301	286409	3600	8	reverse	lethal(2) giant larvae protein	1531.13	52.64	6.43	5.08
XP_019533767.2	NC_085136.1	338121950	338132192	1260	4	reverse	adiponectin receptor protein	1068.83	104.99	12.82	10.14
XP_019533769.3	NC_085136.1	338036685	338050462	1503	2	forward	uncharacterized protein LOC109405208 isoform X1	688.5	56.7	6.92	5.48
XP_019533771.3	NC_085136.1	338036685	338050462	1440	3	forward	uncharacterized protein LOC109405208 isoform X2	688.5	59.18	7.23	5.72
XP_019533777.1	NC_085136.1	1422352	1523667	1140	7	forward	homeobox protein abdominal-A homolog isoform X3	3.14	0.34	0.04	0.03
XP_019533784.1	NC_085136.1	1790505	2015970	975	3	forward	homeotic protein ultrabithorax isoform X1	17.25	2.19	0.27	0.21
XP_019533785.1	NC_085136.1	1790505	2015970	924	2	forward	homeotic protein ultrabithorax isoform X2	16.75	2.24	0.27	0.22
XP_019533793.3	NC_085136.1	158741	159226	486	1	forward	tRNA-specific adenosine deaminase 2	376.67	95.93	11.71	9.27
XP_019533795.3	NC_085136.1	338096867	338097954	954	3	reverse	uncharacterized protein LOC109405219	21.5	2.79	0.34	0.27
XP_019533798.3	NC_085136.1	338099482	338113352	741	4	reverse	transmembrane protein 192 isoform X2	360.33	60.19	7.35	5.81
XP_019533802.3	NC_085136.1	399107	443925	1560	5	reverse	fatty-acid amide hydrolase 2	51	4.05	0.49	0.39
XP_019533807.3	NW_026917601.1	14391	16012	1437	4	reverse	spindle assembly abnormal protein 6 homolog	399.5	34.41	4.2	3.32
XP_019533809.3	NC_085136.1	329420	330272	711	3	forward	AN1-type zinc finger protein 2A	2683.5	467.14	57.03	45.12
XP_019533811.2	NC_085136.1	2717906	2762660	1443	5	forward	homeotic protein deformed	13	1.12	0.14	0.11
XP_019533814.3	NC_085136.1	384283	398758	1659	2	forward	uncharacterized protein LOC109405236	22	1.64	0.2	0.16
XP_019533821.3	NC_085138.1	299288578	299289706	1062	2	reverse	uncharacterized protein LOC109405244	3	0.35	0.04	0.03
XP_019533824.3	NC_085138.1	299431919	299480302	7158	18	forward	uncharacterized protein LOC109405247 isoform X2	244.47	4.23	0.52	0.41
XP_019533832.2	NC_085138.1	299494263	299495263	885	3	reverse	exosome complex component RRP4	1174	164.19	20.05	15.86
XP_019533835.1	NC_085138.1	299169542	299269319	1098	6	forward	homeobox protein extradenticle isoform X1	290.5	32.75	4	3.16
XP_019533836.1	NC_085138.1	299169542	299269319	1086	6	forward	homeobox protein extradenticle isoform X2	290	33.05	4.04	3.19
XP_019533842.3	NC_085138.1	299383050	299390037	1656	4	reverse	folylpolyglutamate synthase, mitochondrial	4459	333.26	40.69	32.19
XP_019533845.3	NC_085138.1	299413613	299414829	1140	2	forward	box C/D snoRNA protein 1	1008.5	109.49	13.37	10.58
XP_019533846.3	NC_085138.1	298890574	298891499	729	2	forward	uncharacterized protein LOC109405268 isoform X1	4.1	0.7	0.08	0.07
XP_019533847.3	NC_085138.1	298890801	298891499	699	1	forward	uncharacterized protein LOC109405268 isoform X3	4.1	0.73	0.09	0.07
XP_019533849.2	NC_085138.1	298757665	298758759	915	4	reverse	serine protease Hayan-like isoform X1	5	0.68	0.08	0.07
XP_019533851.3	NC_085138.1	299328901	299369868	705	4	forward	barH-like 1 homeobox protein	1.5	0.26	0.03	0.03
XP_019533886.1	NC_085136.1	171154523	171164279	618	3	reverse	flavin reductase (NADPH)	973.5	194.97	23.8	18.83
XP_019533888.3	NC_085136.1	171109025	171113943	828	3	reverse	mediator of RNA polymerase II transcription subunit 6	177.67	26.56	3.24	2.57
XP_019533897.1	NC_085136.1	170980047	170981875	1449	5	forward	uncharacterized protein LOC109405312	19.5	1.67	0.2	0.16
XP_019533902.2	NC_085136.1	130132013	130132827	738	2	forward	tRNA (guanine-N(7)-)-methyltransferase	1227	205.78	25.12	19.88
XP_019533940.3	NC_085136.1	5198857	5200232	1050	5	reverse	methionyl-tRNA formyltransferase, mitochondrial	137.5	16.21	1.98	1.57
XP_019533946.3	NC_085136.1	5557498	5559060	540	2	reverse	uncharacterized protein LOC109405348	674.75	154.65	18.88	14.94
XP_019533949.3	NC_085138.1	230142329	230156287	684	6	forward	protein GUCD1	195.5	35.38	4.32	3.42
XP_019533950.1	NC_085136.1	6048534	6049685	1152	1	forward	kelch-like protein 40b isoform X1	774.5	83.21	10.16	8.04
XP_019533951.2	NC_085136.1	6049908	6051041	1134	1	forward	kelch-like protein 40a isoform X2	715	78.04	9.53	7.54
XP_019533953.3	NC_085136.1	6122994	6125041	1398	4	reverse	lipoamide acyltransferase component of branched-chain alpha-keto acid dehydrogenase complex, mitochondrial	918	81.27	9.92	7.85
XP_019533965.2	NC_085136.1	5207102	5209869	2502	3	forward	uncharacterized protein LOC109405365 isoform X1	945.08	46.75	5.71	4.52
XP_019533982.3	NC_085136.1	4155569	4156975	1407	1	reverse	NADH-ubiquinone oxidoreductase 49 kDa subunit	4034.5	354.9	43.33	34.28
XP_019533998.3	NW_026917493.1	19470	20853	1320	2	forward	MKI67 FHA domain-interacting nucleolar phosphoprotein	1175.75	110.24	13.46	10.65
XP_019534000.3	NC_085136.1	4191318	4192206	819	2	reverse	non-structural maintenance of chromosomes element 3 homolog	481.5	72.77	8.88	7.03
XP_019534001.1	NC_085136.1	4190677	4191230	435	3	forward	trafficking protein particle complex subunit 1	479	136.29	16.64	13.16
XP_019534002.3	NC_085136.1	4106369	4107249	756	3	reverse	vacuolar-sorting protein SNF8	790	129.34	15.79	12.49
XP_019534012.3	NC_085136.1	307953377	307955317	1059	4	reverse	serine protease hepsin	19	2.22	0.27	0.21
XP_019534015.3	NC_085136.1	307815728	307822555	2310	6	reverse	LIM domain-containing protein jub isoform X1	95.25	5.1	0.62	0.49
XP_019534025.3	NC_085136.1	309659316	309688806	705	3	forward	probable maleylacetoacetate isomerase 2 isoform X1	152	26.68	3.26	2.58
XP_019534026.1	NC_085136.1	309658889	309688806	660	4	forward	probable maleylacetoacetate isomerase 2 isoform X2	136	25.5	3.11	2.46
XP_019534030.3	NC_085136.1	307765633	307766271	639	1	reverse	ADP-ribosylation factor-like protein 6-interacting protein 4	149	28.86	3.52	2.79
XP_019534032.1	NC_085136.1	309392403	309408346	1203	3	reverse	eukaryotic initiation factor 4A-III	4648	478.2	58.39	46.19
XP_019534040.3	NC_085136.1	307744061	307745703	1578	2	forward	zinc finger protein 764	580	45.49	5.55	4.39
XP_019534042.3	NC_085136.1	309757986	309758817	762	2	forward	uncharacterized protein LOC109405433	18	2.92	0.36	0.28
XP_019534053.2	NC_085136.1	310494166	310494621	378	2	reverse	uncharacterized protein LOC109405443	684.5	224.13	27.36	21.65
XP_019534063.3	NC_085136.1	310254636	310271709	1698	7	reverse	presenilin homolog isoform X1	627.83	45.76	5.59	4.42
XP_019534064.3	NC_085136.1	310254636	310271709	1695	7	reverse	presenilin homolog isoform X2	627.83	45.84	5.6	4.43
XP_019534066.3	NC_085136.1	310254636	310271709	1641	7	reverse	presenilin homolog isoform X3	627.83	47.35	5.78	4.57
XP_019534067.2	NC_085136.1	310282330	310282793	402	2	reverse	uncharacterized protein LOC109405452	69.5	21.4	2.61	2.07
XP_019534101.2	NC_085136.1	310501432	310510075	1371	2	forward	G patch domain-containing protein 4	573	51.73	6.32	5
XP_019534102.3	NC_085136.1	310510653	310511518	804	2	reverse	ER membrane protein complex subunit 7 homolog	2236	344.21	42.03	33.25
XP_019534104.3	NC_085136.1	311582844	311594647	1431	5	reverse	protein bric-a-brac 1 isoform X1	200.25	17.32	2.11	1.67
XP_019534105.3	NC_085136.1	311582844	311594647	1413	5	reverse	myb-like protein AA isoform X2	200.25	17.54	2.14	1.69
XP_019534111.1	NC_085138.1	230378715	230379336	564	2	forward	gamma-glutamylcyclotransferase	1365	299.55	36.57	28.93
XP_019534116.2	NC_085136.1	185391353	185406556	834	3	reverse	homeobox protein goosecoid	5	0.74	0.09	0.07
XP_019534117.2	NC_085136.1	184970393	184988207	4458	4	forward	adhesion G protein-coupled receptor A3	809	22.46	2.74	2.17
XP_019534118.2	NC_085136.1	185020825	185047745	4005	12	forward	calpain-D isoform X1	802.5	24.8	3.03	2.4
XP_019534119.2	NC_085136.1	185020825	185047745	2856	11	forward	calpain-D isoform X2	773.5	33.52	4.09	3.24
XP_019534121.3	NC_085138.1	230385881	230395946	3156	9	reverse	uncharacterized protein LOC109405485 isoform X1	1384.67	54.3	6.63	5.24
XP_019534122.2	NC_085136.1	184706211	184768336	5289	10	forward	E3 ubiquitin-protein ligase UBR1 isoform X1	3689.75	86.34	10.54	8.34
XP_019534123.2	NC_085136.1	185274372	185290145	5343	10	forward	transcription elongation factor SPT6	11826	273.95	33.45	26.46
XP_019534142.1	NC_085136.1	184494633	184538259	807	5	forward	tetraspanin-2	460	70.55	8.61	6.81
XP_019534146.2	NC_085138.1	230385881	230395946	2544	7	reverse	uncharacterized protein LOC109405485 isoform X2	1255.17	61.07	7.46	5.9
XP_019534148.1	NC_085136.1	185367214	185374065	1470	6	forward	uncharacterized protein LOC109405502	786.5	66.22	8.09	6.4
XP_019534150.2	NW_026917421.1	73472	96246	1758	2	reverse	uncharacterized protein LOC109405507	1475.5	103.88	12.68	10.03
XP_019534162.3	NC_085136.1	184928603	184938857	2709	2	forward	uncharacterized protein LOC109405519	37.5	1.71	0.21	0.17
XP_019534165.1	NC_085136.1	184390591	184412499	1563	5	reverse	E3 ubiquitin-protein ligase Mdm2	1577	124.88	15.25	12.06
XP_019534182.2	NC_085136.1	183517480	183519279	1800	1	forward	uncharacterized protein LOC109405551	49.75	3.42	0.42	0.33
XP_019534212.3	NC_085137.1	315210340	315225408	3108	3	reverse	polynucleotide 5'-hydroxyl-kinase NOL9	2159.5	86	10.5	8.31
XP_019534217.3	NC_085137.1	142503514	142505747	2100	3	forward	methylcrotonoyl-CoA carboxylase subunit alpha, mitochondrial	539.5	31.8	3.88	3.07
XP_019534239.1	NC_085136.1	184956497	184970021	3606	7	reverse	structural maintenance of chromosomes protein 3	2574.5	88.36	10.79	8.53
XP_019534250.2	NC_085136.1	185057126	185080504	2940	12	reverse	integrator complex subunit 7	1677	70.6	8.62	6.82
XP_019534251.1	NC_085136.1	185304032	185335401	3918	6	reverse	contactin isoform X1	2458.75	77.67	9.48	7.5
XP_019534258.2	NC_085136.1	185221639	185265022	885	5	reverse	protein phosphatase PTC7 homolog	1726	241.38	29.47	23.31
XP_019534264.3	NC_085138.1	230520050	230527288	1134	2	forward	alcohol dehydrogenase class-3	3707	404.6	49.4	39.08
XP_019534268.3	NC_085136.1	185605921	185649689	5934	13	reverse	cadherin-23	670.5	13.98	1.71	1.35
XP_019534269.1	NC_085136.1	184659259	184659906	648	1	forward	NADH-quinone oxidoreductase subunit B 2	5048.5	964.27	117.73	93.14
XP_019534270.1	NC_085136.1	185489269	185596532	1596	9	forward	tachykinin-like peptides receptor 99D	16.5	1.28	0.16	0.12
XP_019534272.1	NC_085136.1	184696313	184699835	585	3	reverse	ADP-ribosylation factor-like protein 6-interacting protein 1	1881.5	398.07	48.6	38.45
XP_019534280.1	NC_085136.1	184328727	184342794	393	3	reverse	thymosin beta	9022.5	2841.49	346.93	274.45
XP_019534300.3	NC_085138.1	230885313	230887058	1200	2	reverse	alcohol dehydrogenase class-3 isoform X1	4	0.41	0.05	0.04
XP_019534319.2	NC_085138.1	140086881	140088007	1068	2	forward	uncharacterized protein LOC109405712	10	1.16	0.14	0.11
XP_019534328.3	NC_085138.1	140524425	140543757	8145	10	reverse	protein pecanex	1857.5	28.23	3.45	2.73
XP_019534354.3	NC_085138.1	116895856	116899637	3351	5	reverse	WD repeat-containing protein on Y chromosome	26	0.96	0.12	0.09
XP_019534360.2	NC_085138.1	116455829	116471047	3369	3	forward	regulator of nonsense transcripts 1 homolog	2668	98.02	11.97	9.47
XP_019534361.3	NC_085138.1	116448208	116451762	3000	4	reverse	poly [ADP-ribose] polymerase	4774	196.96	24.05	19.02
XP_019534362.3	NC_085138.1	116435831	116447901	1530	4	forward	zinc finger protein 615	437.5	35.39	4.32	3.42
XP_019534367.3	NC_085138.1	116404659	116405973	915	4	forward	ER membrane protein complex subunit 2	2988	404.18	49.35	39.04
XP_019534368.3	NC_085138.1	116493723	116495564	1677	2	forward	large ribosomal subunit protein mL65	2874.5	212.15	25.9	20.49
XP_019534369.3	NC_085138.1	116401516	116404187	2451	3	reverse	DNA replication licensing factor Mcm3	5222.5	263.72	32.2	25.47
XP_019534370.2	NC_085138.1	115074204	115075454	1191	2	forward	uncharacterized protein LOC109405759 isoform X1	9.75	1.01	0.12	0.1
XP_019534387.1	NC_085137.1	98586365	98587398	975	2	reverse	uncharacterized protein LOC109405778	13.5	1.71	0.21	0.17
XP_019534390.3	NC_085138.1	283050801	283051637	837	1	reverse	serine-arginine protein 55-like	8.5	1.26	0.15	0.12
XP_019534400.1	NC_085138.1	283594415	283702177	1236	6	reverse	lissencephaly-1 homolog	409.75	41.03	5.01	3.96
XP_019534402.2	NC_085138.1	7873243	7892774	1416	4	reverse	fumarate hydratase, mitochondrial isoform X3	1671.17	146.07	17.83	14.11
XP_019534403.3	NC_085138.1	283844465	283846468	1035	2	forward	probable serine/threonine-protein kinase mps1	1174	140.39	17.14	13.56
XP_019534411.3	NC_085138.1	284474516	284477922	3282	3	reverse	DNA polymerase delta catalytic subunit	558.5	21.06	2.57	2.03
XP_019534413.2	NC_085138.1	284493063	284508946	1863	4	forward	palmitoyltransferase Hip14 isoform X2	740	49.16	6	4.75
XP_019534426.1	NC_085138.1	283869107	283869591	411	2	forward	histone H2A-beta, sperm	1415.5	426.26	52.04	41.17
XP_019534435.3	NC_085138.1	49428782	49431863	2952	3	reverse	elongation factor-like GTPase 1	1374	57.61	7.03	5.56
XP_019534439.2	NC_085138.1	48777605	48779710	1989	3	reverse	SET and MYND domain-containing protein 4	54.5	3.39	0.41	0.33
XP_019534454.1	NC_085138.1	47922917	47934193	732	3	reverse	small ribosomal subunit protein uS3	90101.5	15234.6	1860.04	1471.49
XP_019534455.1	NC_085138.1	47996557	47997357	801	1	forward	large ribosomal subunit protein eL6	355104	54869.8	6699.22	5299.79
XP_019534456.1	NC_085138.1	47834885	47836186	1092	3	reverse	developmentally-regulated GTP-binding protein 2	2932	332.32	40.57	32.1
XP_019534458.2	NC_085138.1	47825546	47834612	663	4	forward	uncharacterized protein LOC109405854	689.5	128.72	15.72	12.43
XP_019534461.1	NC_085138.1	47894859	47909810	1368	5	forward	glycine receptor subunit alpha-2 isoform X1	11	1	0.12	0.1
XP_019534471.2	NC_085137.1	162558462	162560533	1266	6	forward	glutaryl-CoA dehydrogenase, mitochondrial	556.5	54.41	6.64	5.25
XP_019534476.2	NC_085137.1	162483560	162503894	1302	4	forward	homogentisate 1,2-dioxygenase	15	1.43	0.17	0.14
XP_019534477.2	NC_085137.1	162758064	162759014	774	3	reverse	transcription factor A, mitochondrial	505	80.75	9.86	7.8
XP_019534489.2	NC_085137.1	161642542	161642907	366	1	reverse	vitelline membrane protein 15a-3	1	0.34	0.04	0.03
XP_019534490.2	NC_085137.1	161911246	161911912	603	2	reverse	uncharacterized protein LOC109405890	2	0.41	0.05	0.04
XP_019534493.2	NC_085137.1	162254676	162255512	837	1	forward	uncharacterized protein LOC109405893	1	0.15	0.02	0.01
XP_019534512.2	NC_085137.1	161754411	161766749	432	3	forward	uncharacterized protein LOC109405904 isoform X1	8.17	2.34	0.29	0.23
XP_019534519.3	NC_085138.1	230947816	230948400	384	4	forward	uncharacterized protein LOC109405913 isoform X2	1.5	0.48	0.06	0.05
XP_019534522.3	NC_085136.1	170227213	170227641	429	1	forward	uncharacterized protein LOC109405930	19	5.48	0.67	0.53
XP_019534583.3	NC_085138.1	129981508	130005197	4851	9	forward	chitin synthase chs-2 isoform X1	19.3	0.49	0.06	0.05
XP_019534584.3	NC_085138.1	129981508	130005197	4851	9	forward	chitin synthase chs-2 isoform X2	18.3	0.47	0.06	0.05
XP_019534585.1	NC_085138.1	129962011	130005197	4731	9	forward	chitin synthase chs-2 isoform X3	13.97	0.37	0.04	0.04
XP_019534587.3	NC_085138.1	130012209	130056288	738	4	reverse	ubiquitin domain-containing protein 1	657	110.18	13.45	10.64
XP_019534588.2	NC_085138.1	130101153	130102467	834	3	forward	transport and Golgi organization protein 11 isoform X1	1569.25	232.88	28.43	22.49
XP_019534589.2	NC_085138.1	130101153	130102467	822	3	forward	transport and Golgi organization protein 11 isoform X2	1567.75	236.06	28.82	22.8
XP_019534595.2	NC_085138.1	130111137	130112716	1287	4	reverse	cytochrome c oxidase assembly protein COX15 homolog	1385	133.19	16.26	12.86
XP_019534596.4	NC_085138.1	129759763	129765237	741	4	reverse	stromal cell-derived factor 2	2118	353.77	43.19	34.17
XP_019534606.1	NC_085137.1	407448381	407448899	375	3	forward	MICOS complex subunit MIC13 homolog QIL1	1470.5	485.34	59.26	46.88
XP_019534609.3	NC_085137.1	407813011	407813416	336	2	forward	cuticle protein 16.5-like	0	0	0	0
XP_019534610.2	NC_085137.1	407899563	407919495	3192	8	reverse	probable E3 ubiquitin-protein ligase HERC4 isoform X1	778	30.17	3.68	2.91
XP_019534612.2	NC_085137.1	407899563	407919495	3177	8	reverse	probable E3 ubiquitin-protein ligase HERC4 isoform X2	778	30.31	3.7	2.93
XP_019534623.1	NC_085137.1	407458340	407475506	1314	6	reverse	proliferation-associated protein 2G4	11537	1086.7	132.68	104.96
XP_019534625.2	NC_085137.1	407554195	407555079	678	3	reverse	charged multivesicular body protein 5	2679	489.05	59.71	47.24
XP_019534638.1	NC_085137.1	408716720	408717535	816	1	reverse	general transcription factor IIF subunit 2	275.5	41.79	5.1	4.04
XP_019534641.1	NC_085137.1	408738390	408738822	330	2	forward	protein Asterix	522	195.78	23.9	18.91
XP_019534646.2	NC_085137.1	408288489	408291666	1536	5	reverse	zinc finger protein 600	144.5	11.64	1.42	1.12
XP_019534653.2	NC_085137.1	517293568	517294020	453	1	reverse	alpha-N-acetylgalactosamine-specific lectin	0	0	0	0
XP_019534675.2	NC_085137.1	517318323	517331978	2961	3	reverse	E3 ubiquitin-protein ligase Topors	2132.5	89.14	10.88	8.61
XP_019534676.2	NC_085137.1	518147433	518148827	1395	1	reverse	hydroxymethylglutaryl-CoA synthase 1	1153	102.3	12.49	9.88
XP_019534681.1	NC_085137.1	518480121	518481520	1176	4	forward	ras-related GTP-binding protein C	1202.5	126.56	15.45	12.22
XP_019534682.2	NC_085137.1	385157515	385158297	573	4	forward	cyclin-dependent kinase 10	731	157.9	19.28	15.25
XP_019534693.3	NC_085137.1	360029749	360044635	1608	5	reverse	uncharacterized protein LOC109406069	616	47.41	5.79	4.58
XP_019534697.2	NC_085137.1	359866807	359868003	1140	2	reverse	26S proteasome non-ATPase regulatory subunit 4	4891.5	531.07	64.84	51.29
XP_019534713.3	NC_085138.1	172383133	172384564	834	5	forward	trypsin alpha-3 isoform X2	9	1.34	0.16	0.13
XP_019534740.3	NC_085138.1	172783086	172787902	2646	6	reverse	pyruvate dehydrogenase phosphatase regulatory subunit, mitochondrial isoform X1	26.25	1.23	0.15	0.12
XP_019534741.3	NC_085138.1	172783086	172787902	2643	6	reverse	pyruvate dehydrogenase phosphatase regulatory subunit, mitochondrial isoform X2	26.25	1.23	0.15	0.12
XP_019534745.2	NC_085138.1	172728435	172742576	1623	3	reverse	UTP--glucose-1-phosphate uridylyltransferase isoform X1	1305.67	99.57	12.16	9.62
XP_019534747.2	NC_085138.1	172728435	172764196	1539	3	reverse	UTP--glucose-1-phosphate uridylyltransferase isoform X3	1313.17	105.61	12.89	10.2
XP_019534748.3	NC_085137.1	359843324	359844798	1275	4	reverse	probable trafficking protein particle complex subunit 13 homolog	580.5	56.35	6.88	5.44
XP_019534752.1	NC_085138.1	172874878	172880131	573	4	reverse	GTPase HRas	429.08	92.68	11.32	8.95
XP_019534763.1	NC_085137.1	504653753	504656465	1536	3	reverse	uncharacterized protein LOC109406151	1.75	0.14	0.02	0.01
XP_019534767.2	NC_085138.1	173384402	173386223	1356	4	forward	methionine synthase reductase	451.5	41.21	5.03	3.98
XP_019534776.3	NC_085138.1	173312658	173313071	339	2	forward	uncharacterized protein LOC109406163	2	0.73	0.09	0.07
XP_019534793.1	NC_085136.1	337399089	337399618	456	2	reverse	uncharacterized protein LOC109406193	3	0.81	0.1	0.08
XP_019534797.3	NC_085136.1	336682390	336691671	1083	3	forward	hatching enzyme 1.2 isoform X2	5.67	0.65	0.08	0.06
XP_019534799.3	NC_085136.1	336682390	336691046	867	3	forward	zinc metalloproteinase nas-4 isoform X3	12.17	1.74	0.21	0.17
XP_019534802.1	NC_085136.1	337347676	337348140	465	1	forward	uncharacterized protein LOC109406203	0	0	0	0
XP_019534823.3	NC_085136.1	336777886	336779725	1683	3	forward	lysosomal acid glucosylceramidase	768	56.48	6.9	5.46
XP_019534846.1	NC_085138.1	217314211	217340917	1074	5	reverse	4'-phosphopantetheine phosphatase	194.5	22.41	2.74	2.16
XP_019534863.3	NC_085138.1	217990771	218133082	4626	14	forward	chromatin-remodeling ATPase INO80	1318	35.26	4.31	3.41
XP_019534864.2	NC_085138.1	218039601	218042734	1437	7	reverse	putative serine protease K12H4.7	11	0.95	0.12	0.09
XP_019534881.2	NW_026917292.1	12636	20367	2991	2	forward	transient receptor potential channel pyrexia	61.5	2.54	0.31	0.25
[truncated: 21,629 more rows]

## Sheet: C636-3
Name	Sequence Name	Minimum	Maximum	Length	# Intervals	Direction	product	Raw Read Count	Raw Transcript Count	RPKM	TPM
[truncated: 22,953 more rows]

[truncated: 32 more sheets: wMelPop-C636-2, wMelPop-C636-3, C636-DV2-1, C636-DV2-2, C636-DV2-3, wMelPop-C636-DV2-1, wMelPop-C636-DV2-2, wMelPop-C636-DV2-3, wAu(high)-C636-1, wAu(high)-C636-2, wAu(high)-C636-3, wAu(low)-C636-1, wAu(low)-C636-2, wAu(low)-C636-3, wAu(high)-C636-DV2-1, wAu(high)-C636-DV2-2, wAu(high)-C636-DV2-3, wAu(low)-C636-DV2-1, wAu(low)-C636-DV2-2, wAu(low)-C636-DV2-3 …]
