# Supplementary material for: Infections of Aedes Mosquito Cells by Wolbachia Strains wAu and wMelpop Modulate Host Cellular Transcriptomes Differently and Suppress Dengue Viral Replication
Source: Viruses. 2025 Jun 28;17(7):922. doi: 10.3390/v17070922 (PMC12299481; doi:10.3390/v17070922)
Supplement: Supplementary file 1 [file viruses-17-00922-s001.zip › supplemental file S2- Differential Expression (volcano)f.xlsx]

## Sheet: C636 vs wMelPop-C636
Name	Sequence Name	Minimum	Maximum	Length	# Intervals	Direction	Differential Expression Absolute Confidence	Differential Expression Confidence	Differential Expression Log2 Ratio	Differential Expression p-value	product
XP_019525012.3	NC_085138.1	367811596	367811934	339	1	reverse	0	0	NA	NA	uncharacterized protein LOC109397129
XP_019525253.2	NC_085138.1	337225582	337226040	402	2	reverse	0	0	NA	NA	transcriptional regulatory protein AlgP
XP_019527312.2	NC_085138.1	118302190	118302564	375	1	reverse	0	0	NA	NA	ejaculatory bulb-specific protein 3-like
XP_019528477.2	NC_085136.1	251130896	251131458	504	2	reverse	0	0	NA	NA	perlucin-like
XP_019529220.1	NC_085138.1	321573301	321574392	462	2	forward	0	0	NA	NA	cuticle protein 67-like
XP_019529521.2	NC_085137.1	228527872	228536939	363	2	forward	0	0	NA	NA	thyrostimulin alpha-2 subunit-like
XP_019534609.3	NC_085137.1	407813011	407813416	336	2	forward	0	0	NA	NA	cuticle protein 16.5-like
XP_019535416.3	NC_085136.1	61164081	61165265	927	4	forward	0	0	NA	NA	syntaxin-1A homolog
XP_019539142.2	NC_085137.1	503962513	503971906	795	4	reverse	0	0	NA	NA	uncharacterized protein LOC109410063
XP_019546403.1	NC_085137.1	28528642	28528929	288	1	forward	0	0	NA	NA	uncharacterized protein LOC109416798
XP_019550444.2	NC_085137.1	213855286	213856066	717	2	reverse	0	0	NA	NA	uncharacterized protein LOC109420526
XP_019551225.2	NC_085137.1	42322215	42322632	354	2	reverse	0	0	NA	NA	uncharacterized protein LOC109421186
XP_019556814.3	NC_085138.1	439185180	439186863	1497	4	reverse	0	0	NA	NA	chitotriosidase-1-like
XP_019556937.2	NC_085138.1	439324606	439325903	1242	2	forward	0	0	NA	NA	leucine-rich repeat protein soc-2 homolog
XP_019564311.2	NC_085137.1	42299373	42299795	357	2	reverse	0	0	NA	NA	uncharacterized protein LOC109432431
XP_019933527.2	NC_085137.1	317794656	317795471	741	2	reverse	0	0	NA	NA	uncharacterized protein LOC109623423
XP_029707906.2	NC_085136.1	129315570	129318024	1353	8	reverse	0	0	NA	NA	uncharacterized protein LOC115254508
XP_029709291.1	NC_085137.1	131898704	131899345	642	1	forward	0	0	NA	NA	uncharacterized protein LOC115255382
XP_029709424.2	NC_085137.1	213439477	213440287	741	2	forward	0	0	NA	NA	uncharacterized protein LOC109623167
XP_029710189.2	NC_085136.1	115232319	115233812	1494	1	forward	0	0	NA	NA	uncharacterized protein LOC109402189
XP_029710626.1	NC_085136.1	45611983	45612405	423	1	reverse	0	0	NA	NA	uncharacterized protein LOC115256378
XP_029711310.1	NC_085136.1	45302145	45302462	318	1	reverse	0	0	NA	NA	putative uncharacterized protein DDB_G0279653
XP_029711326.1	NC_085136.1	101845569	101846046	378	2	reverse	0	0	NA	NA	uncharacterized protein LOC115256631
XP_029711572.2	NC_085136.1	55226101	55226777	480	4	forward	0	0	NA	NA	LOW QUALITY PROTEIN: carbonic anhydrase 14-like
XP_029712593.1	NC_085136.1	310636871	310641404	2112	5	forward	0	0	NA	NA	uncharacterized protein LOC115257280
XP_029712596.1	NC_085136.1	311440732	311456955	993	8	reverse	0	0	NA	NA	torsin-like protein
XP_029712998.2	NC_085136.1	67460988	67472377	1161	4	forward	0	0	NA	NA	uncharacterized protein LOC115257492
XP_029713225.2	NC_085138.1	269441305	269441942	579	2	forward	0	0	NA	NA	peritrophin-48-like
XP_029713286.2	NC_085138.1	302255476	302257220	1488	3	reverse	0	0	NA	NA	uncharacterized protein LOC115257616
XP_029714095.2	NC_085136.1	297637391	297650070	759	2	forward	0	0	NA	NA	uncharacterized protein LOC115258177
XP_029714328.1	NC_085136.1	109937431	109979262	483	4	forward	0	0	NA	NA	MAL-like protein isoform X3
XP_029715392.1	NC_085138.1	132313327	132318076	402	3	reverse	0	0	NA	NA	uncharacterized protein LOC115258992
XP_029715745.1	NC_085138.1	286935231	286943468	429	3	forward	0	0	NA	NA	uncharacterized protein LOC115253781
XP_029716992.2	NC_085136.1	21078670	21087253	2550	5	reverse	0	0	NA	NA	uncharacterized protein LOC115260202
XP_029718180.2	NC_085138.1	7381119	7383021	1326	3	forward	0	0	NA	NA	uncharacterized protein LOC115260959
XP_029720649.2	NC_085137.1	153194856	153197105	1662	4	forward	0	0	NA	NA	uncharacterized protein LOC115262413
XP_029721931.1	NC_085137.1	361395760	361396834	471	4	reverse	0	0	NA	NA	uncharacterized protein LOC115263147
XP_029722888.2	NC_085136.1	207540064	207545564	2997	3	forward	0	0	NA	NA	uncharacterized protein LOC115263741 isoform X1
XP_029723084.1	NW_026917013.1	65970	66500	531	1	forward	0	0	NA	NA	octapeptide-repeat protein T2-like
XP_029724104.2	NC_085136.1	61286529	61287254	612	2	reverse	0	0	NA	NA	uncharacterized protein LOC115264501
XP_029725075.2	NC_085136.1	331616909	331618435	1527	1	forward	0	0	NA	NA	uncharacterized protein LOC115265015
XP_029725266.1	NC_085137.1	513791843	513792304	462	1	reverse	0	0	NA	NA	uncharacterized protein LOC115265151
XP_029726708.1	NC_085137.1	463590751	463591673	858	2	reverse	0	0	NA	NA	vasorin
XP_029726711.1	NC_085137.1	463614379	463616412	2034	1	forward	0	0	NA	NA	leucine-rich repeat and death domain-containing protein 1
XP_029727597.1	NC_085137.1	463673776	463674862	924	3	forward	0	0	NA	NA	protein flightless-1-like
XP_029727972.1	NC_085138.1	158201322	158201822	501	1	forward	0	0	NA	NA	uncharacterized protein LOC115266148
XP_029728023.2	NC_085137.1	465733701	465734571	810	2	reverse	0	0	NA	NA	chondroadherin-like protein
XP_029728062.1	NC_085136.1	160735283	160741545	303	3	reverse	0	0	NA	NA	uncharacterized protein LOC109427689
XP_029729934.1	NC_085136.1	114968909	114970387	1479	1	reverse	0	0	NA	NA	uncharacterized protein LOC115267201
XP_029731862.2	NC_085138.1	438799679	439062304	444	3	forward	0	0	NA	NA	uncharacterized protein LOC115268069
XP_029732255.2	NC_085138.1	442453964	442455275	1251	2	forward	0	0	NA	NA	uncharacterized protein LOC115268390
XP_029732810.2	NC_085137.1	408418566	408419538	855	3	forward	0	0	NA	NA	uncharacterized protein LOC115268786 isoform X1
XP_029732811.2	NC_085137.1	408418509	408419538	849	4	forward	0	0	NA	NA	uncharacterized protein LOC115268786 isoform X2
XP_029733197.1	NC_085136.1	71753663	71754173	438	2	reverse	0	0	NA	NA	uncharacterized protein LOC115269042
XP_029734537.2	NC_085137.1	103661840	103662509	540	3	forward	0	0	NA	NA	uncharacterized protein LOC115269881 isoform X2
XP_029736105.2	NC_085137.1	397733640	397747995	1611	4	forward	0	0	NA	NA	uncharacterized protein LOC115270908
XP_029736119.2	NC_085137.1	326951048	326953760	1680	4	reverse	0	0	NA	NA	uncharacterized protein LOC115270923
XP_062698391.1	NC_085138.1	194914486	194915480	939	2	forward	0	0	NA	NA	uncharacterized protein LOC134284104
XP_062698392.1	NC_085138.1	194920464	194921458	939	2	forward	0	0	NA	NA	uncharacterized protein LOC134284106
XP_062698401.1	NC_085136.1	334071500	334072407	600	2	forward	0	0	NA	NA	uncharacterized protein LOC134284110
XP_062698440.1	NC_085138.1	379113227	379113973	747	1	forward	0	0	NA	NA	dentin sialophosphoprotein-like
XP_062698574.1	NC_085136.1	337293367	337294097	465	2	reverse	0	0	NA	NA	uncharacterized protein LOC134284173
XP_062698763.1	NC_085138.1	321697417	321698778	1362	1	forward	0	0	NA	NA	YLP motif-containing protein 1-like
XP_062698823.1	NC_085138.1	132031171	132031879	654	2	reverse	0	0	NA	NA	uncharacterized protein LOC134284214
XP_062698831.1	NC_085138.1	326753230	326763078	2691	3	forward	0	0	NA	NA	uncharacterized protein LOC134284219 isoform X1
XP_062698832.1	NC_085138.1	326748791	326763078	2646	4	forward	0	0	NA	NA	uncharacterized protein LOC134284219 isoform X2
XP_062698833.1	NC_085138.1	326748791	326763078	2124	3	forward	0	0	NA	NA	uncharacterized protein LOC134284219 isoform X3
XP_062698930.1	NC_085138.1	124044353	124045332	921	2	forward	0	0	NA	NA	uncharacterized protein LOC134284239
XP_062698945.1	NC_085138.1	52485814	52486287	474	1	forward	0	0	NA	NA	myb-like protein D
XP_062698983.1	NC_085138.1	175507789	175508736	948	1	forward	0	0	NA	NA	uncharacterized protein LOC134284257
XP_062699083.1	NC_085138.1	339781484	339785255	1665	5	forward	0	0	NA	NA	uncharacterized protein LOC115270443
XP_062699146.1	NC_085138.1	419564619	419565455	837	1	forward	0	0	NA	NA	probable serine/threonine-protein kinase clkA
XP_062699147.1	NC_085138.1	419566146	419566727	582	1	forward	0	0	NA	NA	uncharacterized protein DDB_G0287625-like
XP_062699247.1	NW_026916647.1	13893	14719	783	2	reverse	0	0	NA	NA	uncharacterized protein LOC134284434
XP_062699255.1	NC_085136.1	36349069	36349614	546	1	reverse	0	0	NA	NA	uncharacterized protein LOC134284425
XP_062699276.1	NW_026916760.1	183	862	549	2	forward	0	0	NA	NA	uncharacterized protein LOC134284442
XP_062699296.1	NW_026916912.1	44298	44972	606	2	reverse	0	0	NA	NA	testis-specific gene A8 protein-like
XP_062699433.1	NW_026917012.1	39995	40715	396	2	forward	0	0	NA	NA	exonuclease mut-7 homolog
XP_062699492.1	NW_026917053.1	12147	24455	759	2	reverse	0	0	NA	NA	uncharacterized protein LOC134284531
XP_062699874.1	NW_026917440.1	2660	4144	1053	7	reverse	0	0	NA	NA	uncharacterized protein LOC134284718
XP_062700019.1	NW_026917605.1	177	2171	438	2	forward	0	0	NA	NA	uncharacterized protein LOC134284774
XP_062700021.1	NW_026917608.1	672	1331	660	1	reverse	0	0	NA	NA	protein qua-1-like
XP_062700024.1	NW_026917620.1	17512	17921	312	2	forward	0	0	NA	NA	uncharacterized protein LOC134284778
XP_062700051.1	NW_026917665.1	10072	11777	1518	4	reverse	0	0	NA	NA	uncharacterized protein LOC134284790
XP_062700052.1	NW_026917665.1	32781	34486	1518	4	forward	0	0	NA	NA	uncharacterized protein LOC134284791
XP_062700432.1	NC_085136.1	45607297	45608334	1038	1	reverse	0	0	NA	NA	uncharacterized protein LOC109402673
XP_062700584.1	NC_085136.1	53736758	53738422	1608	2	reverse	0	0	NA	NA	uncharacterized protein LOC134284955 isoform X1
XP_062700589.1	NC_085136.1	53736758	53738422	1545	3	reverse	0	0	NA	NA	uncharacterized protein LOC134284955 isoform X2
XP_062700625.1	NC_085136.1	61257371	61258582	1014	4	forward	0	0	NA	NA	uncharacterized protein LOC134284966
XP_062700631.1	NC_085136.1	62030195	62063091	1365	7	reverse	0	0	NA	NA	uncharacterized protein LOC115254442 isoform X1
XP_062700632.1	NC_085136.1	62030195	62063016	1290	7	reverse	0	0	NA	NA	uncharacterized protein LOC115254442 isoform X2
XP_062700633.1	NC_085136.1	62030195	62034270	1248	6	reverse	0	0	NA	NA	uncharacterized protein LOC115254442 isoform X3
XP_062700634.1	NC_085136.1	62030195	62034228	1206	6	reverse	0	0	NA	NA	uncharacterized protein LOC115254442 isoform X4
XP_062700635.1	NC_085136.1	62030548	62063091	1050	7	reverse	0	0	NA	NA	uncharacterized protein LOC115254442 isoform X5
XP_062700636.1	NC_085136.1	62783582	62787031	3450	1	forward	0	0	NA	NA	uncharacterized protein LOC134284969
XP_062700760.1	NC_085136.1	26617659	26643250	2031	6	forward	0	0	NA	NA	uncharacterized protein LOC115269146
XP_062700816.1	NC_085136.1	72827453	72828463	1011	1	reverse	0	0	NA	NA	uncharacterized protein LOC134285006
XP_062700830.1	NC_085136.1	74516175	74516775	537	2	forward	0	0	NA	NA	complement C1r subcomponent-like
XP_062700982.1	NC_085136.1	89529374	89531453	2025	2	reverse	0	0	NA	NA	uncharacterized protein LOC134285044 isoform X1
XP_062700983.1	NC_085136.1	89529374	89531312	1884	2	reverse	0	0	NA	NA	uncharacterized protein LOC134285044 isoform X2
XP_062701172.1	NC_085136.1	109937431	109974431	489	4	forward	0	0	NA	NA	uncharacterized protein LOC109433005 isoform X2
XP_062701200.1	NC_085136.1	115094638	115096137	1500	1	reverse	0	0	NA	NA	uncharacterized protein LOC134285125
XP_062701619.1	NC_085136.1	159572921	159573973	993	2	reverse	0	0	NA	NA	uncharacterized protein LOC115270124
XP_062701841.1	NC_085136.1	93472262	93473011	609	3	reverse	0	0	NA	NA	uncharacterized protein LOC134285301 isoform X1
XP_062701846.1	NC_085136.1	93472262	93473011	603	3	reverse	0	0	NA	NA	uncharacterized protein LOC134285301 isoform X2
XP_062701853.1	NC_085136.1	93472374	93473011	501	3	reverse	0	0	NA	NA	uncharacterized protein LOC134285301 isoform X3
XP_062701879.1	NC_085136.1	178286910	178287884	975	1	forward	0	0	NA	NA	probable ATP-dependent RNA helicase ddx42
XP_062701988.1	NC_085136.1	186586261	186586948	618	2	reverse	0	0	NA	NA	uncharacterized protein LOC134285379
XP_062702054.1	NC_085136.1	101935024	101935464	354	2	reverse	0	0	NA	NA	uncharacterized protein LOC134285410
XP_062702150.1	NC_085136.1	207540064	207545564	2937	4	forward	0	0	NA	NA	uncharacterized protein LOC115263741 isoform X2
XP_062702166.1	NC_085136.1	209328065	209334298	6234	1	forward	0	0	NA	NA	uncharacterized protein LOC134285450
XP_062702775.1	NC_085136.1	126762403	126762981	579	1	forward	0	0	NA	NA	uncharacterized transmembrane protein DDB_G0289901-like
XP_062703104.1	NC_085136.1	254146611	254147126	408	3	forward	0	0	NA	NA	LOW QUALITY PROTEIN: protein TsetseEP-like
XP_062703105.1	NC_085136.1	310194737	310196689	1953	1	reverse	0	0	NA	NA	uncharacterized protein LOC134285737
XP_062703148.1	NC_085136.1	313801310	313804566	2331	5	forward	0	0	NA	NA	uncharacterized protein LOC115264092
XP_062703323.1	NC_085136.1	330325816	330335841	3285	9	forward	0	0	NA	NA	uncharacterized protein LOC134285786
XP_062703448.1	NC_085136.1	157369248	157370159	912	1	forward	0	0	NA	NA	uncharacterized protein LOC134285839
XP_062703468.1	NC_085137.1	155915965	155916258	294	1	forward	0	0	NA	NA	vitelline membrane protein 15a-2-like
XP_062703659.1	NC_085137.1	84578082	84581046	2892	2	forward	0	0	NA	NA	uncharacterized protein LOC134286105
XP_062703694.1	NC_085137.1	102434556	102435677	1122	1	reverse	0	0	NA	NA	uncharacterized protein LOC134286138
XP_062703737.1	NC_085137.1	119105138	119105776	639	1	forward	0	0	NA	NA	M protein, serotype 6-like
XP_062703939.1	NC_085137.1	213899364	213900137	702	2	forward	0	0	NA	NA	uncharacterized protein LOC134286346
XP_062703951.1	NC_085137.1	217422806	217424332	1527	1	reverse	0	0	NA	NA	uncharacterized protein LOC134286356
XP_062704018.1	NC_085137.1	244457876	244458427	552	1	reverse	0	0	NA	NA	uncharacterized protein LOC134286425
XP_062704022.1	NC_085137.1	245238910	245239320	411	1	forward	0	0	NA	NA	antifreeze protein Maxi-like
XP_062704023.1	NC_085137.1	245239360	245240034	675	1	forward	0	0	NA	NA	uncharacterized protein LOC134286430
XP_062704024.1	NC_085137.1	245240055	245240978	840	2	forward	0	0	NA	NA	uncharacterized protein LOC134286431
XP_062704056.1	NC_085137.1	250612840	250613337	498	1	reverse	0	0	NA	NA	uncharacterized protein LOC134286460
XP_062704154.1	NC_085137.1	272440876	272441247	372	1	forward	0	0	NA	NA	uncharacterized protein LOC134286545
XP_062704166.1	NC_085137.1	194592046	194592633	588	1	reverse	0	0	NA	NA	sericin-2-like
XP_062704267.1	NC_085137.1	293560013	293560606	594	1	forward	0	0	NA	NA	uncharacterized protein LOC134286639
XP_062704572.1	NC_085137.1	431487945	431488991	1047	1	forward	0	0	NA	NA	uncharacterized protein LOC134286890
XP_062704575.1	NC_085137.1	434269204	434269716	513	1	reverse	0	0	NA	NA	uncharacterized protein DDB_G0292186-like
XP_062704703.1	NC_085137.1	213894158	213894926	702	2	reverse	0	0	NA	NA	uncharacterized protein LOC134287007
XP_062704704.1	NC_085137.1	213895217	213895997	717	2	forward	0	0	NA	NA	uncharacterized protein LOC134283959
XP_062704751.1	NC_085137.1	235765172	235765711	465	2	forward	0	0	NA	NA	uncharacterized protein LOC115262437
XP_062704764.1	NC_085137.1	245297809	245299335	1527	1	reverse	0	0	NA	NA	uncharacterized protein LOC134287072
XP_062704844.1	NC_085137.1	326942195	326948336	1296	7	forward	0	0	NA	NA	uncharacterized protein LOC115269937 isoform X1
XP_062704845.1	NC_085137.1	326942195	326947992	753	6	forward	0	0	NA	NA	uncharacterized protein LOC115269937 isoform X2
XP_062704846.1	NC_085137.1	326942195	326948056	561	5	forward	0	0	NA	NA	uncharacterized protein LOC115269937 isoform X3
XP_062704847.1	NC_085137.1	326942195	326945197	516	5	forward	0	0	NA	NA	uncharacterized protein LOC115269937 isoform X4
XP_062704922.1	NC_085137.1	388305512	388305961	450	1	reverse	0	0	NA	NA	prostatic spermine-binding protein-like
XP_062704943.1	NC_085136.1	253788410	253789159	693	2	forward	0	0	NA	NA	uncharacterized protein LOC134287313
XP_062705148.1	NC_085137.1	446892388	446894469	2082	1	forward	0	0	NA	NA	uncharacterized protein LOC134287393
XP_062705312.1	NC_085136.1	278028307	278028812	381	3	forward	0	0	NA	NA	uncharacterized protein LOC134287472
XP_062705344.1	NC_085137.1	27712766	27721685	1416	6	reverse	0	0	NA	NA	uncharacterized protein LOC115262123 isoform X1
XP_062705346.1	NC_085137.1	27712766	27719638	1401	6	reverse	0	0	NA	NA	uncharacterized protein LOC115262123 isoform X2
XP_062705382.1	NC_085137.1	504490977	504495339	2019	6	reverse	0	0	NA	NA	uncharacterized protein LOC115265159 isoform X1
XP_062705384.1	NC_085137.1	504490977	504495204	1884	6	reverse	0	0	NA	NA	uncharacterized protein LOC115265159 isoform X2
XP_062705385.1	NC_085137.1	504492050	504495339	1398	5	reverse	0	0	NA	NA	uncharacterized protein LOC115265159 isoform X3
XP_062705388.1	NC_085137.1	31488767	31490577	1677	3	forward	0	0	NA	NA	prostasin-like
XP_062705474.1	NC_085137.1	38271941	38272509	501	2	forward	0	0	NA	NA	uncharacterized protein LOC115256249
XP_062705560.1	NC_085136.1	290352841	290353212	291	2	forward	0	0	NA	NA	uncharacterized protein LOC134287560
XP_062705641.1	NC_085137.1	48863592	48865607	2016	1	reverse	0	0	NA	NA	uncharacterized protein LOC134287586
XP_062705723.1	NC_085136.1	300780467	300781282	750	2	forward	0	0	NA	NA	uncharacterized protein LOC109403417
XP_062705973.1	NC_085136.1	305620315	305621928	1614	1	forward	0	0	NA	NA	uncharacterized protein LOC134287644
XP_062706006.1	NC_085136.1	306245667	306246839	1173	1	forward	0	0	NA	NA	protein starmaker-like
XP_062706225.1	NC_085136.1	312341726	312342829	1104	1	forward	0	0	NA	NA	uncharacterized protein LOC134287700
XP_062706511.1	NC_085137.1	379821949	379822554	606	1	reverse	0	0	NA	NA	uncharacterized protein LOC134287741
XP_062706547.1	NC_085137.1	142604495	142605685	1191	1	reverse	0	0	NA	NA	uncharacterized protein LOC134287746
XP_062706904.1	NC_085136.1	332811464	332811927	402	2	reverse	0	0	NA	NA	uncharacterized protein LOC134287858
XP_062707236.1	NC_085137.1	228907691	228908470	780	1	forward	0	0	NA	NA	uncharacterized protein LOC134287946
XP_062707329.1	NC_085137.1	233784181	233785356	1176	1	forward	0	0	NA	NA	uncharacterized protein LOC134287969
XP_062707820.1	NC_085136.1	19096144	19096965	822	1	reverse	0	0	NA	NA	uncharacterized protein LOC134288102
XP_062707880.1	NC_085136.1	21090982	21107482	2550	5	forward	0	0	NA	NA	uncharacterized protein LOC115260201
XP_062708069.1	NC_085137.1	293536910	293539523	2547	2	forward	0	0	NA	NA	uncharacterized protein LOC115265112 isoform X1
XP_062708070.1	NC_085137.1	293538303	293539523	1221	1	forward	0	0	NA	NA	uncharacterized protein LOC115265112 isoform X2
XP_062709655.1	NC_085137.1	436595563	436596702	1140	1	forward	0	0	NA	NA	uncharacterized protein LOC109406423 isoform X1
XP_062710070.1	NC_085136.1	5032774	5033710	879	2	forward	0	0	NA	NA	uncharacterized protein LOC134288646
XP_062710304.1	NC_085137.1	496129415	496132598	1116	2	reverse	0	0	NA	NA	uncharacterized protein LOC134288691
XP_062710377.1	NC_085137.1	79636375	79638873	2499	1	forward	0	0	NA	NA	uncharacterized protein LOC134288709
XP_062710681.1	NC_085136.1	98683467	98684006	540	1	forward	0	0	NA	NA	uncharacterized protein LOC134288810
XP_062710713.1	NC_085137.1	321025754	321026950	1137	2	reverse	0	0	NA	NA	uncharacterized protein LOC115254807
XP_062710809.1	NC_085136.1	104557621	104558176	462	3	reverse	0	0	NA	NA	uncharacterized protein LOC134288894
XP_062710853.1	NC_085137.1	491250966	491252309	111	2	forward	0	0	NA	NA	uncharacterized protein LOC134288939
XP_062710885.1	NC_085137.1	86594287	86594820	372	2	reverse	0	0	NA	NA	uncharacterized protein LOC115264733
XP_062710896.1	NC_085136.1	109181329	109182636	1059	4	reverse	0	0	NA	NA	uncharacterized protein LOC134288971
XP_062711094.1	NC_085136.1	121771248	121774199	2952	1	forward	0	0	NA	NA	uncharacterized protein LOC134289304
XP_062711175.1	NC_085136.1	127270134	127272929	582	4	reverse	0	0	NA	NA	uncharacterized protein LOC134289406
XP_062711249.1	NC_085138.1	304417825	304418391	567	1	forward	0	0	NA	NA	uncharacterized protein LOC115257365
XP_062711400.1	NC_085136.1	135852793	135853167	375	1	forward	0	0	NA	NA	uncharacterized protein LOC134289520
XP_062711451.1	NC_085136.1	137111158	137112054	852	2	forward	0	0	NA	NA	uncharacterized protein LOC134289531
XP_062711643.1	NC_085138.1	373342079	373342911	591	4	reverse	0	0	NA	NA	uncharacterized protein LOC134289599
XP_062711732.1	NC_085136.1	147509904	147510328	351	2	forward	0	0	NA	NA	uncharacterized protein LOC134289617
XP_062712006.1	NC_085138.1	6952926	6953933	1008	1	reverse	0	0	NA	NA	uncharacterized protein LOC109402925
XP_062712338.1	NC_085138.1	12337248	12337610	363	1	reverse	0	0	NA	NA	uncharacterized protein LOC134289806
XP_062712665.1	NC_085138.1	445168446	445170299	1731	3	reverse	0	0	NA	NA	uncharacterized protein LOC115268078
XP_062713026.1	NC_085138.1	146756814	146758700	1311	5	forward	0	0	NA	NA	uncharacterized protein LOC115261199
XP_062713042.1	NC_085138.1	74799743	74800729	987	1	forward	0	0	NA	NA	uncharacterized protein LOC134290071
XP_062713131.1	NC_085138.1	3388170	3391986	1263	4	reverse	0	0	NA	NA	uncharacterized protein LOC134290111
XP_062713159.1	NC_085138.1	13910659	13911177	519	1	forward	0	0	NA	NA	uncharacterized protein LOC134290135
XP_062713161.1	NC_085138.1	17912296	17913210	915	1	reverse	0	0	NA	NA	sperm acrosomal protein FSA-ACR.1-like
XP_062713213.1	NC_085138.1	35028043	35035122	237	4	reverse	0	0	NA	NA	uncharacterized protein LOC134290170
XP_062713266.1	NC_085138.1	62056706	62058408	360	3	reverse	0	0	NA	NA	serine-rich 25 kDa antigen protein-like
XP_062713267.1	NC_085138.1	62073290	62076194	111	2	reverse	0	0	NA	NA	uncharacterized protein LOC134290211
XP_062713429.1	NC_085138.1	113298408	113299442	1035	1	reverse	0	0	NA	NA	uncharacterized protein LOC134290330
XP_062713517.1	NC_085138.1	149660570	149669008	879	10	forward	0	0	NA	NA	putative uncharacterized protein ENSP00000383309
XP_062713523.1	NC_085138.1	152244842	152245303	462	1	reverse	0	0	NA	NA	uncharacterized protein LOC134290401
XP_062713703.1	NC_085138.1	207347012	207361139	1218	3	reverse	0	0	NA	NA	uncharacterized protein LOC134290558
XP_062713839.1	NC_085138.1	245653163	245654618	1287	3	reverse	0	0	NA	NA	uncharacterized protein LOC134290676
XP_062713840.1	NC_085138.1	245796619	245798424	1449	4	reverse	0	0	NA	NA	uncharacterized protein LOC134290678
XP_062714007.1	NC_085138.1	318018953	318020041	1089	1	forward	0	0	NA	NA	uncharacterized protein LOC134290818
XP_062714144.1	NC_085138.1	371350355	371350927	573	1	forward	0	0	NA	NA	uncharacterized protein LOC134290929
XP_062714154.1	NC_085138.1	373633826	373636116	1575	2	forward	0	0	NA	NA	uncharacterized protein LOC134290937
XP_062714210.1	NC_085138.1	395043772	395044701	930	1	reverse	0	0	NA	NA	uncharacterized protein LOC134290985
XP_062714347.1	NC_085138.1	445258588	445261034	588	3	forward	0	0	NA	NA	uncharacterized protein LOC115268212
XP_062714415.1	NC_085138.1	124050192	124054773	747	5	reverse	0	0	NA	NA	uncharacterized protein LOC134291112
XP_062714416.1	NC_085138.1	124041460	124042251	651	3	forward	0	0	NA	NA	uncharacterized protein LOC134291113
XP_062714493.1	NC_085136.1	222586130	222587878	1749	1	forward	0	0	NA	NA	uncharacterized protein LOC134291145
XP_062714518.1	NC_085138.1	274388679	274389530	852	1	reverse	0	0	NA	NA	uncharacterized protein LOC134291159
XP_062714792.1	NC_085136.1	233536840	233567427	459	3	forward	0	0	NA	NA	uncharacterized protein LOC134291283
XP_062715056.1	NC_085138.1	222243868	222245819	1323	3	reverse	0	0	NA	NA	uncharacterized protein LOC115255860
XP_062715169.1	NC_085138.1	306266280	306266824	354	2	reverse	0	0	NA	NA	uncharacterized protein LOC115267436
XP_062715192.1	NC_085138.1	153400754	153401497	684	2	reverse	0	0	NA	NA	uncharacterized protein LOC115264681
XP_062715593.1	NC_085136.1	259190564	259191142	579	1	forward	0	0	NA	NA	probable DNA repair protein RAD50
XP_062715783.1	NC_085138.1	241986097	241993087	1179	6	reverse	0	0	NA	NA	uncharacterized protein LOC115260973 isoform X1
XP_062715784.1	NC_085138.1	241986671	241993087	846	5	reverse	0	0	NA	NA	uncharacterized protein LOC115260973 isoform X2
XP_062715806.1	NC_085138.1	242366612	242375574	1407	8	reverse	0	0	NA	NA	uncharacterized protein LOC115257164
XP_062715820.1	NC_085138.1	355291207	355292346	1140	1	forward	0	0	NA	NA	LOW QUALITY PROTEIN: uncharacterized protein LOC134291716
XP_062715883.1	NC_085136.1	273179814	273180671	858	1	forward	0	0	NA	NA	uncharacterized protein LOC134291750
XP_062715889.1	NC_085136.1	273471854	273473246	924	5	reverse	0	0	NA	NA	uncharacterized protein LOC115259751
XP_062716070.1	NC_085138.1	380193075	380193687	552	2	forward	0	0	NA	NA	uncharacterized protein LOC134291833
XP_062716311.1	NC_085138.1	159165351	159166862	1452	2	reverse	0	0	NA	NA	uncharacterized protein LOC115264863
XP_062716571.1	NC_085136.1	297829862	297830452	591	1	forward	0	0	NA	NA	uncharacterized protein LOC134291992
XP_062716794.1	NC_085138.1	431322313	431323364	996	2	forward	0	0	NA	NA	uncharacterized protein LOC109621425
XP_062717207.1	NC_085138.1	12328795	12329157	363	1	forward	0	0	NA	NA	uncharacterized protein LOC134292236
XP_019556862.2	NC_085138.1	444836889	444838062	474	3	reverse	69.67	69.67	9.16248	2.12668e-73	MD-2-related lipid-recognition protein
XP_062716833.1	NC_085138.1	31551104	31585273	1266	5	reverse	65.47	65.47	8.10482	3.57338e-69	protein tweety-2
XP_062713208.1	NC_085138.1	31681885	31744790	1065	6	reverse	36.71	36.71	7.83244	5.51756e-40	uncharacterized protein LOC134290167
XP_019529654.3	NC_085138.1	243537924	243538495	513	2	reverse	40.96	40.96	7.30843	2.49061e-44	uncharacterized protein LOC109401538
XP_029733747.2	NC_085136.1	305936212	305952730	483	3	reverse	52.75	52.75	7.29988	2.37545e-56	ecdysteroid-regulated 16 kDa protein
XP_062707303.1	NC_085137.1	231611250	231619056	1356	6	forward	64.77	64.77	7.17859	1.87857e-68	neuronal acetylcholine receptor subunit alpha-4-like
XP_062705378.1	NC_085137.1	504193338	504194280	744	4	forward	73.61	73.61	6.96692	1.98805e-77	uncharacterized protein LOC134287508
XP_062700629.1	NC_085136.1	61427920	61537484	2022	3	reverse	36.89	36.89	6.90703	3.568e-40	transcription factor SOX-8-like
XP_029710561.2	NC_085136.1	73977804	73981316	1098	2	forward	19.14	19.14	6.26617	7.24433e-22	heparan sulfate glucosamine 3-O-sulfotransferase 6
XP_029712602.2	NC_085136.1	309316831	309335240	1566	4	reverse	127.18	127.18	6.17893	1.95891e-131	probable cytochrome P450 304a1
XP_029731872.2	NC_085138.1	440471410	441082115	7890	13	forward	15.28	15.28	6.09239	7.70406e-18	teneurin-m isoform X6
XP_029731873.2	NC_085138.1	440471410	441082115	7863	12	forward	15.28	15.28	6.09239	7.70406e-18	teneurin-m isoform X7
XP_029727892.1	NC_085138.1	157012667	157014678	1239	4	reverse	17.27	17.27	6.06325	6.4406e-20	uncharacterized protein LOC109422709
XP_029714587.2	NC_085137.1	179695958	179794193	480	3	reverse	28.68	28.68	6.02386	9.56179e-32	uncharacterized protein LOC109622823
XP_029731865.2	NC_085138.1	440471410	441082115	9549	13	forward	15.21	15.21	6.01272	9.00428e-18	teneurin-m isoform X1
XP_029731867.2	NC_085138.1	440471410	441082115	9522	12	forward	15.21	15.21	6.01272	9.00428e-18	teneurin-m isoform X2
XP_062712589.1	NC_085138.1	440658707	441082115	9465	13	forward	15.12	15.12	5.99979	1.13518e-17	teneurin-m isoform X4
XP_029731868.2	NC_085138.1	440593039	441082115	9492	13	forward	15.07	15.07	5.99389	1.2835e-17	teneurin-m isoform X3
XP_029731871.2	NC_085138.1	440728380	441082115	9399	12	forward	15.06	15.06	5.9927	1.3158e-17	teneurin-m isoform X5
XP_019536532.2	NC_085137.1	504038933	504039874	744	4	forward	22.87	22.87	5.915	9.94862e-26	uncharacterized protein LOC109407823 isoform X1
XP_062710446.1	NC_085137.1	504038933	504039874	741	4	forward	22.87	22.87	5.915	9.94862e-26	uncharacterized protein LOC109407823 isoform X2
XP_019537594.2	NC_085137.1	322140967	322142528	873	4	forward	71.08	71.08	5.76297	8.03896e-75	uncharacterized protein LOC109408684
XP_062701967.1	NC_085136.1	186166699	186181431	1056	5	forward	23.48	23.48	5.74188	2.07644e-26	cyclin-dependent kinase-like 1 isoform X3
XP_019557994.3	NC_085138.1	326553458	326572766	642	4	forward	22.96	22.96	5.70882	7.96651e-26	prisilkin-39 isoform X1
XP_029721165.2	NC_085138.1	326553458	326572766	639	4	forward	22.96	22.96	5.70882	7.96651e-26	heterogeneous nuclear ribonucleoprotein A3 homolog 2 isoform X2
XP_019932736.2	NC_085136.1	186139588	186181431	1149	7	forward	23.47	23.47	5.68407	2.12475e-26	cyclin-dependent kinase-like 4 isoform X2
XP_062708927.1	NC_085137.1	370357254	370374627	2274	8	forward	31.22	31.22	5.63128	2.37942e-34	solute carrier organic anion transporter family member 74D-like
XP_062703975.1	NC_085137.1	229634501	229635919	1419	1	forward	54.6	54.6	5.5938	3.15854e-58	uncharacterized protein LOC134286380
XP_019537847.1	NC_085137.1	284883999	284915778	630	4	reverse	37.73	37.73	5.58015	5.07119e-41	uncharacterized protein LOC109408915
XP_019932735.2	NC_085136.1	186144864	186181431	1326	7	forward	24.18	24.18	5.57266	3.89957e-27	cyclin-dependent kinase-like 4 isoform X1
XP_019554069.2	NC_085136.1	310706050	310707861	1569	5	reverse	106.94	106.94	5.37024	4.71467e-111	putative transporter SVOPL
XP_029721166.2	NC_085138.1	326553458	326583492	510	5	forward	18.32	18.32	5.29554	5.26788e-21	heterogeneous nuclear ribonucleoprotein A3 isoform X3
XP_029721167.2	NC_085138.1	326553458	326583492	507	5	forward	18.32	18.32	5.29554	5.26788e-21	heterogeneous nuclear ribonucleoprotein A3 isoform X4
XP_062700641.1	NC_085136.1	63448119	63524640	2010	3	forward	14.69	14.69	5.2088	3.22462e-17	transcription factor Sox-8
XP_029735959.2	NC_085137.1	311065102	311080725	1473	6	forward	18.47	18.47	5.13095	3.63025e-21	uncharacterized protein LOC109401001 isoform X1
XP_029735962.2	NC_085137.1	311065102	311080725	1467	6	forward	18.47	18.47	5.13095	3.63025e-21	uncharacterized protein LOC109401001 isoform X2
XP_019534270.1	NC_085136.1	185489269	185596532	1596	9	forward	32.26	32.26	5.10911	2.00302e-35	tachykinin-like peptides receptor 99D
XP_029733315.1	NC_085136.1	71064932	71157499	7566	14	forward	17.39	17.39	4.96784	4.8093e-20	proto-oncogene tyrosine-protein kinase ROS isoform X4
XP_062709847.1	NC_085137.1	450479237	450723090	11757	17	forward	84.05	84.05	4.96768	5.49072e-88	uncharacterized protein LOC109419679 isoform X7
XP_062710880.1	NC_085137.1	80991686	80997488	3987	3	reverse	36.05	36.05	4.95045	2.59699e-39	uncharacterized protein LOC115266794
XP_019540031.3	NC_085136.1	320545856	320547169	1314	1	reverse	27.6	27.6	4.94908	1.21279e-30	protein fork head
XP_062707690.1	NC_085137.1	263474136	263602000	4305	13	reverse	10.09	10.09	4.93983	1.93774e-12	uncharacterized protein LOC109411553 isoform X1
XP_062707692.1	NC_085137.1	263474136	263602000	4296	13	reverse	10.09	10.09	4.93983	1.93774e-12	uncharacterized protein LOC109411553 isoform X2
XP_029708005.2	NC_085136.1	187578958	187638254	9864	34	reverse	45.42	45.42	4.91913	6.77579e-49	protein unc-80 homolog isoform X2
XP_062701991.1	NC_085136.1	187578958	187638254	9855	34	reverse	45.42	45.42	4.91913	6.77579e-49	protein unc-80 homolog isoform X3
XP_029708004.2	NC_085136.1	187578958	187638254	9882	35	reverse	42.54	42.54	4.89366	5.68224e-46	protein unc-80 homolog isoform X1
XP_019534116.2	NC_085136.1	185391353	185406556	834	3	reverse	10.23	10.23	4.87004	1.37708e-12	homeobox protein goosecoid
XP_029733311.1	NC_085136.1	71064932	71157499	7698	14	forward	15.82	15.82	4.86786	2.05006e-18	proto-oncogene tyrosine-protein kinase ROS isoform X1
XP_029733313.1	NC_085136.1	71064932	71157499	7638	13	forward	15.82	15.82	4.8673	2.05632e-18	proto-oncogene tyrosine-protein kinase ROS isoform X2
XP_029733314.1	NC_085136.1	71064932	71157499	7635	14	forward	15.82	15.82	4.8673	2.05632e-18	proto-oncogene tyrosine-protein kinase ROS isoform X3
XP_062709846.1	NC_085137.1	450332152	450790298	11952	18	forward	47.61	47.61	4.81136	3.82397e-51	uncharacterized protein LOC109419679 isoform X6
XP_062709851.1	NC_085137.1	450332152	450723090	9834	20	forward	40.29	40.29	4.81071	1.23053e-43	uncharacterized protein LOC109419679 isoform X9
XP_029729384.1	NC_085137.1	189973604	189986366	1479	4	reverse	15.76	15.76	4.72318	2.3686e-18	ATP-sensitive inward rectifier potassium channel 11 isoform X2
XP_019556690.2	NC_085138.1	448642000	448650646	2409	7	reverse	6.68	6.68	4.64472	8.35642e-09	transmembrane protein 145-like
XP_019546694.2	NC_085136.1	335984725	335985081	357	1	reverse	40.18	40.18	4.61635	1.65695e-43	IQ domain-containing protein N
XP_062703455.1	NC_085136.1	157572840	157573666	486	2	forward	7.48	7.48	4.6009	1.14478e-09	translocator protein-like
XP_062709850.1	NC_085137.1	450332152	450723090	11520	21	forward	35.73	35.73	4.57834	5.64585e-39	uncharacterized protein LOC109419679 isoform X8
XP_029712476.1	NC_085136.1	303165124	303174108	906	3	forward	9.51	9.51	4.4946	7.70452e-12	cyclin-dependent kinase 20
XP_062709845.1	NC_085137.1	450332152	450723090	12063	22	forward	28.18	28.18	4.46887	3.12726e-31	uncharacterized protein LOC109419679 isoform X5
XP_062709841.1	NC_085137.1	450332152	450723090	12597	21	forward	32.26	32.26	4.45887	2.05354e-35	uncharacterized protein LOC109419679 isoform X1
XP_062709842.1	NC_085137.1	450332152	450723090	12537	22	forward	32.26	32.26	4.45887	2.05354e-35	uncharacterized protein LOC109419679 isoform X2
XP_062709844.1	NC_085137.1	450332152	450723090	12123	20	forward	32.09	32.09	4.4523	3.08821e-35	uncharacterized protein LOC109419679 isoform X4
XP_062709852.1	NC_085137.1	450332152	450723090	9333	19	forward	27.9	27.9	4.42186	5.97702e-31	uncharacterized protein LOC109419679 isoform X10
XP_019530953.3	NC_085137.1	385256024	385256549	453	2	forward	10.04	10.04	4.37871	2.2115e-12	uncharacterized protein LOC109402709
XP_029720081.2	NC_085137.1	15827143	16758387	2157	10	reverse	6.6	6.6	4.34329	1.03518e-08	CUGBP Elav-like family member 2 isoform X1
XP_062705209.1	NC_085137.1	15827143	16758387	2121	9	reverse	6.6	6.6	4.34329	1.03518e-08	CUGBP Elav-like family member 2 isoform X2
XP_062704244.1	NC_085137.1	287897183	287902194	2148	2	reverse	26.69	26.69	4.32956	1.01769e-29	uncharacterized protein LOC134286619
XP_019537559.3	NW_026917340.1	5387	11471	3807	8	forward	33.37	33.37	4.32731	1.38827e-36	xanthine dehydrogenase/oxidase-like
XP_019536317.3	NC_085138.1	442359457	442361104	1590	2	reverse	8.67	8.67	4.30783	6.09425e-11	uncharacterized protein LOC109407631
XP_029729383.1	NC_085137.1	189973604	189993135	1794	6	reverse	10.29	10.29	4.29564	1.206e-12	ATP-sensitive inward rectifier potassium channel 11 isoform X1
XP_029711205.1	NC_085136.1	23211211	23211767	489	2	reverse	72.01	72.01	4.28807	8.77947e-76	uncharacterized protein LOC115256573
XP_062699660.1	NW_026917248.1	5	21605	1815	5	forward	11.5	11.5	4.28727	6.6104e-14	putative uncharacterized protein DDB_G0282133
XP_062714442.1	NC_085136.1	128209830	128236390	1713	7	reverse	5	5	4.19407	5.22177e-07	uncharacterized protein LOC115260567
XP_029720380.1	NC_085138.1	66897	69193	1191	2	forward	6.71	6.71	4.19098	7.81305e-09	nucleosome assembly protein 1-like 4
XP_062699035.1	NC_085138.1	113540628	113576623	1926	9	forward	5.81	5.81	4.15636	7.12343e-08	organic cation transporter protein isoform X3
XP_019540047.1	NW_026917165.1	15750	17868	1032	3	forward	11.21	11.21	4.12022	1.32304e-13	protein hairy
XP_029707968.1	NC_085136.1	190196160	190196789	423	3	reverse	7.18	7.18	4.11695	2.42816e-09	pheromone-binding protein-related protein 6
XP_019528163.3	NC_085136.1	215618351	215620334	1095	5	reverse	12.13	12.13	4.10687	1.48005e-14	lachesin
XP_029734376.2	NC_085137.1	392236399	392237202	501	4	reverse	15.22	15.22	4.06718	8.88146e-18	uncharacterized protein LOC115269687
XP_019540032.2	NC_085136.1	320557853	320559160	1308	1	reverse	10.92	10.92	4.04914	2.67434e-13	protein fork head-like
XP_062705379.1	NC_085137.1	504199533	504200478	744	4	forward	5.46	5.46	4.00541	1.64771e-07	uncharacterized protein LOC134287509 isoform X1
XP_062705380.1	NC_085137.1	504199533	504200478	741	4	forward	5.46	5.46	4.00541	1.64771e-07	uncharacterized protein LOC134287509 isoform X2
XP_019541343.3	NC_085136.1	167926464	167959953	1701	4	reverse	33.29	33.29	3.94586	1.73051e-36	solute carrier family 23 member 2
XP_062698348.1	NC_085138.1	305383424	305384020	348	4	reverse	6.43	6.43	3.91969	1.56783e-08	waprin-like protein
XP_029728024.2	NC_085137.1	1025561	1030543	4983	1	reverse	12.59	12.59	3.90696	4.95521e-15	uncharacterized protein LOC109416812
XP_062699661.1	NW_026917249.1	3117	5338	1029	8	forward	3.96	3.96	3.84856	7.21364e-06	uncharacterized protein LOC134284657
XP_019562092.2	NC_085138.1	115040652	115041669	960	2	reverse	6.71	6.71	3.8412	7.83603e-09	uncharacterized protein LOC109430477
XP_029728478.1	NC_085137.1	258209776	258316559	1452	12	reverse	8.59	8.59	3.83616	7.4445e-11	lachesin isoform X2
XP_062707588.1	NC_085137.1	258209776	258316559	1416	12	reverse	8.59	8.59	3.83616	7.4445e-11	lachesin isoform X3
XP_029728479.1	NC_085137.1	258209776	258300216	1353	11	reverse	7.22	7.22	3.76841	2.1708e-09	lachesin isoform X4
XP_062701828.1	NC_085136.1	172517032	172517891	795	2	reverse	7.21	7.21	3.76373	2.27076e-09	uncharacterized protein LOC109409043
XP_029729843.2	NC_085136.1	215665545	215668036	2019	8	forward	11.14	11.14	3.74879	1.55178e-13	xaa-Pro aminopeptidase ApepP-like
XP_019525799.2	NC_085136.1	47930838	47932551	1650	2	forward	13.51	13.51	3.74175	5.63786e-16	probable 4-coumarate--CoA ligase 1
XP_019557832.3	NC_085137.1	419882662	419907322	6528	7	reverse	61.84	61.84	3.73582	1.70609e-65	uncharacterized protein LOC109426751
XP_029731055.2	NC_085138.1	104708499	104709372	705	3	forward	3.61	3.61	3.71271	1.74981e-05	uncharacterized protein LOC115267812
XP_019559291.2	NC_085138.1	20365047	20366664	1557	2	reverse	3.61	3.61	3.69658	1.75969e-05	uncharacterized protein LOC109428071
XP_029711295.2	NC_085137.1	219442530	219454911	1776	4	forward	19.43	19.43	3.68021	3.60822e-22	uncharacterized protein LOC109411306
XP_019931633.3	NC_085137.1	40055115	40056213	963	3	forward	10.11	10.11	3.64819	1.86402e-12	zinc finger protein 189
XP_062709144.1	NC_085137.1	387714029	387755163	684	4	forward	23.29	23.29	3.59604	3.3706e-26	23 kDa integral membrane protein isoform X1
XP_029708580.2	NC_085137.1	98697296	98708747	1467	2	forward	66.08	66.08	3.54912	8.49385e-70	aldehyde dehydrogenase 1A1
XP_019565667.3	NC_085138.1	366295750	366296277	465	2	forward	4.94	4.94	3.54369	6.17387e-07	uncharacterized protein LOC109433668
XP_062700614.1	NC_085136.1	169012391	169038225	3114	4	forward	10.73	10.73	3.53426	4.20682e-13	LOW QUALITY PROTEIN: uncharacterized protein LOC115260866
XP_019528712.1	NC_085137.1	387714029	387757806	681	5	forward	23.61	23.61	3.53114	1.48686e-26	23 kDa integral membrane protein isoform X2
XP_062708059.1	NC_085137.1	291669609	291715466	8484	7	reverse	23.29	23.29	3.5105	3.49301e-26	titin isoform X5
XP_062708062.1	NC_085137.1	291669609	291715466	8475	7	reverse	23.29	23.29	3.5105	3.49301e-26	titin isoform X9
XP_062710172.1	NC_085137.1	488154372	488188513	606	4	reverse	17.75	17.75	3.49977	2.02343e-20	fringe glycosyltransferase-like
XP_029731931.1	NC_085138.1	445423305	445427135	1794	8	reverse	3.63	3.63	3.4877	1.67157e-05	zinc finger protein 345
XP_019529955.1	NC_085138.1	173318972	173329186	915	3	reverse	3.85	3.85	3.47365	9.37751e-06	prespore vesicle protein
XP_029715602.2	NC_085137.1	291669609	291742607	8469	7	reverse	22.7	22.7	3.47137	1.47177e-25	titin isoform X7
XP_062708057.1	NC_085137.1	291669609	291742607	8601	8	reverse	22.7	22.7	3.47137	1.47177e-25	titin isoform X3
XP_029734021.2	NC_085138.1	224345761	224346634	705	3	reverse	3.1	3.1	3.46316	6.53466e-05	uncharacterized protein LOC109406370
XP_029726700.1	NC_085137.1	464510406	464605357	1596	6	reverse	9.15	9.15	3.46036	1.85033e-11	bromodomain-containing protein 4
XP_029716014.1	NC_085136.1	277558737	277561568	2832	1	reverse	22.33	22.33	3.45221	3.57993e-25	neprilysin-4-like
XP_062700453.1	NC_085136.1	47662022	47866085	11043	7	forward	21.32	21.32	3.44736	4.02099e-24	uncharacterized protein LOC109397845 isoform X1
XP_062700455.1	NC_085136.1	47795596	47866085	10923	6	forward	21.32	21.32	3.44736	4.02099e-24	uncharacterized protein LOC109397845 isoform X2
XP_029715598.2	NC_085137.1	291669609	291716918	8736	7	reverse	22.54	22.54	3.44113	2.19327e-25	titin isoform X2
XP_019553234.1	NC_085136.1	142106970	142107480	441	2	forward	74.87	74.87	3.43792	1.04929e-78	general odorant-binding protein 99a-like
XP_062707662.1	NC_085137.1	261817186	261827232	1143	5	forward	7.1	7.1	3.43601	2.98854e-09	uncharacterized protein LOC109414483
XP_062707721.1	NC_085137.1	264399673	264482335	3195	17	forward	6.53	6.53	3.43033	1.22898e-08	cartilage oligomeric matrix protein isoform X1
XP_029715601.2	NC_085137.1	291669609	291715631	8475	7	reverse	22.87	22.87	3.42465	9.91278e-26	titin isoform X6
XP_062703974.1	NC_085137.1	229629421	229634184	4764	1	forward	160.35	160.35	3.42298	3.10655e-165	uncharacterized protein LOC134286379
XP_029727310.2	NC_085137.1	69134221	69175850	1911	8	reverse	5.94	5.94	3.39583	5.1339e-08	adenylate kinase isoenzyme 5 isoform X1
XP_062705813.1	NC_085137.1	69134221	69175850	1839	9	reverse	5.94	5.94	3.39583	5.1339e-08	adenylate kinase isoenzyme 5 isoform X2
XP_062705814.1	NC_085137.1	69134221	69175850	1830	9	reverse	5.94	5.94	3.39583	5.1339e-08	adenylate kinase isoenzyme 5 isoform X3
XP_019554651.3	NC_085138.1	146952722	146953623	768	3	forward	2.93	2.93	3.39517	9.97686e-05	LOW QUALITY PROTEIN: uncharacterized protein LOC109424044
XP_062703152.1	NC_085136.1	257241668	257242587	855	2	reverse	7.19	7.19	3.39504	2.3749e-09	uncharacterized protein LOC134285743
XP_062712525.1	NC_085138.1	159177032	159192007	1230	4	reverse	3.51	3.51	3.3943	2.28221e-05	uncharacterized protein LOC109412325
XP_019554438.3	NC_085137.1	304041201	304077826	4125	14	forward	31.4	31.4	3.394	1.54924e-34	uncharacterized protein LOC109423857
XP_062700465.1	NC_085136.1	48226283	48228122	1779	2	forward	2.91	2.91	3.39084	0.000106189	LOW QUALITY PROTEIN: probable 4-coumarate--CoA ligase 1
XP_062712474.1	NC_085138.1	430557629	430851052	1026	6	reverse	3.39	3.39	3.38528	3.0819e-05	uncharacterized protein LOC109621471
XP_062700081.1	NW_026917831.1	15555	70187	357	2	forward	11.83	11.83	3.38388	3.08368e-14	dorsal-ventral patterning protein Sog-like
XP_029716249.1	NC_085136.1	274206720	274215683	954	4	forward	42.55	42.55	3.36008	5.53581e-46	protein CREG1 isoform X1
XP_019540631.1	NC_085137.1	263310771	263383191	2001	10	reverse	4.41	4.41	3.34269	2.32969e-06	sodium/hydrogen exchanger 9B2 isoform X1
XP_029732823.2	NC_085138.1	293822984	293824336	1353	1	reverse	3.03	3.03	3.33641	7.72089e-05	uncharacterized protein LOC115268790
XP_062698980.1	NC_085138.1	334932255	334933483	1170	2	forward	2.97	2.97	3.33271	9.12634e-05	gelsolin-like
XP_029716250.1	NC_085136.1	274211373	274215683	849	3	forward	41.71	41.71	3.32793	4.11391e-45	protein CREG1 isoform X2
XP_029711846.1	NC_085136.1	33823467	34041311	1839	4	forward	8.45	8.45	3.32169	1.04255e-10	octopamine receptor Oamb-like isoform X1
XP_062716182.1	NC_085138.1	252179858	252212272	1674	6	reverse	3.02	3.02	3.30787	7.90938e-05	inositol-3-phosphate synthase
XP_019540632.1	NC_085137.1	263310771	263383632	1968	10	reverse	4.26	4.26	3.302	3.36811e-06	sodium/hydrogen exchanger 9B2 isoform X3
XP_029708172.2	NC_085138.1	255486081	255500991	1230	4	reverse	2.8	2.8	3.29646	0.000141329	uncharacterized protein LOC115254680
XP_062699510.1	NW_026917084.1	5725	33564	1013	7	forward	27.6	27.6	3.29034	1.2268e-30	uncharacterized protein LOC109406950
XP_019551781.2	NC_085138.1	13438951	13439529	453	3	forward	4.68	4.68	3.28767	1.16265e-06	uncharacterized protein LOC109421710
XP_029720854.2	NC_085138.1	321044804	321058925	864	3	forward	3.2	3.2	3.27756	5.04406e-05	peroxisomal membrane protein PEX13-like
XP_062708058.1	NC_085137.1	291669609	291742445	8511	7	reverse	21.49	21.49	3.26095	2.64599e-24	titin isoform X4
XP_019540633.1	NC_085137.1	263310771	263346008	1947	9	reverse	4.11	4.11	3.25827	5.03153e-06	sodium/hydrogen exchanger 9B2 isoform X4
XP_029725163.2	NC_085138.1	45496397	45512067	1692	3	forward	2.57	2.57	3.24625	0.000256174	uncharacterized protein LOC109410428
XP_062710176.1	NC_085137.1	487884481	488077377	696	5	forward	23.19	23.19	3.24566	4.41888e-26	fringe glycosyltransferase
XP_019536917.3	NC_085137.1	192240903	192323629	1614	5	reverse	12.54	12.54	3.23739	5.53563e-15	putative inorganic phosphate cotransporter isoform X1
XP_062705088.1	NC_085137.1	8600493	8737278	2541	11	reverse	4.78	4.78	3.22516	9.25055e-07	dachshund homolog 2 isoform X4
XP_062705090.1	NC_085137.1	8600493	8737278	2520	11	reverse	4.78	4.78	3.22516	9.25055e-07	dachshund homolog 2 isoform X6
XP_062705092.1	NC_085137.1	8600493	8737278	2514	11	reverse	4.78	4.78	3.22516	9.25055e-07	dachshund homolog 2 isoform X8
XP_062705095.1	NC_085137.1	8600493	8737278	2487	10	reverse	4.78	4.78	3.22516	9.25055e-07	dachshund homolog 2 isoform X11
XP_062705096.1	NC_085137.1	8600493	8737278	2466	10	reverse	4.78	4.78	3.22516	9.25055e-07	dachshund homolog 2 isoform X12
XP_062705097.1	NC_085137.1	8600493	8737278	2460	10	reverse	4.78	4.78	3.22516	9.25055e-07	dachshund homolog 2 isoform X13
XP_062710308.1	NC_085137.1	496490769	496491725	957	1	forward	6.37	6.37	3.2247	1.8307e-08	uncharacterized protein LOC115267927 isoform X2
XP_062701865.1	NC_085136.1	176684119	177292725	825	8	forward	4.4	4.4	3.22113	2.3769e-06	glutathione hydrolase 1 proenzyme-like isoform X3
XP_062705007.1	NC_085137.1	3194339	3553244	3171	8	reverse	6.34	6.34	3.2204	1.96084e-08	POU domain protein 2 isoform X2
XP_019559658.3	NC_085137.1	150971140	150972068	858	2	forward	59.13	59.13	3.20629	9.04891e-63	uncharacterized protein LOC109428387
XP_019555505.2	NC_085136.1	23529068	23529624	489	2	reverse	41.38	41.38	3.20443	8.87113e-45	uncharacterized protein LOC109424775
XP_019549596.2	NC_085137.1	100017659	100156823	1497	4	forward	7.06	7.06	3.19743	3.32294e-09	cyclin-dependent kinase 5 activator 1
XP_062701778.1	NC_085136.1	169145997	169160273	888	4	forward	7.96	7.96	3.19669	3.4775e-10	prion-like-(Q/N-rich) domain-bearing protein 25 isoform X2
XP_062701777.1	NC_085136.1	169145997	169160273	1035	5	forward	9.27	9.27	3.1939	1.39212e-11	prion-like-(Q/N-rich) domain-bearing protein 25 isoform X1
XP_062700473.1	NC_085136.1	48759995	48797027	2688	6	forward	13.16	13.16	3.19132	1.26585e-15	dorsal-ventral patterning protein Sog
XP_029720092.2	NC_085137.1	14464013	14466787	1569	4	forward	26.13	26.13	3.19029	3.79501e-29	UDP-glycosyltransferase UGT5-like isoform X1
XP_062701888.1	NC_085136.1	178805270	179100659	1137	8	forward	17.84	17.84	3.18859	1.6232e-20	scoloptoxin SSD20
XP_062705210.1	NC_085137.1	15852263	16758387	2115	9	reverse	4.88	4.88	3.18451	7.12094e-07	uncharacterized protein LOC115262131 isoform X3
XP_029729640.2	NC_085136.1	234553155	234571904	768	4	forward	4.75	4.75	3.18362	9.8604e-07	solute carrier family 25 member 45 isoform X2
XP_062701863.1	NC_085136.1	176575779	177292725	840	8	forward	4.19	4.19	3.18191	4.01042e-06	glutathione hydrolase 1 proenzyme-like isoform X1
XP_062701864.1	NC_085136.1	176683711	177292725	831	8	forward	4.19	4.19	3.18191	4.01042e-06	glutathione hydrolase 1 proenzyme-like isoform X2
XP_062701867.1	NC_085136.1	176715979	177292725	768	7	forward	4.19	4.19	3.18191	4.01042e-06	glutathione hydrolase 1 proenzyme-like isoform X4
XP_062701869.1	NC_085136.1	176575779	177292725	765	7	forward	4.19	4.19	3.18191	4.01042e-06	glutathione hydrolase 1 proenzyme-like isoform X5
XP_062705040.1	NC_085137.1	425275991	425296440	1923	5	reverse	3.28	3.28	3.17763	4.14455e-05	uncharacterized protein LOC115265267 isoform X1
XP_029729638.2	NC_085136.1	234552492	234571904	924	6	forward	7.46	7.46	3.1408	1.21937e-09	solute carrier family 25 member 45 isoform X1
XP_062703661.1	NC_085136.1	170472771	170473011	241	1	forward	10.47	10.47	3.1318	7.84948e-13	uncharacterized protein LOC109405955
XP_029711847.1	NC_085136.1	33823467	33939556	1773	4	forward	5.76	5.76	3.1152	7.96243e-08	octopamine receptor Oamb-like isoform X2
XP_062701539.1	NC_085136.1	146664777	146923163	3705	13	forward	5.11	5.11	3.11327	3.93481e-07	putative uncharacterized protein DDB_G0282133 isoform X9
XP_062701540.1	NC_085136.1	146664959	146923163	3633	12	forward	5.11	5.11	3.11327	3.93481e-07	putative uncharacterized protein DDB_G0282133 isoform X10
XP_062710701.1	NC_085137.1	9563557	9566744	2844	5	reverse	15.46	15.46	3.10833	5.0096e-18	LOW QUALITY PROTEIN: xanthine dehydrogenase
XP_062709798.1	NC_085136.1	69773294	69776290	2811	2	forward	34.75	34.75	3.0956	5.68404e-38	uncharacterized protein LOC134288575
XP_019540635.1	NC_085137.1	263310771	263345717	1716	8	reverse	3.59	3.59	3.08859	1.87508e-05	sodium/hydrogen exchanger 9B2 isoform X5
XP_019560190.2	NC_085138.1	227039627	227040601	777	4	reverse	2.46	2.46	3.08761	0.000342895	chymotrypsin-like
XP_062710789.1	NC_085137.1	37097954	37099444	1491	1	forward	16.2	16.2	3.08725	8.34946e-19	uncharacterized protein LOC109621387
XP_029724402.1	NC_085138.1	241754388	241770090	1596	4	reverse	3.59	3.59	3.07579	1.83681e-05	SET domain-containing protein SmydA-8-like isoform X2
XP_029710190.2	NC_085136.1	115322372	115323847	1476	1	forward	2.32	2.32	3.06591	0.000508156	uncharacterized protein LOC115256085
XP_062715613.1	NC_085136.1	259559988	259576726	1113	3	reverse	15.52	15.52	3.0628	4.22981e-18	clotting factor B
XP_029728477.1	NC_085137.1	258209776	258316226	1548	12	reverse	7.31	7.31	3.06087	1.77018e-09	lachesin isoform X1
XP_062701995.1	NC_085136.1	187161130	187162311	1182	1	forward	5.91	5.91	3.05841	5.57591e-08	uncharacterized protein LOC109419486 isoform X2
XP_019552532.3	NC_085138.1	12717601	12718132	465	2	forward	3.1	3.1	3.05833	6.49488e-05	uncharacterized protein LOC109422277
XP_062713923.1	NC_085138.1	276644822	276646192	1371	1	forward	3.12	3.12	3.05284	6.24425e-05	uncharacterized protein LOC134290746
XP_062705085.1	NC_085137.1	8600493	8737278	2568	12	reverse	4.14	4.14	3.04868	4.64451e-06	dachshund homolog 2 isoform X1
XP_062705086.1	NC_085137.1	8600493	8737278	2547	12	reverse	4.14	4.14	3.04868	4.64451e-06	dachshund homolog 2 isoform X2
XP_062705087.1	NC_085137.1	8600493	8737278	2541	12	reverse	4.14	4.14	3.04868	4.64451e-06	dachshund homolog 2 isoform X3
XP_062705089.1	NC_085137.1	8600493	8737278	2532	12	reverse	4.14	4.14	3.04868	4.64451e-06	dachshund homolog 2 isoform X5
XP_062705091.1	NC_085137.1	8600493	8737278	2514	11	reverse	4.14	4.14	3.04868	4.64451e-06	dachshund homolog 2 isoform X7
XP_062705093.1	NC_085137.1	8600493	8737278	2493	11	reverse	4.14	4.14	3.04868	4.64451e-06	dachshund homolog 2 isoform X9
XP_062705094.1	NC_085137.1	8600493	8737278	2487	11	reverse	4.14	4.14	3.04868	4.64451e-06	dachshund homolog 2 isoform X10
XP_062705041.1	NC_085137.1	425276203	425296440	1650	4	reverse	2.86	2.86	3.0367	0.000120713	uncharacterized protein LOC115265267 isoform X2
XP_029728243.2	NC_085137.1	261552509	261574506	2406	7	reverse	3.48	3.48	3.03601	2.45982e-05	probable 3',5'-cyclic phosphodiesterase pde-5 isoform X2
XP_029727244.2	NC_085137.1	67492090	67573859	4449	8	reverse	24.08	24.08	3.03353	4.87351e-27	protein phosphatase PHLPP-like protein
XP_062700471.1	NC_085136.1	48278999	48345758	10914	6	reverse	15.51	15.51	3.02467	4.35966e-18	uncharacterized protein LOC134284920 isoform X2
XP_062715574.1	NC_085138.1	12764806	12768056	324	2	forward	3.22	3.22	3.0199	4.80882e-05	uncharacterized protein LOC109404232
XP_062716512.1	NC_085138.1	262599969	262620301	2382	8	forward	2.65	2.65	3.01827	0.000206529	uncharacterized protein LOC115266238
XP_062701579.1	NC_085136.1	150764862	150834435	3438	10	forward	24.06	24.06	3.01764	5.19898e-27	uncharacterized protein LOC109424901 isoform X2
XP_029712589.1	NC_085136.1	310414753	310434172	495	4	forward	3.41	3.41	3.01276	2.91897e-05	uncharacterized protein LOC109402450
XP_062701575.1	NC_085136.1	150764862	150834435	3531	11	forward	26.19	26.19	3.01057	3.24672e-29	uncharacterized protein LOC109424901 isoform X1
XP_062700468.1	NC_085136.1	48278999	48437253	11034	7	reverse	14.85	14.85	3.00383	2.18517e-17	uncharacterized protein LOC134284920 isoform X1
XP_029727251.2	NC_085137.1	67768245	67771284	1089	2	forward	8.24	8.24	2.99324	1.756e-10	ranBP-type and C3HC4-type zinc finger-containing protein 1
XP_062707372.1	NC_085137.1	236401442	236411684	795	6	forward	7.07	7.07	2.99059	3.23856e-09	aquaporin AQPAe.a
XP_029720242.1	NC_085137.1	3194339	3553244	3036	8	reverse	4.45	4.45	2.98034	2.08354e-06	POU domain protein 2 isoform X3
XP_062714317.1	NC_085138.1	434682486	434696481	1128	2	forward	2.25	2.25	2.97993	0.000613712	phospholipase A2 inhibitor beta
XP_029732563.2	NC_085137.1	35354033	35369613	3240	6	reverse	4.42	4.42	2.97558	2.28415e-06	lysosomal alpha-mannosidase-like
XP_019544669.2	NC_085136.1	24666233	24668335	1083	4	forward	5.32	5.32	2.96652	2.35727e-07	pyrimidine-specific ribonucleoside hydrolase RihA
XP_062715992.1	NC_085138.1	145237538	145629416	7362	10	forward	2.9	2.9	2.96246	0.000107725	uncharacterized protein LOC109426211 isoform X1
XP_062715995.1	NC_085138.1	145237538	145629416	7347	10	forward	2.9	2.9	2.96246	0.000107725	uncharacterized protein LOC109426211 isoform X2
XP_062715996.1	NC_085138.1	145237538	145629416	7344	10	forward	2.9	2.9	2.96246	0.000107725	uncharacterized protein LOC109426211 isoform X3
XP_029728751.2	NC_085137.1	288733669	288743686	3606	15	reverse	7.31	7.31	2.94794	1.7424e-09	uncharacterized protein LOC109408167 isoform X9
XP_019543725.3	NC_085137.1	381209217	381222549	948	4	reverse	12.24	12.24	2.94101	1.13489e-14	chronophin-like
XP_029709162.2	NC_085137.1	127936563	127952309	552	4	reverse	8.92	8.92	2.93364	3.3003e-11	uncharacterized protein LOC109417730
XP_029724401.2	NC_085138.1	241754388	241778265	1866	4	reverse	2.74	2.74	2.92692	0.000165636	SET domain-containing protein SmydA-8-like isoform X1
XP_062705006.1	NC_085137.1	3194339	3553244	3207	9	reverse	4.12	4.12	2.92479	4.90868e-06	POU domain protein 2 isoform X1
XP_062714049.1	NC_085138.1	336150491	336195475	3429	9	forward	2.11	2.11	2.92476	0.000878561	gelsolin
XP_062702637.1	NC_085136.1	257187278	257292445	4857	7	reverse	6.2	6.2	2.92308	2.73946e-08	uncharacterized protein LOC109400449
XP_062711753.1	NC_085138.1	377862215	377876704	1041	7	reverse	2.15	2.15	2.91496	0.000790235	galectin-9 isoform X2
XP_062714192.1	NC_085138.1	197462985	197497954	465	3	reverse	2.38	2.38	2.91135	0.000423612	uncharacterized protein LOC109427264
XP_019562449.3	NC_085137.1	348305265	348312494	1002	5	forward	6.67	6.67	2.91103	8.64046e-09	peptidoglycan-recognition protein LA isoform X2
XP_019565191.2	NC_085137.1	247732030	247736952	702	4	reverse	2.84	2.84	2.90537	0.000128043	peptidyl-prolyl cis-trans isomerase, rhodopsin-specific isozyme
XP_019534370.2	NC_085138.1	115074204	115075454	1191	2	forward	2.39	2.39	2.88445	0.000415251	uncharacterized protein LOC109405759 isoform X1
XP_062715517.1	NC_085138.1	115074224	115075454	1131	2	forward	2.39	2.39	2.88445	0.000415251	uncharacterized protein LOC109405759 isoform X2
XP_029716091.1	NC_085136.1	249378983	249390737	336	2	reverse	2.24	2.24	2.88104	0.000625095	uncharacterized protein LOC115259546
XP_029730271.1	NC_085136.1	134941294	134974726	693	3	reverse	40.9	40.9	2.87226	2.9081e-44	protein big brother
XP_062711849.1	NC_085138.1	383553842	383706628	696	4	reverse	2.42	2.42	2.87168	0.000383369	CD151 antigen isoform X2
XP_019539732.2	NC_085138.1	423173007	423185136	489	4	reverse	2.14	2.14	2.86811	0.000829718	uncharacterized protein LOC109410654
XP_029725413.2	NC_085138.1	383553842	383706628	870	5	reverse	2.29	2.29	2.86464	0.000547426	CD151 antigen isoform X1
XP_062699838.1	NW_026917409.1	28927	53282	912	3	reverse	13.89	13.89	2.85901	2.28419e-16	ATP-dependent 6-phosphofructokinase isoform X1
XP_019536949.3	NC_085137.1	288733669	288743686	4257	16	reverse	7.71	7.71	2.85531	6.48834e-10	uncharacterized protein LOC109408167 isoform X5
XP_019536950.3	NC_085137.1	288733669	288743686	4248	16	reverse	7.71	7.71	2.85531	6.48834e-10	uncharacterized protein LOC109408167 isoform X7
XP_029728744.2	NC_085137.1	288733669	288743686	4299	16	reverse	7.71	7.71	2.85531	6.48834e-10	uncharacterized protein LOC109408167 isoform X1
XP_029728745.2	NC_085137.1	288733669	288743686	4290	16	reverse	7.71	7.71	2.85531	6.48834e-10	uncharacterized protein LOC109408167 isoform X2
XP_029728746.2	NC_085137.1	288733669	288743686	4281	16	reverse	7.71	7.71	2.85531	6.48834e-10	uncharacterized protein LOC109408167 isoform X3
XP_029728747.2	NC_085137.1	288733669	288743686	4275	16	reverse	7.71	7.71	2.85531	6.48834e-10	uncharacterized protein LOC109408167 isoform X4
XP_029712359.1	NC_085136.1	186420606	186462741	2184	10	reverse	9.77	9.77	2.85271	4.22233e-12	ABC transporter G family member 20
XP_019542053.3	NC_085136.1	352678	354677	1368	3	forward	17.33	17.33	2.84449	5.55339e-20	uncharacterized protein LOC109412868
XP_062699664.1	NW_026917252.1	11507	25000	10959	10	reverse	16.26	16.26	2.84114	7.1615e-19	low-density lipoprotein receptor-related protein 2
XP_062701533.1	NC_085136.1	146733598	146923163	4062	12	forward	4.44	4.44	2.83834	2.15908e-06	putative uncharacterized protein DDB_G0293878 isoform X7
XP_062701538.1	NC_085136.1	146733598	146923163	4053	12	forward	4.44	4.44	2.83834	2.15908e-06	putative uncharacterized protein DDB_G0293878 isoform X8
XP_019562955.2	NC_085136.1	168543742	168565912	4767	13	reverse	21.68	21.68	2.8325	1.70087e-24	cilia- and flagella-associated protein 43
XP_019527427.3	NC_085137.1	329968413	329974529	969	3	forward	19.14	19.14	2.8293	7.17694e-22	ester hydrolase C11orf54 homolog
XP_062712584.1	NC_085138.1	241237841	241238710	486	4	forward	1.92	1.92	2.82728	0.00147024	uncharacterized protein LOC115264758
XP_062707370.1	NC_085137.1	236621505	236657058	1423	2	forward	3.38	3.38	2.81164	3.17165e-05	monocarboxylate transporter 10
XP_029707651.2	NC_085136.1	218633802	218656128	4017	9	forward	20.44	20.44	2.81107	3.28179e-23	ATP-binding cassette sub-family C member 12-like isoform X1
XP_029733060.2	NC_085138.1	218323254	218400618	2499	6	forward	1.92	1.92	2.8092	0.0014702	neurogenic locus protein delta
XP_029728750.2	NC_085137.1	288733669	288743686	3999	15	reverse	7.36	7.36	2.80614	1.53609e-09	uncharacterized protein LOC109408167 isoform X8
XP_062702250.1	NC_085136.1	218632871	218656128	4014	9	forward	19.27	19.27	2.80598	5.2494e-22	ATP-binding cassette sub-family C member 12-like isoform X2
XP_062706286.1	NC_085137.1	120803930	120891809	4374	13	forward	5.62	5.62	2.79623	1.13147e-07	thioester-containing protein 1 allele R1 isoform X13
XP_062713111.1	NC_085138.1	262042358	262056056	2382	8	forward	2.03	2.03	2.796	0.00108995	uncharacterized protein LOC109422418 isoform X1
XP_062713112.1	NC_085138.1	262042629	262056056	2115	8	forward	2.03	2.03	2.796	0.00108995	uncharacterized protein LOC109422418 isoform X2
XP_062706419.1	NC_085136.1	320995505	320999716	214	2	reverse	5.42	5.42	2.7877	1.8344e-07	dynein beta chain, ciliary-like
XP_029729428.1	NC_085137.1	190809665	190811700	1302	2	forward	13.29	13.29	2.78494	9.36049e-16	enolase isoform X2
XP_062714250.1	NC_085138.1	405599003	405601951	2949	1	reverse	2.85	2.85	2.78468	0.000124815	uncharacterized protein LOC109412129
XP_029729427.1	NC_085137.1	190809408	190811700	1326	3	forward	13.29	13.29	2.7842	9.31125e-16	enolase isoform X1
XP_062703622.1	NC_085137.1	71117816	71118532	651	2	forward	10.29	10.29	2.78004	1.20341e-12	uncharacterized protein LOC134286071
XP_019565312.2	NC_085138.1	118785023	118785371	282	2	reverse	2.26	2.26	2.76611	0.000584567	uncharacterized protein LOC109433336
XP_029728749.2	NC_085137.1	288733741	288743686	4257	16	reverse	6.89	6.89	2.756	5.00137e-09	uncharacterized protein LOC109408167 isoform X6
XP_019553559.1	NC_085136.1	189323489	189324296	432	4	forward	1.86	1.86	2.75199	0.00175547	general odorant-binding protein 83a
XP_029717604.2	NC_085136.1	146651414	146923163	4716	13	forward	4.64	4.64	2.74673	1.31554e-06	uncharacterized protein LOC109421864 isoform X1
XP_062701528.1	NC_085136.1	146651414	146923163	4713	13	forward	4.64	4.64	2.74673	1.31554e-06	uncharacterized protein LOC109421864 isoform X2
XP_062701529.1	NC_085136.1	146651414	146923163	4707	13	forward	4.64	4.64	2.74673	1.31554e-06	uncharacterized protein LOC109421864 isoform X3
XP_062701530.1	NC_085136.1	146651414	146923163	4665	13	forward	4.64	4.64	2.74673	1.31554e-06	uncharacterized protein LOC109421864 isoform X4
XP_062701531.1	NC_085136.1	146651414	146923163	4656	13	forward	4.64	4.64	2.74673	1.31554e-06	uncharacterized protein LOC109421864 isoform X5
XP_062711558.1	NC_085138.1	370076349	370116533	1542	7	reverse	2.23	2.23	2.74273	0.000639544	protein unzipped
XP_019564066.1	NC_085136.1	202878564	202879053	414	2	reverse	3.97	3.97	2.74119	7.03327e-06	pro-corazonin
XP_029723426.2	NC_085136.1	320566635	320610848	13665	20	reverse	81.59	81.59	2.72961	1.67017e-85	dynein beta chain, ciliary
XP_062713107.1	NC_085138.1	157026105	157043154	1068	3	forward	2.12	2.12	2.72577	0.000867634	uncharacterized protein LOC109412322 isoform X3
XP_019543740.1	NC_085137.1	112235839	112236487	459	4	reverse	4.77	4.77	2.72526	9.47289e-07	uncharacterized protein LOC109414381
XP_019561707.2	NW_026917144.1	59571	69755	1905	2	forward	16.47	16.47	2.71084	4.29551e-19	alpha-amylase 3
XP_029735337.1	NC_085137.1	302782288	302782897	537	2	forward	17.02	17.02	2.70969	1.17298e-19	COMM domain-containing protein 3
XP_019559377.1	NC_085138.1	198191149	198191900	549	3	reverse	1.81	1.81	2.70438	0.00198779	uncharacterized protein LOC109428147
XP_062701788.1	NC_085136.1	169847546	169861612	1866	7	reverse	16.93	16.93	2.69933	1.45924e-19	beta-galactosidase isoform X3
XP_019541179.3	NC_085138.1	101771239	101771580	342	1	forward	2.54	2.54	2.69352	0.00027839	uncharacterized protein LOC109411969
XP_062701703.1	NC_085136.1	162992354	163008473	654	3	forward	6.39	6.39	2.69266	1.71267e-08	uncharacterized protein LOC134285247
XP_019547512.2	NC_085137.1	419879935	419882590	2475	4	forward	4.04	4.04	2.69191	5.90774e-06	uncharacterized protein LOC109417796
XP_029733712.2	NC_085136.1	169847546	169868445	1899	8	reverse	16.65	16.65	2.68958	2.79129e-19	beta-galactosidase isoform X1
XP_062701787.1	NC_085136.1	169847546	169868445	1899	8	reverse	16.65	16.65	2.68958	2.79129e-19	beta-galactosidase isoform X2
XP_019528609.1	NC_085137.1	392299697	392300832	498	4	forward	5.27	5.27	2.66821	2.65636e-07	uncharacterized protein LOC109400579
XP_062706282.1	NC_085137.1	120803930	120891809	4413	13	forward	4.8	4.8	2.66297	8.5945e-07	thioester-containing protein 1 allele R1 isoform X2
XP_019540730.3	NC_085138.1	94594235	94594798	564	1	reverse	2.47	2.47	2.65917	0.000333172	uncharacterized protein LOC109411625
XP_062707327.1	NC_085137.1	233742024	233884890	2793	12	reverse	13.91	13.91	2.65411	2.17151e-16	uncharacterized protein LOC115257421 isoform X1
XP_062707328.1	NC_085137.1	233742024	233884890	2679	11	reverse	11.33	11.33	2.64946	9.96208e-14	uncharacterized protein LOC115257421 isoform X2
XP_062707304.1	NC_085137.1	231591851	231594003	1317	8	reverse	2.6	2.6	2.64886	0.000232959	neuronal acetylcholine receptor subunit alpha-5-like isoform X1
XP_029708921.2	NC_085137.1	120803930	120891809	4374	13	forward	4.8	4.8	2.64727	8.60429e-07	thioester-containing protein 1 allele R1 isoform X12
XP_029732660.2	NC_085138.1	115062818	115063961	1080	2	forward	1.69	1.69	2.64242	0.00274026	uncharacterized protein LOC109430475
XP_029733584.1	NC_085137.1	457667562	457668427	534	4	reverse	5.83	5.83	2.64178	6.71357e-08	uncharacterized protein LOC115269212
XP_029735948.2	NC_085137.1	311434373	311534569	1221	8	forward	3.67	3.67	2.64	1.51151e-05	PDZ and LIM domain protein 7 isoform X4
XP_029735949.2	NC_085137.1	311434373	311528412	1191	6	forward	4.36	4.36	2.63701	2.62226e-06	PDZ and LIM domain protein 7 isoform X5
XP_029708917.2	NC_085137.1	120803930	120891809	4395	13	forward	5.23	5.23	2.63557	2.91208e-07	thioester-containing protein 1 allele R1 isoform X8
XP_062699843.1	NW_026917409.1	21559	53282	834	3	reverse	18.91	18.91	2.6337	1.24612e-21	ATP-dependent 6-phosphofructokinase isoform X3
XP_019540417.2	NC_085138.1	54231601	54248350	960	2	reverse	1.83	1.83	2.63085	0.00189892	zinc transporter ZIP2-like
XP_062699842.1	NW_026917409.1	29572	53282	840	3	reverse	13.63	13.63	2.6303	4.17829e-16	ATP-dependent 6-phosphofructokinase isoform X2
XP_062698853.1	NC_085138.1	327143611	327145375	1530	5	forward	1.65	1.65	2.62947	0.00314866	sodium-dependent nutrient amino acid transporter 1-like isoform X2
XP_062707684.1	NC_085137.1	263011011	263054903	714	4	forward	4.28	4.28	2.629	3.26317e-06	uncharacterized protein LOC134288042
XP_029708919.2	NC_085137.1	120803930	120891809	4380	13	forward	4.57	4.57	2.62679	1.5607e-06	thioester-containing protein 1 allele R1 isoform X11
XP_029723360.2	NC_085136.1	318126579	318143273	1182	4	reverse	96.76	96.76	2.6267	8.45458e-101	alanine--glyoxylate aminotransferase
XP_062712961.1	NC_085138.1	1975093	1986490	1053	6	forward	2	2	2.62188	0.00120622	uncharacterized protein LOC109411220
XP_029728121.1	NC_085137.1	259779226	259876327	2976	9	reverse	12.5	12.5	2.61698	6.22707e-15	protein Wnt-5 isoform X2
XP_019545099.2	NC_085138.1	405455255	405466628	291	3	forward	1.97	1.97	2.60629	0.00127579	uncharacterized protein LOC109415649
XP_062704598.1	NC_085137.1	445861077	445878940	2025	5	reverse	7.04	7.04	2.60222	3.47413e-09	tectonic
XP_019562448.3	NC_085137.1	348282871	348312494	1206	5	forward	5	5	2.60105	5.2638e-07	peptidoglycan-recognition protein LA isoform X1
XP_019933443.3	NC_085138.1	327127185	327145375	1878	6	forward	1.61	1.61	2.59718	0.0034945	sodium-dependent nutrient amino acid transporter 1-like isoform X1
XP_062708255.1	NC_085137.1	311434373	311528412	1041	5	forward	4.1	4.1	2.57516	5.08596e-06	LIM domain-binding protein 3 isoform X7
XP_062712042.1	NC_085136.1	163811428	163835410	1611	5	reverse	2.77	2.77	2.57053	0.000152555	uncharacterized protein LOC134289713
XP_019551831.3	NC_085138.1	10414507	10415024	417	2	reverse	1.56	1.56	2.55073	0.00399471	uncharacterized protein LOC109421750
XP_062707648.1	NC_085137.1	261552509	261636135	2601	8	reverse	3.05	3.05	2.54796	7.40768e-05	probable 3',5'-cyclic phosphodiesterase pde-5 isoform X1
XP_019548227.3	NW_026916949.1	20113	29086	666	3	forward	5.17	5.17	2.54529	3.4045e-07	uncharacterized protein LOC109418471
XP_019561266.1	NC_085136.1	230004641	230016486	1068	2	forward	101.7	101.7	2.5432	8.97682e-106	torso-like protein
XP_019550906.3	NC_085137.1	311434373	311528412	1248	7	forward	4.49	4.49	2.5389	1.90087e-06	PDZ and LIM domain protein 7 isoform X3
XP_062703101.1	NC_085136.1	308550997	309167458	5154	12	reverse	6.84	6.84	2.52932	5.69695e-09	uncharacterized protein LOC109621728
XP_019561333.3	NC_085137.1	9622166	9625140	2904	2	reverse	28.57	28.57	2.52924	1.24735e-31	methionine--tRNA ligase, cytoplasmic
XP_062705212.1	NC_085137.1	15827143	16171085	1503	8	reverse	1.64	1.64	2.52449	0.00319631	CUGBP Elav-like family member 2 isoform X5
XP_062705213.1	NC_085137.1	15827143	16113869	1317	7	reverse	1.64	1.64	2.52449	0.00319631	CUGBP Elav-like family member 1 isoform X6
XP_062699863.1	NW_026917428.1	21577	23325	1347	4	reverse	4.43	4.43	2.52224	2.22049e-06	protein spire isoform X1
XP_062699864.1	NW_026917428.1	21577	23325	1338	4	reverse	4.43	4.43	2.52224	2.22049e-06	protein spire isoform X2
XP_062708930.1	NC_085137.1	372294731	372563256	2208	13	forward	2.99	2.99	2.51759	8.61953e-05	semaphorin-2A isoform X1
XP_019529468.2	NC_085137.1	373617648	373638861	1677	6	reverse	23.06	23.06	2.51389	6.07336e-26	regulator of G-protein signaling 7
XP_029728120.1	NC_085137.1	259779226	259886154	3072	9	reverse	13.93	13.93	2.51232	2.02743e-16	protein Wnt-5 isoform X1
XP_062699190.1	NW_026916449.1	13781	29990	3825	3	forward	9.35	9.35	2.5094	1.14623e-11	uncharacterized protein LOC109413232
XP_062700825.1	NC_085136.1	74042256	74047583	5328	1	forward	6.39	6.39	2.48842	1.73108e-08	uncharacterized protein LOC115267412
XP_019543583.1	NC_085137.1	292054117	292054521	405	1	reverse	18.38	18.38	2.48451	4.54318e-21	ETS homologous factor isoform X2
XP_062703487.1	NC_085137.1	165610860	165611400	381	2	reverse	6	6	2.48304	4.43469e-08	putative inorganic phosphate cotransporter
XP_062706283.1	NC_085137.1	120803930	120891809	4407	13	forward	4.19	4.19	2.47692	4.06134e-06	thioester-containing protein 1 allele R1 isoform X4
XP_062706284.1	NC_085137.1	120803930	120891809	4401	13	forward	4.19	4.19	2.47692	4.06134e-06	thioester-containing protein 1 allele R1 isoform X6
XP_029735945.2	NC_085137.1	311434373	311534569	1278	9	forward	3.33	3.33	2.46909	3.58912e-05	PDZ and LIM domain protein 7 isoform X1
XP_062709365.1	NC_085137.1	406920947	406947866	3309	8	forward	9.03	9.03	2.46866	2.51349e-11	phosphatidylinositol 3-kinase regulatory subunit alpha isoform X3
XP_062713694.1	NC_085136.1	195876650	195879667	2925	2	reverse	5.19	5.19	2.46842	3.2011e-07	uncharacterized protein LOC134290548
XP_019543582.1	NC_085137.1	292054117	292066228	453	2	reverse	17.61	17.61	2.46649	2.8383e-20	uncharacterized protein LOC109414231 isoform X1
XP_029734154.2	NC_085136.1	141464977	141465796	693	3	reverse	7	7	2.4652	3.83585e-09	uncharacterized protein LOC115254235 isoform X2
XP_029734155.2	NC_085136.1	141464977	141465796	666	3	reverse	7	7	2.4652	3.83585e-09	uncharacterized protein LOC115254235 isoform X3
XP_019556691.1	NC_085138.1	448593037	448621696	3318	4	forward	1.92	1.92	2.46129	0.00149843	ecdysone-inducible protein E75 isoform X2
XP_029729388.2	NC_085137.1	188019523	188040884	1149	7	forward	2.62	2.62	2.45616	0.000226118	uncharacterized protein LOC109419092
XP_062700444.1	NC_085136.1	46872255	46873164	852	2	forward	1.96	1.96	2.45553	0.00133109	uncharacterized protein LOC115253509
XP_062710649.1	NC_085137.1	205247914	205251401	3423	2	forward	13.62	13.62	2.45086	4.26418e-16	uncharacterized protein LOC134288790
XP_062706733.1	NC_085137.1	174691133	175437524	5250	23	reverse	18.96	18.96	2.44373	1.10797e-21	uncharacterized protein LOC109418248
XP_029708914.2	NC_085137.1	120803930	120891809	4410	13	forward	4.39	4.39	2.44311	2.4428e-06	thioester-containing protein 1 allele R1 isoform X3
XP_029734153.2	NC_085136.1	141464977	141465796	759	2	reverse	6.94	6.94	2.44108	4.48188e-09	uncharacterized protein LOC115254235 isoform X1
XP_019538314.4	NC_085137.1	500554033	500555174	852	4	forward	2.59	2.59	2.43907	0.000242127	N-acetylneuraminate lyase B
XP_062705189.1	NC_085137.1	14246322	14271277	2379	4	forward	17.16	17.16	2.43443	8.27134e-20	glycogen phosphorylase
XP_029733811.2	NC_085136.1	307464862	307476788	1245	6	forward	5.57	5.57	2.43337	1.2833e-07	uncharacterized oxidoreductase dhs-27
XP_029715631.2	NC_085137.1	98720378	98728621	1014	3	forward	6.95	6.95	2.43105	4.29593e-09	trans-1,2-dihydrobenzene-1,2-diol dehydrogenase-like
XP_062713105.1	NC_085138.1	157026105	157043154	1131	4	forward	1.59	1.59	2.42859	0.003675	uncharacterized protein LOC109412322 isoform X1
XP_062713106.1	NC_085138.1	157026159	157043154	1077	4	forward	1.59	1.59	2.42859	0.003675	uncharacterized protein LOC109412322 isoform X2
XP_029729996.2	NC_085136.1	120724806	120726159	1284	2	reverse	18.95	18.95	2.42572	1.13364e-21	uncharacterized protein LOC109402235 isoform X2
XP_062701274.1	NC_085136.1	120724806	120740141	1305	3	reverse	18.95	18.95	2.42572	1.13364e-21	uncharacterized protein LOC109402235 isoform X1
XP_029735950.2	NC_085137.1	311434373	311534569	1071	7	forward	2.86	2.86	2.42359	0.000121427	PDZ and LIM domain protein 3 isoform X6
XP_062713508.1	NC_085138.1	146620162	146622197	387	2	reverse	1.49	1.49	2.42138	0.00483948	uncharacterized protein LOC134290390
XP_029724739.2	NC_085138.1	157193930	157195505	1245	4	reverse	1.38	1.38	2.4138	0.00661283	uncharacterized protein LOC115264848
XP_019551908.3	NC_085136.1	142944128	142944606	417	2	forward	2.14	2.14	2.41116	0.000830591	general odorant-binding protein 99a
XP_062710202.1	NC_085137.1	491705202	491710651	1617	4	forward	30.02	30.02	2.40662	3.95723e-33	ATP-dependent 6-phosphofructokinase
XP_029714476.2	NC_085137.1	245510661	245667794	1662	10	forward	12.74	12.74	2.40633	3.44861e-15	ras-GEF domain-containing family member 1B
XP_062698393.1	NC_085136.1	333879151	333948671	6084	12	forward	7.39	7.39	2.40547	1.4512e-09	uncharacterized protein LOC109432051
XP_062706505.1	NC_085137.1	139124060	139151882	462	3	reverse	15.03	15.03	2.40495	1.39101e-17	lipopolysaccharide-induced tumor necrosis factor-alpha factor homolog isoform X2
XP_029708916.2	NC_085137.1	120803930	120891809	4398	13	forward	4.45	4.45	2.40465	2.06446e-06	thioester-containing protein 1 allele R1 isoform X7
XP_062699156.1	NC_085138.1	159203625	159205205	1251	4	reverse	1.41	1.41	2.40405	0.00610032	uncharacterized protein LOC109412338
XP_029721818.1	NC_085137.1	138835966	138866399	462	3	reverse	3.84	3.84	2.40395	9.55617e-06	lipopolysaccharide-induced tumor necrosis factor-alpha factor homolog isoform X1
XP_019553259.3	NC_085136.1	141329725	141330547	762	2	forward	8.89	8.89	2.39936	3.54381e-11	uncharacterized protein LOC109422823 isoform X1
XP_019553260.3	NC_085136.1	141329725	141330547	693	3	forward	8.89	8.89	2.39936	3.54381e-11	uncharacterized protein LOC109422823 isoform X2
XP_029725010.2	NC_085138.1	44536442	44573313	1476	3	forward	1.85	1.85	2.39703	0.00177466	ATP-sensitive inward rectifier potassium channel 12-like isoform X1
XP_019553262.3	NC_085136.1	141329725	141330547	666	3	forward	8.76	8.76	2.39082	4.96587e-11	uncharacterized protein LOC109422823 isoform X3
XP_029733907.2	NC_085136.1	60128579	60140565	1917	3	reverse	4.27	4.27	2.38578	3.35437e-06	heat shock 70 kDa protein cognate 2
XP_062715649.1	NC_085138.1	237648841	237652962	1113	2	reverse	1.97	1.97	2.3743	0.00128812	uncharacterized protein LOC134291654
XP_029715982.1	NC_085136.1	278172837	278176601	1287	4	forward	2.42	2.42	2.37354	0.000386154	L-dopachrome tautomerase yellow-f
XP_019555477.3	NC_085136.1	23113638	23115473	1836	1	forward	1.58	1.58	2.36298	0.0038182	uncharacterized protein LOC109424748
XP_062700538.1	NC_085136.1	54308484	54316274	7791	1	reverse	24.94	24.94	2.36273	6.39475e-28	uncharacterized protein LOC109398866
XP_029718075.1	NC_085136.1	168801379	168820006	918	4	reverse	1.49	1.49	2.36193	0.00487335	uncharacterized protein LOC109412133
XP_062709364.1	NC_085137.1	406919384	406947866	3546	8	forward	8.84	8.84	2.36097	4.10587e-11	uncharacterized protein LOC109409609 isoform X2
XP_029720431.1	NC_085138.1	448428161	448621696	3423	5	forward	1.93	1.93	2.36072	0.00145745	ecdysone-inducible protein E75 isoform X1
XP_019547513.2	NC_085137.1	419839434	419844887	1587	4	reverse	3.76	3.76	2.3607	1.17058e-05	uncharacterized protein LOC109417797
XP_062709363.1	NC_085137.1	406919384	406947866	3636	9	forward	8.76	8.76	2.35423	4.90109e-11	uncharacterized protein LOC109409609 isoform X1
XP_019531979.2	NC_085136.1	296875631	296876776	1086	2	reverse	14.47	14.47	2.35316	5.59222e-17	uncharacterized protein LOC109403615 isoform X2
XP_062709156.1	NC_085137.1	388490867	388654731	1014	3	reverse	23.4	23.4	2.34805	2.54213e-26	splicing factor, proline- and glutamine-rich isoform X1
XP_062709161.1	NC_085137.1	388490867	388654731	1005	3	reverse	23.4	23.4	2.34805	2.54213e-26	dachshund homolog 1 isoform X2
XP_019563416.3	NC_085137.1	334197658	334198850	1128	2	reverse	2.34	2.34	2.34482	0.000480469	uncharacterized protein LOC109431647 isoform X1
XP_062708931.1	NC_085137.1	372137883	372563256	2103	13	forward	2.36	2.36	2.34474	0.000456191	semaphorin-2A isoform X2
XP_029720354.2	NC_085136.1	159333	159927	528	2	reverse	24.31	24.31	2.34214	2.79563e-27	cystatin-like protein
XP_019527191.3	NC_085137.1	480499999	480501032	963	2	forward	4.96	4.96	2.34193	5.77585e-07	LOW QUALITY PROTEIN: clavesin-2
XP_062709444.1	NC_085137.1	411911394	412014250	2604	6	forward	5.94	5.94	2.33403	5.22015e-08	zinc finger CCCH domain-containing protein 18-like
XP_019547501.2	NC_085137.1	420443915	420744940	1896	2	reverse	19.29	19.29	2.3332	5.04558e-22	terminal nucleotidyltransferase 5C
XP_019525793.2	NC_085136.1	46243147	46244056	852	2	forward	2.88	2.88	2.3301	0.00011329	uncharacterized protein LOC109397910
XP_062710717.1	NC_085137.1	14347703	14347863	161	1	reverse	21.91	21.91	2.32354	9.89493e-25	glycogen phosphorylase, muscle form-like
XP_062710768.1	NC_085137.1	31714880	31718686	1254	2	reverse	2.97	2.97	2.3235	9.16761e-05	uncharacterized protein LOC134284012 isoform X2
XP_029730130.2	NC_085136.1	296875631	296911449	1203	3	reverse	15.7	15.7	2.31729	2.72271e-18	uncharacterized protein LOC109403615 isoform X1
XP_019550799.1	NC_085137.1	317642330	317661610	996	4	reverse	5.7	5.7	2.31288	9.16838e-08	L-lactate dehydrogenase
XP_019543068.3	NC_085136.1	147302528	147303972	1203	5	reverse	21.24	21.24	2.30419	4.84275e-24	CLIP domain-containing serine protease B4
XP_062704476.1	NC_085137.1	386116763	386129526	1656	6	forward	10.34	10.34	2.30359	1.06263e-12	uncharacterized protein LOC109399363
XP_062708810.1	NC_085137.1	358321402	358466866	1368	7	forward	2.01	2.01	2.3015	0.00116837	uncharacterized protein LOC115253868 isoform X1
XP_062708816.1	NC_085137.1	358321402	358466866	1326	6	forward	2.01	2.01	2.3015	0.00116837	uncharacterized protein LOC115253868 isoform X2
XP_062708060.1	NC_085137.1	291669609	291685982	7755	5	reverse	9.83	9.83	2.29998	3.66579e-12	uncharacterized protein LOC109414220 isoform X8
XP_029725893.1	NC_085137.1	450062309	450092351	771	4	forward	5.05	5.05	2.28317	4.67608e-07	leucine-rich melanocyte differentiation-associated protein isoform X3
XP_019536885.1	NC_085137.1	190778507	190779092	459	3	reverse	9.17	9.17	2.28251	1.80077e-11	plasminogen receptor (KT)
XP_029723475.2	NC_085136.1	323951177	324253114	4179	14	forward	6.08	6.08	2.28197	3.64521e-08	transmembrane protein 132E
XP_029727888.1	NC_085138.1	157171872	157173195	1266	2	reverse	1.4	1.4	2.27836	0.00627765	uncharacterized protein LOC115266101
XP_062706143.1	NC_085137.1	103408557	103519904	2271	7	reverse	6.24	6.24	2.27683	2.50658e-08	solute carrier organic anion transporter family member 4A1 isoform X2
XP_029715314.2	NC_085137.1	149624304	149625820	1446	2	reverse	2.36	2.36	2.27593	0.000454406	uncharacterized protein LOC115258936
XP_029732138.2	NC_085138.1	439206751	439220572	1545	5	reverse	1.23	1.23	2.27376	0.0102989	chitinase-3-like protein 1 isoform X1
XP_029716098.2	NC_085136.1	270919721	270954680	1518	5	forward	7.89	7.89	2.27298	4.14469e-10	probable G-protein coupled receptor Mth-like 5
XP_029718052.2	NC_085136.1	168795702	168800816	1101	4	forward	3.38	3.38	2.26495	3.18481e-05	protein unc-13 homolog 4B
XP_062705215.1	NC_085137.1	15827143	16221231	1227	7	reverse	1.42	1.42	2.26461	0.0058725	CUGBP Elav-like family member 1 isoform X7
XP_062705216.1	NC_085137.1	15827143	16221231	1182	7	reverse	1.42	1.42	2.26461	0.0058725	CUGBP Elav-like family member 1 isoform X8
XP_062710767.1	NC_085137.1	31714668	31718686	1527	3	reverse	2.91	2.91	2.26385	0.00010537	uncharacterized protein LOC134284012 isoform X1
XP_062704524.1	NC_085137.1	205251709	205254225	2517	1	forward	24.98	24.98	2.26051	5.71741e-28	uncharacterized protein LOC109429850
XP_062699402.1	NW_026916974.1	46925	47791	867	1	reverse	3.59	3.59	2.2568	1.88999e-05	uncharacterized protein LOC109420965
XP_029725140.2	NC_085137.1	380158136	380182598	5238	10	reverse	7.3	7.3	2.25512	1.8178e-09	filamin-B isoform X2
XP_019545533.3	NC_085138.1	107483060	107564467	4038	13	forward	1.21	1.21	2.25044	0.0107243	thioester-containing protein 1 allele R1-like
XP_019548423.3	NC_085138.1	296632605	296747374	849	4	reverse	1.19	1.19	2.24694	0.011508	uncharacterized protein LOC109418659
XP_062707724.1	NC_085137.1	264453613	264482335	2058	9	forward	2.22	2.22	2.23947	0.000661167	cartilage oligomeric matrix protein isoform X2
XP_029733296.1	NC_085136.1	70066863	70096094	1827	7	reverse	6.41	6.41	2.23731	1.64896e-08	CLIP domain-containing serine protease C9
XP_029719887.2	NC_085137.1	25976063	25987345	4512	7	forward	6.5	6.5	2.23678	1.30627e-08	multidrug resistance-associated protein 1
XP_029708918.2	NC_085137.1	120803930	120891809	4392	13	forward	4.19	4.19	2.23311	4.02521e-06	thioester-containing protein 1 allele R1 isoform X9
XP_029734923.1	NC_085137.1	389066032	389089068	1488	6	reverse	5.99	5.99	2.22787	4.5597e-08	4-aminobutyrate aminotransferase, mitochondrial
XP_029733547.1	NC_085137.1	456206800	456216115	1182	3	reverse	18.52	18.52	2.22781	3.17466e-21	uncharacterized protein LOC109418988
XP_029707895.2	NC_085136.1	87585386	87654746	3606	15	forward	15.91	15.91	2.22748	1.67211e-18	transient receptor potential protein-like
XP_062702760.1	NC_085136.1	272341129	272754027	6189	20	reverse	3.1	3.1	2.21918	6.54855e-05	cadherin-87A
XP_062714246.1	NC_085138.1	405442564	405454716	10986	15	forward	1.15	1.15	2.21712	0.0128169	LOW QUALITY PROTEIN: dynein axonemal heavy chain 3
XP_029732311.1	NC_085137.1	405029867	405052761	2955	11	forward	13.51	13.51	2.2122	5.63158e-16	cold shock domain-containing protein E1 isoform X2
XP_029732312.1	NC_085137.1	405029867	405052761	2952	11	forward	13.51	13.51	2.2122	5.63158e-16	cold shock domain-containing protein E1 isoform X1
XP_019525495.3	NC_085136.1	106256873	106258050	999	3	forward	3.86	3.86	2.20711	9.06065e-06	GDP-D-glucose phosphorylase 1
XP_062703004.1	NC_085136.1	295515299	295665131	3552	15	forward	7.77	7.77	2.20649	5.63799e-10	cGMP-specific 3',5'-cyclic phosphodiesterase isoform X3
XP_062707626.1	NC_085137.1	261149061	261181065	1734	6	reverse	2.32	2.32	2.20327	0.000501733	putative ammonium transporter 2 isoform X3
XP_062705127.1	NC_085137.1	10690327	10726059	2013	9	forward	2.64	2.64	2.19986	0.000214206	solute carrier family 7 member 14
XP_062700556.1	NC_085136.1	54506985	54508439	1455	1	reverse	1.17	1.17	2.1973	0.0120347	ankyrin-3 isoform X3
XP_029720455.1	NC_085138.1	449583321	449612900	657	6	forward	1.22	1.22	2.19348	0.0104149	cysteine-rich motor neuron 1 protein isoform X2
XP_029713946.1	NC_085137.1	409894557	409895303	747	1	reverse	1.32	1.32	2.1929	0.00781667	probable serine/threonine-protein kinase DDB_G0278665
XP_062713782.1	NC_085138.1	222309759	222310727	969	1	forward	1.13	1.13	2.19282	0.0138175	uncharacterized protein LOC134290627
XP_019548910.2	NC_085138.1	31986765	31987106	342	1	reverse	1.18	1.18	2.18998	0.0117117	uncharacterized protein LOC109419143
XP_029713827.2	NC_085137.1	317098330	317099405	807	5	forward	1.75	1.75	2.18502	0.00234741	alcohol dehydrogenase 1-like
XP_019932392.3	NC_085137.1	496547801	496549346	1299	5	forward	7.49	7.49	2.17889	1.12574e-09	monocarboxylate transporter 12
XP_029714967.2	NC_085137.1	147114851	147142684	1416	6	reverse	5.33	5.33	2.17477	2.26132e-07	calcium-independent phospholipase A2-gamma isoform X1
XP_062705242.1	NC_085137.1	18658008	19045795	1866	7	reverse	7.41	7.41	2.17391	1.35798e-09	probable G-protein coupled receptor Mth-like 1 isoform X1
XP_062710133.1	NC_085137.1	486397892	486413614	1296	6	reverse	2.18	2.18	2.17253	0.000734265	uncharacterized protein LOC109623116
XP_029731083.2	NC_085138.1	377861737	377876704	1293	8	reverse	1.12	1.12	2.17164	0.0142402	galectin-9 isoform X1
XP_062709536.1	NC_085136.1	64720491	64721570	957	3	forward	2.94	2.94	2.17011	9.77669e-05	uncharacterized protein LOC134288504
XP_019563270.3	NC_085136.1	165547643	165552582	1425	4	forward	17.29	17.29	2.16935	6.04209e-20	excitatory amino acid transporter 3
XP_019561604.1	NC_085136.1	228598678	228599010	333	1	reverse	15.21	15.21	2.16746	9.14123e-18	uncharacterized protein LOC109430032
XP_062707917.1	NC_085137.1	281939553	282019428	8607	10	forward	18.32	18.32	2.16544	5.2233e-21	unconventional myosin-XV
XP_062705247.1	NC_085137.1	18658008	19045795	1836	7	reverse	7.51	7.51	2.16516	1.08162e-09	probable G-protein coupled receptor Mth-like 1 isoform X2
XP_062703005.1	NC_085136.1	295515840	295665131	3183	14	forward	9.22	9.22	2.16203	1.59162e-11	cGMP-specific 3',5'-cyclic phosphodiesterase isoform X4
XP_029714968.2	NC_085137.1	147114851	147132054	1275	4	reverse	5.34	5.34	2.15798	2.21075e-07	calcium-independent phospholipase A2-gamma isoform X2
XP_062706142.1	NC_085137.1	103408557	103484325	2271	7	reverse	4.41	4.41	2.15761	2.35395e-06	solute carrier organic anion transporter family member 4A1 isoform X1
XP_062703003.1	NC_085136.1	295505947	295665131	3633	14	forward	7.83	7.83	2.15275	4.78896e-10	cGMP-specific 3',5'-cyclic phosphodiesterase isoform X2
XP_062709093.1	NC_085136.1	51892017	51893399	1383	1	forward	2.31	2.31	2.15266	0.000522608	uncharacterized protein LOC134288385
XP_019535704.1	NW_026917604.1	10138	10449	312	1	reverse	2.43	2.43	2.15136	0.000367464	histone H4
XP_062703001.1	NC_085136.1	295505947	295665131	3675	15	forward	7.75	7.75	2.14553	5.93234e-10	cGMP-specific 3',5'-cyclic phosphodiesterase isoform X1
XP_019545817.3	NC_085137.1	71135105	71135991	720	3	forward	3.27	3.27	2.13649	4.16266e-05	dolichol-phosphate mannosyltransferase subunit 1
XP_062712891.1	NC_085136.1	179322528	179323910	1383	1	reverse	1.95	1.95	2.13498	0.00135564	uncharacterized protein LOC134290004
XP_062710709.1	NC_085136.1	5863927	5864598	672	1	reverse	3.15	3.15	2.13436	5.68766e-05	uncharacterized protein LOC134288825
XP_019534864.2	NC_085138.1	218039601	218042734	1437	7	reverse	1.27	1.27	2.13104	0.00900291	putative serine protease K12H4.7
XP_029734354.2	NC_085137.1	381205734	381206824	957	3	reverse	1.72	1.72	2.128	0.00251588	uncharacterized protein LOC115269659
XP_029708915.2	NC_085137.1	120803930	120891809	4401	13	forward	3.51	3.51	2.12718	2.26384e-05	thioester-containing protein 1 allele R1 isoform X5
XP_019560111.1	NC_085137.1	148958893	148977461	1008	4	reverse	12.85	12.85	2.12632	2.66586e-15	uncharacterized protein LOC109428736
XP_029719050.1	NC_085138.1	201517859	201530463	572	2	reverse	1.34	1.34	2.12403	0.00746726	uncharacterized protein LOC109406330
XP_019537577.3	NC_085137.1	321761246	321763047	1569	5	forward	1.82	1.82	2.11503	0.00192375	UDP-glycosyltransferase UGT5
XP_062703503.1	NC_085137.1	7331362	7333941	2580	1	reverse	1.9	1.9	2.11465	0.00155368	uncharacterized protein LOC134285961
XP_062710102.1	NC_085137.1	481146040	481154923	948	3	reverse	6.6	6.6	2.1081	1.0309e-08	lambda-crystallin homolog
XP_062704638.1	NC_085137.1	471206905	471216345	2556	2	forward	1.49	1.49	2.10692	0.00488214	uncharacterized protein LOC134286942
XP_029725674.1	NC_085137.1	439034502	439060781	1002	3	reverse	1.91	1.91	2.10681	0.0015212	G-protein coupled receptor 52 isoform X1
XP_019533059.3	NC_085137.1	171802073	171852429	4365	8	reverse	45.6	45.6	2.1027	4.2751e-49	protein Atossa
XP_019562109.3	NC_085138.1	113292168	113293078	846	2	reverse	1.03	1.03	2.10207	0.0182785	uncharacterized protein LOC109430499
XP_062705942.1	NC_085136.1	304424337	304425900	1509	2	reverse	1.97	1.97	2.10124	0.00130258	uncharacterized protein LOC134287637
XP_029735997.2	NC_085137.1	308520285	308546176	1557	9	forward	9.13	9.13	2.09823	1.97627e-11	phosphatidylserine lipase ABHD16A
XP_062705270.1	NC_085137.1	21154743	21731371	8861	19	reverse	51.59	51.59	2.09641	3.68244e-55	protein sickie
XP_019541942.3	NC_085136.1	335210272	335217092	972	3	reverse	10.53	10.53	2.09625	6.7325e-13	zinc finger protein 37
XP_062705186.1	NC_085137.1	14452662	14466787	1539	4	forward	7.55	7.55	2.09323	9.70979e-10	UDP-glycosyltransferase UGT5-like isoform X2
XP_062713455.1	NC_085138.1	126219136	126224452	711	2	forward	1.14	1.14	2.08702	0.0131109	rho guanine nucleotide exchange factor 26-like
XP_062707295.1	NC_085137.1	229887747	229893912	1854	10	reverse	4.02	4.02	2.08602	6.20939e-06	uncharacterized protein LOC109412369 isoform X2
XP_062709483.1	NC_085137.1	414287387	414320088	1356	8	forward	9.19	9.19	2.08442	1.67756e-11	F-box only protein 33
XP_062707305.1	NC_085137.1	231591851	231610574	1296	8	reverse	1.96	1.96	2.08354	0.00133145	neuronal acetylcholine receptor subunit alpha-5-like isoform X2
XP_062713087.1	NC_085138.1	77656751	77882182	1638	12	forward	1.05	1.05	2.08273	0.0173374	b(0, )-type amino acid transporter 1 isoform X2
XP_062713088.1	NC_085138.1	77656751	77882182	1614	11	forward	1.05	1.05	2.08273	0.0173374	b(0, )-type amino acid transporter 1 isoform X3
XP_062698834.1	NC_085138.1	325002014	325551232	14370	16	reverse	1.02	1.02	2.08005	0.0192509	low-density lipoprotein receptor-related protein 1
XP_062701367.1	NC_085136.1	130337772	130364048	4890	6	forward	8.23	8.23	2.06719	1.78504e-10	breast carcinoma-amplified sequence 3 homolog isoform X3
XP_062701366.1	NC_085136.1	130337772	130364048	4932	6	forward	8.24	8.24	2.06609	1.72594e-10	breast carcinoma-amplified sequence 3 homolog isoform X2
XP_062701365.1	NC_085136.1	130337772	130364048	4935	6	forward	8.23	8.23	2.06544	1.77417e-10	breast carcinoma-amplified sequence 3 homolog isoform X1
XP_062710136.1	NC_085137.1	486580807	486635761	897	3	forward	2.7	2.7	2.06432	0.000180693	purine nucleoside phosphorylase isoform X2
XP_062709139.1	NC_085137.1	386339455	386346733	1696	6	reverse	16.31	16.31	2.06349	6.31236e-19	acetyl-coenzyme A synthetase
XP_029713967.1	NC_085138.1	8591095	8599998	582	3	forward	1.2	1.2	2.05556	0.01097	tumor necrosis factor alpha-induced protein 8-like protein isoform X2
XP_062717023.1	NC_085138.1	44536442	44573104	1284	3	forward	1.28	1.28	2.05413	0.00882358	ATP-sensitive inward rectifier potassium channel 12-like isoform X2
XP_062700995.1	NC_085136.1	64714189	64715605	1173	2	reverse	3.88	3.88	2.05378	8.81473e-06	uncharacterized protein LOC134285047
XP_019541091.1	NC_085138.1	217956204	217967084	597	4	reverse	1.04	1.04	2.0533	0.0178459	IDLSRF-like peptide
XP_019525319.1	NW_026917604.1	4966	5340	375	1	reverse	8.53	8.53	2.04959	8.69448e-11	histone H2A
XP_062701547.1	NC_085136.1	146350064	146350965	786	3	forward	3.26	3.26	2.03923	4.30746e-05	uncharacterized protein LOC109421862
XP_019530008.3	NC_085136.1	61739134	61944329	6825	9	forward	2.5	2.5	2.03794	0.000307146	titin-like isoform X2
XP_029716428.2	NC_085136.1	261608378	261609346	669	2	forward	16.18	16.18	2.03261	8.65394e-19	mediator of RNA polymerase II transcription subunit 7
XP_029728556.2	NC_085137.1	84894488	84931494	9411	10	forward	10.19	10.19	2.03025	1.5311e-12	protein bark beetle isoform X1
XP_062705994.1	NC_085137.1	84894488	84931494	9387	9	forward	10.19	10.19	2.03025	1.5311e-12	protein bark beetle isoform X2
XP_062709429.1	NC_085137.1	410704848	410808196	2604	6	reverse	4.45	4.45	2.02704	2.08913e-06	zinc finger CCCH domain-containing protein 18
XP_062715767.1	NC_085138.1	34322266	34323156	663	2	reverse	1.07	1.07	2.02432	0.0160712	uncharacterized protein LOC134291693
XP_062703083.1	NC_085136.1	307409341	307544937	2523	8	reverse	5.06	5.06	2.02175	4.46239e-07	E3 ubiquitin-protein ligase RNF19B isoform X1
XP_062703085.1	NC_085136.1	307409341	307544937	2496	8	reverse	5.06	5.06	2.02175	4.46239e-07	E3 ubiquitin-protein ligase RNF19B isoform X2
XP_062704346.1	NC_085137.1	329437777	329449746	1500	9	reverse	2.03	2.03	2.02175	0.00109531	pickpocket protein 19-like
XP_019564506.2	NC_085136.1	71889864	71890817	954	1	reverse	4.51	4.51	2.02169	1.77959e-06	uncharacterized protein LOC109432606
XP_019530103.3	NC_085136.1	63042042	63045050	903	2	reverse	47.57	47.57	2.01582	4.23374e-51	RING finger protein 141
XP_019556144.3	NC_085136.1	237764287	237779477	777	5	forward	20.51	20.51	2.01351	2.76025e-23	pyridoxal phosphate homeostasis protein
XP_062703088.1	NC_085136.1	307409341	307544937	2427	8	reverse	4.9	4.9	2.01169	6.77962e-07	E3 ubiquitin-protein ligase RNF19B isoform X3
XP_062703090.1	NC_085136.1	307409341	307544937	2400	8	reverse	4.9	4.9	2.01169	6.77962e-07	E3 ubiquitin-protein ligase RNF19B isoform X4
XP_062713395.1	NC_085138.1	104673357	104675357	1773	4	reverse	1.06	1.06	2.00546	0.0166403	uncharacterized protein LOC109415505
XP_019553811.3	NC_085137.1	491711526	491712247	594	3	reverse	1.69	1.69	2.00343	0.00278345	uncharacterized protein LOC109423327
XP_062707703.1	NC_085137.1	264180848	264236792	1266	10	reverse	1.19	1.19	1.99637	0.0114727	adipokinetic hormone/corazonin-related peptide receptor variant I-like isoform X3
XP_062707708.1	NC_085137.1	264180848	264236792	1200	9	reverse	1.19	1.19	1.99637	0.0114727	adipokinetic hormone/corazonin-related peptide receptor variant I-like isoform X7
XP_029730251.2	NC_085136.1	74006770	74010810	4041	1	reverse	18.57	18.57	1.99447	2.81338e-21	uncharacterized protein LOC115267411
XP_062705228.1	NC_085137.1	465647003	465647863	798	2	reverse	1.14	1.14	1.99399	0.0130685	leucine-rich repeat-containing G-protein coupled receptor 5-like isoform X1
XP_062705229.1	NC_085137.1	465647003	465647863	732	3	reverse	1.14	1.14	1.99399	0.0130685	leucine-rich repeat-containing G-protein coupled receptor 5-like isoform X2
XP_029735947.2	NC_085137.1	311380204	311534569	1269	9	forward	1.87	1.87	1.99245	0.001694	bromodomain-containing protein 4 isoform X2
XP_062701586.1	NC_085136.1	152351355	152363681	1719	5	reverse	1.99	1.99	1.98856	0.0012387	uncharacterized protein LOC109423728
XP_019559694.3	NC_085136.1	27121976	27342620	4914	11	forward	4.67	4.67	1.98701	1.21548e-06	integrin alpha-PS2 isoform X1
XP_062700241.1	NC_085136.1	27121976	27342620	4839	10	forward	4.67	4.67	1.98701	1.21548e-06	integrin alpha-PS2 isoform X2
XP_062706853.1	NC_085137.1	189694378	189695077	531	3	reverse	0.92	0.92	1.98352	0.0257329	uncharacterized protein LOC134287839
XP_029715853.2	NC_085136.1	256691307	256770992	2667	8	forward	3.43	3.43	1.98127	2.83508e-05	ATP-binding cassette sub-family G member 8
XP_062703293.1	NC_085136.1	326914024	326914404	381	1	forward	1.78	1.78	1.98096	0.00212503	LOW QUALITY PROTEIN: growth/differentiation factor 8
XP_019536257.2	NC_085138.1	445479275	445499881	1377	4	reverse	0.97	0.97	1.97963	0.0222808	zinc finger protein 225 isoform X3
XP_019558100.3	NC_085138.1	55839733	55840608	816	2	reverse	0.92	0.92	1.97791	0.0255622	ficolin-2-like
XP_029730197.1	NC_085136.1	302894399	302909379	681	2	reverse	2.75	2.75	1.97601	0.000160108	uncharacterized protein LOC109416357
XP_029731369.2	NC_085138.1	402974947	402976276	1266	2	forward	1.05	1.05	1.96655	0.0173471	uncharacterized protein LOC115267897
XP_029711455.1	NC_085136.1	102725009	102727575	1908	4	forward	15.97	15.97	1.96545	1.42979e-18	protein hairless
XP_029717298.2	NC_085138.1	40289980	40332828	483	2	forward	0.9	0.9	1.9653	0.0270515	RNA guanine-N7 methyltransferase activating subunit
XP_029719893.2	NC_085136.1	174879020	174879943	924	1	reverse	0.95	0.95	1.96487	0.0236547	uncharacterized protein LOC115262080
XP_062704859.1	NC_085137.1	334198080	334198850	636	3	reverse	1.41	1.41	1.96332	0.0060688	uncharacterized protein LOC109431647 isoform X2
XP_029732474.1	NC_085137.1	405893582	405906659	510	3	forward	1.55	1.55	1.96248	0.00406317	uncharacterized protein LOC115268529
XP_019554977.3	NC_085136.1	284790508	284792359	1671	4	reverse	14.22	14.22	1.96066	1.02376e-16	methionine--tRNA ligase, mitochondrial
XP_062713270.1	NC_085138.1	65602291	65621518	2037	6	reverse	0.92	0.92	1.96045	0.0256436	uncharacterized protein LOC134290216
XP_029729684.1	NC_085136.1	236480411	236491697	627	4	reverse	35.98	35.98	1.96045	3.11166e-39	ras-related protein rab7
XP_062698700.1	NC_085138.1	319903387	320186206	1536	9	forward	0.9	0.9	1.95768	0.0272648	neogenin isoform X2
XP_019554262.3	NC_085138.1	390493298	390495895	1527	3	forward	1.11	1.11	1.95705	0.0146113	uncharacterized protein LOC109423727
XP_019530285.3	NC_085137.1	96290976	96294534	2700	10	forward	4.62	4.62	1.95516	1.3888e-06	uncharacterized protein LOC109402116
XP_019549064.3	NC_085138.1	35947670	35949523	1476	2	reverse	0.9	0.9	1.94671	0.0274028	uncharacterized protein LOC109419265
XP_062711070.1	NC_085137.1	147771865	147772416	552	1	forward	5.06	5.06	1.9462	4.53115e-07	kinesin-related protein 3-like
XP_062712837.1	NC_085136.1	177573041	177573733	693	1	forward	0.92	0.92	1.94469	0.0252644	uncharacterized protein LOC134289973
XP_062700242.1	NC_085136.1	27247781	27342620	4281	8	forward	3.92	3.92	1.9404	7.83564e-06	integrin alpha-PS2 isoform X3
XP_019541888.1	NC_085136.1	244792478	244795909	1200	6	reverse	5.75	5.75	1.93994	8.2634e-08	innexin inx3
XP_062712684.1	NC_085138.1	445627773	445629097	1101	5	forward	0.9	0.9	1.93973	0.026873	zinc finger protein with KRAB and SCAN domains 8-like isoform X1
XP_062712685.1	NC_085138.1	445627773	445629097	1080	5	forward	0.9	0.9	1.93973	0.026873	zinc finger protein with KRAB and SCAN domains 8-like isoform X2
XP_029727894.2	NC_085138.1	156959792	157003168	2514	10	reverse	0.88	0.88	1.93777	0.0286652	uncharacterized protein LOC109422710
XP_019541570.3	NC_085137.1	229887747	229905489	2193	11	reverse	3.59	3.59	1.93751	1.86284e-05	uncharacterized protein LOC109412369 isoform X1
XP_062712127.1	NC_085138.1	403055825	403064198	510	2	reverse	0.89	0.89	1.9335	0.0277027	uncharacterized protein LOC134289732
XP_019531502.1	NC_085137.1	382660273	382661450	1122	2	reverse	1.53	1.53	1.93207	0.00430059	major royal jelly protein 1
XP_062699435.1	NW_026917013.1	31024	47382	1933	3	forward	12.2	12.2	1.93048	1.24603e-14	NADP-dependent malic enzyme
XP_019552794.3	NC_085137.1	308341191	308346643	1341	3	forward	3.56	3.56	1.92757	2.01642e-05	melatonin receptor type 1B-like
XP_029721372.1	NC_085138.1	319903387	320186206	1602	10	forward	0.87	0.87	1.9269	0.0298396	protein amalgam isoform X1
XP_019530409.2	NC_085136.1	119381952	119383892	1764	4	reverse	1.32	1.32	1.92529	0.00777154	scoloptoxin SSD14
XP_062701824.1	NC_085136.1	171267704	171268876	1173	1	reverse	6.98	6.98	1.922	3.98434e-09	uncharacterized protein LOC134285293
XP_062704819.1	NC_085137.1	317126344	317128833	480	3	reverse	4.08	4.08	1.91931	5.3844e-06	uncharacterized protein LOC134287175
XP_062711009.1	NC_085137.1	113621675	113623534	1605	5	reverse	4.07	4.07	1.91686	5.52566e-06	uncharacterized protein LOC109420706
XP_062711563.1	NC_085138.1	370556013	370618363	1548	7	forward	0.86	0.86	1.91295	0.030788	protein unzipped-like
XP_062713086.1	NC_085138.1	77817774	77882182	1668	11	forward	0.86	0.86	1.91045	0.0302837	b(0, )-type amino acid transporter 1 isoform X1
XP_062706256.1	NC_085137.1	114476649	114480632	1653	6	forward	11.35	11.35	1.90562	9.5441e-14	uncharacterized protein LOC109420707
XP_019528846.3	NC_085138.1	104334579	104355875	444	4	forward	0.85	0.85	1.90445	0.0315908	general odorant-binding protein 72
XP_062716607.1	NC_085138.1	168752413	168755823	3294	2	forward	0.96	0.96	1.9041	0.0226434	uncharacterized protein LOC115257071 isoform X1
XP_062705321.1	NC_085137.1	494660890	494661940	789	5	forward	5.01	5.01	1.9038	5.09164e-07	OCIA domain-containing protein 1
XP_019555119.3	NC_085137.1	248339967	248345898	1464	5	forward	29.1	29.1	1.89849	3.56415e-32	protein croquemort
XP_029734960.1	NC_085137.1	390849876	390851938	1461	4	reverse	3.86	3.86	1.89365	9.11853e-06	b(0, )-type amino acid transporter 1
XP_029729749.2	NC_085136.1	234124381	234126034	1512	3	reverse	4.15	4.15	1.89137	4.43293e-06	probable dolichyl pyrophosphate Glc1Man9GlcNAc2 alpha-1,3-glucosyltransferase
XP_062710307.1	NC_085137.1	496498653	496500410	1683	2	forward	0.83	0.83	1.89113	0.0333951	uncharacterized protein LOC115267927 isoform X1
XP_019551164.3	NW_026916669.1	17819	22609	627	3	reverse	9.86	9.86	1.88564	3.39253e-12	ferritin heavy chain isoform X2
XP_062699256.1	NW_026916669.1	17819	22609	630	3	reverse	9.86	9.86	1.88564	3.39253e-12	ferritin heavy chain isoform X1
XP_062700893.1	NC_085136.1	63256841	63294456	942	5	reverse	0	0	1.88401	0.029891	uncharacterized protein LOC115264505 isoform X1
XP_062700916.1	NC_085136.1	63256841	63294456	921	5	reverse	0	0	1.88401	0.029891	uncharacterized protein LOC115264505 isoform X2
XP_062699940.1	NW_026917499.1	1629	8229	600	4	reverse	2.9	2.9	1.88075	0.00010802	uncharacterized protein LOC109424884
XP_029719312.2	NC_085138.1	205144658	205209734	2013	11	forward	0.82	0.82	1.88013	0.0348091	acyl-CoA synthetase short-chain family member 3, mitochondrial
XP_019529448.3	NC_085137.1	230324802	230357604	2229	4	forward	28.15	28.15	1.87899	3.30828e-31	protein ref(2)P
XP_062714705.1	NC_085138.1	206388156	206565249	981	4	forward	0.82	0.82	1.87273	0.034435	homeobox protein unc-4
XP_062705789.1	NC_085137.1	67603347	67633788	813	6	reverse	1.72	1.72	1.87059	0.00254509	serotriflin
XP_062707599.1	NC_085137.1	259477700	259497669	867	4	reverse	0.99	0.99	1.86722	0.0207914	arylalkylamine N-acetyltransferase 1 isoform X2
XP_062700294.1	NC_085136.1	31056930	31343758	5787	15	forward	8.37	8.37	1.86664	1.24841e-10	uncharacterized protein LOC109428467 isoform X5
XP_062711087.1	NC_085136.1	120441785	120443865	2031	2	forward	0.9	0.9	1.86432	0.0273955	uncharacterized protein LOC134289211
XP_029707977.2	NC_085136.1	188291732	188403615	5178	6	forward	2.92	2.92	1.864	0.000102648	mucin-3A
XP_062700292.1	NC_085136.1	31209711	31355058	6651	14	forward	12.77	12.77	1.86399	3.23288e-15	uncharacterized protein LOC109428467 isoform X3
XP_029721930.2	NC_085138.1	27156424	27157080	657	1	reverse	0.82	0.82	1.8633	0.0344876	1-acyl-sn-glycerol-3-phosphate acyltransferase alpha
XP_029730626.1	NC_085137.1	333761671	333849712	483	3	forward	32.33	32.33	1.8623	1.64599e-35	cold shock domain-containing protein CG9705
XP_029713981.1	NC_085138.1	8116700	8129031	1266	3	forward	0.81	0.81	1.85825	0.0355254	arrestin domain-containing protein 17-like
XP_062706158.1	NC_085137.1	104466323	104496717	7149	10	reverse	8.3	8.3	1.85685	1.50286e-10	chondroitin sulfate proteoglycan 4
XP_062713682.1	NC_085138.1	201838786	201839497	651	2	forward	0.85	0.85	1.85655	0.0317327	uncharacterized protein LOC115261515
XP_062706285.1	NC_085137.1	120803930	120891809	4386	13	forward	2.62	2.62	1.85513	0.000225434	thioester-containing protein 1 allele R1 isoform X10
XP_029720113.2	NC_085137.1	12825255	12838955	1938	3	reverse	21.66	21.66	1.85494	1.77157e-24	TBC1 domain family member 15
XP_062698406.1	NC_085138.1	84556900	84558177	1221	2	reverse	1.06	1.06	1.85284	0.016601	putative gustatory receptor 28b isoform X1
XP_062701742.1	NC_085136.1	167647391	167653384	5907	2	forward	10.71	10.71	1.8525	4.42229e-13	uncharacterized protein LOC134285262
XP_062704716.1	NC_085137.1	219730730	219732814	2085	1	reverse	3.47	3.47	1.85139	2.55607e-05	uncharacterized protein LOC134287025 isoform X2
XP_029734748.2	NC_085137.1	382837770	382940275	3327	6	reverse	4.51	4.51	1.84714	1.78127e-06	mitogen-activated protein kinase kinase kinase 13
XP_019545953.3	NC_085136.1	303485216	303485869	654	1	reverse	9.3	9.3	1.84701	1.29042e-11	probable RNA 2'-phosphotransferase
XP_062714948.1	NC_085138.1	219171827	219201666	1941	5	reverse	0.8	0.8	1.8468	0.0373081	PP2C-like domain-containing protein CG9801
XP_019531818.3	NC_085138.1	269190694	269206558	1035	4	forward	0.99	0.99	1.84564	0.020739	ras-interacting protein RIP3
XP_062707699.1	NC_085137.1	264206185	264236792	1299	9	reverse	0.99	0.99	1.84557	0.0206409	adipokinetic hormone/corazonin-related peptide receptor variant I-like isoform X1
XP_062707702.1	NC_085137.1	264206185	264236792	1296	9	reverse	0.99	0.99	1.84557	0.0206409	adipokinetic hormone/corazonin-related peptide receptor variant I-like isoform X2
XP_062707704.1	NC_085137.1	264180853	264236792	1251	10	reverse	0.99	0.99	1.84557	0.0206409	adipokinetic hormone/corazonin-related peptide receptor variant I-like isoform X4
XP_062707705.1	NC_085137.1	264206185	264236792	1233	8	reverse	0.99	0.99	1.84557	0.0206409	adipokinetic hormone/corazonin-related peptide receptor variant I-like isoform X5
XP_062707706.1	NC_085137.1	264206185	264236792	1230	8	reverse	0.99	0.99	1.84557	0.0206409	adipokinetic hormone/corazonin-related peptide receptor variant I-like isoform X6
XP_062707709.1	NC_085137.1	264180853	264236792	1185	9	reverse	0.99	0.99	1.84557	0.0206409	adipokinetic hormone/corazonin-related peptide receptor variant I-like isoform X8
XP_062711010.1	NC_085137.1	113635014	113637683	1653	6	reverse	10.11	10.11	1.84412	1.82459e-12	uncharacterized protein LOC109419877
XP_062705222.1	NC_085137.1	465226716	465227600	885	1	forward	0.88	0.88	1.84315	0.0289566	piggyBac transposable element-derived protein 4-like
XP_062700289.1	NC_085136.1	31056930	31355058	7101	16	forward	10.81	10.81	1.84213	3.48197e-13	uncharacterized protein LOC109428467 isoform X1
XP_062708430.1	NC_085137.1	326662466	326665364	2391	6	reverse	1.23	1.23	1.84177	0.0102454	uncharacterized protein LOC115269935
XP_062700291.1	NC_085136.1	31056930	31355058	6699	15	forward	10.87	10.87	1.83953	3.01669e-13	uncharacterized protein LOC109428467 isoform X2
XP_062712875.1	NC_085138.1	188550621	188915752	2718	11	reverse	1.05	1.05	1.83923	0.0175506	fasciclin-2 isoform X1
XP_062712881.1	NC_085138.1	188550621	188915752	2682	11	reverse	1.05	1.05	1.83923	0.0175506	fasciclin-2 isoform X2
XP_062712882.1	NC_085138.1	188550621	188915752	2664	10	reverse	1.05	1.05	1.83923	0.0175506	fasciclin-2 isoform X3
XP_062712883.1	NC_085138.1	188550621	188915752	2628	10	reverse	1.05	1.05	1.83923	0.0175506	fasciclin-2 isoform X4
XP_062712884.1	NC_085138.1	188550621	188915752	2601	10	reverse	1.05	1.05	1.83923	0.0175506	fasciclin-2 isoform X5
XP_062712885.1	NC_085138.1	188550621	188915752	2547	9	reverse	1.05	1.05	1.83923	0.0175506	fasciclin-2 isoform X6
XP_062707388.1	NC_085136.1	337478236	337478985	750	1	reverse	1.58	1.58	1.83719	0.00380896	protein trunk
XP_062701565.1	NC_085136.1	150119506	150124791	5286	1	forward	1.81	1.81	1.83402	0.00197103	uncharacterized protein LOC115267192
XP_062700293.1	NC_085136.1	31056930	31355058	6555	15	forward	10.86	10.86	1.83302	3.08311e-13	uncharacterized protein LOC109428467 isoform X4
XP_019528553.2	NC_085138.1	387028629	387029571	885	2	forward	0.8	0.8	1.83151	0.0369022	caspase-like
XP_062713582.1	NC_085138.1	172585413	172587654	1020	4	forward	0.93	0.93	1.83099	0.0250163	uncharacterized protein LOC115261582
XP_019529740.3	NC_085138.1	279500496	279500919	354	2	forward	0.81	0.81	1.8252	0.0361768	pupal cuticle protein Edg-78E-like
XP_019534610.2	NC_085137.1	407899563	407919495	3192	8	reverse	53.18	53.18	1.81917	8.44038e-57	probable E3 ubiquitin-protein ligase HERC4 isoform X1
XP_019534612.2	NC_085137.1	407899563	407919495	3177	8	reverse	53.18	53.18	1.81917	8.44038e-57	probable E3 ubiquitin-protein ligase HERC4 isoform X2
XP_062716953.1	NC_085136.1	315308413	315309231	819	1	forward	0.88	0.88	1.8185	0.0292515	uncharacterized protein LOC134292154
XP_062705995.1	NC_085137.1	84894488	84930321	8376	10	forward	6.32	6.32	1.8185	2.03734e-08	protein bark beetle isoform X3
XP_029717401.2	NC_085136.1	129629797	129712375	6264	19	forward	2.52	2.52	1.81753	0.000291191	MAP kinase-activating death domain protein isoform X4
XP_029717404.2	NC_085136.1	129629797	129712375	6117	17	forward	2.52	2.52	1.81753	0.000291191	MAP kinase-activating death domain protein isoform X6
XP_062701349.1	NC_085136.1	129629797	129712375	6084	16	forward	2.52	2.52	1.81753	0.000291191	MAP kinase-activating death domain protein isoform X7
XP_062701350.1	NC_085136.1	129629797	129712375	6093	17	forward	2.52	2.52	1.81753	0.000291191	MAP kinase-activating death domain protein isoform X8
XP_062702021.1	NC_085136.1	189918136	190164669	4164	15	forward	7.7	7.7	1.81673	6.80902e-10	uncharacterized protein LOC115257156 isoform X3
XP_062703807.1	NC_085137.1	156034608	156038370	1953	3	reverse	1.98	1.98	1.8156	0.00125039	uncharacterized protein LOC134286240
XP_062700065.1	NW_026917727.1	10062	11946	990	3	reverse	1.15	1.15	1.81483	0.0130191	uncharacterized protein LOC134283932
XP_062713355.1	NC_085138.1	86643221	86650266	633	5	forward	0.81	0.81	1.81254	0.0361049	uncharacterized protein LOC134290272
XP_062712801.1	NC_085136.1	177302401	177302880	480	1	forward	0.76	0.76	1.81175	0.0417716	uncharacterized protein LOC134289962
XP_019553846.3	NC_085137.1	493535307	493557161	1023	5	forward	0.89	0.89	1.81115	0.0282653	retinol dehydrogenase 12 isoform X1
XP_019530333.2	NC_085138.1	408744414	408787043	1065	4	reverse	0.8	0.8	1.81083	0.0363771	CD151 antigen
XP_062700573.1	NC_085136.1	57140024	57151749	1638	5	forward	45.99	45.99	1.80933	1.72975e-49	cystathionine beta-synthase
XP_062717126.1	NC_085138.1	284787063	285213944	2361	13	reverse	0.85	0.85	1.80855	0.0313584	A disintegrin and metalloproteinase with thrombospondin motifs like isoform X1
XP_062714150.1	NC_085138.1	372888111	372889121	1011	1	reverse	0.8	0.8	1.80847	0.0364619	uncharacterized protein LOC134290933
XP_062712790.1	NC_085136.1	176502251	176503318	1068	1	forward	0.8	0.8	1.80764	0.0372465	uncharacterized protein LOC134289959
XP_019536778.2	NC_085137.1	399731277	399749290	963	6	forward	63.49	63.49	1.806	3.66775e-67	gamma-soluble NSF attachment protein
XP_019536167.3	NC_085137.1	180468443	180470105	1527	3	reverse	33	33	1.80582	3.4928e-36	GATOR complex protein NPRL3
XP_019545490.3	NC_085138.1	32031545	32044764	678	2	forward	0.83	0.83	1.80571	0.0338138	uncharacterized protein LOC109415967
XP_019564028.2	NC_085136.1	227180370	227199092	1161	2	reverse	4.94	4.94	1.80525	6.18282e-07	uncharacterized protein LOC109432163
XP_019561230.2	NC_085138.1	221377830	221378410	507	2	forward	0.97	0.97	1.80239	0.0218193	uncharacterized protein LOC109429678
XP_062710921.1	NC_085137.1	267091658	267117253	543	2	reverse	29.07	29.07	1.80234	3.84508e-32	uncharacterized protein LOC109402989
XP_062707300.1	NC_085137.1	230848966	230850591	1516	2	forward	20.25	20.25	1.79923	5.08937e-23	protein ref(2)P-like
XP_029715192.2	NC_085137.1	161906671	161907303	633	1	reverse	1.33	1.33	1.79854	0.00756848	uncharacterized protein LOC109407271
XP_029708201.2	NC_085138.1	256595576	256615909	1527	6	forward	0.76	0.76	1.79799	0.0413095	neurotrimin
XP_029715312.2	NC_085137.1	148157296	148278284	1761	5	forward	6.65	6.65	1.79444	9.16888e-09	protein Star isoform X1
XP_062703522.1	NC_085137.1	15100497	15101757	1017	2	forward	0	0	1.79272	0.0345637	uncharacterized protein LOC134285976
XP_029718141.2	NC_085137.1	184310593	184393107	939	7	forward	6.79	6.79	1.79168	6.4536e-09	sodium/potassium-transporting ATPase subunit beta-2
XP_019553847.3	NC_085137.1	493548169	493557161	891	5	forward	0.97	0.97	1.78998	0.0220932	retinol dehydrogenase 11 isoform X2
XP_062715498.1	NC_085138.1	31296732	31298066	1272	2	forward	0.82	0.82	1.78987	0.0346052	uncharacterized protein LOC134291581
XP_062712785.1	NC_085138.1	449857872	450033768	4110	10	forward	0.98	0.98	1.78862	0.0215057	zinc finger protein 423 homolog isoform X1
XP_062712786.1	NC_085138.1	449990515	450033768	3942	8	forward	0.98	0.98	1.78862	0.0215057	zinc finger protein 423 homolog isoform X2
XP_062717127.1	NC_085138.1	284787063	285213944	2358	13	reverse	0.81	0.81	1.78833	0.0356016	A disintegrin and metalloproteinase with thrombospondin motifs like isoform X2
XP_062703793.1	NC_085136.1	186336493	186338366	1014	6	reverse	8.06	8.06	1.78717	2.6858e-10	phosphatidylserine lipase ABHD16A-like
XP_062706291.1	NC_085137.1	121047334	121693774	2073	12	reverse	2.53	2.53	1.78253	0.000286676	protein spire isoform X3
XP_062702018.1	NC_085136.1	189522945	190164669	4389	16	forward	7.18	7.18	1.78179	2.42738e-09	uncharacterized protein LOC115257156 isoform X1
XP_062702020.1	NC_085136.1	189522945	190164669	4386	16	forward	7.18	7.18	1.78179	2.42738e-09	uncharacterized protein LOC115257156 isoform X2
XP_029709098.2	NC_085137.1	126176090	126193775	738	2	forward	0.95	0.95	1.78016	0.0232473	neuroendocrine protein 7B2
XP_019525091.3	NC_085136.1	280076502	280078231	1563	3	reverse	9.36	9.36	1.77665	1.13307e-11	traB domain-containing protein
XP_029709033.2	NC_085137.1	122284481	122363701	510	4	forward	0.73	0.73	1.77618	0.0461375	uncharacterized protein LOC109415253
XP_019553596.3	NC_085136.1	188205702	188235750	1302	7	reverse	1.66	1.66	1.77285	0.00304508	uncharacterized protein LOC109423133 isoform X1
XP_019553597.3	NC_085136.1	188205702	188235750	1299	7	reverse	1.66	1.66	1.77285	0.00304508	uncharacterized protein LOC109423133 isoform X2
XP_019553598.3	NC_085136.1	188205702	188235750	1281	6	reverse	1.66	1.66	1.77285	0.00304508	uncharacterized protein LOC109423133 isoform X3
XP_019559821.3	NC_085137.1	127967105	127967938	537	4	reverse	4.76	4.76	1.77119	9.62762e-07	uncharacterized protein LOC109428206
XP_062700703.1	NC_085136.1	66626602	66631053	3780	4	forward	4.16	4.16	1.77094	4.42326e-06	uncharacterized protein LOC109413950
XP_019561750.3	NC_085137.1	75821071	75860743	2295	6	forward	2.79	2.79	1.76967	0.000141984	annulin isoform X2
XP_019561310.3	NC_085137.1	8562957	8576099	1572	9	reverse	18.47	18.47	1.76903	3.64544e-21	transmembrane protein 87A isoform X1
XP_062705084.1	NC_085137.1	8562957	8576099	1563	9	reverse	18.47	18.47	1.76903	3.64544e-21	transmembrane protein 87A isoform X2
XP_062717245.1	NC_085138.1	291494657	291597436	2733	3	reverse	0	0	1.76734	0.0463765	uncharacterized protein LOC109415955 isoform X2
XP_029717395.2	NC_085136.1	129629797	129712375	6336	20	forward	2.36	2.36	1.76656	0.000452299	MAP kinase-activating death domain protein isoform X1
XP_029717398.2	NC_085136.1	129629797	129712375	6327	20	forward	2.36	2.36	1.76656	0.000452299	MAP kinase-activating death domain protein isoform X2
XP_029717400.2	NC_085136.1	129629797	129712375	6303	19	forward	2.36	2.36	1.76656	0.000452299	MAP kinase-activating death domain protein isoform X3
XP_029717402.2	NC_085136.1	129629797	129712375	6198	19	forward	2.36	2.36	1.76656	0.000452299	MAP kinase-activating death domain protein isoform X5
XP_062701570.1	NC_085136.1	150609996	150628912	3087	12	forward	9.36	9.36	1.7655	1.11396e-11	uncharacterized protein LOC109424929
XP_019536588.3	NC_085138.1	234184487	234186153	1317	7	forward	0.75	0.75	1.76529	0.0436362	proton-coupled amino acid transporter-like protein CG1139
XP_019547678.1	NC_085137.1	410118042	410129797	1209	4	reverse	0.99	0.99	1.76323	0.0207035	peptidyl-alpha-hydroxyglycine alpha-amidating lyase 2
XP_029725892.1	NC_085137.1	450062458	450092351	828	4	forward	2.31	2.31	1.76262	0.000520317	leucine-rich melanocyte differentiation-associated protein isoform X2
XP_062708582.1	NC_085137.1	338367904	338397569	342	2	forward	8.28	8.28	1.76237	1.55497e-10	ion transport peptide-like isoform X1
XP_029711166.1	NC_085136.1	101849690	101850178	387	2	forward	1.74	1.74	1.76071	0.00241757	uncharacterized protein LOC115256564
XP_062717128.1	NC_085138.1	284787063	285213944	2349	13	reverse	0.8	0.8	1.75913	0.0371506	A disintegrin and metalloproteinase with thrombospondin motifs like isoform X3
XP_062715836.1	NC_085138.1	358383942	358385137	1077	3	reverse	0.96	0.96	1.75799	0.022531	uncharacterized protein LOC109414917
XP_062708052.1	NC_085137.1	291602957	291621589	2240	6	forward	3.53	3.53	1.75614	2.18843e-05	semaphorin-1A
XP_062707418.1	NC_085137.1	243081635	243271367	1482	5	forward	6.31	6.31	1.75594	2.12068e-08	tribbles homolog 2
XP_029708554.2	NC_085137.1	96005955	96012544	2982	6	forward	7.12	7.12	1.75479	2.83182e-09	insulin receptor isoform X2
XP_019555968.3	NC_085137.1	200761106	200762158	1053	1	reverse	3.3	3.3	1.75394	3.89414e-05	ankyrin repeat and SAM domain-containing protein 4B-like
XP_029731604.1	NC_085138.1	420493999	420495737	1098	3	reverse	0.71	0.71	1.7512	0.0487478	N(4)-(Beta-N-acetylglucosaminyl)-L-asparaginase
XP_062713350.1	NC_085138.1	85238289	85310734	1452	2	reverse	0.84	0.84	1.74891	0.0328847	uncharacterized protein LOC134290268
XP_062706323.1	NC_085136.1	318051869	318052238	306	2	reverse	0.91	0.91	1.74821	0.0265372	uncharacterized protein LOC115264142
XP_062706571.1	NC_085137.1	148213754	148278284	1737	4	forward	6.73	6.73	1.74546	7.3213e-09	protein Star isoform X2
XP_019553111.2	NC_085138.1	157116457	157135624	1230	4	reverse	0.74	0.74	1.74516	0.0442789	uncharacterized protein LOC109422704
XP_062701773.1	NC_085136.1	168384303	168745761	6561	14	forward	10.98	10.98	1.73476	2.2969e-13	protein unc-13 homolog 4B isoform X2
XP_062716103.1	NC_085136.1	278834082	278846143	1245	2	reverse	2.18	2.18	1.73471	0.000730254	splicing factor 3A subunit 2-like
XP_029710139.1	NC_085137.1	256845576	256848583	1089	5	forward	16.69	16.69	1.73282	2.56693e-19	(Lyso)-N-acylphosphatidylethanolamine lipase
XP_019553602.3	NC_085136.1	188205702	188235750	1179	7	reverse	1.46	1.46	1.73149	0.00533991	microtubule-associated protein RP/EB family member 1 isoform X6
XP_019553603.3	NC_085136.1	188205702	188235750	1176	7	reverse	1.46	1.46	1.73149	0.00533991	microtubule-associated protein RP/EB family member 1 isoform X7
XP_062702662.1	NC_085136.1	259582581	259583489	909	1	reverse	1	1	1.73117	0.0204177	uncharacterized protein LOC134285597
XP_062706792.1	NC_085137.1	180696431	180706288	807	3	forward	2.26	2.26	1.73054	0.000592198	THAP domain-containing protein 3-like
XP_019545498.3	NC_085138.1	32827898	32829597	1095	3	forward	0.8	0.8	1.72907	0.0368215	sorbitol dehydrogenase
XP_019536378.3	NC_085138.1	447737789	447752585	2448	6	reverse	0.84	0.84	1.72772	0.0322071	transient receptor potential cation channel subfamily V member 5
XP_062712091.1	NC_085138.1	182951325	182957378	6054	1	forward	0.69	0.69	1.72732	0.0524077	uncharacterized protein LOC134289723
XP_062698411.1	NC_085138.1	84559209	84559829	621	1	reverse	0.75	0.75	1.72713	0.0434137	uncharacterized protein LOC134284123
XP_029720450.1	NC_085138.1	449536790	449544933	1068	5	forward	0.71	0.71	1.72547	0.0484421	phosphotriesterase-related protein
XP_019525080.2	NC_085136.1	70838748	70840107	1005	2	forward	2.45	2.45	1.72417	0.00035307	transmembrane protein 205
XP_029714718.2	NC_085137.1	149190599	149418980	792	5	reverse	2.46	2.46	1.7224	0.000340007	stathmin isoform X2
XP_062700136.1	NC_085136.1	19239405	19254150	1131	2	reverse	1.59	1.59	1.72187	0.00373481	L-asparaginase-like isoform X1
XP_062700137.1	NC_085136.1	19239368	19254150	1107	3	reverse	1.59	1.59	1.72187	0.00373481	L-asparaginase-like isoform X2
XP_019547313.2	NC_085137.1	130986069	130986889	666	3	reverse	1.31	1.31	1.72123	0.00810276	glutathione S-transferase 1-like
XP_029716238.2	NC_085136.1	288763569	289254531	3588	12	reverse	1.19	1.19	1.72	0.0114036	cubilin isoform X6
XP_062712223.1	NC_085138.1	409666838	409852598	4134	11	forward	0.82	0.82	1.71997	0.035047	SH3 and multiple ankyrin repeat domains protein 1 isoform X3
XP_019558426.2	NC_085136.1	92320979	92322056	1017	2	reverse	0.84	0.84	1.7174	0.0330962	uncharacterized protein LOC109427349
XP_019542507.3	NW_026916449.1	43742	47903	3975	4	forward	2.65	2.65	1.71514	0.00020702	tetratricopeptide repeat protein 21B-like
XP_062704960.1	NC_085137.1	410429344	410429735	327	2	forward	1.02	1.02	1.71438	0.0188206	uncharacterized protein LOC134287329
XP_062705934.1	NC_085137.1	75794303	75860743	2415	6	forward	2.47	2.47	1.71287	0.00032913	annulin isoform X1
XP_062705937.1	NC_085137.1	75858354	75860743	2157	5	forward	2.47	2.47	1.71287	0.00032913	annulin isoform X3
XP_029716185.1	NC_085136.1	288409078	288427771	2595	4	forward	2.62	2.62	1.71131	0.000220842	uncharacterized protein LOC109414931
XP_062700534.1	NC_085136.1	54808219	54812631	4413	1	forward	1.07	1.07	1.70982	0.0161384	uncharacterized protein LOC134284946
XP_062703226.1	NC_085136.1	323388809	323555620	2709	12	forward	1.59	1.59	1.7082	0.00367571	tyrosine-protein kinase Fer isoform X2
XP_062714323.1	NC_085138.1	436451241	436453274	2034	1	forward	0.67	0.67	1.70703	0.0553367	uncharacterized protein LOC134291059
XP_062707878.1	NC_085137.1	280125577	280311392	762	5	reverse	4.59	4.59	1.70509	1.48883e-06	plasma membrane ascorbate-dependent reductase CYBRD1 isoform X3
XP_019931241.3	NC_085136.1	216557049	216576779	804	3	reverse	0.79	0.79	1.70421	0.038338	fatty acid hydroxylase domain-containing protein 2 isoform X2
XP_062701772.1	NC_085136.1	168364740	168745761	6687	14	forward	9.24	9.24	1.70287	1.49977e-11	protein unc-13 homolog 4B isoform X1
XP_062717008.1	NC_085138.1	44679954	45050260	1476	8	reverse	0.67	0.67	1.7007	0.0558536	G protein-activated inward rectifier potassium channel 3 isoform X2
XP_062702971.1	NC_085136.1	290573484	291242239	7508	21	reverse	7.79	7.79	1.6986	5.26825e-10	uncharacterized protein LOC109623099
XP_019563396.2	NC_085137.1	339252069	339257823	318	2	forward	1.74	1.74	1.69836	0.00241664	pigment-dispersing hormone peptides
XP_019548004.2	NC_085138.1	20354730	20356242	1452	2	reverse	0.67	0.67	1.69694	0.0556102	uncharacterized protein LOC109418295
XP_029718071.1	NC_085136.1	168705123	168745761	3486	10	forward	9	9	1.69664	2.73872e-11	protein unc-13 homolog 4B isoform X6
XP_062710707.1	NC_085137.1	11974215	11975606	1332	2	reverse	2.4	2.4	1.69653	0.000407002	uncharacterized protein LOC109398282
XP_029714210.1	NC_085136.1	171415226	171484979	897	5	reverse	0.94	0.94	1.69643	0.023736	uncharacterized protein LOC109406378 isoform X1
XP_062711017.1	NC_085137.1	114509265	114511126	1605	5	forward	5.66	5.66	1.69597	1.00729e-07	uncharacterized protein LOC134289035
XP_019554062.1	NC_085136.1	310793656	310800108	1542	3	reverse	22.06	22.06	1.69552	6.8636e-25	pyruvate kinase isoform X3
XP_062711783.1	NC_085138.1	157213684	157215176	1257	5	reverse	0.68	0.68	1.69391	0.0534721	uncharacterized protein LOC109415792
XP_029729025.1	NC_085137.1	280125577	280281854	858	5	reverse	4.39	4.39	1.69388	2.43811e-06	plasma membrane ascorbate-dependent reductase CYBRD1 isoform X1
XP_019554059.1	NC_085136.1	310793656	310813548	1590	4	reverse	22.14	22.14	1.69327	5.60368e-25	pyruvate kinase isoform X1
XP_019544436.3	NC_085137.1	208734484	208736437	1248	3	reverse	12.98	12.98	1.69256	1.96297e-15	phosphoglycerate kinase
XP_062713889.1	NC_085138.1	261748571	261749437	717	3	reverse	0.73	0.73	1.69154	0.0463586	uncharacterized protein LOC115262393
XP_029732878.2	NC_085138.1	213094899	213100899	843	4	forward	0.88	0.88	1.6904	0.0285257	uncharacterized protein LOC115268843
XP_062698578.1	NC_085138.1	96719116	96725715	1797	4	reverse	0.68	0.68	1.6903	0.0540892	uncharacterized protein LOC115260722
XP_029724201.2	NC_085138.1	229601241	229750915	1113	4	reverse	0.68	0.68	1.69008	0.0540155	uncharacterized protein LOC109405215
XP_062701975.1	NC_085136.1	185970348	186087607	921	6	reverse	2.86	2.86	1.68927	0.000119866	cell growth regulator with RING finger domain protein 1 isoform X6
XP_062706981.1	NC_085137.1	201623754	201629877	723	4	reverse	15.31	15.31	1.68895	7.03349e-18	LOW QUALITY PROTEIN: ornithine decarboxylase antizyme
XP_062717237.1	NC_085138.1	127805831	127814515	615	2	forward	0.75	0.75	1.6875	0.0437291	uncharacterized protein LOC134292250
XP_019540563.3	NC_085136.1	323542104	323555620	1284	7	forward	0.94	0.94	1.68745	0.0242941	tyrosine-protein kinase Fer isoform X4
XP_062703228.1	NC_085136.1	323542104	323555620	1257	6	forward	0.94	0.94	1.68745	0.0242941	tyrosine-protein kinase Fer isoform X5
XP_029712123.2	NC_085136.1	273536635	273537034	342	2	forward	2.15	2.15	1.68712	0.000803713	AP-1 complex subunit gamma-1-like
XP_062699820.1	NW_026917402.1	20903	22497	536	4	forward	1.96	1.96	1.68705	0.00133636	uncharacterized protein LOC134284704
XP_029725895.1	NC_085137.1	450075503	450092351	669	3	forward	2.08	2.08	1.68666	0.000965312	leucine-rich melanocyte differentiation-associated protein isoform X5
XP_062702298.1	NC_085136.1	224508680	224592092	993	4	reverse	0.97	0.97	1.68627	0.0223796	venom protease-like
XP_019538283.2	NC_085137.1	183991192	184028168	1050	4	reverse	11.21	11.21	1.68492	1.31535e-13	inositol-trisphosphate 3-kinase homolog isoform X2
XP_062702906.1	NC_085136.1	284107388	284412221	1305	7	forward	1.41	1.41	1.68173	0.00608939	dopamine receptor 1 isoform X1
XP_062702907.1	NC_085136.1	284107388	284393102	1281	6	forward	1.41	1.41	1.68173	0.00608939	dopamine receptor 1 isoform X2
XP_062701712.1	NC_085136.1	163709299	163712667	3369	1	reverse	2.56	2.56	1.68087	0.000260772	uncharacterized protein LOC134285249
XP_062715643.1	NC_085138.1	343656915	343659394	573	2	reverse	0.89	0.89	1.68009	0.0283859	uncharacterized protein LOC134291652
XP_062702974.1	NC_085136.1	292023322	292048382	783	3	forward	2.68	2.68	1.67622	0.000192672	uncharacterized protein LOC115255944
XP_062701343.1	NC_085136.1	129381496	129403716	666	5	forward	7.74	7.74	1.6762	6.10871e-10	transmembrane protein 47 isoform X2
XP_062717129.1	NC_085138.1	284787169	285213944	2052	12	reverse	0.69	0.69	1.67614	0.0512896	A disintegrin and metalloproteinase with thrombospondin motifs like isoform X4
XP_062703794.1	NC_085137.1	151679125	151683599	1527	2	reverse	0.89	0.89	1.67588	0.0277998	uncharacterized protein LOC134286224
XP_029718070.1	NC_085136.1	168588072	168745761	5196	12	forward	9.15	9.15	1.67581	1.85253e-11	protein unc-13 homolog 4B isoform X3
XP_062707893.1	NC_085137.1	281155836	281217766	5133	17	reverse	1.44	1.44	1.67446	0.00553388	uncharacterized protein LOC109415021 isoform X3
XP_029733548.1	NC_085137.1	456227666	456238726	1032	2	reverse	4.27	4.27	1.67425	3.33781e-06	uncharacterized protein LOC115269208
XP_062700736.1	NC_085136.1	67714632	67725926	3096	2	reverse	0.89	0.89	1.6727	0.027775	uncharacterized protein LOC115255738 isoform X4
XP_062698254.1	NC_085138.1	144224385	144597884	7368	10	forward	0.71	0.71	1.67254	0.0484134	uncharacterized protein LOC109424064 isoform X4
XP_062703227.1	NC_085136.1	323388809	323555620	2433	11	forward	1.16	1.16	1.67236	0.0122586	tyrosine-protein kinase Fer isoform X3
XP_062712887.1	NC_085138.1	104695231	104715100	1926	5	forward	0.64	0.64	1.67094	0.0604991	uncharacterized protein LOC109415502 isoform X1
XP_062705211.1	NC_085137.1	15827143	16379989	1836	10	reverse	0.93	0.93	1.67081	0.0245215	CUGBP Elav-like family member 2 isoform X4
XP_029719544.1	NC_085137.1	336562257	336562706	387	2	forward	10.76	10.76	1.66969	3.94925e-13	LITAF domain-containing protein
XP_062701774.1	NC_085136.1	168364740	168745761	5196	12	forward	8.24	8.24	1.66963	1.72575e-10	protein unc-13 homolog 4B isoform X4
XP_062701342.1	NC_085136.1	129381496	129403716	684	5	forward	7.63	7.63	1.66863	8.11927e-10	transmembrane protein 47 isoform X1
XP_029725894.1	NC_085137.1	450074230	450092351	750	4	forward	2.21	2.21	1.66809	0.000677507	leucine-rich melanocyte differentiation-associated protein isoform X4
XP_019553600.3	NC_085136.1	188205702	188215843	1239	6	reverse	1.36	1.36	1.66765	0.0071045	uncharacterized protein LOC109423133 isoform X5
XP_062705926.1	NC_085137.1	75330351	75332193	1842	2	reverse	6.58	6.58	1.66596	1.08571e-08	LOW QUALITY PROTEIN: uncharacterized protein LOC134287634
XP_019537100.2	NC_085136.1	307906112	307906501	285	2	forward	1.96	1.96	1.66543	0.00133643	dolichol-phosphate mannosyltransferase subunit 3
XP_062710952.1	NC_085137.1	276835035	276836708	1674	1	forward	1.4	1.4	1.66521	0.00626348	uncharacterized protein LOC109408309
XP_019541327.2	NC_085136.1	168738009	168745761	3429	9	forward	9.85	9.85	1.66373	3.45396e-12	protein unc-13 homolog 4B isoform X8
XP_019541325.2	NC_085136.1	168603590	168745761	5070	12	forward	9.7	9.7	1.66342	5.02824e-12	protein unc-13 homolog 4B isoform X5
XP_019542998.1	NC_085137.1	193387173	193388171	999	1	reverse	12.12	12.12	1.66325	1.53274e-14	glyceraldehyde-3-phosphate dehydrogenase 2
XP_019554061.1	NC_085136.1	310793656	310826781	1560	4	reverse	21.32	21.32	1.66267	4.02575e-24	pyruvate kinase isoform X2
XP_062701789.1	NC_085136.1	169874663	169939724	1947	9	reverse	2.27	2.27	1.66236	0.00057635	beta-galactosidase
XP_029731940.2	NC_085138.1	445683353	445684683	1074	5	forward	0.66	0.66	1.66164	0.0577227	zinc finger protein 182 isoform X2
XP_062715237.1	NC_085138.1	33233490	33384321	3141	2	reverse	0.73	0.73	1.65909	0.0460831	uncharacterized protein LOC109419222
XP_029724390.2	NC_085138.1	40277900	40289940	543	4	forward	0.63	0.63	1.65398	0.0622008	uncharacterized protein LOC109415718
XP_029731569.1	NC_085138.1	418302364	418488201	738	5	reverse	0.64	0.64	1.65212	0.0605398	tetraspanin-2A
XP_062707814.1	NC_085137.1	276830122	276831606	1485	1	forward	1.18	1.18	1.65199	0.0116433	uncharacterized protein LOC109406809
XP_029716482.2	NC_085136.1	258702066	258718951	1392	2	reverse	18.85	18.85	1.65003	1.43488e-21	ileal sodium/bile acid cotransporter isoform X2
XP_062712493.1	NC_085138.1	431878289	431898113	1521	3	forward	0.63	0.63	1.64997	0.0629801	major facilitator superfamily domain-containing protein 8 isoform X3
XP_062717262.1	NC_085136.1	326457576	326458592	1017	1	reverse	0.85	0.85	1.64775	0.0317406	basic salivary proline-rich protein 4-like
XP_062701608.1	NC_085136.1	157598605	157599057	453	1	forward	8.04	8.04	1.64652	2.86683e-10	iron-sulfur cluster assembly scaffold protein IscU
XP_062702385.1	NC_085136.1	231049844	231053383	2145	4	reverse	1.69	1.69	1.64213	0.00274205	uncharacterized protein LOC109429559
XP_062702612.1	NC_085136.1	253768711	254184211	939	6	forward	0.8	0.8	1.64101	0.0368167	tachykinin-like peptides receptor 86C isoform X1
XP_019540880.4	NC_085137.1	3129917	3133845	1797	3	reverse	6.12	6.12	1.6401	3.3439e-08	homeotic protein spalt-major
XP_019931063.2	NC_085138.1	430159940	430255793	882	2	forward	0.62	0.62	1.63985	0.0655998	protein commissureless 2 homolog
XP_029735302.2	NC_085137.1	304078214	304125077	1812	7	reverse	2.13	2.13	1.6395	0.000841407	uncharacterized protein LOC109423859
XP_029708511.1	NC_085137.1	93240939	93247538	1797	4	reverse	0	0	1.63946	0.0552759	uncharacterized protein LOC115254960
XP_062700265.1	NC_085136.1	28094056	28177720	1656	8	reverse	0.91	0.91	1.63888	0.0263855	gamma-aminobutyric acid receptor subunit beta-like
XP_019542252.2	NC_085136.1	111723707	111734820	468	3	reverse	0.62	0.62	1.63878	0.0643271	protein quiver
XP_019556651.2	NC_085138.1	449596113	449613811	993	2	forward	0.61	0.61	1.63814	0.0659364	cysteine-rich motor neuron 1 protein isoform X1
XP_062714290.1	NC_085138.1	420677904	420679679	1776	1	forward	0.67	0.67	1.63744	0.0558104	uncharacterized protein LOC134291045
XP_019562612.3	NC_085137.1	344895536	344900038	1395	3	reverse	2.44	2.44	1.63714	0.00036328	spermine oxidase
XP_062711085.1	NC_085136.1	119755624	119758877	858	2	forward	0.64	0.64	1.63707	0.0614612	uncharacterized protein LOC134289179
XP_062707440.1	NC_085136.1	21883055	21897766	945	5	forward	0.78	0.78	1.63553	0.0389567	ring-infected erythrocyte surface antigen-like
XP_062711575.1	NC_085138.1	179762213	179774146	519	4	forward	0.64	0.64	1.6351	0.0607155	uncharacterized protein LOC109413056 isoform X2
XP_062707601.1	NC_085137.1	259477700	259487982	741	3	reverse	0	0	1.63384	0.0562131	arylalkylamine N-acetyltransferase 1 isoform X4
XP_062698861.1	NC_085138.1	327551604	327557825	6222	1	reverse	0.61	0.61	1.63157	0.0667471	uncharacterized protein LOC115271091
XP_019549249.1	NC_085138.1	226608487	226645068	705	5	reverse	0.67	0.67	1.62871	0.0556104	group 3 secretory phospholipase A2 isoform X2
XP_062702184.1	NC_085136.1	106195561	106198407	2847	1	reverse	2.03	2.03	1.6283	0.00110351	uncharacterized protein LOC134285456
XP_029716183.1	NC_085136.1	277634531	277646125	831	4	reverse	1.53	1.53	1.62299	0.00431839	putative hydroxypyruvate isomerase
XP_062710135.1	NC_085137.1	486617195	486635761	1005	3	forward	1.9	1.9	1.6221	0.00156548	purine nucleoside phosphorylase isoform X1
XP_029727930.1	NC_085138.1	158231036	158555474	2298	5	reverse	0.63	0.63	1.6217	0.0629734	mucin-5AC-like isoform X1
XP_062700296.1	NC_085136.1	31780663	31792858	5709	4	forward	1.24	1.24	1.62093	0.00990227	uncharacterized protein LOC109428470 isoform X1
XP_062700297.1	NC_085136.1	31780663	31792858	5706	4	forward	1.24	1.24	1.62093	0.00990227	uncharacterized protein LOC109428470 isoform X2
XP_029733514.1	NC_085137.1	453808157	453827998	1572	3	reverse	3.23	3.23	1.62055	4.62892e-05	PI-PLC X domain-containing protein 1 isoform X1
XP_029733515.1	NC_085137.1	453808157	453827998	1551	3	reverse	3.23	3.23	1.62055	4.62892e-05	PI-PLC X domain-containing protein 1 isoform X2
XP_019546936.3	NC_085136.1	258702007	258718951	1413	2	reverse	16.95	16.95	1.62053	1.39737e-19	ileal sodium/bile acid cotransporter isoform X1
XP_029712325.1	NC_085136.1	185970348	186131126	1053	7	reverse	2.59	2.59	1.62037	0.000242222	cell growth regulator with RING finger domain protein 1 isoform X4
XP_019536667.1	NC_085137.1	405193064	405193731	582	2	reverse	3.26	3.26	1.61997	4.3386e-05	translocon-associated protein subunit beta
XP_029722988.1	NC_085137.1	221159057	221159980	924	1	reverse	0.66	0.66	1.61824	0.0573116	protein PF3D7_1417600-like
XP_062699672.1	NC_085136.1	14380634	14389462	2571	4	forward	2.6	2.6	1.61733	0.000236328	uncharacterized protein LOC115256417 isoform X2
XP_062702172.1	NC_085136.1	210679418	210681641	1185	3	reverse	1.56	1.56	1.61453	0.004001	uncharacterized protein LOC134285453 isoform X2
XP_062712687.1	NC_085138.1	445683353	445684790	1155	5	forward	0.61	0.61	1.61381	0.0673458	zinc finger protein 391 isoform X1
XP_062700491.1	NC_085136.1	51610292	51622348	12057	1	forward	2.67	2.67	1.61369	0.000194754	uncharacterized protein LOC115268184
XP_029711981.2	NC_085137.1	475878467	475880082	687	3	reverse	1.49	1.49	1.61357	0.00488942	uncharacterized protein LOC109622844
XP_062715181.1	NC_085138.1	173209439	173210273	507	3	forward	0.6	0.6	1.61348	0.0690545	glutathione peroxidase
XP_062707845.1	NC_085137.1	277633347	277634285	939	1	reverse	0.6	0.6	1.6134	0.0689015	uncharacterized protein LOC134288113
XP_062708026.1	NC_085136.1	23430986	23432821	1836	1	forward	1.24	1.24	1.61223	0.00987582	uncharacterized protein LOC134288160
XP_062713624.1	NC_085138.1	185681307	185687585	6279	1	reverse	0.77	0.77	1.61181	0.040771	uncharacterized protein LOC134290487
XP_062702690.1	NC_085136.1	260446933	260998030	5592	8	forward	2.88	2.88	1.61067	0.00011427	uncharacterized protein LOC115269359
XP_062702613.1	NC_085136.1	253768711	254184189	921	6	forward	0.75	0.75	1.61023	0.0425024	tachykinin-like peptides receptor 86C isoform X2
XP_019564482.3	NW_026917514.1	2731	3720	990	1	reverse	1.34	1.34	1.60932	0.00741576	uncharacterized protein LOC109432593
XP_019546794.3	NC_085136.1	284747470	284754100	1170	3	forward	7.04	7.04	1.60837	3.44349e-09	endonuclease III-like protein 1
XP_029736338.2	NC_085138.1	144224385	144597884	7518	10	forward	0.65	0.65	1.60787	0.0597155	uncharacterized protein LOC109424064 isoform X3
XP_062698252.1	NC_085138.1	144224385	144597884	7536	10	forward	0.65	0.65	1.60787	0.0597155	uncharacterized protein LOC109424064 isoform X1
XP_062698253.1	NC_085138.1	144224385	144597884	7521	10	forward	0.65	0.65	1.60787	0.0597155	uncharacterized protein LOC109424064 isoform X2
XP_062709059.1	NC_085137.1	381188611	381189466	786	2	reverse	0.66	0.66	1.60756	0.0566843	uncharacterized protein LOC115269658
XP_062704778.1	NC_085137.1	259370803	259371642	840	1	forward	1.72	1.72	1.60745	0.0025063	uncharacterized protein LOC134287093
XP_029736288.2	NC_085136.1	104074204	104097049	840	2	forward	1.68	1.68	1.60718	0.00285231	dehydrodolichyl diphosphate synthase complex subunit nus1
XP_062699426.1	NW_026917001.1	37473	37951	408	2	reverse	0.94	0.94	1.60692	0.0237811	calcium-binding protein E63-1-like
XP_062716784.1	NC_085138.1	269603910	270025656	3906	15	forward	0.7	0.7	1.60584	0.0498399	uncharacterized protein LOC109433210 isoform X4
XP_029720945.2	NC_085138.1	22562613	22597585	2454	6	reverse	0.64	0.64	1.60532	0.0611782	tubulin polyglutamylase TTLL13-like isoform X2
XP_029720955.2	NC_085138.1	22562613	22597585	2388	5	reverse	0.64	0.64	1.60532	0.0611782	tubulin polyglutamylase TTLL13-like isoform X3
XP_062711688.1	NC_085136.1	145974268	145975338	1014	2	forward	11.31	11.31	1.60469	1.05307e-13	lysophospholipid acyltransferase 6-like
XP_019931027.3	NC_085138.1	431890053	431898113	1521	3	forward	0.6	0.6	1.60463	0.0702391	major facilitator superfamily domain-containing protein 8 isoform X2
XP_019536864.1	NC_085137.1	189585061	189596483	5664	3	reverse	11.35	11.35	1.60318	9.50933e-14	DNA-directed RNA polymerase II subunit RPB1
XP_062713165.1	NC_085138.1	20917760	20950342	1161	6	forward	0.61	0.61	1.60311	0.0676502	glycerol kinase-like
XP_062704987.1	NC_085137.1	2389632	2391626	1935	2	forward	0.59	0.59	1.60301	0.0713322	dynein axonemal heavy chain 1-like
XP_019551010.3	NC_085137.1	149643355	149644863	1446	2	reverse	1.72	1.72	1.60171	0.0025452	uncharacterized protein LOC109420991
XP_019931028.3	NC_085138.1	431865718	431898113	1521	3	forward	0.61	0.61	1.59764	0.0675726	major facilitator superfamily domain-containing protein 8 isoform X4
XP_019549127.1	NC_085136.1	187664645	187666039	480	5	forward	0.82	0.82	1.59655	0.0348419	myosin light chain alkali isoform X1
XP_029727026.1	NC_085137.1	44900227	44921752	480	2	reverse	3.2	3.2	1.59636	5.08227e-05	uncharacterized protein LOC109421433
XP_029710388.2	NC_085137.1	37711037	37712687	1515	3	forward	1.88	1.88	1.59593	0.00166421	72 kDa type IV collagenase-like
XP_029716235.2	NC_085136.1	288743020	289254531	3867	13	reverse	1.02	1.02	1.59489	0.0186978	cubilin isoform X3
XP_019553469.1	NC_085136.1	135098412	135112528	957	3	forward	10.11	10.11	1.59441	1.8532e-12	uncharacterized protein LOC109423010
XP_029713965.1	NC_085138.1	8579174	8599998	648	3	forward	0.66	0.66	1.59373	0.0563406	tumor necrosis factor alpha-induced protein 8-like protein isoform X1
XP_019540882.4	NC_085137.1	3143062	3159345	1965	3	forward	2.92	2.92	1.59151	0.000103349	homeotic protein spalt-major-like
XP_062703773.1	NC_085137.1	134033521	134050626	1209	6	reverse	8.9	8.9	1.58922	3.49886e-11	abhydrolase domain-containing protein 2
XP_019560097.3	NW_026916946.1	35846	38685	2697	2	forward	6.03	6.03	1.58869	4.13647e-08	uncharacterized protein LOC109428726
XP_019550191.3	NC_085138.1	279057057	279058337	1167	3	reverse	0.64	0.64	1.5877	0.0607908	uncharacterized protein LOC109401631
XP_019530162.3	NC_085138.1	75764448	75765308	804	2	reverse	0.59	0.59	1.58727	0.0726182	attacin-A
XP_062713772.1	NC_085138.1	220302923	220310600	663	4	reverse	0.6	0.6	1.58712	0.0684092	uncharacterized protein LOC109417157
XP_062709541.1	NC_085137.1	421521702	421522028	224	2	reverse	6.53	6.53	1.58454	1.21225e-08	amphiphysin-like
XP_019536118.3	NC_085138.1	449748498	449749746	1179	2	reverse	0.63	0.63	1.58347	0.0627416	zinc finger MYND domain-containing protein 10 homolog
XP_062706240.1	NC_085137.1	113018990	113021360	2070	4	reverse	2.91	2.91	1.58178	0.000105301	LOW QUALITY PROTEIN: uncharacterized protein LOC115255134
XP_019525160.2	NC_085136.1	192695490	192699980	1542	2	reverse	0.89	0.89	1.58173	0.0284345	UDP-glucosyltransferase 2
XP_029722349.2	NC_085137.1	355583272	355595419	1170	4	forward	1.09	1.09	1.58136	0.0154686	chitinase-3-like protein 1
XP_062704715.1	NC_085137.1	219730730	219733225	2496	1	reverse	2.26	2.26	1.57888	0.000597182	uncharacterized protein LOC134287025 isoform X1
XP_062707260.1	NC_085137.1	229497183	229499078	1896	1	forward	2.38	2.38	1.57498	0.000430332	uncharacterized protein LOC109406373
XP_019541326.2	NC_085136.1	168705464	168745761	3459	10	forward	7.71	7.71	1.57338	6.61648e-10	protein unc-13 homolog 4B isoform X7
XP_019526055.2	NC_085137.1	454984502	454985959	1458	1	forward	1.81	1.81	1.57303	0.00197606	vitellogenic carboxypeptidase
XP_062716574.1	NC_085138.1	22562613	22597585	2589	6	reverse	0.62	0.62	1.57266	0.0650784	tubulin polyglutamylase TTLL13-like isoform X1
XP_062705226.1	NC_085137.1	465633395	465634252	735	3	reverse	1.69	1.69	1.57147	0.00275331	extracellular matrix protein 2-like isoform X2
XP_062699670.1	NC_085136.1	14380634	14389462	2664	4	forward	2.3	2.3	1.571	0.000531829	uncharacterized protein LOC115256417 isoform X1
XP_019556692.1	NC_085138.1	448530744	448621696	3222	5	forward	0.68	0.68	1.571	0.0540403	ecdysone-inducible protein E75 isoform X3
XP_029720379.2	NC_085136.1	2872049	2913034	1968	6	forward	0	0	1.57044	0.0773644	homeotic protein proboscipedia
XP_029716236.2	NC_085136.1	288760751	289254531	3726	13	reverse	0.98	0.98	1.56756	0.0216427	cubilin isoform X4
XP_062713298.1	NC_085138.1	71962101	71963240	1140	1	reverse	0.68	0.68	1.56636	0.0538581	uncharacterized protein LOC134290240
XP_062708021.1	NC_085137.1	288153912	288176782	1293	5	forward	15.31	15.31	1.56599	7.09834e-18	farnesyl pyrophosphate synthase
XP_062712509.1	NC_085138.1	46577062	46606247	1125	12	reverse	0.75	0.75	1.56525	0.0432933	salivary glue protein Sgs-3 isoform X4
XP_019530005.3	NC_085136.1	66750065	66750862	726	2	reverse	5.44	5.44	1.56489	1.76372e-07	uncharacterized protein LOC109401859
XP_029729983.2	NC_085136.1	120297097	120334417	840	6	reverse	15.22	15.22	1.56407	8.76958e-18	uncharacterized protein LOC109402231
XP_029730801.2	NC_085138.1	354388866	354421087	5970	15	reverse	0.56	0.56	1.56259	0.0786759	glucosylceramide transporter ABCA12
XP_029716234.2	NC_085136.1	288743020	289254531	3963	13	reverse	1.01	1.01	1.56071	0.019304	uncharacterized protein LOC109408324 isoform X2
XP_019530707.4	NC_085137.1	31942918	31944071	1086	2	forward	12	12	1.56035	2.01704e-14	3-phosphoinositide-dependent protein kinase 1
XP_062700821.1	NC_085136.1	73445500	73446147	648	1	forward	0.56	0.56	1.55919	0.0799101	uncharacterized protein LOC134285007
XP_019554883.3	NW_026916946.1	45240	48027	2727	2	reverse	7.7	7.7	1.55891	6.70826e-10	uncharacterized protein LOC109424255
XP_019561119.2	NC_085137.1	19673784	19680032	2535	5	reverse	15.64	15.64	1.5589	3.18212e-18	eukaryotic translation elongation factor 2 isoform X1
XP_062705225.1	NC_085137.1	465633328	465634252	864	2	reverse	1.74	1.74	1.55852	0.00237845	insulin-like growth factor-binding protein complex acid labile subunit isoform X1
XP_019561120.2	NC_085137.1	19673784	19679559	2535	5	reverse	15.51	15.51	1.5583	4.36725e-18	eukaryotic translation elongation factor 2 isoform X2
XP_062713997.1	NC_085138.1	313723245	313729685	6441	1	forward	0.69	0.69	1.55772	0.0518463	uncharacterized protein LOC134290810
XP_019544916.2	NC_085138.1	104786756	104787271	447	2	forward	0.59	0.59	1.5577	0.0718336	general odorant-binding protein 19d-like
XP_029734968.2	NC_085138.1	138397961	138399556	1539	2	reverse	0.56	0.56	1.55631	0.0785148	protein artichoke-like isoform X1
XP_062704380.1	NC_085137.1	346196353	346198903	2217	2	reverse	2.21	2.21	1.55618	0.000681754	uncharacterized protein LOC134286731
XP_062714807.1	NC_085138.1	217170586	217197986	1107	8	forward	0.61	0.61	1.55529	0.0665022	tachykinins isoform X1
XP_062714808.1	NC_085138.1	217170586	217197986	1104	8	forward	0.61	0.61	1.55529	0.0665022	tachykinins isoform X2
XP_062714810.1	NC_085138.1	217170586	217197986	810	7	forward	0.61	0.61	1.55529	0.0665022	uncharacterized protein LOC109406245 isoform X4
XP_062716890.1	NC_085138.1	276317824	276320628	1908	3	reverse	0.56	0.56	1.55389	0.07752	uncharacterized protein LOC134292137
XP_019559369.3	NC_085138.1	198252906	198265523	1125	3	forward	0.55	0.55	1.5509	0.0817031	cathepsin O-like
XP_062704245.1	NC_085137.1	288716998	288719754	2757	1	reverse	3.04	3.04	1.55058	7.50023e-05	uncharacterized protein LOC134286620
XP_062711511.1	NC_085138.1	146174506	146175405	900	1	reverse	0.64	0.64	1.5502	0.0611794	uncharacterized protein LOC134289559
XP_029725891.1	NC_085137.1	450048461	450092351	834	4	forward	1.58	1.58	1.55004	0.00376908	leucine-rich melanocyte differentiation-associated protein isoform X1
XP_062712732.1	NC_085138.1	446997760	447052729	1587	9	reverse	0.7	0.7	1.54947	0.0507591	protein kinase C, brain isozyme-like isoform X3
XP_062700984.1	NC_085136.1	89494280	89496262	1983	1	reverse	1	1	1.5491	0.0201248	uncharacterized protein LOC134285045
XP_062700929.1	NC_085136.1	87990979	88006155	882	5	forward	1.95	1.95	1.54777	0.00137005	transient receptor potential protein
XP_029729140.1	NC_085137.1	138389216	138402051	417	3	reverse	22.51	22.51	1.54707	2.34409e-25	glia maturation factor gamma
XP_029710658.1	NC_085136.1	89206538	89206978	441	1	forward	8.15	8.15	1.54659	2.18392e-10	uncharacterized protein LOC115256388
XP_062701826.1	NC_085136.1	172513820	172515506	1539	3	forward	2.11	2.11	1.54578	0.000898172	uncharacterized protein LOC109409050
XP_019562884.3	NW_026917309.1	214343	215618	1212	2	reverse	8.87	8.87	1.54557	3.75952e-11	mannose-6-phosphate isomerase
XP_062717044.1	NC_085138.1	208187320	208188003	684	1	forward	0.55	0.55	1.54552	0.0821181	uncharacterized protein LOC134292169
XP_062705653.1	NC_085137.1	49969128	49971284	2157	1	forward	1.31	1.31	1.5433	0.00816023	uncharacterized protein LOC115254146
XP_029732803.2	NC_085136.1	246888114	246888979	744	3	forward	2.84	2.84	1.54274	0.000127069	uncharacterized protein LOC109412744
XP_062716841.1	NC_085138.1	158231036	158389459	2286	5	reverse	0.56	0.56	1.54258	0.0779268	mucin-5AC-like isoform X2
XP_062700749.1	NC_085136.1	67758680	67857529	2268	2	reverse	16.74	16.74	1.54226	2.29151e-19	uncharacterized protein LOC109412193
XP_062702588.1	NC_085136.1	251784886	251790171	5286	1	forward	1.19	1.19	1.53892	0.0115235	uncharacterized protein LOC134285566
XP_029723771.1	NC_085138.1	35739980	35744252	1272	3	forward	0.54	0.54	1.53847	0.0841718	serine protease inhibitor 88Ea
XP_029728980.2	NC_085137.1	281155836	281208806	4617	14	reverse	1.24	1.24	1.53831	0.00990569	uncharacterized protein LOC109415021 isoform X6
XP_019547400.3	NC_085137.1	127268620	127270471	984	3	forward	1.46	1.46	1.53801	0.00521946	dolichyl-phosphate beta-glucosyltransferase
XP_019525370.1	NC_085137.1	176504829	176508276	1431	2	forward	2.01	2.01	1.53749	0.00114435	protein transport protein Sec61 subunit alpha
XP_062717247.1	NC_085138.1	291494657	291590515	2682	2	reverse	0	0	1.53698	0.0844506	uncharacterized protein LOC109415955 isoform X4
XP_062717252.1	NC_085138.1	291494893	291596928	2439	4	reverse	0	0	1.53698	0.0844506	uncharacterized protein LOC109415955 isoform X6
XP_029719492.2	NC_085137.1	309446424	309447027	543	2	forward	0.73	0.73	1.53696	0.0458694	uncharacterized protein LOC109428634
XP_062711574.1	NC_085138.1	179761762	179774146	546	5	forward	0.56	0.56	1.53652	0.0789141	uncharacterized protein LOC109413056 isoform X1
XP_062700105.1	NC_085136.1	38956047	38966264	402	2	forward	3.62	3.62	1.53388	1.72673e-05	uncharacterized protein LOC109402653
XP_019559780.3	NC_085136.1	31364807	31368622	3468	7	reverse	0.8	0.8	1.53302	0.0372631	uncharacterized protein LOC109428468
XP_062702342.1	NC_085136.1	226727953	226729749	1680	3	reverse	1.01	1.01	1.53282	0.019655	uncharacterized protein K02A2.6-like isoform X3
XP_019546724.1	NC_085137.1	129556231	129557066	528	2	forward	7.87	7.87	1.53233	4.32478e-10	uncharacterized protein LOC109417025
XP_019564277.3	NC_085136.1	138052230	138053111	882	1	forward	7.18	7.18	1.5313	2.41457e-09	uncharacterized protein LOC109432375
XP_062716670.1	NC_085136.1	304495704	304501437	1317	2	reverse	3.15	3.15	1.53044	5.72452e-05	uncharacterized protein LOC134292027
XP_019545590.3	NC_085136.1	325470998	325472945	1779	4	reverse	3.26	3.26	1.53039	4.30651e-05	transmembrane protease serine 9-like
XP_029717615.2	NC_085136.1	148781254	148892123	1551	6	forward	1.93	1.93	1.53038	0.00142014	protein lozenge
XP_029708930.1	NC_085137.1	120638739	120639808	852	3	reverse	72.84	72.84	1.52877	1.20544e-76	large ribosomal subunit protein bL28m
XP_062705068.1	NC_085136.1	260874741	260875613	873	1	reverse	3.77	3.77	1.52852	1.15173e-05	uncharacterized protein LOC134287357
XP_019543584.1	NC_085137.1	112874261	112944371	705	5	reverse	11.88	11.88	1.52807	2.69787e-14	CD63 antigen
XP_029735185.2	NC_085138.1	104582167	104583296	1014	3	forward	0.54	0.54	1.52772	0.0831982	uncharacterized protein LOC109415507
XP_062701909.1	NC_085136.1	183328003	183331177	3174	2	reverse	3.01	3.01	1.52739	8.21064e-05	LOW QUALITY PROTEIN: uncharacterized protein LOC134285344
XP_062712224.1	NC_085138.1	409666838	409852598	3939	10	forward	0.63	0.63	1.52724	0.0630957	protein shank isoform X4
XP_029709588.1	NC_085136.1	5533018	5557447	1230	4	forward	11.65	11.65	1.52693	4.63449e-14	aminoacylase-1B-like
XP_062707073.1	NC_085137.1	213132150	213133877	523	2	forward	4.53	4.53	1.52448	1.72526e-06	protein pinocchio
XP_062707417.1	NC_085137.1	242781367	242781611	245	1	forward	13.22	13.22	1.52316	1.11089e-15	protein bunched, class 1/class 3/D/E isoforms-like
XP_029730337.1	NC_085137.1	335510817	335513343	921	4	reverse	13.96	13.96	1.52306	1.90842e-16	pyridoxal kinase
XP_062700031.1	NW_026917628.1	11182	17476	295	3	reverse	0.67	0.67	1.52292	0.0556022	sodium bicarbonate cotransporter 3-like
XP_062701973.1	NC_085136.1	185970338	186113779	1059	8	reverse	2.62	2.62	1.52184	0.000223199	cell growth regulator with RING finger domain protein 1 isoform X3
XP_062698969.1	NC_085138.1	137773273	137790564	582	3	reverse	0.54	0.54	1.52124	0.0848206	uncharacterized protein LOC109400136
XP_029709783.2	NC_085137.1	456972681	456989763	1113	3	forward	5.53	5.53	1.52079	1.39315e-07	5,10-methylenetetrahydrofolate reductase isoform X2
XP_062709918.1	NC_085137.1	456972681	456989763	1125	3	forward	5.53	5.53	1.52079	1.39315e-07	5,10-methylenetetrahydrofolate reductase isoform X1
XP_019529842.3	NC_085137.1	215147360	215188405	1539	2	forward	2.05	2.05	1.51644	0.00103813	protein decapentaplegic
XP_019560092.2	NC_085137.1	149000936	149108919	1425	5	forward	4.92	4.92	1.51632	6.48911e-07	WD repeat domain phosphoinositide-interacting protein 2 isoform X1
XP_019560100.2	NC_085137.1	149000936	149108919	1422	5	forward	4.92	4.92	1.51632	6.48911e-07	WD repeat domain phosphoinositide-interacting protein 2 isoform X2
XP_019525618.3	NC_085138.1	385059341	385070375	2325	5	forward	0.52	0.52	1.51535	0.0887601	spondin-1
XP_029732083.2	NC_085138.1	422550869	422552407	1539	1	forward	0.68	0.68	1.51474	0.0528453	uncharacterized protein LOC115268174
XP_029736397.1	NC_085138.1	162961984	162974822	1527	5	forward	0.52	0.52	1.51409	0.0890441	cytochrome P450 4d1
XP_062702387.1	NC_085136.1	231456458	231498092	2907	14	reverse	0.7	0.7	1.51363	0.0498703	unconventional myosin-Ib
XP_029712594.1	NC_085136.1	309438384	309501042	759	5	forward	0.91	0.91	1.51292	0.0261746	uncharacterized protein LOC109405410
XP_019933526.3	NC_085136.1	111767010	111782446	468	3	reverse	0.52	0.52	1.51177	0.0888185	uncharacterized protein LOC109623422
XP_019555801.3	NC_085138.1	64464644	64484280	1389	5	forward	0.6	0.6	1.5116	0.0703622	ammonium transporter Rh type A isoform X3
XP_062716727.1	NC_085138.1	268832025	268834679	1695	2	reverse	0.6	0.6	1.5116	0.0703622	uncharacterized protein LOC115267558 isoform X2
XP_062711761.1	NC_085138.1	378353408	378404002	15042	27	reverse	0.54	0.54	1.50737	0.085103	ryanodine receptor isoform X1
XP_062711764.1	NC_085138.1	378353408	378404002	15033	27	reverse	0.54	0.54	1.50737	0.085103	ryanodine receptor isoform X4
XP_062711765.1	NC_085138.1	378353408	378404002	15024	26	reverse	0.54	0.54	1.50737	0.085103	ryanodine receptor isoform X5
XP_062711768.1	NC_085138.1	378353408	378404002	15015	26	reverse	0.54	0.54	1.50737	0.085103	ryanodine receptor isoform X7
XP_062711769.1	NC_085138.1	378353408	378404002	14985	27	reverse	0.54	0.54	1.50737	0.085103	ryanodine receptor isoform X8
XP_062711770.1	NC_085138.1	378353408	378404002	14958	26	reverse	0.54	0.54	1.50737	0.085103	ryanodine receptor isoform X9
XP_062711771.1	NC_085138.1	378353408	378404002	14946	27	reverse	0.54	0.54	1.50737	0.085103	ryanodine receptor isoform X10
XP_062708124.1	NC_085136.1	24727998	24728509	456	2	forward	0.62	0.62	1.50721	0.0642331	general odorant-binding protein 99b-like
XP_019529410.2	NC_085137.1	229876680	229877229	474	2	forward	0.62	0.62	1.50649	0.0648465	lysozyme 2
XP_062707600.1	NC_085137.1	259477700	259509760	807	5	reverse	0.59	0.59	1.50618	0.0715635	arylalkylamine N-acetyltransferase 1 isoform X3
XP_019537970.1	NC_085138.1	190114170	190114832	522	3	reverse	0.68	0.68	1.50545	0.0542357	larval cuticle protein A3A
XP_029724216.2	NC_085138.1	235312188	235465594	2139	6	forward	0.52	0.52	1.50402	0.0893556	MOXD1 homolog 1
XP_029728976.2	NC_085137.1	281155836	281217691	5148	16	reverse	1.34	1.34	1.50389	0.00735633	uncharacterized protein LOC109415021 isoform X1
XP_029728977.2	NC_085137.1	281155836	281217691	5145	16	reverse	1.34	1.34	1.50389	0.00735633	uncharacterized protein LOC109415021 isoform X2
XP_029728978.2	NC_085137.1	281155836	281217691	5130	16	reverse	1.34	1.34	1.50389	0.00735633	uncharacterized protein LOC109415021 isoform X4
XP_029728979.2	NC_085137.1	281155836	281217691	5127	16	reverse	1.34	1.34	1.50389	0.00735633	uncharacterized protein LOC109415021 isoform X5
XP_019545097.2	NC_085136.1	16435786	16494453	3687	10	reverse	17.02	17.02	1.50386	1.16661e-19	probable phosphorylase b kinase regulatory subunit alpha isoform X3
XP_062699939.1	NC_085136.1	16435786	16494453	3648	10	reverse	17.03	17.03	1.50338	1.13382e-19	probable phosphorylase b kinase regulatory subunit alpha isoform X5
XP_062710119.1	NC_085137.1	483525896	483545864	1623	4	forward	3.19	3.19	1.50331	5.21263e-05	tyrosine-protein kinase Src64B
XP_062702171.1	NC_085136.1	210679418	210681594	1200	2	reverse	1.38	1.38	1.50186	0.00666037	uncharacterized protein LOC134285453 isoform X1
XP_062716693.1	NC_085138.1	423001460	423002776	1317	1	forward	0.55	0.55	1.49949	0.0810951	uncharacterized protein LOC134292045
XP_029720359.2	NC_085136.1	338060344	338082295	4926	8	reverse	15.53	15.53	1.49888	4.1473e-18	uncharacterized protein LOC109405203 isoform X3
XP_019542030.3	NC_085136.1	338060344	338082295	4980	9	reverse	15.54	15.54	1.49819	4.0897e-18	uncharacterized protein LOC109405203 isoform X1
XP_029720358.2	NC_085136.1	338060344	338082295	4977	9	reverse	15.54	15.54	1.49819	4.0897e-18	uncharacterized protein LOC109405203 isoform X2
XP_062699923.1	NC_085136.1	16435786	16494453	3708	9	reverse	16.48	16.48	1.49743	4.22435e-19	probable phosphorylase b kinase regulatory subunit alpha isoform X1
XP_062699932.1	NC_085136.1	16435786	16494453	3648	10	reverse	16.48	16.48	1.49743	4.22435e-19	probable phosphorylase b kinase regulatory subunit alpha isoform X4
XP_019545093.2	NC_085136.1	16435786	16494453	3687	10	reverse	16.48	16.48	1.49669	4.23203e-19	probable phosphorylase b kinase regulatory subunit alpha isoform X2
XP_019539840.3	NC_085137.1	393952463	393959156	3102	5	reverse	3.52	3.52	1.49445	2.21621e-05	PR domain zinc finger protein 1 isoform X1
XP_062699401.1	NW_026916974.1	2807	9379	1085	5	reverse	5.74	5.74	1.49434	8.39515e-08	protein PALS2 isoform X2
XP_062699372.1	NW_026916959.1	27500	46273	1869	4	reverse	1.52	1.52	1.49423	0.00446052	serine proteinase stubble-like
XP_062714615.1	NC_085138.1	276322050	276323130	963	3	forward	0.56	0.56	1.49404	0.0794311	uncharacterized protein LOC134291184
XP_019534490.2	NC_085137.1	161911246	161911912	603	2	reverse	0.78	0.78	1.49202	0.0392766	uncharacterized protein LOC109405890
XP_019558975.3	NC_085137.1	255967682	255968564	702	4	reverse	0.73	0.73	1.492	0.0454469	uncharacterized protein LOC109427849
XP_019561089.2	NC_085137.1	17428353	17440370	1818	5	forward	0.9	0.9	1.49139	0.0275079	ATP-binding cassette sub-family G member 4
XP_062701970.1	NC_085136.1	185970348	186113779	1119	7	reverse	2.43	2.43	1.49054	0.00036811	cell growth regulator with RING finger domain protein 1 isoform X2
XP_062701678.1	NC_085136.1	162436138	162463488	591	2	reverse	3.35	3.35	1.4874	3.45838e-05	uncharacterized protein LOC134285239
XP_062712614.1	NC_085138.1	31987113	32106959	4164	8	reverse	0.52	0.52	1.48695	0.0917897	high affinity cGMP-specific 3',5'-cyclic phosphodiesterase 9A isoform X1
XP_062712627.1	NC_085138.1	31987113	32106959	4104	9	reverse	0.52	0.52	1.48695	0.0917897	high affinity cGMP-specific 3',5'-cyclic phosphodiesterase 9A isoform X2
XP_062712628.1	NC_085138.1	31987113	32106959	4101	9	reverse	0.52	0.52	1.48695	0.0917897	high affinity cGMP-specific 3',5'-cyclic phosphodiesterase 9A isoform X3
XP_062707007.1	NC_085137.1	203883948	204222326	6147	19	forward	8.01	8.01	1.48621	3.09636e-10	tyrosine-protein phosphatase Lar isoform X1
XP_062707010.1	NC_085137.1	203883948	204222326	6123	18	forward	8.01	8.01	1.48621	3.09636e-10	tyrosine-protein phosphatase Lar isoform X2
XP_062707011.1	NC_085137.1	203883948	204222326	6108	18	forward	8.01	8.01	1.48621	3.09636e-10	tyrosine-protein phosphatase Lar isoform X3
XP_029725416.2	NC_085137.1	414341325	414535779	5739	12	reverse	1.69	1.69	1.48569	0.00276061	protein encore isoform X1
XP_029725418.2	NC_085137.1	414341325	414535779	5721	12	reverse	1.69	1.69	1.48569	0.00276061	protein encore isoform X3
XP_062701974.1	NC_085136.1	185970359	186113779	1047	8	reverse	2.38	2.38	1.48497	0.000428054	cell growth regulator with RING finger domain protein 1 isoform X5
XP_062698325.1	NC_085138.1	304882778	304886197	3303	2	forward	0.55	0.55	1.48473	0.0824458	uncharacterized protein LOC134284082 isoform X2
XP_062712148.1	NC_085138.1	405686350	405711781	1554	9	reverse	0.58	0.58	1.48454	0.0747677	muscle LIM protein Mlp84B isoform X6
XP_019542008.3	NC_085137.1	466912173	466960153	2154	4	forward	1.72	1.72	1.48361	0.00257012	glycogen-binding subunit 76A isoform X2
XP_029734385.1	NC_085137.1	392223903	392225091	630	4	reverse	1.12	1.12	1.48293	0.014038	uncharacterized protein LOC109404927
XP_062714271.1	NC_085138.1	413027191	413031105	3489	2	reverse	0.6	0.6	1.4828	0.0696435	uncharacterized protein LOC134291029
XP_019561198.3	NC_085137.1	24970387	24972048	1602	2	forward	25.42	25.42	1.48251	2.07708e-28	cytochrome P450 9b2
XP_019549133.1	NC_085136.1	187664645	187666653	474	5	forward	0.64	0.64	1.48078	0.0609076	myosin light chain alkali isoform X2
XP_019559749.3	NC_085136.1	29198042	29198844	741	2	reverse	3.25	3.25	1.48015	4.44322e-05	probable alpha-aspartyl dipeptidase
XP_029715294.2	NC_085137.1	179131360	179132310	951	1	forward	1.33	1.33	1.48013	0.00771594	general odorant-binding protein 69
XP_062699998.1	NW_026917572.1	20702	21877	1176	1	reverse	0	0	1.48007	0.0965077	antho-RFamide neuropeptides type 1-like
XP_029714356.1	NC_085136.1	262944188	263014679	3699	2	reverse	3.5	3.5	1.47963	2.34871e-05	calcium-activated chloride channel regulator 1
XP_019539842.3	NC_085137.1	393952463	393959156	3063	4	reverse	3.53	3.53	1.47846	2.18861e-05	PR domain zinc finger protein 1 isoform X2
XP_019531941.3	NC_085136.1	130009561	130018753	753	5	forward	3.07	3.07	1.47721	7.0428e-05	lysoplasmalogenase TMEM86A isoform X3
XP_062703717.1	NC_085137.1	113023554	113024426	873	1	reverse	0.9	0.9	1.47546	0.0269539	uncharacterized protein LOC134286160
XP_062707196.1	NC_085137.1	226215003	226216909	849	5	forward	14.1	14.1	1.47533	1.37071e-16	sodium/potassium-transporting ATPase subunit beta-2-like isoform X2
XP_062699400.1	NW_026916974.1	2807	9379	1121	5	reverse	5.3	5.3	1.47285	2.41843e-07	protein PALS2 isoform X1
XP_029731948.1	NC_085138.1	446032009	446077039	2415	9	reverse	0.56	0.56	1.47049	0.0776058	death-associated protein kinase related isoform X3
XP_029731949.1	NC_085138.1	446032009	446077039	2352	10	reverse	0.56	0.56	1.47049	0.0776058	death-associated protein kinase related isoform X4
XP_019533679.1	NC_085137.1	399700491	399710152	2412	5	reverse	13.81	13.81	1.47015	2.75115e-16	transitional endoplasmic reticulum ATPase TER94
XP_062709664.1	NC_085137.1	436548396	436891598	633	7	forward	0.53	0.53	1.46965	0.0882139	calcium-binding protein E63-1 isoform X6
XP_019556819.3	NC_085138.1	436690008	436691683	1617	2	reverse	0.53	0.53	1.46928	0.0875134	beta-1,3-glucan-binding protein 2
XP_019539106.1	NC_085137.1	449177135	449178186	804	4	reverse	0.61	0.61	1.46884	0.0671787	uncharacterized protein LOC109410021
XP_029723077.2	NC_085136.1	215582464	215587666	837	2	forward	0.87	0.87	1.46646	0.0295467	proline-rich antigen-like
XP_062714365.1	NC_085138.1	198234497	198244640	1182	7	forward	0.49	0.49	1.46611	0.0998148	tryptophan 2,3-dioxygenase
XP_029723153.1	NC_085137.1	254254638	254310808	576	5	reverse	0.59	0.59	1.46484	0.072585	sarcoplasmic calcium-binding protein 1
XP_062698324.1	NC_085138.1	304882778	304887497	3339	2	forward	0.54	0.54	1.46415	0.0849403	uncharacterized protein LOC134284082 isoform X1
XP_062709475.1	NC_085137.1	414341325	414348400	5121	11	reverse	1.37	1.37	1.46323	0.00687175	protein encore isoform X4
XP_062716559.1	NC_085138.1	159291922	159292179	258	1	reverse	0.57	0.57	1.46064	0.0754611	uncharacterized protein LOC134291987
XP_019559869.2	NC_085136.1	33002503	33003405	903	1	reverse	0	0	1.46002	0.101236	octopamine receptor Oamb-like
XP_062714538.1	NC_085138.1	202308609	202310036	1128	4	reverse	0	0	1.46002	0.101236	uncharacterized protein LOC109416180 isoform X1
XP_062714541.1	NC_085138.1	202307088	202310036	1119	5	reverse	0	0	1.46002	0.101236	uncharacterized protein LOC109416180 isoform X2
XP_029710374.2	NC_085137.1	38200349	38221026	1614	3	reverse	3.54	3.54	1.45941	2.12363e-05	uncharacterized protein LOC109421246
XP_062701532.1	NC_085136.1	146443773	146923163	4401	14	forward	0.86	0.86	1.45925	0.0310506	putative uncharacterized protein DDB_G0293878 isoform X6
XP_062711763.1	NC_085138.1	378353408	378404002	15039	27	reverse	0.5	0.5	1.45816	0.0960801	ryanodine receptor isoform X3
XP_062711766.1	NC_085138.1	378353408	378404002	15021	26	reverse	0.5	0.5	1.45816	0.0960801	ryanodine receptor isoform X6
XP_062712722.1	NC_085138.1	446997760	447261447	2004	13	reverse	0.6	0.6	1.4581	0.0680948	protein kinase C, brain isozyme-like isoform X1
XP_019536142.2	NC_085138.1	449442715	449450050	1767	4	reverse	0.49	0.49	1.45803	0.101044	zinc finger and BTB domain-containing protein 18
XP_029723056.2	NC_085136.1	274055768	274056995	966	3	forward	8.68	8.68	1.45767	5.9483e-11	annexin B10-like
XP_029716233.2	NC_085136.1	288743020	289254531	3990	14	reverse	0.87	0.87	1.45637	0.0294045	uncharacterized protein LOC109408324 isoform X1
XP_062703220.1	NC_085136.1	323388809	323555620	4557	13	forward	1.42	1.42	1.4553	0.00586878	tyrosine-protein kinase Fer isoform X1
XP_029736272.1	NC_085136.1	104754318	104755004	687	1	forward	0.5	0.5	1.4539	0.0975789	BTB/POZ domain-containing protein KCTD12
XP_029725896.1	NC_085137.1	450161278	450169715	300	2	forward	5.02	5.02	1.45209	4.99589e-07	uncharacterized protein LOC109419676
XP_019543966.2	NC_085136.1	329217803	329219762	1902	2	forward	5.63	5.63	1.45095	1.08834e-07	GTP-binding protein 2 isoform X2
XP_029723583.2	NC_085136.1	331427949	331430091	1965	4	reverse	0.98	0.98	1.44987	0.0215762	serine protease easter-like
XP_062703299.1	NC_085136.1	329209690	329219762	1941	3	forward	5.66	5.66	1.44903	1.02786e-07	GTP-binding protein 2 isoform X1
XP_029724756.2	NC_085138.1	159215998	159217491	1257	5	reverse	0.49	0.49	1.44897	0.0983716	uncharacterized protein LOC115264861
XP_062710691.1	NC_085137.1	5590163	5590813	651	1	reverse	2.29	2.29	1.44611	0.000541053	uncharacterized protein LOC134288822
XP_019536182.3	NC_085138.1	447598468	447613292	2742	6	reverse	0.48	0.48	1.44605	0.102435	mutS protein homolog 4
XP_062714858.1	NC_085138.1	78705949	78727996	1602	3	reverse	0.6	0.6	1.44586	0.0697931	homeobox protein goosecoid-like
XP_019530296.3	NC_085138.1	403876671	403877214	486	2	reverse	0.47	0.47	1.4419	0.105366	C-type lectin 37Db
XP_062709920.1	NC_085136.1	71888219	71888842	570	2	forward	2.13	2.13	1.44139	0.000852726	uncharacterized protein LOC134288604
XP_062713048.1	NC_085138.1	104837971	104839443	1473	1	forward	0.52	0.52	1.44064	0.0895679	uncharacterized protein LOC109622639
XP_019536283.3	NC_085138.1	444711196	444754607	2850	7	reverse	0.47	0.47	1.43894	0.106142	echinoderm microtubule-associated protein-like 2 isoform X1
XP_019546142.3	NC_085137.1	142822762	142838826	2622	6	forward	3.36	3.36	1.43857	3.32108e-05	microsomal triacylglycerol transfer protein
XP_029712770.1	NC_085138.1	269087237	269106086	1089	2	reverse	0.48	0.48	1.43823	0.104547	SPRY domain-containing SOCS box protein 3 isoform X2
XP_062700298.1	NC_085136.1	31780663	31792424	5286	4	forward	1.07	1.07	1.43791	0.0165506	uncharacterized protein LOC109428470 isoform X3
XP_062700299.1	NC_085136.1	31780663	31792424	5283	4	forward	1.07	1.07	1.43791	0.0165506	uncharacterized protein LOC109428470 isoform X4
XP_062705429.1	NC_085137.1	32748802	33640774	2922	8	reverse	5.02	5.02	1.43783	5.02473e-07	ras-interacting protein RIP3 isoform X1
XP_029735029.2	NC_085137.1	393203036	393620660	6021	31	reverse	0.92	0.92	1.43661	0.0252274	protein still life, isoform SIF type 1 isoform X1
XP_062698696.1	NC_085138.1	152145690	152175242	2007	5	reverse	0.48	0.48	1.43552	0.104755	modular serine protease
XP_019548746.2	NC_085137.1	456762822	456786933	1518	3	reverse	4.3	4.3	1.43548	3.05489e-06	probable cytochrome P450 4ac1 isoform X2
XP_029736191.2	NC_085138.1	444711196	444722975	2586	6	reverse	0.47	0.47	1.43547	0.106838	echinoderm microtubule-associated protein-like 2 isoform X3
XP_062711762.1	NC_085138.1	378353408	378404002	15042	27	reverse	0.48	0.48	1.4332	0.102316	ryanodine receptor isoform X2
XP_062703556.1	NC_085137.1	31902346	31903113	768	1	forward	0.52	0.52	1.43286	0.0896947	uncharacterized protein LOC134286011
XP_062712220.1	NC_085138.1	409666838	409852598	4329	12	forward	0.53	0.53	1.43231	0.0881359	SH3 and multiple ankyrin repeat domains protein 1 isoform X1
XP_062714974.1	NC_085138.1	220434977	220440811	5835	1	reverse	0.48	0.48	1.43088	0.104053	uncharacterized protein LOC109433001
XP_019542083.3	NC_085136.1	336956240	336957518	1218	2	forward	1.97	1.97	1.43016	0.00129681	lipase 1-like
XP_062698410.1	NC_085138.1	84545566	84546186	621	1	reverse	0.5	0.5	1.42959	0.0966391	uncharacterized protein LOC134284121
XP_062707012.1	NC_085137.1	203883948	204222326	5850	18	forward	7.19	7.19	1.42884	2.37843e-09	tyrosine-protein phosphatase Lar isoform X4
XP_062707013.1	NC_085137.1	203883948	204222326	5826	17	forward	7.19	7.19	1.42884	2.37843e-09	tyrosine-protein phosphatase Lar isoform X5
XP_029712769.1	NC_085138.1	269087237	269119671	1113	3	reverse	0.47	0.47	1.42746	0.107224	SPRY domain-containing SOCS box protein 3 isoform X1
XP_019533301.3	NC_085137.1	67869253	67870192	882	2	forward	4.47	4.47	1.42507	2.00471e-06	F-box/LRR-repeat protein 15
XP_062711561.1	NC_085138.1	222414484	222420896	1215	11	forward	0.52	0.52	1.42438	0.0908929	uncharacterized protein LOC115255858
XP_019531939.3	NC_085136.1	129997607	130018753	777	5	forward	3.24	3.24	1.42435	4.52574e-05	lysoplasmalogenase TMEM86A isoform X1
XP_062700423.1	NC_085136.1	44595706	44601397	3117	5	reverse	4.55	4.55	1.42424	1.63847e-06	dihydropyrimidine dehydrogenase [NADP( )]-like
XP_062701180.1	NC_085136.1	111206630	111300016	1179	8	forward	0.52	0.52	1.42384	0.0915566	beta-alanyl-dopamine/carcinine hydrolase isoform X1
XP_062701181.1	NC_085136.1	111214896	111300016	1179	8	forward	0.52	0.52	1.42384	0.0915566	beta-alanyl-dopamine/carcinine hydrolase isoform X2
XP_019548879.1	NC_085137.1	185946378	185959953	1290	3	reverse	8.21	8.21	1.42328	1.89248e-10	aspartate aminotransferase, mitochondrial
XP_019561751.2	NC_085137.1	75817639	75820080	2250	4	forward	1.79	1.79	1.41968	0.00212052	annulin-like
XP_062714000.1	NC_085138.1	314215789	314221191	5403	1	forward	0.47	0.47	1.41932	0.106499	uncharacterized protein LOC134290812
XP_029727971.1	NC_085138.1	156789299	156790799	597	4	reverse	0.46	0.46	1.41862	0.109279	uncharacterized protein LOC115266147
XP_062699503.1	NW_026917079.1	19513	25329	5817	1	forward	3.24	3.24	1.41856	4.60887e-05	uncharacterized protein LOC134284541
XP_062698187.1	NC_085138.1	298456961	298458346	1386	1	forward	0.52	0.52	1.41726	0.091871	uncharacterized protein LOC134284039 isoform X2
XP_062707397.1	NC_085137.1	241758327	241868227	4587	10	reverse	2.85	2.85	1.41724	0.000123316	phospholipid-transporting ATPase VD isoform X1
XP_019536287.3	NC_085138.1	444711196	444723228	2682	7	reverse	0.46	0.46	1.41702	0.111492	echinoderm microtubule-associated protein-like 2 isoform X2
XP_029731951.1	NC_085138.1	446032009	446077039	2238	9	reverse	0.53	0.53	1.41689	0.0877294	death-associated protein kinase related isoform X6
XP_062712705.1	NC_085138.1	446032009	446077039	2301	8	reverse	0.53	0.53	1.41689	0.0877294	probable serine/threonine-protein kinase pXi isoform X5
XP_062712574.1	NC_085138.1	136604231	136765398	441	4	forward	0.48	0.48	1.41684	0.103085	uncharacterized protein LOC109408456
XP_029724624.2	NC_085138.1	229967117	229968099	342	3	forward	0.49	0.49	1.41511	0.098496	uncharacterized protein LOC115253693 isoform X1
XP_019536184.3	NC_085138.1	447564881	447570612	1494	3	forward	0.46	0.46	1.41451	0.11161	beclin 1-associated autophagy-related key regulator
XP_029714573.1	NC_085137.1	183991192	184058725	1155	4	reverse	9.83	9.83	1.41277	3.6159e-12	inositol-trisphosphate 3-kinase homolog isoform X1
XP_029732544.2	NC_085137.1	375322066	375332530	600	2	forward	4.57	4.57	1.41259	1.54157e-06	uncharacterized protein LOC115253885
XP_062716204.1	NC_085138.1	252729332	252847080	1815	6	reverse	0.46	0.46	1.4119	0.109464	uncharacterized protein LOC134291873
XP_062707401.1	NC_085137.1	241747401	241868227	4368	11	reverse	3.21	3.21	1.41085	4.93633e-05	phospholipid-transporting ATPase VD isoform X3
XP_062700193.1	NC_085136.1	22312848	22369057	2562	9	forward	0.58	0.58	1.40968	0.0745798	echinoderm microtubule-associated protein-like CG42247 isoform X3
XP_062704577.1	NC_085137.1	435679527	435684812	5286	1	reverse	1.3	1.3	1.40952	0.00838024	uncharacterized protein LOC115264323
XP_062712745.1	NC_085138.1	447492631	447493296	666	1	reverse	0.45	0.45	1.40755	0.112742	U11/U12 small nuclear ribonucleoprotein 35 kDa protein-like
XP_062707467.1	NC_085137.1	248720974	248749558	1737	8	reverse	0.71	0.71	1.40688	0.049423	uncharacterized protein LOC109433261 isoform X1
XP_062707400.1	NC_085137.1	241747366	241868227	4458	11	reverse	3.03	3.03	1.40635	7.71668e-05	phospholipid-transporting ATPase VD isoform X2
XP_062706267.1	NC_085137.1	118715741	118717489	1749	1	reverse	1.37	1.37	1.4054	0.0068132	uncharacterized protein LOC134287713
XP_062714856.1	NC_085138.1	5492730	5511879	423	2	forward	0.45	0.45	1.40426	0.113225	probable trafficking protein particle complex subunit 2
XP_019540532.2	NC_085137.1	515193727	515215779	1623	3	forward	0.98	0.98	1.40318	0.0216492	membrane-bound alkaline phosphatase
XP_019552745.2	NC_085137.1	374328092	374328685	594	1	reverse	2.28	2.28	1.40101	0.000559206	protein lethal(2)essential for life-like
XP_019551529.2	NC_085137.1	54582367	54588788	435	2	reverse	0.9	0.9	1.39972	0.0268594	kunitz-type serine protease inhibitor taicotoxin
XP_062712963.1	NC_085138.1	58290405	58296675	1695	6	forward	0.54	0.54	1.39802	0.0841842	transmembrane protease serine 9-like isoform X2
XP_062701165.1	NC_085136.1	111080003	111081121	1119	1	reverse	12.38	12.38	1.39735	8.30706e-15	vacuolar protein-sorting-associated protein 36-like
XP_029710475.1	NC_085136.1	47473318	47474850	1287	3	forward	17.95	17.95	1.39698	1.27447e-20	probable E3 ubiquitin-protein ligase makorin-1
XP_062707468.1	NC_085137.1	248733026	248749558	1647	8	reverse	0.67	0.67	1.3969	0.054837	uncharacterized protein LOC109433261 isoform X2
XP_019537840.2	NW_026916949.1	7259	8311	981	2	forward	8.97	8.97	1.39657	2.96703e-11	uncharacterized protein LOC109408911
XP_062702611.1	NC_085136.1	253974733	253975876	1083	2	forward	0	0	1.39523	0.116346	leucine-rich repeat transmembrane neuronal protein 2-like
XP_062716605.1	NC_085138.1	168733788	168736396	2385	4	reverse	0.45	0.45	1.39284	0.114417	uncharacterized protein LOC115257817
XP_062700280.1	NC_085136.1	29496673	29923532	4182	10	forward	0.58	0.58	1.39283	0.0748851	phospholipid-transporting ATPase IF-like isoform X1
XP_062700281.1	NC_085136.1	29887013	29923532	4140	10	forward	0.58	0.58	1.39283	0.0748851	phospholipid-transporting ATPase IF-like isoform X2
XP_019545311.2	NC_085137.1	381179652	381180686	960	2	forward	2.87	2.87	1.39222	0.000118561	uncharacterized protein LOC109415824
XP_029711787.1	NC_085137.1	226187914	226216909	960	5	forward	9.29	9.29	1.39139	1.31651e-11	sodium/potassium-transporting ATPase subunit beta-1-like isoform X1
XP_029726851.1	NC_085137.1	45148629	45150259	1071	2	reverse	7.32	7.32	1.39009	1.69566e-09	cell division cycle protein 123 homolog
XP_062702523.1	NC_085136.1	245192315	245479615	3927	12	reverse	0.6	0.6	1.3892	0.0684756	rho GTPase-activating protein 100F isoform X5
XP_062713343.1	NC_085138.1	81721971	81749356	1338	2	reverse	0.46	0.46	1.38783	0.110101	uncharacterized protein LOC134290260
XP_062698448.1	NC_085138.1	310458375	310472665	672	2	reverse	0.53	0.53	1.38408	0.0875893	serum response factor homolog A isoform X6
XP_062712895.1	NC_085138.1	130075092	130075979	888	1	forward	0.53	0.53	1.38408	0.0875893	uncharacterized protein LOC115269770
XP_062706663.1	NC_085137.1	164659853	164664018	693	3	reverse	5.22	5.22	1.38342	3.01574e-07	YEATS domain-containing protein 4-like
XP_062702518.1	NC_085136.1	245190532	245479615	5649	13	reverse	0.85	0.85	1.38122	0.0314007	rho GTPase-activating protein 100F isoform X1
XP_062702519.1	NC_085136.1	245190532	245479615	5646	13	reverse	0.85	0.85	1.38122	0.0314007	rho GTPase-activating protein 100F isoform X2
XP_062715527.1	NC_085138.1	3408590	3463270	2601	6	reverse	0.43	0.43	1.38087	0.120919	uncharacterized protein LOC109414177
XP_029718029.1	NC_085137.1	445878999	445879532	534	1	reverse	0.54	0.54	1.38075	0.0833832	B9 domain-containing protein 2
XP_062701680.1	NC_085136.1	162560725	162563232	2508	1	forward	20.11	20.11	1.37845	7.18648e-23	uncharacterized protein LOC134285241
XP_062706823.1	NC_085137.1	185346679	185708320	5226	14	forward	5.01	5.01	1.377	5.13356e-07	nuclear receptor coactivator 2 isoform X3
XP_029728530.2	NC_085137.1	251608695	251611774	1962	4	forward	1.07	1.07	1.37643	0.0162728	eukaryotic translation initiation factor 4E transporter
XP_019557031.3	NC_085138.1	436248397	436250105	1530	4	forward	0.52	0.52	1.37615	0.0908691	uncharacterized protein LOC109426046
XP_019547024.2	NC_085138.1	49519997	49536191	1014	4	forward	0.45	0.45	1.37539	0.112618	regucalcin isoform X1
XP_029731297.1	NC_085138.1	395882875	395931240	1971	7	reverse	0.49	0.49	1.37262	0.100439	long-chain-fatty-acid--CoA ligase 6 isoform X3
XP_062707470.1	NC_085137.1	248720974	248749558	1566	6	reverse	0.71	0.71	1.36893	0.0484572	uncharacterized protein LOC109433261 isoform X3
XP_062713705.1	NC_085138.1	208429734	208430102	369	1	reverse	0.5	0.5	1.3648	0.0975125	uncharacterized protein LOC134290559
XP_062714657.1	NC_085138.1	204951702	205011944	4776	7	forward	0.42	0.42	1.36474	0.124459	muscle M-line assembly protein unc-89
XP_019540903.3	NC_085137.1	2372003	2377755	978	3	reverse	1.35	1.35	1.36392	0.00718052	sulfotransferase 1B1 isoform X1
XP_029710897.1	NC_085136.1	25961074	25961999	657	2	reverse	6.21	6.21	1.36387	2.70094e-08	ferritin light chain
XP_029716237.2	NC_085136.1	288762205	289254531	3669	13	reverse	0.71	0.71	1.3631	0.0495626	cubilin isoform X5
XP_062698590.1	NC_085138.1	319333558	319349109	1011	3	forward	0.43	0.43	1.3624	0.120231	dicarboxylate carrier SLC25A8
XP_062709883.1	NC_085137.1	452823663	452824601	939	1	reverse	0.6	0.6	1.36235	0.0690034	relaxin receptor 1-like
XP_019532440.3	NC_085136.1	335818289	335820551	2115	3	reverse	5.46	5.46	1.35977	1.67904e-07	L-asparaginase isoform X2
XP_062713956.1	NC_085138.1	291846457	291849610	2136	3	forward	0.47	0.47	1.35943	0.105541	uncharacterized protein LOC134290774
XP_029710227.1	NC_085136.1	114606749	114607651	717	3	reverse	4.39	4.39	1.35913	2.46617e-06	vesicle transport protein SEC20
XP_019539757.3	NC_085138.1	425612800	425657126	1143	5	reverse	0.42	0.42	1.35866	0.127164	fasciclin-3 isoform X1
XP_062717048.1	NC_085138.1	209537653	209540305	1695	2	reverse	0.45	0.45	1.35833	0.112673	uncharacterized protein LOC134292173
XP_029711894.2	NC_085136.1	43284794	43290172	3117	5	reverse	5.55	5.55	1.35822	1.32648e-07	dihydropyrimidine dehydrogenase [NADP( )]
XP_062704760.1	NC_085137.1	240625229	240625616	324	2	forward	0.43	0.43	1.35749	0.12113	uncharacterized protein LOC134287063
XP_019530319.1	NC_085137.1	31730143	31837904	648	5	forward	1.93	1.93	1.35696	0.00144891	dual specificity protein phosphatase 3 isoform X3
XP_019530341.1	NC_085137.1	31739909	31837904	594	4	forward	1.93	1.93	1.35696	0.00144891	dual specificity protein phosphatase 3 isoform X5
XP_029720068.1	NC_085137.1	31688713	31837904	672	5	forward	1.93	1.93	1.35696	0.00144891	dual specificity protein phosphatase 3 isoform X1
XP_029720069.1	NC_085137.1	31688713	31837904	660	5	forward	1.93	1.93	1.35696	0.00144891	dual specificity protein phosphatase 3 isoform X2
XP_062705394.1	NC_085137.1	31730143	31837904	636	5	forward	1.93	1.93	1.35696	0.00144891	dual specificity protein phosphatase 3 isoform X4
XP_019545549.3	NC_085138.1	107083311	107085265	1773	4	forward	0.42	0.42	1.35671	0.127041	serine protease 7
XP_062703668.1	NC_085136.1	170578691	170579125	435	1	reverse	45.94	45.94	1.35577	1.95524e-49	U1 small nuclear ribonucleoprotein C
XP_062712702.1	NC_085138.1	446032009	446077039	2670	8	reverse	0.46	0.46	1.3557	0.10909	probable serine/threonine-protein kinase MARK-C isoform X1
XP_062712704.1	NC_085138.1	446032009	446077039	2607	9	reverse	0.46	0.46	1.3557	0.10909	probable serine/threonine-protein kinase fhkE isoform X2
XP_029732455.1	NC_085137.1	406661231	406661434	204	1	forward	20.25	20.25	1.35479	5.0989e-23	nuclear protein 1
XP_019539758.3	NC_085138.1	425612291	425657126	1122	6	reverse	0.41	0.41	1.35388	0.128501	fasciclin-3 isoform X2
XP_019549838.2	NC_085137.1	216775017	216930572	1779	3	forward	1.58	1.58	1.35377	0.00380281	frizzled-4
XP_062699606.1	NW_026917167.1	7511	15392	5436	8	forward	3.92	3.92	1.35366	7.96025e-06	methylcytosine dioxygenase TET-like
XP_029723470.2	NC_085138.1	34418482	34447371	2541	6	reverse	0.43	0.43	1.35275	0.123691	uncharacterized protein LOC109419237
XP_019532439.3	NC_085136.1	335818289	335833356	2208	4	reverse	5.48	5.48	1.35274	1.57447e-07	L-asparaginase isoform X1
XP_019539497.2	NC_085138.1	49535130	49536191	933	3	forward	0.45	0.45	1.35266	0.112477	regucalcin isoform X4
XP_062706821.1	NC_085137.1	185346679	185708320	5373	15	forward	4.93	4.93	1.3525	6.28864e-07	neurogenic protein mastermind isoform X1
XP_062706822.1	NC_085137.1	185346679	185708320	5370	15	forward	4.93	4.93	1.3525	6.28864e-07	neurogenic protein mastermind isoform X2
XP_062699886.1	NW_026917454.1	63561	95344	3231	5	forward	0.97	0.97	1.35162	0.0222262	uncharacterized protein LOC115269310
XP_062706824.1	NC_085137.1	185346679	185708320	5151	14	forward	5.01	5.01	1.35116	5.17118e-07	nuclear receptor coactivator 2 isoform X4
XP_062706825.1	NC_085137.1	185346679	185708320	5148	14	forward	5.01	5.01	1.35116	5.17118e-07	nuclear receptor coactivator 2 isoform X5
XP_029735194.1	NC_085137.1	399214397	399413560	1152	8	reverse	2.1	2.1	1.35111	0.000925965	cAMP-dependent protein kinase type II regulatory subunit isoform X1
XP_062709264.1	NC_085137.1	399835507	399853723	2877	4	forward	0.5	0.5	1.3502	0.0982086	uncharacterized protein LOC109405151 isoform X3
XP_062702325.1	NC_085136.1	225595418	225661079	2781	5	reverse	18.89	18.89	1.34947	1.32206e-21	3-hydroxy-3-methylglutaryl-coenzyme A reductase
XP_019549893.3	NC_085137.1	127338425	127339364	813	3	reverse	0.46	0.46	1.34855	0.109389	trypsin-1-like
XP_062707625.1	NC_085137.1	261149061	261168029	1749	5	reverse	0.83	0.83	1.34845	0.0334113	putative ammonium transporter 2 isoform X2
XP_062707194.1	NC_085137.1	225618514	225979093	3747	17	forward	2.21	2.21	1.34829	0.000683355	protein madd-4 isoform X3
XP_062707195.1	NC_085137.1	225618514	225979093	3729	17	forward	2.21	2.21	1.34829	0.000683355	protein madd-4 isoform X4
XP_029723569.2	NC_085138.1	34708993	34962537	2256	8	reverse	0.41	0.41	1.34771	0.130095	zinc finger protein 395 isoform X1
XP_019555486.2	NC_085136.1	23109244	23111070	1827	1	reverse	0.54	0.54	1.34659	0.0850739	uncharacterized protein LOC109424760
XP_062704456.1	NC_085137.1	381230179	381231822	1644	1	reverse	1.62	1.62	1.34615	0.00336494	uncharacterized protein LOC134286798
XP_019546480.3	NW_026916394.1	36349	37102	633	3	reverse	0.73	0.73	1.3448	0.0452994	uncharacterized protein LOC109416840 isoform X2
XP_029723577.2	NC_085138.1	34708993	34962537	2211	7	reverse	0.41	0.41	1.34376	0.131231	zinc finger protein 395 isoform X2
XP_062701594.1	NC_085136.1	153534353	153537595	3126	2	reverse	0.84	0.84	1.34344	0.0323467	uncharacterized protein LOC134285217
XP_062698413.1	NC_085138.1	309786869	309790030	3045	2	reverse	0.51	0.51	1.34308	0.0946228	uncharacterized protein LOC134284125
XP_062699489.1	NW_026917046.1	46172	121158	1077	9	reverse	1.48	1.48	1.34214	0.00499156	elongation of very long chain fatty acids protein AAEL008004 isoform X2
XP_019531940.3	NC_085136.1	129997607	130018486	771	4	forward	2.35	2.35	1.34214	0.000464034	lysoplasmalogenase TMEM86A isoform X2
XP_019932375.2	NW_026917442.1	6632	7081	375	2	reverse	0.65	0.65	1.34209	0.0596801	uncharacterized protein LOC109622485
XP_029711809.1	NC_085137.1	225618514	225979093	3879	18	forward	2.04	2.04	1.34118	0.00105453	protein madd-4 isoform X1
XP_062707193.1	NC_085137.1	225618514	225979093	3861	18	forward	2.04	2.04	1.34118	0.00105453	protein madd-4 isoform X2
XP_029727655.1	NC_085137.1	58607903	58609134	999	5	forward	0.57	0.57	1.34102	0.0753463	37 kDa salivary gland allergen Aed a 2-like
XP_062714367.1	NC_085138.1	68847817	68882668	621	5	forward	0.43	0.43	1.33962	0.120842	Kv channel-interacting protein 1
XP_062714783.1	NC_085138.1	215335789	215337477	1689	1	forward	0.45	0.45	1.33951	0.115728	uncharacterized protein Rv2082-like
XP_062698496.1	NC_085138.1	314608105	315157633	3390	23	forward	0.4	0.4	1.33919	0.13277	solute carrier family 12 member 4 isoform X3
XP_019530077.3	NC_085136.1	62988783	63005390	1557	3	forward	14.75	14.75	1.3383	2.78917e-17	sin3 histone deacetylase corepressor complex component SDS3
XP_019563294.1	NC_085136.1	165319790	165320485	606	2	reverse	0.63	0.63	1.33731	0.0631334	allatostatins MIP
XP_029721465.1	NC_085138.1	314608105	315157633	3348	22	forward	0.4	0.4	1.33652	0.133546	solute carrier family 12 member 4 isoform X5
XP_029708874.2	NC_085137.1	112562943	112664237	1482	9	reverse	5.14	5.14	1.33646	3.69109e-07	paxillin isoform X5
XP_029721504.2	NC_085138.1	310458375	310562215	735	3	reverse	0.48	0.48	1.33563	0.104345	probable serine/threonine-protein kinase DDB_G0277071 isoform X2
XP_029721505.2	NC_085138.1	310458375	310562215	681	4	reverse	0.48	0.48	1.33563	0.104345	serum response factor homolog A isoform X4
XP_062698450.1	NC_085138.1	310458375	310562215	672	4	reverse	0.48	0.48	1.33563	0.104345	putative uncharacterized protein DDB_G0282129 isoform X8
XP_019535055.3	NC_085137.1	437155597	437157366	1698	2	reverse	1.84	1.84	1.3355	0.00182996	venom carboxylesterase-6
XP_029714115.1	NC_085137.1	242971197	242971685	489	1	reverse	15.46	15.46	1.33518	5.0147e-18	zinc finger CCCH domain-containing protein 11B
XP_029729358.1	NC_085138.1	405686350	405711781	1482	8	reverse	0.44	0.44	1.33499	0.116728	muscle LIM protein Mlp84B isoform X1
XP_029729363.1	NC_085138.1	405686350	405711781	1473	8	reverse	0.44	0.44	1.33499	0.116728	muscle LIM protein Mlp84B isoform X2
XP_062717080.1	NC_085136.1	318357867	318369475	1884	3	forward	0.93	0.93	1.33478	0.0244393	uncharacterized protein LOC134292186
XP_029732481.2	NC_085137.1	406644675	406645376	576	3	forward	7.56	7.56	1.33181	9.48023e-10	dynactin subunit 6
XP_029708873.2	NC_085137.1	112562943	112722458	1506	9	reverse	5.23	5.23	1.3315	2.95165e-07	paxillin isoform X4
XP_029721457.1	NC_085138.1	314608105	315157633	3450	24	forward	0.4	0.4	1.33122	0.135093	solute carrier family 12 member 4 isoform X1
XP_062714135.1	NC_085138.1	366350520	366405498	4740	16	forward	0.4	0.4	1.33062	0.135164	uncharacterized protein LOC109397004
XP_062699487.1	NW_026917046.1	46172	121158	1080	9	reverse	1.36	1.36	1.33059	0.00701036	elongation of very long chain fatty acids protein AAEL008004 isoform X1
XP_019552249.3	NC_085136.1	74774709	74776248	1317	2	forward	1.06	1.06	1.3293	0.0168393	fibroin heavy chain
XP_029721459.1	NC_085138.1	314608105	315157633	3408	23	forward	0.4	0.4	1.32855	0.135878	solute carrier family 12 member 4 isoform X2
XP_062699341.1	NW_026916946.1	22436	25872	2706	2	reverse	10.03	10.03	1.32673	2.25062e-12	uncharacterized protein LOC115269854
XP_019557391.3	NC_085138.1	411635470	411636783	1314	1	reverse	0.4	0.4	1.32568	0.132952	zinc finger protein 664
XP_019548956.3	NC_085138.1	32297429	32298435	936	2	forward	0.4	0.4	1.32551	0.134768	uncharacterized protein LOC109419202
XP_062704264.1	NC_085137.1	292789493	292795798	6306	1	forward	0.96	0.96	1.32495	0.0226589	uncharacterized protein LOC134286636
XP_029734535.2	NC_085136.1	226728408	226729749	1287	2	reverse	0.54	0.54	1.32369	0.0840594	uncharacterized protein LOC115269878 isoform X4
XP_019552855.3	NC_085137.1	310867585	310868341	636	3	reverse	0.48	0.48	1.32279	0.101995	uncharacterized protein LOC109422505
XP_029725138.2	NC_085137.1	380158136	380266882	8508	16	reverse	3.05	3.05	1.32203	7.37162e-05	filamin-B isoform X1
XP_062706748.1	NC_085137.1	176368651	176369950	687	4	forward	0.51	0.51	1.3212	0.0925124	transcription factor Adf-1-like
XP_062706426.1	NC_085137.1	131161131	131162220	291	2	reverse	7.31	7.31	1.3211	1.75615e-09	uncharacterized protein LOC109417710
XP_062698497.1	NC_085138.1	314420865	315157633	3366	24	forward	0.39	0.39	1.31963	0.138528	solute carrier family 12 member 4 isoform X4
XP_062703231.1	NC_085136.1	323706884	323730367	1431	5	forward	2.66	2.66	1.31602	0.000203236	cyclin G
XP_029713910.2	NC_085136.1	182415817	182607437	1323	7	forward	3.55	3.55	1.31472	2.08681e-05	UNC93-like protein MFSD11 isoform X2
XP_062708625.1	NC_085137.1	344160781	344164851	4071	1	forward	3.65	3.65	1.31462	1.60401e-05	uncharacterized protein LOC134288285
XP_062707317.1	NC_085137.1	232627683	232731000	831	4	forward	0.43	0.43	1.31406	0.121605	carbonic anhydrase isoform X2
XP_062713273.1	NC_085138.1	65936620	65939904	3087	2	forward	0	0	1.31391	0.120027	uncharacterized protein LOC134290219
XP_062704574.1	NC_085137.1	433231707	433237061	5355	1	forward	14.79	14.79	1.31386	2.48977e-17	uncharacterized protein LOC134286892
XP_029716488.1	NC_085136.1	274242121	274290834	2361	6	forward	9	9	1.31337	2.71549e-11	BTB/POZ domain-containing protein KCTD3 isoform X2
XP_062704955.1	NC_085137.1	409952938	409992267	1674	5	forward	1.92	1.92	1.31114	0.00150069	uncharacterized protein LOC109426857
XP_062716658.1	NC_085138.1	128975447	129013082	654	5	reverse	0.42	0.42	1.31078	0.126802	TLD domain-containing protein 2 isoform X20
XP_062699985.1	NW_026917551.1	1729	2151	423	1	reverse	11.05	11.05	1.31071	1.9419e-13	bis(5'-adenosyl)-triphosphatase enpp4
XP_062701161.1	NC_085136.1	110462707	110465192	2118	2	forward	2.76	2.76	1.3104	0.000156549	uncharacterized protein LOC134285116
XP_019527773.3	NC_085138.1	62101071	62101535	393	2	forward	0.39	0.39	1.3103	0.137635	uncharacterized protein LOC109399718
XP_029716487.1	NC_085136.1	274242121	274290834	2379	7	forward	9	9	1.30993	2.72197e-11	BTB/POZ domain-containing protein KCTD3 isoform X1
XP_019549802.1	NC_085137.1	120568050	120568746	510	4	forward	4.34	4.34	1.30947	2.80817e-06	ubiquitin-fold modifier-conjugating enzyme 1
XP_062716851.1	NC_085136.1	311549099	311551339	2241	1	forward	1.92	1.92	1.30945	0.00148985	uncharacterized protein LOC134292108
XP_029712632.2	NC_085136.1	72880790	72883054	2028	3	forward	2.93	2.93	1.30917	0.000100682	F-box/LRR-repeat protein 4
XP_062704130.1	NC_085137.1	266384363	266385052	690	1	forward	0.56	0.56	1.30833	0.079323	uncharacterized protein LOC134286521
XP_062700811.1	NC_085136.1	72519499	72579377	2556	9	reverse	6.6	6.6	1.30682	1.0302e-08	stromal interaction molecule homolog isoform X4
XP_029725916.2	NW_026917319.1	2559	24432	1500	3	forward	13.14	13.14	1.30652	1.34842e-15	uncharacterized protein LOC115265355
XP_062702689.1	NC_085136.1	261800351	261808338	3615	2	reverse	0.63	0.63	1.30427	0.0634767	calcium-activated chloride channel regulator 2-like
XP_062702969.1	NC_085136.1	290484632	290535579	1728	4	forward	1.17	1.17	1.30319	0.0119844	rho GTPase-activating protein gacF-like
XP_062711484.1	NC_085136.1	138112858	138114519	1662	1	forward	0.98	0.98	1.30312	0.0215522	uncharacterized protein LOC134289542
XP_062710922.1	NC_085137.1	266495376	266702387	345	4	reverse	1.02	1.02	1.30235	0.018847	diuretic hormone class 2
XP_019555108.1	NC_085137.1	248352372	248365830	1152	4	forward	0.52	0.52	1.30175	0.0892797	arrestin homolog
XP_062707065.1	NC_085137.1	212507517	212531104	711	2	forward	0.59	0.59	1.30132	0.0712899	uncharacterized protein LOC134287896
XP_019564507.2	NW_026917113.1	2853	4197	1224	3	forward	1.34	1.34	1.30086	0.00743398	microfibril-associated glycoprotein 4-like isoform X1
XP_029715226.2	NC_085137.1	147608044	147686029	1254	4	forward	1.98	1.98	1.30009	0.00127127	UDP-N-acetylglucosamine--dolichyl-phosphate N-acetylglucosaminephosphotransferase
XP_029725369.2	NC_085137.1	75417233	75418733	1434	2	reverse	0.63	0.63	1.29852	0.0631409	uncharacterized protein LOC115265228
XP_019525901.3	NC_085137.1	329312393	329312956	498	2	reverse	2.39	2.39	1.29688	0.000408721	UPF0389 protein CG9231
XP_019543063.3	NC_085138.1	63379626	63380357	732	1	forward	0.47	0.47	1.2952	0.108553	Wilms tumor protein homolog
XP_062713503.1	NC_085136.1	188664696	188683462	6450	2	forward	3.31	3.31	1.29492	3.81958e-05	uncharacterized protein LOC115260052
XP_062713160.1	NC_085138.1	17624544	17625470	927	1	forward	0.4	0.4	1.29436	0.134459	uncharacterized protein LOC134290136
XP_062703984.1	NC_085136.1	301476227	301478787	2418	2	forward	0.82	0.82	1.29406	0.0345922	uncharacterized protein LOC115267332
XP_062701062.1	NC_085136.1	98695812	98807668	1857	3	reverse	0.51	0.51	1.29386	0.0929688	uncharacterized protein LOC109398413 isoform X2
XP_062715016.1	NC_085138.1	101400849	101445835	681	3	forward	0.37	0.37	1.29317	0.146465	high affinity copper uptake protein 1 isoform X3
XP_062715017.1	NC_085138.1	101400849	101445835	678	3	forward	0.37	0.37	1.29317	0.146465	high affinity copper uptake protein 1 isoform X4
XP_062706881.1	NC_085137.1	192650997	192833986	2952	8	reverse	3.48	3.48	1.29316	2.44922e-05	myb-like protein Q isoform X2
XP_062704219.1	NC_085137.1	279836194	279837126	933	1	forward	1.92	1.92	1.29288	0.00148274	uncharacterized protein LOC134286603
XP_019550433.3	NC_085137.1	104028798	104034836	1776	4	forward	0.69	0.69	1.2921	0.0527171	sodium-coupled monocarboxylate transporter 2
XP_062698934.1	NC_085138.1	127627112	127634444	1182	3	forward	0.39	0.39	1.29186	0.136804	uncharacterized protein LOC134284241
XP_062707475.1	NC_085137.1	248533306	248536447	882	8	reverse	1.93	1.93	1.2914	0.00144648	uncharacterized protein LOC115258774
XP_019549248.1	NC_085138.1	226617237	226645068	870	5	reverse	0.38	0.38	1.29124	0.143242	group 3 secretory phospholipase A2 isoform X1
XP_062698742.1	NC_085138.1	320955735	320997767	2538	15	forward	0.47	0.47	1.28967	0.105953	uncharacterized protein LOC109623319 isoform X4
XP_029733555.1	NC_085137.1	457245263	457254664	1878	2	forward	4.56	4.56	1.28966	1.57369e-06	WD repeat-containing protein 26 homolog
XP_062711642.1	NC_085136.1	144356763	144363597	5667	2	forward	1.36	1.36	1.28934	0.00695166	uncharacterized protein LOC134289598
XP_062698444.1	NC_085138.1	16721512	16723872	2361	1	reverse	0.37	0.37	1.2885	0.147304	uncharacterized protein LOC134284139
XP_062701216.1	NC_085136.1	115535882	115537390	1509	1	forward	0	0	1.28774	0.11978	uncharacterized protein LOC109402241 isoform X3
XP_062701981.1	NC_085136.1	14690114	14696210	3873	3	forward	0.52	0.52	1.28726	0.0887877	uncharacterized protein LOC115256794
XP_062705298.1	NC_085137.1	23956370	23957723	1206	3	reverse	0.99	0.99	1.28583	0.0207754	odorant receptor 47a-like
XP_062698394.1	NC_085138.1	77979294	77996682	930	3	forward	0.37	0.37	1.28571	0.147774	phospholipid phosphatase 5-like
XP_019563101.2	NC_085136.1	158103944	158106716	375	2	forward	6.13	6.13	1.28519	3.2876e-08	ragulator complex protein LAMTOR3 homolog
XP_029720870.2	NC_085138.1	308175908	308176525	546	2	reverse	0.41	0.41	1.28439	0.12943	uncharacterized protein LOC109417366
XP_029736043.2	NC_085137.1	326981396	327004428	3345	6	forward	3.41	3.41	1.28407	2.97618e-05	integrin alpha-PS3
XP_062705663.1	NC_085137.1	50299243	50413779	843	5	forward	0.86	0.86	1.28358	0.0306529	uncharacterized protein LOC115265578
XP_019552935.3	NC_085138.1	169172537	169173152	495	3	reverse	0.4	0.4	1.28294	0.134156	uncharacterized protein LOC109422588
XP_062704191.1	NC_085137.1	276149575	276158776	846	3	reverse	0.99	0.99	1.28244	0.0209555	uncharacterized protein LOC109399044
XP_062715008.1	NC_085138.1	101400849	101445835	711	4	forward	0.37	0.37	1.28226	0.149917	high affinity copper uptake protein 1 isoform X1
XP_062715015.1	NC_085138.1	101400849	101445835	708	4	forward	0.37	0.37	1.28226	0.149917	high affinity copper uptake protein 1 isoform X2
XP_062715460.1	NC_085138.1	83375940	83389284	774	2	reverse	0.41	0.41	1.28204	0.130674	uncharacterized protein LOC134291557
XP_062701721.1	NC_085136.1	165442331	165447658	5328	1	reverse	3	3	1.28062	8.47444e-05	uncharacterized protein LOC134285252
XP_019556995.2	NC_085138.1	436764255	436791669	1524	6	reverse	0.37	0.37	1.2801	0.150239	alanine--glyoxylate aminotransferase 2, mitochondrial
XP_062703099.1	NC_085136.1	308439747	308462847	1770	8	forward	0.52	0.52	1.27955	0.088944	uncharacterized protein LOC115257278 isoform X3
XP_062703100.1	NC_085136.1	308440163	308462847	1749	7	forward	0.52	0.52	1.27955	0.088944	uncharacterized protein LOC115257278 isoform X4
XP_062703184.1	NC_085136.1	317951701	317952090	324	2	forward	1.11	1.11	1.27688	0.0143031	uncharacterized protein LOC134285761
XP_019558591.3	NC_085136.1	54819412	54835170	3564	6	reverse	4.64	4.64	1.27604	1.32275e-06	sterol regulatory element-binding protein 1
XP_062707854.1	NC_085137.1	278795775	278889229	1719	6	forward	3.46	3.46	1.27555	2.61829e-05	lysosome membrane protein 2-like isoform X2
XP_062701232.1	NC_085136.1	115387850	115389304	1455	1	forward	0.53	0.53	1.27403	0.0871445	uncharacterized protein LOC115253610
XP_062709874.1	NC_085137.1	451095475	451220381	2046	5	forward	13.97	13.97	1.27364	1.86642e-16	lysophospholipid acyltransferase 6 isoform X1
XP_062712222.1	NC_085138.1	409666838	409852598	4134	11	forward	0.41	0.41	1.27362	0.131421	SH3 and multiple ankyrin repeat domains protein 1 isoform X2
XP_062713676.1	NC_085138.1	200506466	200509123	2658	1	reverse	0.36	0.36	1.27321	0.151018	uncharacterized protein LOC134290534
XP_019545631.2	NC_085136.1	48845593	48972132	1002	6	forward	0.92	0.92	1.27164	0.025823	contactin-1a isoform X2
XP_019555522.2	NC_085136.1	331530359	331581370	1278	6	forward	2.18	2.18	1.27031	0.000726985	glutathione S-transferase D7
XP_062716917.1	NC_085138.1	276443750	276490117	1341	7	reverse	0.39	0.39	1.2699	0.139105	receptor expression-enhancing protein 4 isoform X6
XP_029730808.2	NC_085138.1	354801212	354859968	2367	3	forward	0.36	0.36	1.26879	0.15423	uncharacterized protein LOC109428936 isoform X1
XP_019529711.3	NC_085138.1	334944528	334971833	2256	7	forward	0.43	0.43	1.26866	0.122481	gelsolin isoform X1
XP_019529712.3	NC_085138.1	334944528	334971833	2253	7	forward	0.43	0.43	1.26866	0.122481	gelsolin isoform X2
XP_019529713.3	NC_085138.1	334944528	334971510	2250	7	forward	0.43	0.43	1.26866	0.122481	gelsolin isoform X3
XP_062703548.1	NC_085137.1	27892000	27895548	3549	1	forward	0.64	0.64	1.26838	0.0608396	uncharacterized protein LOC134286002
XP_062713657.1	NC_085138.1	196306264	196309245	2982	1	reverse	0.36	0.36	1.2683	0.153747	uncharacterized protein LOC134290516
XP_062709193.1	NC_085137.1	391989868	391996467	1797	4	reverse	0	0	1.26775	0.132522	uncharacterized protein LOC115257872
XP_019527514.3	NC_085137.1	329419863	329423927	4065	1	forward	11.79	11.79	1.26739	3.35673e-14	serine/threonine-protein phosphatase 6 regulatory ankyrin repeat subunit B-like
XP_062714281.1	NC_085138.1	415006480	415027616	1944	8	reverse	0.36	0.36	1.26732	0.15301	NADH-ubiquinone oxidoreductase chain 5-like
XP_019546508.2	NC_085136.1	290239198	290246432	252	3	reverse	6.76	6.76	1.26645	6.81242e-09	cytochrome c oxidase subunit NDUFA4
XP_019559007.3	NC_085137.1	252890456	252891658	1203	1	forward	0.45	0.45	1.26573	0.115137	uncharacterized protein LOC109427877 isoform X2
XP_029735220.1	NC_085137.1	400014136	400020282	1884	5	forward	16.08	16.08	1.2655	1.09633e-18	uncharacterized protein LOC109408007 isoform X2
XP_019551000.3	NC_085137.1	150144961	150147087	1773	4	reverse	4.71	4.71	1.26526	1.09885e-06	guanine nucleotide-binding protein-like 1
XP_019525401.3	NC_085137.1	178654193	178655288	1035	2	reverse	5.17	5.17	1.26453	3.42509e-07	serine/threonine-protein phosphatase 2A activator isoform X1
XP_019525402.3	NC_085137.1	178654193	178655288	1032	2	reverse	5.17	5.17	1.26453	3.42509e-07	serine/threonine-protein phosphatase 2A activator isoform X2
XP_062703262.1	NC_085136.1	326287931	326309264	1866	4	forward	2.34	2.34	1.26192	0.000481026	uncharacterized protein LOC109416060
XP_062704385.1	NC_085137.1	349194992	349195663	582	2	reverse	0.55	0.55	1.26022	0.0820304	uncharacterized protein LOC134286736
XP_029717737.1	NC_085136.1	139596841	139597722	882	1	reverse	3.78	3.78	1.25954	1.13088e-05	uncharacterized protein LOC115260687
XP_062701516.1	NC_085136.1	144059591	144120428	2286	11	forward	26	26	1.25932	5.12888e-29	putative E3 ubiquitin-protein ligase UNKL isoform X4
XP_062701517.1	NC_085136.1	144059591	144120428	2235	11	forward	25.98	25.98	1.25924	5.36314e-29	RING finger protein unkempt isoform X5
XP_062715311.1	NC_085138.1	107991930	108314103	2151	10	forward	0.37	0.37	1.25886	0.148445	octopamine receptor beta-1R isoform X1
XP_062715314.1	NC_085138.1	108021169	108314103	2109	9	forward	0.37	0.37	1.25886	0.148445	neuropeptide F receptor isoform X2
XP_062713432.1	NC_085138.1	114693310	114738376	2997	12	reverse	0.35	0.35	1.25806	0.156105	uncharacterized protein LOC109413826
XP_062703063.1	NC_085136.1	304613628	305791301	2160	6	forward	0.94	0.94	1.25795	0.0242698	uncharacterized protein DDB_G0283357-like
XP_062699174.1	NW_026916394.1	36334	37102	642	3	reverse	0.66	0.66	1.25655	0.0573546	uncharacterized protein LOC109416840 isoform X1
XP_062709876.1	NC_085137.1	451183747	451220381	2016	5	forward	15.8	15.8	1.25645	2.15256e-18	lysophospholipid acyltransferase 6 isoform X2
XP_019525953.3	NC_085137.1	333104584	333109319	888	3	forward	1.04	1.04	1.25564	0.018074	serine protease SP24D
XP_062701918.1	NC_085136.1	182416057	182607437	1086	5	forward	3.56	3.56	1.25559	2.0056e-05	UNC93-like protein MFSD11 isoform X4
XP_029735221.1	NC_085137.1	400014382	400020282	1725	4	forward	15.5	15.5	1.25452	4.53172e-18	uncharacterized protein LOC109408007 isoform X3
XP_019537875.3	NC_085136.1	19291466	19302036	1062	4	forward	5.15	5.15	1.2543	3.55978e-07	translation initiation factor eIF-2B subunit beta
XP_062707853.1	NC_085137.1	278795775	278889229	1797	7	forward	3.25	3.25	1.25425	4.4103e-05	lysosome membrane protein 2-like isoform X1
XP_029736032.2	NC_085137.1	318682743	318683609	807	2	forward	0.87	0.87	1.25423	0.0296383	uncharacterized protein LOC115270444
XP_019549745.1	NC_085136.1	316918260	316924860	1797	4	forward	0.41	0.41	1.25347	0.128409	uncharacterized protein LOC109419927
XP_029713292.2	NC_085138.1	275461959	275462515	489	2	reverse	0.37	0.37	1.25221	0.149813	NPC intracellular cholesterol transporter 2-like
XP_062704067.1	NC_085137.1	253333582	253335621	2040	1	reverse	0.46	0.46	1.2517	0.110954	uncharacterized protein LOC134286470
XP_062712731.1	NC_085138.1	446997760	447261447	2001	13	reverse	0.42	0.42	1.25141	0.125373	protein kinase C, brain isozyme-like isoform X2
XP_062710417.1	NC_085137.1	502208564	502211459	1938	2	forward	0.56	0.56	1.2503	0.079798	uncharacterized protein LOC134288718 isoform X1
XP_062703803.1	NC_085137.1	154661290	154663071	1704	2	forward	0.37	0.37	1.25018	0.150299	uncharacterized protein LOC134286236
XP_029718558.1	NC_085138.1	174829264	174855156	11817	16	reverse	0.35	0.35	1.24832	0.160983	dynein axonemal heavy chain 6
XP_029726778.2	NC_085137.1	466957607	466960153	1926	2	forward	0.8	0.8	1.24831	0.0370095	glycogen-binding subunit 76A isoform X5
XP_019556143.1	NC_085136.1	237803078	237804905	630	3	forward	0.82	0.82	1.24789	0.0349819	myosin regulatory light chain 2
XP_029732346.2	NC_085137.1	405662545	405672767	999	4	forward	9.37	9.37	1.24764	1.09908e-11	mitochondrial carrier homolog 2
XP_019544694.3	NC_085136.1	307720251	307739568	1170	3	forward	3.01	3.01	1.24747	8.24852e-05	zinc finger protein 250
XP_029720971.2	NC_085138.1	22670083	22671646	1491	2	reverse	0.35	0.35	1.24729	0.161125	uncharacterized protein LOC109427306
XP_029708867.2	NC_085137.1	112543534	112664237	1656	9	reverse	6.88	6.88	1.24703	5.1085e-09	paxillin isoform X2
XP_062706248.1	NC_085137.1	113186512	113188339	1167	4	reverse	0.66	0.66	1.247	0.0570035	CBY1-interacting BAR domain-containing protein homolog
XP_029722507.2	NC_085137.1	120054342	120055826	1425	2	forward	0.69	0.69	1.24679	0.0520835	uncharacterized protein LOC115263351 isoform X2
XP_062711037.1	NC_085137.1	120054342	120055826	1485	1	forward	0.69	0.69	1.24679	0.0520835	uncharacterized protein LOC115263351 isoform X1
XP_019536991.3	NC_085137.1	286800777	286846329	657	2	forward	3.16	3.16	1.24653	5.56066e-05	probable Ufm1-specific protease 1
XP_019563206.3	NC_085136.1	165628373	165629549	861	4	forward	3.64	3.64	1.24652	1.6276e-05	beta-lactamase-like protein 2 homolog
XP_019546939.3	NC_085136.1	258657450	258683422	6204	7	forward	13	13	1.24575	1.90119e-15	general transcription factor 3C polypeptide 1
XP_062701514.1	NC_085136.1	144059591	144120428	2619	11	forward	23.29	23.29	1.24552	3.35251e-26	putative E3 ubiquitin-protein ligase UNKL isoform X2
XP_062704942.1	NC_085137.1	406447056	406447979	924	1	reverse	0.34	0.34	1.2451	0.161868	uncharacterized protein LOC134287310
XP_062709790.1	NC_085137.1	445328630	445329073	390	2	reverse	0.5	0.5	1.24458	0.0975229	uncharacterized protein LOC134288572
XP_062701513.1	NC_085136.1	144059591	144120428	2670	11	forward	23.01	23.01	1.24423	6.87902e-26	RING finger protein unkempt isoform X1
XP_019555250.3	NC_085137.1	248181915	248183311	1332	2	forward	16.28	16.28	1.24412	6.87984e-19	nuclear pore complex protein Nup98-Nup96-like
XP_029733384.1	NC_085136.1	71670352	71672543	555	2	reverse	0.35	0.35	1.24399	0.157939	uncharacterized protein LOC115269113
XP_062701515.1	NC_085136.1	144059591	144120428	2583	12	forward	23.19	23.19	1.24365	4.40555e-26	RING finger protein unkempt isoform X3
XP_062714272.1	NC_085138.1	413095473	413095823	351	1	forward	0.4	0.4	1.24218	0.135471	small proline-rich protein 3-like
XP_062709946.1	NC_085137.1	458534714	458878417	639	2	forward	1.21	1.21	1.24189	0.0108983	GATA zinc finger domain-containing protein 10 isoform X9
XP_019533809.3	NC_085136.1	329420	330272	711	3	forward	7.7	7.7	1.24163	6.81224e-10	AN1-type zinc finger protein 2A
XP_062713416.1	NC_085138.1	195710293	196129412	7287	16	reverse	0.35	0.35	1.24047	0.157701	tight junction protein ZO-1
XP_062706239.1	NC_085137.1	112543534	112722458	1680	9	reverse	7.02	7.02	1.24016	3.66111e-09	paxillin isoform X1
XP_062715289.1	NC_085138.1	319160569	319161409	693	3	forward	0.41	0.41	1.23968	0.131962	uncharacterized protein LOC109413647
XP_029735219.1	NC_085137.1	400003100	400020282	1902	5	forward	16.25	16.25	1.2385	7.45007e-19	uncharacterized protein LOC109408007 isoform X1
XP_029710758.2	NC_085137.1	213768275	213780357	1161	5	forward	16.25	16.25	1.238	7.4599e-19	adenosine kinase
XP_019540824.2	NC_085137.1	4802554	4811879	1002	3	forward	11.85	11.85	1.23762	2.93573e-14	malate dehydrogenase, cytoplasmic
XP_019551988.3	NC_085136.1	147328352	147330095	1092	4	reverse	9.04	9.04	1.23716	2.47568e-11	melanization protease 1
XP_019544914.3	NC_085138.1	104847275	104865632	2859	3	reverse	0.35	0.35	1.23648	0.159684	protein toll-like isoform X2
XP_062713623.1	NC_085138.1	104847275	104865632	2919	2	reverse	0.35	0.35	1.23648	0.159684	protein toll-like isoform X1
XP_029717331.2	NC_085136.1	310565238	310568063	2826	1	forward	5.14	5.14	1.23636	3.71192e-07	uncharacterized protein LOC115260553
XP_019557823.3	NC_085137.1	409716570	409717252	615	2	reverse	0	0	1.23608	0.162435	calphotin
XP_062701215.1	NC_085136.1	115425694	115537390	1599	2	forward	0	0	1.23608	0.162435	uncharacterized protein LOC109402241 isoform X2
XP_029713900.1	NC_085136.1	180665594	180665984	390	2	forward	0.71	0.71	1.23536	0.048646	LOW QUALITY PROTEIN: small ribosomal subunit protein uS9-like
XP_029725875.1	NC_085137.1	449371560	449372768	1209	1	reverse	4.12	4.12	1.23503	4.83995e-06	uncharacterized protein LOC115265344
XP_062707138.1	NC_085137.1	219102436	219105135	1686	5	forward	10.77	10.77	1.23427	3.82583e-13	uncharacterized protein LOC109420312 isoform X1
XP_062707139.1	NC_085137.1	219102436	219105135	1683	5	forward	10.77	10.77	1.23427	3.82583e-13	uncharacterized protein LOC109420312 isoform X2
XP_019551899.2	NC_085137.1	262859532	262988070	2772	8	forward	1.54	1.54	1.23397	0.00424067	junctophilin-1 isoform X1
XP_029713925.2	NC_085137.1	241825054	241827791	1530	3	reverse	1.43	1.43	1.23255	0.00567355	uncharacterized protein LOC115258059
XP_029720278.2	NC_085137.1	6567434	6618849	4581	10	forward	3.59	3.59	1.23167	1.86296e-05	protein turtle isoform X1
XP_029720281.2	NC_085137.1	6567434	6618849	4569	10	forward	3.59	3.59	1.23167	1.86296e-05	protein turtle isoform X3
XP_029735186.2	NC_085138.1	137305282	137316221	942	2	forward	0.34	0.34	1.23123	0.166884	nucleoplasmin-like protein ANO39
XP_019555078.3	NC_085138.1	254845991	254882848	1395	7	reverse	0.34	0.34	1.2301	0.166153	proton-coupled amino acid transporter-like protein pathetic
XP_062711508.1	NC_085138.1	422147734	422154447	1857	4	reverse	0.34	0.34	1.22991	0.161584	uncharacterized protein LOC115268173
XP_019544931.3	NC_085138.1	104137007	104141027	1950	3	forward	0.35	0.35	1.22971	0.158228	phosphoenolpyruvate carboxykinase [GTP]
XP_029709873.1	NC_085137.1	240363475	240363862	324	2	forward	0.36	0.36	1.22912	0.151299	uncharacterized protein LOC109420056
XP_029730810.2	NC_085138.1	354618209	354859968	2292	4	forward	0.33	0.33	1.22908	0.1676	uncharacterized protein LOC109428936 isoform X2
XP_062713746.1	NC_085138.1	214994750	214995610	861	1	reverse	0.35	0.35	1.22853	0.156289	uncharacterized protein LOC134290596
XP_019552964.3	NC_085138.1	167997049	167998679	1494	3	forward	0.42	0.42	1.22779	0.124431	uncharacterized protein LOC109422612
XP_029726635.1	NC_085137.1	472992114	473492074	6843	22	forward	0.91	0.91	1.22759	0.0266243	uncharacterized protein LOC109414816 isoform X1
XP_029726640.1	NC_085137.1	472992114	473492074	6831	22	forward	0.91	0.91	1.22759	0.0266243	uncharacterized protein LOC109414816 isoform X2
XP_029726641.1	NC_085137.1	472992114	473492069	6810	21	forward	0.91	0.91	1.22759	0.0266243	uncharacterized protein LOC109414816 isoform X3
XP_029726642.1	NC_085137.1	472992114	473492069	6447	20	forward	0.91	0.91	1.22759	0.0266243	calmodulin-binding transcription activator 1 isoform X5
XP_062710062.1	NC_085137.1	472992114	473492074	6480	21	forward	0.91	0.91	1.22759	0.0266243	calmodulin-binding transcription activator 1 isoform X4
XP_062704283.1	NC_085136.1	315220002	315221530	1011	4	reverse	1.54	1.54	1.22577	0.00420845	uncharacterized protein LOC134286633
XP_029721104.2	NC_085138.1	339431782	339471353	1644	5	forward	0.36	0.36	1.22557	0.151112	calcium/manganese antiporter SLC30A10
XP_062717254.1	NC_085138.1	291494893	291510132	2436	4	reverse	0	0	1.22544	0.162368	uncharacterized protein LOC109415955 isoform X7
XP_062716877.1	NC_085138.1	444786873	444787874	942	2	forward	0.39	0.39	1.22524	0.140662	uncharacterized protein LOC134292128
XP_062707909.1	NC_085137.1	281500801	281501418	561	2	forward	0.38	0.38	1.22476	0.143526	uncharacterized protein LOC134288139
XP_062703112.1	NC_085136.1	310453068	310453889	450	4	reverse	5.92	5.92	1.22355	5.46327e-08	uncharacterized protein LOC109402436
XP_062713093.1	NC_085138.1	194293426	194296458	3033	1	forward	0.33	0.33	1.22347	0.169361	uncharacterized protein LOC134290091
XP_029713924.2	NC_085136.1	229450289	229461106	1293	3	forward	1.59	1.59	1.22247	0.00365199	uncharacterized protein LOC109429826
XP_019548966.3	NC_085138.1	32987576	33001807	744	2	forward	0.33	0.33	1.2224	0.169613	low choriolytic enzyme
XP_029725801.1	NC_085137.1	443421906	443422797	339	3	reverse	0.82	0.82	1.22222	0.0345601	uncharacterized protein LOC109432087
XP_029735197.1	NC_085137.1	399214397	399303760	999	8	reverse	1.22	1.22	1.22162	0.0105106	cAMP-dependent protein kinase type II regulatory subunit isoform X3
XP_062714514.1	NC_085136.1	222720716	222721282	567	1	reverse	0.54	0.54	1.22055	0.0857917	uncharacterized protein LOC134291155
XP_029714923.1	NC_085137.1	160104744	160105085	342	1	forward	1.18	1.18	1.21996	0.0118875	uncharacterized protein LOC115258709
XP_062709191.1	NC_085137.1	391051656	391052622	759	4	reverse	0	0	1.21979	0.164422	uncharacterized protein LOC134288406
XP_029726225.2	NC_085137.1	502844153	502919197	2115	6	reverse	3.31	3.31	1.21959	3.83862e-05	glycogenin-2 isoform X25
XP_062710444.1	NC_085137.1	502843473	502919197	2571	9	reverse	3.37	3.37	1.21944	3.27304e-05	myb-like protein K isoform X23
XP_029708871.2	NC_085137.1	112543534	112708407	1599	9	reverse	7.7	7.7	1.21917	6.78659e-10	paxillin isoform X3
XP_062710934.1	NC_085137.1	275499330	275626485	2346	3	forward	1.09	1.09	1.21646	0.0153664	retrovirus-related Pol polyprotein from type-1 retrotransposable element R2 isoform X7
XP_062704812.1	NC_085137.1	313482161	313484504	2115	4	reverse	1.24	1.24	1.21608	0.00995412	uncharacterized protein LOC134287168
XP_062700518.1	NC_085136.1	52830278	52836949	6672	1	reverse	0.93	0.93	1.21563	0.0249885	uncharacterized protein LOC134284941 isoform X1
XP_062715819.1	NC_085136.1	268474651	268480642	5796	2	forward	1.72	1.72	1.21498	0.00251013	uncharacterized protein LOC134291715
XP_019932014.3	NC_085138.1	414978266	414980410	1440	3	reverse	0.36	0.36	1.21393	0.152353	uncharacterized protein LOC109622218
XP_062707760.1	NC_085137.1	269842157	269842384	228	1	reverse	1.72	1.72	1.21368	0.00252638	uncharacterized protein LOC109406092 isoform X3
XP_029734589.1	NC_085138.1	52954873	52955919	1047	1	reverse	0.38	0.38	1.2133	0.144462	uncharacterized protein LOC115269920
XP_062703012.1	NC_085136.1	295903852	295935218	1257	4	forward	0.51	0.51	1.2132	0.0939909	neuropeptide F receptor-like
XP_029714719.2	NC_085137.1	149190599	149376545	756	5	reverse	0.53	0.53	1.212	0.0880759	stathmin isoform X3
XP_019535601.2	NC_085137.1	279880178	279972160	1728	5	forward	12.25	12.25	1.21072	1.10824e-14	GTP-binding protein 1 isoform X2
XP_029731933.1	NC_085138.1	445482186	445499881	1419	4	reverse	0.32	0.32	1.21066	0.172663	PR domain zinc finger protein 5 isoform X2
XP_062704413.1	NC_085137.1	356898970	356904597	5628	1	reverse	2.35	2.35	1.21	0.000468866	uncharacterized protein LOC134286759
XP_062710437.1	NC_085137.1	502843473	502919197	2916	10	reverse	3.25	3.25	1.20985	4.48613e-05	uncharacterized protein LOC109409788 isoform X9
XP_062710438.1	NC_085137.1	502843473	502919197	2721	9	reverse	3.25	3.25	1.20985	4.48613e-05	mitogen-activated protein kinase kinase kinase kinase 4 isoform X12
XP_062710439.1	NC_085137.1	502843144	502919197	2676	9	reverse	3.25	3.25	1.20985	4.48613e-05	mitogen-activated protein kinase kinase kinase kinase 4 isoform X13
XP_062710440.1	NC_085137.1	502843144	502919197	2535	9	reverse	3.25	3.25	1.20985	4.48613e-05	myb-like protein K isoform X14
XP_029724635.2	NC_085138.1	237695999	237697644	1413	3	reverse	0.33	0.33	1.20982	0.168135	protein hold'em
XP_029709006.2	NW_026917604.1	17807	18217	411	1	forward	1.68	1.68	1.20976	0.00282284	histone H3
XP_029710148.2	NC_085137.1	256891800	256893281	1068	4	reverse	2.72	2.72	1.20803	0.000172206	CLIP domain-containing serine protease B15-like
XP_029723970.1	NC_085136.1	117619981	117629773	1539	2	reverse	2.3	2.3	1.20784	0.000526717	probable cytochrome P450 4d14
XP_062703636.1	NC_085137.1	75354271	75357969	816	2	reverse	2.23	2.23	1.20644	0.000642757	uncharacterized protein LOC134286086
XP_062703595.1	NC_085137.1	58425823	58566344	2838	3	forward	0	0	1.20633	0.174369	mucin-22
XP_029717271.2	NC_085136.1	147337399	147338688	1059	4	reverse	6.83	6.83	1.20619	5.74941e-09	melanization protease 1 isoform X2
XP_029729807.2	NC_085138.1	96377705	96399948	1464	4	reverse	0.33	0.33	1.2049	0.170032	katanin p60 ATPase-containing subunit A-like 2
XP_029708297.1	NC_085137.1	367904600	367905474	630	5	forward	0.4	0.4	1.20436	0.132589	dynein light chain Tctex-type 5-B
XP_029735225.1	NC_085137.1	400036668	400037741	1074	1	reverse	7.33	7.33	1.20414	1.67273e-09	oxidative stress-responsive serine-rich protein 1 isoform X2
XP_029711676.1	NC_085136.1	77723901	77739734	3105	5	forward	3.01	3.01	1.20373	8.1607e-05	DDB1- and CUL4-associated factor 5
XP_019550915.1	NC_085137.1	311156650	311158431	966	4	reverse	0.38	0.38	1.20329	0.143938	peroxisomal targeting signal 2 receptor
XP_062709998.1	NC_085137.1	468064523	468066358	1536	3	reverse	0.38	0.38	1.20329	0.143938	uncharacterized protein LOC109418115
XP_019535598.2	NC_085137.1	279880178	279972160	1971	6	forward	12.62	12.62	1.20261	4.59197e-15	GTP-binding protein 1 isoform X1
XP_062698396.1	NC_085138.1	77997058	77998812	648	4	reverse	0.32	0.32	1.20251	0.176086	acylpyruvase FAHD1, mitochondrial-like
XP_029708911.2	NC_085137.1	120803930	120891809	4449	13	forward	1.01	1.01	1.20225	0.0197652	thioester-containing protein 1 allele R1 isoform X1
XP_029726208.2	NC_085137.1	502787784	502919197	3264	8	reverse	3.17	3.17	1.20208	5.42559e-05	uncharacterized protein LOC109409788 isoform X2
XP_062704182.1	NC_085137.1	274641689	274645646	3819	3	forward	7.29	7.29	1.20195	1.82765e-09	uncharacterized protein LOC134286568
XP_062699637.1	NW_026917206.1	4101	7973	1237	3	forward	9.99	9.99	1.20142	2.45934e-12	forkhead box protein K2
XP_029709329.1	NC_085137.1	133998382	134010748	1083	6	forward	1.76	1.76	1.20093	0.00228868	uncharacterized protein LOC115255401 isoform X1
XP_062710430.1	NC_085137.1	502843473	502919197	3225	9	reverse	3.12	3.12	1.20033	6.14116e-05	uncharacterized protein LOC109409788 isoform X3
XP_062710431.1	NC_085137.1	502843144	502919197	3180	9	reverse	3.12	3.12	1.20033	6.14116e-05	uncharacterized protein LOC109409788 isoform X4
XP_062701549.1	NC_085136.1	147539516	147545938	6423	1	forward	3.08	3.08	1.19994	6.88575e-05	uncharacterized protein LOC134285208
XP_062699758.1	NW_026917344.1	24640	24987	348	1	reverse	1.86	1.86	1.19958	0.00172364	uncharacterized protein LOC109401564
XP_029736236.2	NC_085136.1	106677360	106677741	315	2	forward	0.43	0.43	1.19923	0.120459	uncharacterized protein LOC109397656
XP_019540494.2	NC_085138.1	95323475	95324485	948	2	forward	0.32	0.32	1.19884	0.17656	uncharacterized protein LOC109411432
XP_062704332.1	NC_085137.1	325649793	325651336	969	2	reverse	0.53	0.53	1.19849	0.0860425	uncharacterized protein LOC134286696
XP_019542260.2	NC_085137.1	468033250	468034732	1407	2	reverse	0.63	0.63	1.19831	0.0620193	uncharacterized protein LOC109413035
XP_062700683.1	NC_085136.1	65253085	65292950	6096	11	reverse	1.33	1.33	1.19815	0.00766237	Ca(2 )/calmodulin-responsive adenylate cyclase isoform X1
XP_062700686.1	NC_085136.1	65253085	65292950	6084	11	reverse	1.33	1.33	1.19815	0.00766237	Ca(2 )/calmodulin-responsive adenylate cyclase isoform X2
XP_062700687.1	NC_085136.1	65253085	65292950	6063	11	reverse	1.33	1.33	1.19815	0.00766237	Ca(2 )/calmodulin-responsive adenylate cyclase isoform X3
XP_029729267.2	NC_085138.1	418015655	418017247	1593	1	forward	0.4	0.4	1.19718	0.132854	retrovirus-related Env polyprotein from copia-like transposable element 17.6
XP_019560513.2	NC_085138.1	190981862	191009004	1932	5	forward	0.32	0.32	1.19705	0.175844	ralA-binding protein 1
XP_029713686.2	NC_085137.1	240309206	240345246	1446	3	forward	2.21	2.21	1.19605	0.000672137	TNF receptor-associated factor 4
XP_029726216.2	NC_085137.1	502787784	502919197	2748	8	reverse	3.13	3.13	1.19592	5.98875e-05	G-box-binding factor isoform X11
XP_029726215.2	NC_085137.1	502787784	502919197	2784	9	reverse	3.1	3.1	1.19426	6.58123e-05	G-box-binding factor isoform X10
XP_062712442.1	NC_085138.1	13451316	13451880	453	3	forward	0.31	0.31	1.19395	0.178425	uncharacterized protein LOC109421808
XP_062700809.1	NC_085136.1	72519499	72640356	2856	9	reverse	8.94	8.94	1.19367	3.14721e-11	stromal interaction molecule homolog isoform X2
XP_062700810.1	NC_085136.1	72519499	72640356	2835	9	reverse	8.94	8.94	1.19367	3.14721e-11	stromal interaction molecule homolog isoform X3
XP_062711089.1	NC_085136.1	120929096	120930112	1017	1	reverse	0.52	0.52	1.19334	0.0901054	scaffold attachment factor B1-like
XP_062708331.1	NC_085137.1	320357333	320493993	1350	8	reverse	0.41	0.41	1.1932	0.128829	uncharacterized protein LOC109622194 isoform X2
XP_019542000.3	NC_085137.1	466905668	466960153	2199	4	forward	0.88	0.88	1.19306	0.0288912	glycogen-binding subunit 76A isoform X1
XP_062710432.1	NC_085137.1	502787914	502919197	3165	9	reverse	3.05	3.05	1.19258	7.37339e-05	uncharacterized protein LOC109409788 isoform X5
XP_019551984.3	NC_085136.1	147292555	147293971	1188	5	reverse	4.19	4.19	1.1921	4.0839e-06	CLIP domain-containing serine protease B4-like isoform X1
XP_019551985.3	NC_085136.1	147292555	147293971	1179	5	reverse	4.19	4.19	1.1921	4.0839e-06	CLIP domain-containing serine protease B4-like isoform X2
XP_062706653.1	NC_085137.1	164355462	164436147	2307	11	forward	4.44	4.44	1.19206	2.1497e-06	nicotinate phosphoribosyltransferase isoform X1
XP_019563273.3	NC_085136.1	165428153	165435446	1515	5	forward	1.55	1.55	1.19173	0.0041223	delta(24)-sterol reductase-like
XP_062710279.1	NC_085136.1	84645625	84647958	2334	1	forward	0.66	0.66	1.19157	0.0572264	uncharacterized protein LOC134288687
XP_062710436.1	NC_085137.1	502787784	502919197	2991	10	reverse	3.27	3.27	1.1913	4.16468e-05	uncharacterized protein LOC109409788 isoform X8
XP_062706391.1	NC_085137.1	128178924	128231590	5208	8	reverse	2.6	2.6	1.1908	0.000233546	protein MON2 homolog
XP_029733704.1	NC_085136.1	169624435	169644452	627	4	forward	0.76	0.76	1.18995	0.0417704	glycolipid transfer protein
XP_062701917.1	NC_085136.1	182142755	182607437	1170	6	forward	3.6	3.6	1.18904	1.82967e-05	UNC93-like protein MFSD11 isoform X3
XP_062699873.1	NW_026917440.1	618	1784	1167	1	forward	23.42	23.42	1.18782	2.39574e-26	uncharacterized protein LOC109406276
XP_029726220.2	NC_085137.1	502787784	502919197	2430	8	reverse	3.1	3.1	1.1875	6.46803e-05	mucin-2 isoform X15
XP_029726221.2	NC_085137.1	502787784	502919197	2394	7	reverse	3.1	3.1	1.1875	6.46803e-05	mucin-2 isoform X16
XP_029729024.2	NC_085137.1	280125577	280207522	765	5	reverse	1.83	1.83	1.18684	0.00188103	plasma membrane ascorbate-dependent reductase CYBRD1 isoform X2
XP_062700490.1	NC_085136.1	51426507	51431813	5307	1	forward	6.72	6.72	1.18537	7.65016e-09	uncharacterized protein LOC134284928
XP_062700521.1	NC_085136.1	52830278	52836847	6570	1	reverse	0.89	0.89	1.18465	0.0278418	uncharacterized protein LOC134284941 isoform X2
XP_029727521.2	NC_085138.1	64217255	64219505	705	4	reverse	0.31	0.31	1.18455	0.181296	uncharacterized protein LOC109622412
XP_019549322.2	NC_085137.1	183554096	183562333	1443	2	forward	8.56	8.56	1.18439	8.11144e-11	serine protease inhibitor 28Dc
XP_019538408.2	NC_085136.1	101733373	101764676	1611	6	forward	0.68	0.68	1.18382	0.0529939	putative fatty acyl-CoA reductase CG5065
XP_019541898.3	NC_085136.1	245653889	245654902	1014	1	reverse	9.72	9.72	1.18359	4.69375e-12	cathepsin B isoform X2
XP_062702546.1	NC_085136.1	245653889	245679592	1059	2	reverse	9.72	9.72	1.18338	4.71461e-12	cathepsin B isoform X1
XP_029719108.1	NC_085138.1	201117299	201130495	357	3	reverse	0.32	0.32	1.18331	0.176337	gamma-aminobutyric acid receptor-associated protein
XP_062710429.1	NC_085137.1	502787784	502919197	3300	9	reverse	3.15	3.15	1.18189	5.66977e-05	uncharacterized protein LOC109409788 isoform X1
XP_062710433.1	NC_085137.1	502787784	502919197	3159	9	reverse	3.15	3.15	1.18189	5.66977e-05	uncharacterized protein LOC109409788 isoform X6
XP_062710434.1	NC_085137.1	502787784	502919197	3150	9	reverse	3.15	3.15	1.18189	5.66977e-05	myb-like protein K isoform X7
XP_029720422.1	NC_085138.1	448067590	448097331	3162	7	forward	0.31	0.31	1.18158	0.1831	uncharacterized protein LOC109407553
XP_062709987.1	NC_085137.1	466924247	466960153	1998	3	forward	0.73	0.73	1.18153	0.0463026	glycogen-binding subunit 76A isoform X3
XP_062700014.1	NW_026917594.1	15337	16057	644	2	forward	0.37	0.37	1.18048	0.147245	basic salivary proline-rich protein 2-like
XP_062703788.1	NC_085137.1	148826168	148829941	3774	1	reverse	1.62	1.62	1.18037	0.00338681	uncharacterized protein LOC134286223
XP_062701237.1	NC_085136.1	117481153	117485973	552	4	reverse	0.91	0.91	1.18017	0.0263097	uncharacterized protein LOC109411911 isoform X2
XP_062712811.1	NC_085138.1	79294861	79331858	411	3	reverse	0.36	0.36	1.17904	0.155552	ninjurin-2-like isoform X4
XP_029732793.2	NC_085136.1	50612998	50623323	1320	2	forward	4.93	4.93	1.17785	6.32477e-07	thiamine transporter 1-like
XP_062704477.1	NC_085137.1	386608342	386624814	723	5	forward	0.4	0.4	1.17773	0.132131	inducible metalloproteinase inhibitor protein-like
XP_019528348.3	NC_085137.1	200102044	200424476	735	3	forward	7.2	7.2	1.17739	2.28434e-09	metallo-beta-lactamase domain-containing protein 1
XP_029708760.2	NC_085137.1	110245931	110259745	12063	22	reverse	0.88	0.88	1.1768	0.0292314	dynein axonemal heavy chain 7
XP_062715141.1	NC_085138.1	224462899	224463321	270	3	forward	0.31	0.31	1.17661	0.183964	turripeptide Pal9.2-like
XP_019528259.3	NC_085136.1	314800747	314802334	1287	6	forward	0.54	0.54	1.17636	0.0847221	odorant receptor 4-like
XP_062711173.1	NC_085138.1	49520274	49536191	936	4	forward	0.32	0.32	1.17619	0.173392	regucalcin isoform X3
XP_029715734.2	NC_085138.1	287184162	287198987	429	3	forward	0	0	1.17575	0.184691	uncharacterized protein LOC115259344
XP_019538913.3	NC_085137.1	502787784	502919197	2253	7	reverse	3.07	3.07	1.17481	6.9879e-05	glycogenin-2 isoform X17
XP_019538920.3	NC_085137.1	502787784	502919197	2244	7	reverse	3.07	3.07	1.17481	6.9879e-05	glycogenin-2 isoform X18
XP_029727429.1	NC_085137.1	74842720	74843958	1017	3	reverse	2.11	2.11	1.17449	0.000876931	growth hormone-inducible transmembrane protein
XP_029729365.1	NC_085138.1	405686350	405711692	1269	7	reverse	0	0	1.17403	0.169326	muscle LIM protein Mlp84B isoform X3
XP_029726224.2	NC_085137.1	502843473	502919197	2169	7	reverse	2.89	2.89	1.17354	0.000110589	glycogenin-2 isoform X24
XP_029724278.2	NC_085138.1	237714073	237726757	1902	4	reverse	0.3	0.3	1.17306	0.187729	protein Cep78 homolog
XP_062712602.1	NC_085138.1	442259466	442262499	2241	5	reverse	0.32	0.32	1.17227	0.178069	protein SERAC1-like
XP_029723938.2	NC_085136.1	156434606	156441206	1797	4	forward	0.31	0.31	1.17223	0.182331	uncharacterized protein LOC115264414
XP_019527592.2	NC_085138.1	383191857	383192676	741	2	reverse	0	0	1.17191	0.187871	farnesol dehydrogenase
XP_062711773.1	NC_085138.1	378462898	378463806	909	1	reverse	0	0	1.17191	0.187871	uncharacterized protein LOC134289634
XP_062717244.1	NC_085138.1	291494657	291596928	2733	3	reverse	0	0	1.17191	0.187871	uncharacterized protein LOC109415955 isoform X1
XP_019532305.2	NC_085136.1	336061444	336078627	903	4	reverse	7.31	7.31	1.17158	1.74967e-09	vacuolar protein sorting-associated protein 26C
XP_029736364.2	NC_085138.1	164699668	164700168	447	2	reverse	0.3	0.3	1.17155	0.186302	uncharacterized protein LOC109402753
XP_029729008.2	NC_085137.1	279577580	279611893	10428	8	reverse	3.87	3.87	1.1697	8.96095e-06	protocadherin-like wing polarity protein stan isoform X1
XP_029729017.2	NC_085137.1	279577580	279611893	10425	8	reverse	3.87	3.87	1.1697	8.96095e-06	protocadherin-like wing polarity protein stan isoform X4
XP_029710216.1	NC_085136.1	113899360	113932264	1995	5	reverse	0.42	0.42	1.16954	0.124807	sodium-independent sulfate anion transporter isoform X2
XP_029710217.1	NC_085136.1	113899360	113999822	1974	5	reverse	0.42	0.42	1.16954	0.124807	sodium-independent sulfate anion transporter isoform X3
XP_029735032.1	NC_085137.1	393620706	393649570	165	2	reverse	0	0	1.16837	0.187493	uncharacterized protein LOC115253878
XP_062706470.1	NC_085137.1	134800180	134921344	513	4	reverse	0.91	0.91	1.16821	0.0266997	uncharacterized protein LOC109417649 isoform X3
XP_029717914.1	NC_085136.1	167064053	167080049	1533	3	forward	0.6	0.6	1.16726	0.0700538	uncharacterized protein LOC109412181 isoform X1
XP_019545354.2	NC_085137.1	29829046	29837820	1110	5	reverse	0.35	0.35	1.16703	0.158115	uncharacterized protein LOC109415860
XP_062704666.1	NC_085137.1	493460963	493462393	1431	1	reverse	1.35	1.35	1.1654	0.00719355	uncharacterized protein LOC134286967
XP_029724277.1	NC_085138.1	237675757	237685501	1776	5	reverse	0.31	0.31	1.16518	0.179247	dynein intermediate chain 3, ciliary
XP_029731934.2	NC_085138.1	445494661	445499881	2085	4	reverse	0.3	0.3	1.16509	0.188138	zinc finger protein 91 isoform X1
XP_029730499.2	NC_085138.1	268832025	268837316	4332	2	reverse	0.34	0.34	1.1648	0.161921	uncharacterized protein LOC115267558 isoform X1
XP_062707627.1	NC_085137.1	261204811	261238374	1206	8	forward	9.37	9.37	1.16422	1.08837e-11	pyruvate dehydrogenase (acetyl-transferring) kinase, mitochondrial isoform X2
XP_062710875.1	NC_085136.1	107541631	107547489	5859	1	reverse	0.87	0.87	1.16381	0.0293855	uncharacterized protein LOC134288954
XP_062705303.1	NC_085137.1	24545276	24587440	1119	6	forward	0.69	0.69	1.16337	0.0523149	uncharacterized protein LOC109429637
XP_019539541.2	NC_085138.1	46015865	46033554	1071	3	reverse	0.29	0.29	1.16231	0.191901	solute carrier family 25 member 3
XP_062698316.1	NC_085138.1	172732261	172737987	5727	1	reverse	0.3	0.3	1.16219	0.189032	uncharacterized protein LOC134284080
XP_029728162.1	NC_085137.1	261204811	261241288	1236	8	forward	9.42	9.42	1.16129	9.56285e-12	pyruvate dehydrogenase (acetyl-transferring) kinase, mitochondrial isoform X1
XP_029709236.1	NC_085137.1	131727545	131728528	912	2	forward	4.81	4.81	1.16121	8.36309e-07	zinc transporter ZIP9
XP_019553599.3	NC_085136.1	188205702	188235907	1251	7	reverse	0.69	0.69	1.16082	0.0527303	uncharacterized protein LOC109423133 isoform X4
XP_019540929.3	NC_085137.1	5564938	5566135	1143	2	forward	0.34	0.34	1.16061	0.16694	kelch-like protein 18
XP_062714230.1	NC_085138.1	402547620	402564473	2877	15	forward	0.33	0.33	1.16025	0.171672	G patch domain-containing protein 8-like
XP_029717791.2	NC_085136.1	158134602	158139205	1194	2	reverse	22.65	22.65	1.1592	1.67148e-25	ubiquitin-like modifier-activating enzyme 5
XP_019528547.3	NC_085136.1	258127554	258398964	1134	2	reverse	3.33	3.33	1.15725	3.6258e-05	uncharacterized protein LOC109400488
XP_019540312.3	NC_085137.1	222651958	222655039	1023	2	forward	0.57	0.57	1.15688	0.0763434	uncharacterized protein LOC109411250 isoform X1
XP_019540313.3	NC_085137.1	222651958	222655039	951	3	forward	0.57	0.57	1.15688	0.0763434	uncharacterized protein LOC109411250 isoform X2
XP_062713978.1	NC_085138.1	302543942	302545567	1626	1	forward	0.31	0.31	1.15474	0.17856	uncharacterized protein LOC134290794
XP_029721479.1	NC_085138.1	314125737	314126156	420	1	forward	0.35	0.35	1.15457	0.161396	uncharacterized protein LOC109433075 isoform X2
XP_062705067.1	NC_085137.1	6567434	6611565	2955	8	forward	2.74	2.74	1.15424	0.00016406	protein turtle isoform X5
XP_029717985.1	NC_085136.1	311599764	311601310	1482	2	forward	6.94	6.94	1.15317	4.40181e-09	uncharacterized protein LOC115260809
XP_062707517.1	NC_085137.1	252951955	252987425	348	3	reverse	0.54	0.54	1.15205	0.0845162	uncharacterized protein LOC109428192 isoform X2
XP_019541019.2	NC_085136.1	246551713	246552735	1023	1	reverse	11.66	11.66	1.15158	4.57742e-14	cathepsin B
XP_019527530.1	NC_085137.1	326840627	326865574	441	3	reverse	0.71	0.71	1.15143	0.0493785	cuticle protein 19
XP_029733648.2	NC_085138.1	446258378	446266026	678	3	forward	0.29	0.29	1.15064	0.195656	uncharacterized protein LOC115253866
XP_029729018.2	NC_085137.1	279586102	279611893	10398	7	reverse	4.02	4.02	1.15037	6.22237e-06	protocadherin-like wing polarity protein stan isoform X5
XP_019542340.2	NC_085137.1	468459998	468498719	1521	2	reverse	0.32	0.32	1.15018	0.178294	uncharacterized protein LOC109413093
XP_062702841.1	NC_085136.1	282192847	282198646	1338	8	forward	0.37	0.37	1.14998	0.147158	calcium-activated potassium channel slowpoke-like
XP_062711234.1	NC_085136.1	128405843	128406646	804	1	forward	0.33	0.33	1.14827	0.170614	uncharacterized protein LOC134289436
XP_062707391.1	NC_085137.1	241828102	241829758	1569	2	forward	0.51	0.51	1.14817	0.0928131	uncharacterized protein LOC115258065 isoform X2
XP_062707392.1	NC_085137.1	241828102	241829758	1506	3	forward	0.51	0.51	1.14817	0.0928131	uncharacterized protein LOC115258065 isoform X3
XP_019530582.3	NC_085136.1	259532891	259535050	1461	3	forward	0.41	0.41	1.14797	0.131212	prostasin
XP_029735158.1	NC_085137.1	400868524	400880888	474	3	reverse	0.29	0.29	1.14776	0.197597	uncharacterized protein LOC109403684 isoform X1
XP_029735160.1	NC_085137.1	400868524	400880888	462	3	reverse	0.29	0.29	1.14776	0.197597	RYamide neuropeptides isoform X2
XP_062699885.1	NW_026917452.1	20153	20745	593	1	reverse	1.07	1.07	1.14759	0.0164985	cytochrome P450 4g15-like
XP_062716909.1	NC_085138.1	276442227	276490117	2646	7	reverse	0.3	0.3	1.14677	0.185131	uncharacterized protein LOC109420404 isoform X1
XP_062716911.1	NC_085138.1	276442227	276482470	2577	6	reverse	0.3	0.3	1.14677	0.185131	uncharacterized protein LOC109420404 isoform X2
XP_019524832.3	NC_085137.1	128277549	128419787	4200	10	reverse	0.43	0.43	1.14666	0.121184	uncharacterized protein LOC109430623
XP_062708918.1	NC_085137.1	367897795	367898840	540	3	forward	1.96	1.96	1.14582	0.00133397	acetyl-CoA carboxylase 1-like
XP_029731245.2	NC_085138.1	388862620	388881740	1671	2	forward	0.29	0.29	1.14568	0.196494	lipase maturation factor 2 isoform X2
XP_029729790.1	NC_085136.1	232055586	232057860	1101	5	forward	3.84	3.84	1.1455	9.58335e-06	beta-parvin
XP_019560339.3	NC_085138.1	353992837	353994654	1818	1	forward	0.29	0.29	1.14547	0.19405	uncharacterized protein LOC109428950
XP_029726869.1	NC_085137.1	44964218	44969800	954	6	reverse	10.56	10.56	1.14514	6.31477e-13	E3 ubiquitin ligase Rnf121
XP_029728161.2	NC_085137.1	261149061	261172365	1764	6	reverse	0.49	0.49	1.14495	0.0990462	putative ammonium transporter 2 isoform X1
XP_019563280.1	NC_085136.1	166813214	166814087	816	2	forward	2.24	2.24	1.14461	0.000632755	protein YIPF5 homolog
XP_062699096.1	NC_085138.1	341688914	341690229	1254	2	reverse	0.31	0.31	1.14432	0.181449	uncharacterized protein LOC134284307
XP_019547262.1	NC_085137.1	133966766	133968742	1203	2	forward	5.25	5.25	1.14421	2.8071e-07	cyclin-dependent kinase 9
XP_062700278.1	NC_085136.1	29517254	29562048	4236	9	forward	0.77	0.77	1.14413	0.0403186	phospholipid-transporting ATPase IF isoform X1
XP_062700279.1	NC_085136.1	29517254	29562048	4218	9	forward	0.77	0.77	1.14413	0.0403186	phospholipid-transporting ATPase IF isoform X2
XP_019527990.1	NC_085136.1	232357723	232358760	957	2	forward	2.04	2.04	1.14395	0.00105752	GDNF-inducible zinc finger protein 1
XP_062701061.1	NC_085136.1	98695812	98807668	1929	4	reverse	0.44	0.44	1.14309	0.116859	uncharacterized protein LOC109398413 isoform X1
XP_019533851.3	NC_085138.1	299328901	299369868	705	4	forward	0.32	0.32	1.1429	0.173333	barH-like 1 homeobox protein
XP_019551328.2	NC_085137.1	40386023	40542583	2547	11	forward	0.54	0.54	1.14256	0.0838766	P protein isoform X3
XP_029726964.1	NC_085137.1	40492133	40542583	2475	11	forward	0.54	0.54	1.14256	0.0838766	P protein isoform X5
XP_062705051.1	NC_085137.1	6426779	6427675	897	1	reverse	0.56	0.56	1.14192	0.0788121	uncharacterized protein LOC115258926
XP_019554863.1	NC_085137.1	304355338	304359680	444	3	reverse	5.79	5.79	1.14177	7.49954e-08	endothelial differentiation-related factor 1 homolog isoform X2
XP_019538659.2	NC_085136.1	2927616	2972114	1305	4	reverse	0.33	0.33	1.14145	0.172025	homeotic protein labial
XP_019534471.2	NC_085137.1	162558462	162560533	1266	6	forward	6.95	6.95	1.14133	4.30794e-09	glutaryl-CoA dehydrogenase, mitochondrial
XP_062716779.1	NC_085138.1	269603910	270025656	4404	16	forward	0.33	0.33	1.14084	0.172004	uncharacterized protein LOC109433210 isoform X1
XP_062716782.1	NC_085138.1	269603910	270025656	4392	16	forward	0.33	0.33	1.14084	0.172004	uncharacterized protein LOC109433210 isoform X2
XP_029729009.2	NC_085137.1	279586004	279611893	10428	8	reverse	3.93	3.93	1.13988	7.80623e-06	protocadherin-like wing polarity protein stan isoform X2
XP_029729015.2	NC_085137.1	279586004	279611893	10425	8	reverse	3.93	3.93	1.13988	7.80623e-06	protocadherin-like wing polarity protein stan isoform X3
XP_062715152.1	NC_085136.1	246818818	246819159	342	1	forward	1.24	1.24	1.13932	0.00988454	uncharacterized protein LOC109411852
XP_062710239.1	NC_085136.1	83278210	83284671	6462	1	forward	2.88	2.88	1.13851	0.00011381	uncharacterized protein LOC109425711
XP_062715084.1	NC_085138.1	298630160	298631637	1275	4	reverse	0.3	0.3	1.13846	0.185795	uncharacterized protein LOC109414808
XP_062698738.1	NC_085138.1	320932378	320997767	2637	16	forward	0.34	0.34	1.13836	0.16261	uncharacterized protein LOC109623319 isoform X1
XP_062698739.1	NC_085138.1	320932378	320997767	2619	16	forward	0.34	0.34	1.13836	0.16261	uncharacterized protein LOC109623319 isoform X2
XP_062698740.1	NC_085138.1	320927147	320997767	2568	16	forward	0.34	0.34	1.13836	0.16261	uncharacterized protein LOC109623319 isoform X3
XP_029711560.1	NC_085136.1	48979241	48979684	444	1	reverse	0.34	0.34	1.13583	0.167148	uncharacterized protein LOC115256752
XP_062707063.1	NC_085136.1	335225919	335226246	255	2	forward	5.46	5.46	1.13537	1.65726e-07	electron transfer flavoprotein regulatory factor 1
XP_029725662.2	NC_085137.1	438856106	438889381	2292	15	reverse	2.37	2.37	1.13447	0.000438171	PAN2-PAN3 deadenylation complex subunit PAN3
XP_062702521.1	NC_085136.1	245190532	245341859	5607	13	reverse	0.56	0.56	1.1344	0.0782802	rho GTPase-activating protein 100F isoform X3
XP_062702522.1	NC_085136.1	245190532	245341859	5604	13	reverse	0.56	0.56	1.1344	0.0782802	rho GTPase-activating protein 100F isoform X4
XP_019562826.2	NC_085136.1	168853540	168948965	3168	6	reverse	5.4	5.4	1.13397	1.93418e-07	uncharacterized protein LOC109431109
XP_029717275.1	NC_085136.1	155820180	155820934	411	2	reverse	0.37	0.37	1.13333	0.148135	uncharacterized protein LOC109426994
XP_062713458.1	NC_085138.1	128273200	128285096	5682	4	reverse	0.28	0.28	1.13302	0.200846	uncharacterized protein LOC134290353
XP_062716913.1	NC_085138.1	276442227	276482386	2493	6	reverse	0.3	0.3	1.13285	0.190659	uncharacterized protein LOC109420404 isoform X3
XP_019528545.3	NC_085136.1	255335248	255342569	486	5	reverse	1.12	1.12	1.13231	0.0141622	uncharacterized protein LOC109400486
XP_019535856.2	NC_085137.1	59318924	59319682	759	1	reverse	0.29	0.29	1.13185	0.194117	hypodermin-B
XP_062716154.1	NC_085138.1	251099509	251304743	15657	25	reverse	0.28	0.28	1.13099	0.203997	dystonin isoform X39
XP_062716159.1	NC_085138.1	251099509	251304743	15528	23	reverse	0.28	0.28	1.13099	0.203997	dystonin isoform X44
XP_029734356.1	NC_085137.1	381475868	381476383	438	2	forward	0.52	0.52	1.13083	0.0886529	shematrin-like protein 1
XP_062703094.1	NC_085136.1	308385658	308462847	2079	8	forward	0.41	0.41	1.13064	0.130456	uncharacterized protein LOC115257278 isoform X1
XP_062703098.1	NC_085136.1	308385658	308462847	2055	7	forward	0.41	0.41	1.13064	0.130456	uncharacterized protein LOC115257278 isoform X2
XP_019530816.3	NC_085137.1	437602015	437604063	1977	2	reverse	0.83	0.83	1.13036	0.0336191	titin homolog
XP_062717208.1	NC_085138.1	189276603	189277664	1062	1	reverse	0.34	0.34	1.13028	0.161772	uncharacterized protein LOC134292237
XP_029731223.1	NC_085138.1	90358733	90360426	1500	4	forward	0.35	0.35	1.13021	0.159404	uncharacterized protein LOC109424043 isoform X1
XP_019557820.2	NC_085137.1	410406415	410407161	747	1	reverse	0.29	0.29	1.12982	0.19404	uncharacterized protein LOC109426738
XP_062714354.1	NC_085138.1	447967656	447968328	621	2	forward	0.29	0.29	1.12902	0.192981	uncharacterized protein LOC134291086
XP_062710516.1	NC_085137.1	511892961	511898045	5085	1	forward	2.12	2.12	1.12732	0.000876222	uncharacterized protein LOC134288741
XP_029725040.2	NC_085137.1	199890604	199977871	1875	6	forward	2.82	2.82	1.12645	0.000131898	neurogenic protein big brain
XP_062710963.1	NC_085137.1	276013019	276013906	888	1	reverse	0.95	0.95	1.12637	0.0233453	uncharacterized protein LOC115268810
XP_019539078.3	NC_085137.1	447985684	447986487	804	1	forward	2.22	2.22	1.12618	0.000660056	uncharacterized protein LOC109410000
XP_019550488.3	NC_085137.1	105144477	105145145	555	3	reverse	0.89	0.89	1.1252	0.0275995	uncharacterized protein LOC109420572
XP_062701660.1	NC_085136.1	160575580	160576575	996	1	reverse	0.82	0.82	1.12496	0.0342548	uncharacterized protein LOC134285233 isoform X1
XP_029732998.1	NC_085138.1	215818546	216113612	1164	6	reverse	0.28	0.28	1.12432	0.206929	LIM/homeobox protein Lhx5 isoform X3
XP_062713616.1	NC_085138.1	183781949	183812932	2991	8	reverse	0.28	0.28	1.12428	0.204889	uncharacterized protein LOC109429227
XP_029714951.2	NC_085137.1	248607744	248622156	660	3	forward	1.22	1.22	1.1242	0.0105372	uncharacterized protein LOC109424312 isoform X2
XP_062716916.1	NC_085138.1	276439009	276490117	1389	7	reverse	0.29	0.29	1.12369	0.197336	receptor expression-enhancing protein 4 isoform X5
XP_062709891.1	NC_085136.1	71640053	71642865	2691	2	forward	1.29	1.29	1.1224	0.00858086	uncharacterized protein LOC134288602
XP_019554502.3	NC_085137.1	71213482	71213775	240	2	forward	0	0	1.1224	0.207085	uncharacterized protein LOC109423902
XP_029722862.1	NC_085136.1	200684406	200685204	585	3	reverse	1.66	1.66	1.12207	0.00301204	prenylated Rab acceptor protein 1
XP_062714421.1	NC_085138.1	78950247	78972931	1608	3	reverse	0.29	0.29	1.12168	0.197104	protein disconnected-like
XP_062700646.1	NC_085136.1	56425810	56429045	882	2	reverse	0.28	0.28	1.12131	0.202526	uncharacterized protein LOC134284973
XP_019532930.1	NC_085138.1	201055597	201065324	1026	5	forward	0.27	0.27	1.12128	0.207589	arrestin domain-containing protein 4
XP_062705468.1	NC_085137.1	38860803	38863046	1908	6	forward	0.58	0.58	1.12075	0.0729305	angiotensin-converting enzyme-like
XP_062716148.1	NC_085138.1	251099509	251304743	16635	28	reverse	0.27	0.27	1.12053	0.208157	microtubule-actin cross-linking factor 1 isoform X33
XP_062716151.1	NC_085138.1	251099509	251304743	16512	26	reverse	0.27	0.27	1.12053	0.208157	microtubule-actin cross-linking factor 1 isoform X36
XP_062716152.1	NC_085138.1	251099509	251304743	16434	25	reverse	0.27	0.27	1.11982	0.208445	microtubule-actin cross-linking factor 1 isoform X37
XP_062704032.1	NC_085137.1	246045359	246063078	408	2	reverse	0.29	0.29	1.1189	0.194172	uncharacterized protein LOC134286439
XP_062712570.1	NC_085138.1	439205154	439220572	1428	3	reverse	0.36	0.36	1.11889	0.154382	acidic mammalian chitinase isoform X2
XP_019932332.1	NC_085136.1	253237994	253308528	2046	5	reverse	1.46	1.46	1.11831	0.00525219	phenoloxidase 2
XP_062705282.1	NC_085137.1	22959304	22966650	1341	4	reverse	0.71	0.71	1.1154	0.0488291	beta-1,4-glucuronyltransferase 1-like
XP_062711717.1	NC_085136.1	147433104	147433802	699	1	reverse	0.3	0.3	1.11424	0.18597	uncharacterized protein LOC134289616
XP_062701916.1	NC_085136.1	182142755	182607437	1473	8	forward	3.36	3.36	1.1139	3.32962e-05	UNC93-like protein MFSD11 isoform X1
XP_029712225.2	NC_085138.1	168750268	168751737	1470	1	forward	0.27	0.27	1.1137	0.208796	bromodomain-containing protein DDB_G0270170-like isoform X2
XP_062707471.1	NC_085137.1	248575100	248622156	834	4	forward	1.16	1.16	1.11367	0.0125387	uncharacterized protein LOC109424312 isoform X1
XP_062706654.1	NC_085137.1	164355462	164436147	2016	11	forward	3.8	3.8	1.11356	1.05512e-05	nicotinate phosphoribosyltransferase isoform X2
XP_062707851.1	NC_085137.1	278691401	278694015	1731	2	forward	1.15	1.15	1.11355	0.0127863	uncharacterized protein LOC134288117
XP_062712085.1	NC_085138.1	401882941	402156315	2091	2	reverse	0.28	0.28	1.11354	0.2056	uncharacterized protein LOC115255993 isoform X2
XP_062709644.1	NC_085137.1	435132440	435154954	1341	5	reverse	1.9	1.9	1.11345	0.00156507	sestrin homolog isoform X2
XP_062716153.1	NC_085138.1	251099509	251469288	15732	28	reverse	0.27	0.27	1.11336	0.21108	dystonin isoform X38
XP_062716157.1	NC_085138.1	251099509	251469288	15603	26	reverse	0.27	0.27	1.11336	0.21108	dystonin isoform X42
XP_062711100.1	NC_085136.1	123348643	123349299	657	1	forward	0.51	0.51	1.11217	0.092719	uncharacterized protein LOC134289358
XP_019561340.3	NC_085137.1	9987515	9988427	783	3	reverse	3.95	3.95	1.11206	7.29934e-06	ER membrane protein complex subunit 3
XP_062705066.1	NC_085137.1	6567434	6617213	3021	10	forward	2.57	2.57	1.11129	0.000255499	protein turtle isoform X4
XP_029720279.2	NC_085137.1	6567434	6618849	4581	10	forward	2.91	2.91	1.11059	0.000105013	protein turtle isoform X2
XP_062700986.1	NC_085136.1	89485243	89505735	1605	4	forward	0.59	0.59	1.11044	0.0713729	uncharacterized protein LOC109410140 isoform X1
XP_062700987.1	NC_085136.1	89485292	89505735	1602	5	forward	0.59	0.59	1.11044	0.0713729	uncharacterized protein LOC109410140 isoform X2
XP_019529179.2	NC_085138.1	324330295	324357768	1686	4	forward	0.28	0.28	1.10961	0.203259	glucose-6-phosphate isomerase
XP_062714623.1	NC_085138.1	16044973	16555879	1335	6	reverse	0.28	0.28	1.10741	0.205595	uncharacterized protein LOC115268734 isoform X2
XP_019537917.3	NC_085138.1	402971136	402972436	1239	2	forward	0.28	0.28	1.10728	0.206806	senecionine N-oxygenase
XP_062712609.1	NC_085138.1	442611592	442617834	6243	1	reverse	0.27	0.27	1.10643	0.214247	uncharacterized protein LOC134289903
XP_062712794.1	NC_085138.1	37552419	37553480	1002	2	forward	0.28	0.28	1.10592	0.204815	uncharacterized protein LOC109419301
XP_029709522.1	NC_085137.1	95282378	95283427	1050	1	forward	0.69	0.69	1.10564	0.0513616	uncharacterized protein LOC115255535
XP_062708836.1	NC_085137.1	360180279	360182428	1446	5	reverse	1.02	1.02	1.10563	0.0192571	uncharacterized protein LOC134288327
XP_062703413.1	NC_085136.1	335098013	335114830	648	4	reverse	0.65	0.65	1.10532	0.0589212	uncharacterized protein LOC134285823 isoform X3
XP_062703414.1	NC_085136.1	335098013	335114830	633	4	reverse	0.65	0.65	1.10532	0.0589212	mucin-7-like isoform X4
XP_062703639.1	NC_085137.1	75920906	76006928	2112	12	reverse	0.51	0.51	1.10417	0.0936046	uncharacterized protein LOC115253863
XP_029731726.2	NC_085138.1	429176237	429200076	1275	3	reverse	0.27	0.27	1.10382	0.208933	kielin/chordin-like protein
XP_062716147.1	NC_085138.1	251099509	251469288	16776	32	reverse	0.27	0.27	1.10347	0.215103	microtubule-actin cross-linking factor 1, isoforms 1/2/3/4/5 isoform X32
XP_062700812.1	NC_085136.1	72519444	72640356	2358	7	reverse	6.57	6.57	1.10302	1.10955e-08	stromal interaction molecule homolog isoform X5
XP_019931678.2	NC_085137.1	408762891	408764655	1290	4	forward	8.76	8.76	1.10271	4.96647e-11	WD repeat domain phosphoinositide-interacting protein 2
XP_019538957.2	NC_085137.1	502843080	502919197	924	6	reverse	1.83	1.83	1.10147	0.00185872	glycogenin-1 isoform X22
XP_062716149.1	NC_085138.1	251099509	251469288	16587	29	reverse	0.27	0.27	1.10135	0.215983	microtubule-actin cross-linking factor 1 isoform X34
XP_062716150.1	NC_085138.1	251099509	251469288	16536	28	reverse	0.27	0.27	1.10135	0.215983	microtubule-actin cross-linking factor 1 isoform X35
XP_062716156.1	NC_085138.1	251099509	251469288	16647	30	reverse	0.27	0.27	1.10135	0.215983	microtubule-actin cross-linking factor 1 isoform X41
XP_062716145.1	NC_085138.1	251099509	251469288	16980	36	reverse	0.27	0.27	1.10085	0.216187	microtubule-actin cross-linking factor 1 isoform X30
XP_062716146.1	NC_085138.1	251099509	251469288	16914	35	reverse	0.27	0.27	1.10085	0.216187	microtubule-actin cross-linking factor 1 isoform X31
XP_062717315.1	NC_085138.1	294159508	294163390	939	2	forward	0.28	0.28	1.09969	0.206096	uncharacterized protein LOC134292268
XP_062709272.1	NC_085137.1	400036668	400071021	1146	2	reverse	6.79	6.79	1.09966	6.33389e-09	oxidative stress-responsive serine-rich protein 1 isoform X1
XP_019557984.3	NC_085138.1	327049992	327050978	987	1	reverse	0.27	0.27	1.09955	0.212964	carbonic anhydrase 1-like
XP_062716922.1	NC_085138.1	448027381	448027701	321	1	forward	0.27	0.27	1.09905	0.21597	GATOR complex protein NPRL3-like
XP_062709654.1	NC_085136.1	68144192	68145346	1155	1	forward	0.54	0.54	1.09898	0.0835393	uncharacterized protein LOC134288537
XP_029717267.1	NC_085136.1	142401703	142402695	723	2	forward	0.56	0.56	1.09878	0.0791897	uncharacterized protein LOC115260462
XP_019556133.3	NC_085136.1	238288199	238289286	744	2	forward	3.05	3.05	1.09846	7.43777e-05	triosephosphate isomerase
XP_062708174.1	NC_085137.1	305655233	305678134	1113	4	forward	0.58	0.58	1.09771	0.0739016	leucine-rich repeat-containing protein 4C
XP_062706655.1	NC_085137.1	164355462	164436147	1923	11	forward	3.75	3.75	1.09763	1.22336e-05	nicotinate phosphoribosyltransferase isoform X3
XP_062709662.1	NC_085137.1	436560804	436903441	603	7	forward	0	0	1.09747	0.195746	calcium-binding protein E63-1 isoform X4
XP_062709724.1	NC_085137.1	439034502	439060909	981	4	reverse	0.74	0.74	1.09639	0.0441453	G-protein coupled receptor 52 isoform X2
XP_062716144.1	NC_085138.1	251099509	251469288	16992	37	reverse	0.26	0.26	1.09615	0.218145	microtubule-actin cross-linking factor 1 isoform X29
XP_062704113.1	NC_085137.1	265190687	265197700	3489	8	reverse	0.79	0.79	1.09591	0.0386906	uncharacterized protein LOC134286509
XP_062703585.1	NC_085137.1	52120351	52121358	1008	1	reverse	0.27	0.27	1.09565	0.208673	uncharacterized protein LOC134286037
XP_062704496.1	NC_085137.1	394617815	394623274	5460	1	forward	4.03	4.03	1.09557	6.09879e-06	uncharacterized protein LOC115254600
XP_062707375.1	NC_085137.1	238486751	238492768	6018	1	reverse	1.07	1.07	1.0949	0.0164761	uncharacterized protein LOC134287977
XP_029714488.2	NC_085137.1	143869787	143870380	594	1	forward	0.34	0.34	1.09426	0.163329	uncharacterized protein LOC115258505
XP_062703027.1	NC_085136.1	299387940	299398413	1521	4	reverse	1.44	1.44	1.09416	0.00548828	uncharacterized protein LOC115256375
XP_062705935.1	NC_085136.1	304378711	304380255	1485	2	reverse	0.28	0.28	1.09347	0.202408	uncharacterized protein LOC134287636
XP_062703714.1	NC_085136.1	289433500	289435803	762	2	forward	0.28	0.28	1.09259	0.198724	LOW QUALITY PROTEIN: circumsporozoite protein-like
XP_019534102.3	NC_085136.1	310510653	310511518	804	2	reverse	5.03	5.03	1.0923	4.90814e-07	ER membrane protein complex subunit 7 homolog
XP_062714697.1	NC_085138.1	205781765	205783645	1881	1	reverse	0.31	0.31	1.09179	0.181593	uncharacterized protein LOC134291220
XP_062700664.1	NC_085136.1	64179419	64201357	909	3	reverse	1.12	1.12	1.09176	0.0142374	LIM domain transcription factor LMO4.1-like isoform X1
XP_062700666.1	NC_085136.1	64179419	64201357	894	3	reverse	1.12	1.12	1.09176	0.0142374	LIM domain transcription factor LMO4.1-like isoform X2
XP_062706662.1	NC_085137.1	164620236	164659389	882	4	forward	19.38	19.38	1.09174	4.07436e-22	low density lipoprotein receptor adapter protein 1-A-like
XP_062708399.1	NC_085137.1	323620498	323622145	1371	4	forward	0.45	0.45	1.091	0.113883	uncharacterized protein LOC134288241 isoform X1
XP_062708400.1	NC_085137.1	323620498	323622145	1305	5	forward	0.45	0.45	1.091	0.113883	uncharacterized protein LOC134288241 isoform X2
XP_062713718.1	NC_085138.1	209451721	209488458	2991	5	reverse	0.27	0.27	1.09091	0.213808	uncharacterized protein LOC134290572
XP_062716158.1	NC_085138.1	251099509	251304743	15546	23	reverse	0.26	0.26	1.09065	0.220512	dystonin isoform X43
XP_062702276.1	NC_085136.1	221099014	221105613	1797	4	reverse	0.34	0.34	1.09054	0.164345	uncharacterized protein LOC115264417
XP_062704390.1	NC_085137.1	351405284	351406378	1095	1	reverse	0.34	0.34	1.09054	0.164345	uncharacterized protein LOC134286740
XP_062701985.1	NC_085136.1	186349896	186402978	5265	7	reverse	0.49	0.49	1.09047	0.100979	uncharacterized protein LOC109622744 isoform X2
XP_029718640.1	NW_026917508.1	1343	2056	714	1	reverse	2.23	2.23	1.09038	0.000637208	dnaJ homolog subfamily C member 30, mitochondrial
XP_062713738.1	NC_085138.1	212908336	212908761	426	1	forward	0.27	0.27	1.09026	0.213012	uncharacterized protein LOC134290587
XP_019533007.3	NW_026917258.1	20538	22408	1506	7	reverse	6.78	6.78	1.08994	6.53536e-09	5'-3' exonuclease PLD3
XP_062710441.1	NC_085137.1	502845965	502919197	2121	8	reverse	2.48	2.48	1.08925	0.000322849	filaggrin-2 isoform X19
XP_019540665.2	NC_085138.1	308396716	308397349	495	3	forward	0.26	0.26	1.08784	0.220039	uncharacterized protein LOC109411574
XP_062711392.1	NC_085138.1	372784708	372785600	555	3	forward	0.26	0.26	1.08784	0.220039	uncharacterized protein LOC115267800
XP_062710028.1	NC_085137.1	471203204	471206878	3675	1	forward	0.38	0.38	1.08734	0.145523	uncharacterized protein LOC115265482
XP_062709459.1	NC_085137.1	414736859	414743125	6267	1	forward	2.24	2.24	1.08652	0.000619311	uncharacterized protein LOC134288484
XP_062700841.1	NC_085136.1	75127997	75379976	3186	8	reverse	0	0	1.0865	0.222402	uncharacterized protein LOC109422059 isoform X1
XP_062700842.1	NC_085136.1	75127997	75379976	3171	8	reverse	0	0	1.0865	0.222402	uncharacterized protein LOC109422059 isoform X2
XP_062700843.1	NC_085136.1	75127997	75379976	3147	8	reverse	0	0	1.0865	0.222402	uncharacterized protein LOC109422059 isoform X3
XP_062700844.1	NC_085136.1	75127997	75379976	3132	8	reverse	0	0	1.0865	0.222402	uncharacterized protein LOC109422059 isoform X4
XP_062700845.1	NC_085136.1	75127997	75379976	3117	9	reverse	0	0	1.0865	0.222402	uncharacterized protein LOC109422059 isoform X5
XP_062700846.1	NC_085136.1	75127997	75379976	3078	9	reverse	0	0	1.0865	0.222402	uncharacterized protein LOC109422059 isoform X6
XP_062700848.1	NC_085136.1	75127997	75379976	3063	9	reverse	0	0	1.0865	0.222402	uncharacterized protein LOC109422059 isoform X7
XP_062700849.1	NC_085136.1	75127997	75379976	2871	7	reverse	0	0	1.0865	0.222402	uncharacterized protein LOC109422059 isoform X8
XP_062700850.1	NC_085136.1	75127997	75379976	2856	7	reverse	0	0	1.0865	0.222402	uncharacterized protein LOC109422059 isoform X9
XP_019562265.2	NC_085137.1	297353219	297386614	1182	3	reverse	11.23	11.23	1.08555	1.25569e-13	IST1 homolog isoform X1
XP_019562266.2	NC_085137.1	297353219	297386614	1179	3	reverse	11.23	11.23	1.08555	1.25569e-13	IST1 homolog isoform X2
XP_019538536.2	NW_026917472.1	2277	14732	1800	4	forward	5.22	5.22	1.08413	3.0278e-07	vacuolar protein sorting-associated protein 33A
XP_062699639.1	NW_026917209.1	21	23081	492	2	forward	2.42	2.42	1.08364	0.000385339	N-acetyl-D-glucosamine kinase-like
XP_029710679.1	NC_085136.1	40972176	41006726	2583	8	reverse	1.05	1.05	1.0833	0.0174052	chondroitin sulfate synthase 1-like isoform X1
XP_029710680.1	NC_085136.1	40972176	41006726	2571	8	reverse	1.05	1.05	1.0833	0.0174052	chondroitin sulfate synthase 1-like isoform X2
XP_019556688.2	NC_085138.1	448666695	448705807	3297	6	forward	0.26	0.26	1.08224	0.223895	roundabout homolog 3 isoform X2
XP_029720440.1	NC_085138.1	448666695	448705807	3306	6	forward	0.26	0.26	1.08224	0.223895	roundabout homolog 3 isoform X1
XP_062706010.1	NC_085137.1	86238157	86271763	963	3	forward	10.13	10.13	1.08158	1.75183e-12	uncharacterized protein LOC134287653
XP_019553415.3	NC_085136.1	129960923	129971600	2046	5	reverse	0.53	0.53	1.08054	0.0883461	head-specific guanylate cyclase
XP_029731455.1	NC_085138.1	410482287	410748616	1710	8	reverse	0.26	0.26	1.08036	0.223971	insulin-like growth factor 2 mRNA-binding protein 1 isoform X4
XP_062708159.1	NC_085137.1	304358676	304359680	453	3	reverse	4.03	4.03	1.07972	6.0504e-06	endothelial differentiation-related factor 1 isoform X1
XP_029731453.2	NC_085138.1	410482287	410645947	1785	6	reverse	0.26	0.26	1.07945	0.224373	insulin-like growth factor 2 mRNA-binding protein 1 isoform X2
XP_029731459.1	NC_085138.1	410482287	410748616	1644	7	reverse	0.26	0.26	1.07945	0.224373	insulin-like growth factor 2 mRNA-binding protein 1 isoform X7
XP_029718657.2	NC_085138.1	185009675	185030553	717	3	reverse	0.27	0.27	1.079	0.215071	pancreas transcription factor 1 subunit alpha
XP_062709285.1	NC_085137.1	401013391	401288737	3393	17	reverse	0.46	0.46	1.07868	0.111356	diacylglycerol kinase 1 isoform X1
XP_062709288.1	NC_085137.1	401013391	401288737	3387	17	reverse	0.46	0.46	1.07868	0.111356	diacylglycerol kinase 1 isoform X2
XP_062709289.1	NC_085137.1	401013391	401288737	3384	17	reverse	0.46	0.46	1.07868	0.111356	diacylglycerol kinase 1 isoform X3
XP_062698461.1	NC_085136.1	335193386	335195935	1791	6	forward	1.21	1.21	1.07794	0.0108499	transcription factor RFX3-like
XP_019533244.1	NC_085137.1	511029184	511087911	849	6	reverse	0.56	0.56	1.07766	0.0797861	LHFPL tetraspan subfamily member 3 protein isoform X1
XP_029726149.1	NC_085137.1	511029184	511087911	822	6	reverse	0.56	0.56	1.07766	0.0797861	LHFPL tetraspan subfamily member 3 protein isoform X2
XP_062706765.1	NC_085137.1	178124726	178204365	1614	9	forward	0.6	0.6	1.07733	0.0698245	protein amalgam
XP_062712945.1	NC_085138.1	190046664	190077790	1923	2	reverse	0.26	0.26	1.07711	0.222577	uncharacterized protein LOC109409012
XP_062699432.1	NW_026917012.1	13332	19266	2037	4	forward	0.27	0.27	1.07668	0.211429	proton channel OtopLc-like
XP_029722279.1	NC_085137.1	355211618	355257892	810	5	forward	0.8	0.8	1.07593	0.0366209	tetraspanin-18
XP_062711997.1	NC_085138.1	181913322	181939998	5217	12	forward	0.29	0.29	1.07504	0.196965	sodium leak channel NALCN isoform X3
XP_062711999.1	NC_085138.1	181913611	181939998	5001	11	forward	0.29	0.29	1.07504	0.196965	sodium leak channel NALCN isoform X4
XP_062700536.1	NC_085136.1	54117187	54126651	9465	1	forward	1.43	1.43	1.07436	0.0057996	uncharacterized protein LOC115256758
XP_029731776.1	NC_085138.1	434105574	434109284	1359	3	forward	0.27	0.27	1.07431	0.208661	phenoloxidase-activating factor 1
XP_062703317.1	NC_085136.1	150530206	150530698	429	2	forward	0.43	0.43	1.074	0.123274	uncharacterized protein LOC134285783
XP_029724082.1	NC_085137.1	39659759	39660739	786	3	reverse	1.98	1.98	1.07387	0.00125961	hypermethylated in cancer 2 protein-like isoform X1
XP_029734786.2	NC_085137.1	384809051	384847679	2232	12	forward	4.27	4.27	1.07384	3.344e-06	rho-related BTB domain-containing protein 1 isoform X4
XP_062709125.1	NC_085137.1	384809051	384847679	2250	12	forward	4.27	4.27	1.07384	3.344e-06	rho-related BTB domain-containing protein 1 isoform X3
XP_029717221.2	NC_085136.1	36385652	36386182	531	1	reverse	0.35	0.35	1.07378	0.158072	uncharacterized protein LOC109428616
XP_019556642.2	NC_085138.1	449751288	449751622	258	2	reverse	0.25	0.25	1.07329	0.228208	protein anon-73B1
XP_062703665.1	NC_085137.1	86609994	86611552	1038	2	reverse	0.79	0.79	1.07239	0.0385319	uncharacterized protein LOC134286110
XP_062711275.1	NC_085136.1	130503155	130524890	1455	9	forward	2.05	2.05	1.0723	0.0010319	solute carrier family 41 member 1
XP_019565227.3	NC_085137.1	248186299	248188292	1836	3	reverse	3.13	3.13	1.07195	6.06902e-05	serine/threonine-protein kinase RIO3
XP_062700422.1	NC_085136.1	44425054	44444566	2103	3	reverse	0.65	0.65	1.07183	0.0592336	TSET complex member tstC isoform X2
XP_019542013.3	NC_085136.1	337835042	337836795	1692	2	forward	0.68	0.68	1.07164	0.0531678	uncharacterized protein LOC109412850
XP_062716380.1	NC_085138.1	12783951	12996652	1428	10	forward	0.25	0.25	1.07133	0.228164	calcitonin gene-related peptide type 1 receptor
XP_062707819.1	NC_085137.1	277284884	277288564	3681	1	reverse	3.95	3.95	1.07119	7.44336e-06	uncharacterized protein LOC134288104
XP_062712607.1	NC_085138.1	442365436	442379611	954	4	forward	0.26	0.26	1.07113	0.222299	aldo-keto reductase family 1 member B1 isoform X2
XP_062714947.1	NC_085136.1	237737570	237738073	504	1	reverse	0.27	0.27	1.07102	0.211282	uncharacterized protein LOC134291334
XP_062716067.1	NC_085138.1	74444450	74446006	1116	2	reverse	0.25	0.25	1.07099	0.229114	putative uncharacterized protein DDB_G0293878
XP_062705693.1	NC_085136.1	172288435	172383920	1923	11	reverse	0.35	0.35	1.07059	0.160398	neuroendocrine convertase 2
XP_062706463.1	NC_085137.1	134730645	134733262	2436	5	forward	0.44	0.44	1.06933	0.11736	LOW QUALITY PROTEIN: protein-glucosylgalactosylhydroxylysine glucosidase-like
XP_062699862.1	NW_026917426.1	5	19468	6379	7	reverse	1.59	1.59	1.06892	0.00370569	acetyl-CoA carboxylase
XP_062715739.1	NC_085138.1	60982698	61042004	1314	7	forward	0.26	0.26	1.06805	0.221632	neuropeptide SIFamide receptor-like
XP_019531261.3	NC_085137.1	321849260	321852588	3039	5	reverse	0.25	0.25	1.06742	0.227416	uncharacterized protein LOC109403004 isoform X1
XP_019550742.2	NC_085137.1	211534918	211536438	1521	1	reverse	0.68	0.68	1.06705	0.0531938	embryonic polarity protein dorsal-like
XP_029710215.1	NC_085136.1	113899360	113967038	2001	5	reverse	0.34	0.34	1.06677	0.163482	sodium-independent sulfate anion transporter isoform X1
XP_062709123.1	NC_085137.1	384809051	384847679	2274	13	forward	4.24	4.24	1.06615	3.55075e-06	rho-related BTB domain-containing protein 1 isoform X1
XP_062709124.1	NC_085137.1	384809051	384847679	2256	13	forward	4.24	4.24	1.06615	3.55075e-06	rho-related BTB domain-containing protein 1 isoform X2
XP_029719424.2	NC_085137.1	202580161	202580919	696	2	forward	0.48	0.48	1.06612	0.102237	uncharacterized protein LOC115261675
XP_062705402.1	NC_085137.1	31906817	31935034	3225	10	reverse	7.97	7.97	1.06599	3.34527e-10	probable phosphorylase b kinase regulatory subunit beta isoform X5
XP_029731457.1	NC_085138.1	410482287	410557127	1704	7	reverse	0.25	0.25	1.06569	0.22971	insulin-like growth factor 2 mRNA-binding protein 1 isoform X5
XP_029731460.1	NC_085138.1	410482287	410557127	1638	6	reverse	0.25	0.25	1.06562	0.229754	insulin-like growth factor 2 mRNA-binding protein 1 isoform X8
XP_062705403.1	NC_085137.1	31906817	31935034	3210	9	reverse	7.95	7.95	1.06522	3.5751e-10	probable phosphorylase b kinase regulatory subunit beta isoform X6
XP_029723576.1	NC_085136.1	330232868	330235396	264	2	reverse	3.13	3.13	1.06486	6.00847e-05	serine palmitoyltransferase small subunit A
XP_062706809.1	NC_085137.1	182773889	182926133	2652	4	forward	1.8	1.8	1.06464	0.00205182	cell surface glycoprotein 1 isoform X3
XP_019526171.3	NC_085137.1	10605801	10606686	822	2	reverse	0.78	0.78	1.06442	0.0396531	chymotrypsin-2-like
XP_062705400.1	NC_085137.1	31906817	31935034	3243	11	reverse	7.99	7.99	1.06302	3.19337e-10	probable phosphorylase b kinase regulatory subunit beta isoform X3
[truncated: 20,955 more rows]

## Sheet: C636 vs wAu(high)-C636
Name	Sequence Name	Minimum	Maximum	Length	# Intervals	Direction	Differential Expression Absolute Confidence	Differential Expression Confidence	Differential Expression Log2 Ratio	Differential Expression p-value	product
XP_019525012.3	NC_085138.1	367811596	367811934	339	1	reverse	0	0	NA	NA	uncharacterized protein LOC109397129
XP_019527278.3	NC_085138.1	117236595	117237180	468	3	reverse	0	0	NA	NA	uncharacterized protein LOC109399298
XP_019527312.2	NC_085138.1	118302190	118302564	375	1	reverse	0	0	NA	NA	ejaculatory bulb-specific protein 3-like
XP_019528477.2	NC_085136.1	251130896	251131458	504	2	reverse	0	0	NA	NA	perlucin-like
XP_019529521.2	NC_085137.1	228527872	228536939	363	2	forward	0	0	NA	NA	thyrostimulin alpha-2 subunit-like
XP_019534609.3	NC_085137.1	407813011	407813416	336	2	forward	0	0	NA	NA	cuticle protein 16.5-like
XP_019535416.3	NC_085136.1	61164081	61165265	927	4	forward	0	0	NA	NA	syntaxin-1A homolog
XP_019543384.3	NC_085136.1	115297627	115299135	1509	1	forward	0	0	NA	NA	uncharacterized protein LOC109414094
XP_019546403.1	NC_085137.1	28528642	28528929	288	1	forward	0	0	NA	NA	uncharacterized protein LOC109416798
XP_019550444.2	NC_085137.1	213855286	213856066	717	2	reverse	0	0	NA	NA	uncharacterized protein LOC109420526
XP_019550533.2	NC_085137.1	212725817	212726729	846	2	forward	0	0	NA	NA	uncharacterized protein LOC109420625
XP_019551225.2	NC_085137.1	42322215	42322632	354	2	reverse	0	0	NA	NA	uncharacterized protein LOC109421186
XP_019556685.2	NC_085138.1	449040414	449040948	471	2	reverse	0	0	NA	NA	uncharacterized protein LOC109425797
XP_019556936.2	NC_085138.1	439341127	439342421	1239	2	forward	0	0	NA	NA	leucine-rich repeat-containing protein 1
XP_019556937.2	NC_085138.1	439324606	439325903	1242	2	forward	0	0	NA	NA	leucine-rich repeat protein soc-2 homolog
XP_019558142.2	NC_085138.1	329594343	329594882	477	2	forward	0	0	NA	NA	uncharacterized protein LOC109427046
XP_029707906.2	NC_085136.1	129315570	129318024	1353	8	reverse	0	0	NA	NA	uncharacterized protein LOC115254508
XP_029709291.1	NC_085137.1	131898704	131899345	642	1	forward	0	0	NA	NA	uncharacterized protein LOC115255382
XP_029709424.2	NC_085137.1	213439477	213440287	741	2	forward	0	0	NA	NA	uncharacterized protein LOC109623167
XP_029710189.2	NC_085136.1	115232319	115233812	1494	1	forward	0	0	NA	NA	uncharacterized protein LOC109402189
XP_029710626.1	NC_085136.1	45611983	45612405	423	1	reverse	0	0	NA	NA	uncharacterized protein LOC115256378
XP_029711310.1	NC_085136.1	45302145	45302462	318	1	reverse	0	0	NA	NA	putative uncharacterized protein DDB_G0279653
XP_029711326.1	NC_085136.1	101845569	101846046	378	2	reverse	0	0	NA	NA	uncharacterized protein LOC115256631
XP_029711572.2	NC_085136.1	55226101	55226777	480	4	forward	0	0	NA	NA	LOW QUALITY PROTEIN: carbonic anhydrase 14-like
XP_029712596.1	NC_085136.1	311440732	311456955	993	8	reverse	0	0	NA	NA	torsin-like protein
XP_029713225.2	NC_085138.1	269441305	269441942	579	2	forward	0	0	NA	NA	peritrophin-48-like
XP_029713286.2	NC_085138.1	302255476	302257220	1488	3	reverse	0	0	NA	NA	uncharacterized protein LOC115257616
XP_029713289.2	NC_085137.1	246938720	246939690	855	3	reverse	0	0	NA	NA	uncharacterized protein LOC109422909 isoform X1
XP_029713290.2	NC_085137.1	246938720	246939747	849	4	reverse	0	0	NA	NA	uncharacterized protein LOC109422909 isoform X2
XP_029714095.2	NC_085136.1	297637391	297650070	759	2	forward	0	0	NA	NA	uncharacterized protein LOC115258177
XP_029714328.1	NC_085136.1	109937431	109979262	483	4	forward	0	0	NA	NA	MAL-like protein isoform X3
XP_029715392.1	NC_085138.1	132313327	132318076	402	3	reverse	0	0	NA	NA	uncharacterized protein LOC115258992
XP_029715745.1	NC_085138.1	286935231	286943468	429	3	forward	0	0	NA	NA	uncharacterized protein LOC115253781
XP_029716726.2	NC_085137.1	409812581	409813009	294	2	forward	0	0	NA	NA	uncharacterized protein LOC109417941
XP_029716992.2	NC_085136.1	21078670	21087253	2550	5	reverse	0	0	NA	NA	uncharacterized protein LOC115260202
XP_029718180.2	NC_085138.1	7381119	7383021	1326	3	forward	0	0	NA	NA	uncharacterized protein LOC115260959
XP_029719893.2	NC_085136.1	174879020	174879943	924	1	reverse	0	0	NA	NA	uncharacterized protein LOC115262080
XP_029720649.2	NC_085137.1	153194856	153197105	1662	4	forward	0	0	NA	NA	uncharacterized protein LOC115262413
XP_029721865.1	NC_085137.1	349892237	349892640	339	2	forward	0	0	NA	NA	uncharacterized protein LOC115263086
XP_029722888.2	NC_085136.1	207540064	207545564	2997	3	forward	0	0	NA	NA	uncharacterized protein LOC115263741 isoform X1
XP_029724104.2	NC_085136.1	61286529	61287254	612	2	reverse	0	0	NA	NA	uncharacterized protein LOC115264501
XP_029725075.2	NC_085136.1	331616909	331618435	1527	1	forward	0	0	NA	NA	uncharacterized protein LOC115265015
XP_029725266.1	NC_085137.1	513791843	513792304	462	1	reverse	0	0	NA	NA	uncharacterized protein LOC115265151
XP_029726708.1	NC_085137.1	463590751	463591673	858	2	reverse	0	0	NA	NA	vasorin
XP_029726711.1	NC_085137.1	463614379	463616412	2034	1	forward	0	0	NA	NA	leucine-rich repeat and death domain-containing protein 1
XP_029727597.1	NC_085137.1	463673776	463674862	924	3	forward	0	0	NA	NA	protein flightless-1-like
XP_029727607.1	NC_085137.1	42612886	42613263	378	1	forward	0	0	NA	NA	uncharacterized protein LOC115265804
XP_029727972.1	NC_085138.1	158201322	158201822	501	1	forward	0	0	NA	NA	uncharacterized protein LOC115266148
XP_029728023.2	NC_085137.1	465733701	465734571	810	2	reverse	0	0	NA	NA	chondroadherin-like protein
XP_029728062.1	NC_085136.1	160735283	160741545	303	3	reverse	0	0	NA	NA	uncharacterized protein LOC109427689
XP_029729934.1	NC_085136.1	114968909	114970387	1479	1	reverse	0	0	NA	NA	uncharacterized protein LOC115267201
XP_029731055.2	NC_085138.1	104708499	104709372	705	3	forward	0	0	NA	NA	uncharacterized protein LOC115267812
XP_029731862.2	NC_085138.1	438799679	439062304	444	3	forward	0	0	NA	NA	uncharacterized protein LOC115268069
XP_029731864.1	NC_085138.1	440189048	440190578	1473	2	forward	0	0	NA	NA	cytochrome P450 6a2-like
XP_029732810.2	NC_085137.1	408418566	408419538	855	3	forward	0	0	NA	NA	uncharacterized protein LOC115268786 isoform X1
XP_029732811.2	NC_085137.1	408418509	408419538	849	4	forward	0	0	NA	NA	uncharacterized protein LOC115268786 isoform X2
XP_029733197.1	NC_085136.1	71753663	71754173	438	2	reverse	0	0	NA	NA	uncharacterized protein LOC115269042
XP_029733386.1	NC_085136.1	71736461	71737195	501	3	forward	0	0	NA	NA	uncharacterized protein LOC115269114
XP_029734021.2	NC_085138.1	224345761	224346634	705	3	reverse	0	0	NA	NA	uncharacterized protein LOC109406370
XP_029734381.2	NC_085137.1	426521199	426521894	627	2	forward	0	0	NA	NA	uncharacterized protein LOC115269692
XP_029734537.2	NC_085137.1	103661840	103662509	540	3	forward	0	0	NA	NA	uncharacterized protein LOC115269881 isoform X2
XP_029736105.2	NC_085137.1	397733640	397747995	1611	4	forward	0	0	NA	NA	uncharacterized protein LOC115270908
XP_029736119.2	NC_085137.1	326951048	326953760	1680	4	reverse	0	0	NA	NA	uncharacterized protein LOC115270923
XP_062698391.1	NC_085138.1	194914486	194915480	939	2	forward	0	0	NA	NA	uncharacterized protein LOC134284104
XP_062698392.1	NC_085138.1	194920464	194921458	939	2	forward	0	0	NA	NA	uncharacterized protein LOC134284106
XP_062698401.1	NC_085136.1	334071500	334072407	600	2	forward	0	0	NA	NA	uncharacterized protein LOC134284110
XP_062698440.1	NC_085138.1	379113227	379113973	747	1	forward	0	0	NA	NA	dentin sialophosphoprotein-like
XP_062698763.1	NC_085138.1	321697417	321698778	1362	1	forward	0	0	NA	NA	YLP motif-containing protein 1-like
XP_062698823.1	NC_085138.1	132031171	132031879	654	2	reverse	0	0	NA	NA	uncharacterized protein LOC134284214
XP_062698831.1	NC_085138.1	326753230	326763078	2691	3	forward	0	0	NA	NA	uncharacterized protein LOC134284219 isoform X1
XP_062698832.1	NC_085138.1	326748791	326763078	2646	4	forward	0	0	NA	NA	uncharacterized protein LOC134284219 isoform X2
XP_062698833.1	NC_085138.1	326748791	326763078	2124	3	forward	0	0	NA	NA	uncharacterized protein LOC134284219 isoform X3
XP_062698930.1	NC_085138.1	124044353	124045332	921	2	forward	0	0	NA	NA	uncharacterized protein LOC134284239
XP_062698945.1	NC_085138.1	52485814	52486287	474	1	forward	0	0	NA	NA	myb-like protein D
XP_062698983.1	NC_085138.1	175507789	175508736	948	1	forward	0	0	NA	NA	uncharacterized protein LOC134284257
XP_062699083.1	NC_085138.1	339781484	339785255	1665	5	forward	0	0	NA	NA	uncharacterized protein LOC115270443
XP_062699146.1	NC_085138.1	419564619	419565455	837	1	forward	0	0	NA	NA	probable serine/threonine-protein kinase clkA
XP_062699147.1	NC_085138.1	419566146	419566727	582	1	forward	0	0	NA	NA	uncharacterized protein DDB_G0287625-like
XP_062699255.1	NC_085136.1	36349069	36349614	546	1	reverse	0	0	NA	NA	uncharacterized protein LOC134284425
XP_062699276.1	NW_026916760.1	183	862	549	2	forward	0	0	NA	NA	uncharacterized protein LOC134284442
XP_062699433.1	NW_026917012.1	39995	40715	396	2	forward	0	0	NA	NA	exonuclease mut-7 homolog
XP_062699492.1	NW_026917053.1	12147	24455	759	2	reverse	0	0	NA	NA	uncharacterized protein LOC134284531
XP_062699502.1	NW_026917076.1	347	809	463	1	reverse	0	0	NA	NA	uncharacterized protein LOC134284540
XP_062699640.1	NW_026917211.1	23277	24197	825	2	forward	0	0	NA	NA	uncharacterized protein LOC134284648
XP_062699874.1	NW_026917440.1	2660	4144	1053	7	reverse	0	0	NA	NA	uncharacterized protein LOC134284718
XP_062700021.1	NW_026917608.1	672	1331	660	1	reverse	0	0	NA	NA	protein qua-1-like
XP_062700024.1	NW_026917620.1	17512	17921	312	2	forward	0	0	NA	NA	uncharacterized protein LOC134284778
XP_062700051.1	NW_026917665.1	10072	11777	1518	4	reverse	0	0	NA	NA	uncharacterized protein LOC134284790
XP_062700052.1	NW_026917665.1	32781	34486	1518	4	forward	0	0	NA	NA	uncharacterized protein LOC134284791
XP_062700432.1	NC_085136.1	45607297	45608334	1038	1	reverse	0	0	NA	NA	uncharacterized protein LOC109402673
XP_062700584.1	NC_085136.1	53736758	53738422	1608	2	reverse	0	0	NA	NA	uncharacterized protein LOC134284955 isoform X1
XP_062700589.1	NC_085136.1	53736758	53738422	1545	3	reverse	0	0	NA	NA	uncharacterized protein LOC134284955 isoform X2
XP_062700625.1	NC_085136.1	61257371	61258582	1014	4	forward	0	0	NA	NA	uncharacterized protein LOC134284966
XP_062700631.1	NC_085136.1	62030195	62063091	1365	7	reverse	0	0	NA	NA	uncharacterized protein LOC115254442 isoform X1
XP_062700632.1	NC_085136.1	62030195	62063016	1290	7	reverse	0	0	NA	NA	uncharacterized protein LOC115254442 isoform X2
XP_062700633.1	NC_085136.1	62030195	62034270	1248	6	reverse	0	0	NA	NA	uncharacterized protein LOC115254442 isoform X3
XP_062700634.1	NC_085136.1	62030195	62034228	1206	6	reverse	0	0	NA	NA	uncharacterized protein LOC115254442 isoform X4
XP_062700635.1	NC_085136.1	62030548	62063091	1050	7	reverse	0	0	NA	NA	uncharacterized protein LOC115254442 isoform X5
XP_062700636.1	NC_085136.1	62783582	62787031	3450	1	forward	0	0	NA	NA	uncharacterized protein LOC134284969
XP_062700760.1	NC_085136.1	26617659	26643250	2031	6	forward	0	0	NA	NA	uncharacterized protein LOC115269146
XP_062700816.1	NC_085136.1	72827453	72828463	1011	1	reverse	0	0	NA	NA	uncharacterized protein LOC134285006
XP_062700830.1	NC_085136.1	74516175	74516775	537	2	forward	0	0	NA	NA	complement C1r subcomponent-like
XP_062700982.1	NC_085136.1	89529374	89531453	2025	2	reverse	0	0	NA	NA	uncharacterized protein LOC134285044 isoform X1
XP_062700983.1	NC_085136.1	89529374	89531312	1884	2	reverse	0	0	NA	NA	uncharacterized protein LOC134285044 isoform X2
XP_062701172.1	NC_085136.1	109937431	109974431	489	4	forward	0	0	NA	NA	uncharacterized protein LOC109433005 isoform X2
XP_062701200.1	NC_085136.1	115094638	115096137	1500	1	reverse	0	0	NA	NA	uncharacterized protein LOC134285125
XP_062701216.1	NC_085136.1	115535882	115537390	1509	1	forward	0	0	NA	NA	uncharacterized protein LOC109402241 isoform X3
XP_062701619.1	NC_085136.1	159572921	159573973	993	2	reverse	0	0	NA	NA	uncharacterized protein LOC115270124
XP_062701723.1	NC_085136.1	165687815	165688741	927	1	reverse	0	0	NA	NA	uncharacterized protein LOC134285253
XP_062701841.1	NC_085136.1	93472262	93473011	609	3	reverse	0	0	NA	NA	uncharacterized protein LOC134285301 isoform X1
XP_062701846.1	NC_085136.1	93472262	93473011	603	3	reverse	0	0	NA	NA	uncharacterized protein LOC134285301 isoform X2
XP_062701853.1	NC_085136.1	93472374	93473011	501	3	reverse	0	0	NA	NA	uncharacterized protein LOC134285301 isoform X3
XP_062701988.1	NC_085136.1	186586261	186586948	618	2	reverse	0	0	NA	NA	uncharacterized protein LOC134285379
XP_062702054.1	NC_085136.1	101935024	101935464	354	2	reverse	0	0	NA	NA	uncharacterized protein LOC134285410
XP_062702150.1	NC_085136.1	207540064	207545564	2937	4	forward	0	0	NA	NA	uncharacterized protein LOC115263741 isoform X2
XP_062702775.1	NC_085136.1	126762403	126762981	579	1	forward	0	0	NA	NA	uncharacterized transmembrane protein DDB_G0289901-like
XP_062703105.1	NC_085136.1	310194737	310196689	1953	1	reverse	0	0	NA	NA	uncharacterized protein LOC134285737
XP_062703148.1	NC_085136.1	313801310	313804566	2331	5	forward	0	0	NA	NA	uncharacterized protein LOC115264092
XP_062703297.1	NC_085136.1	327040021	327040745	543	3	reverse	0	0	NA	NA	uncharacterized protein LOC115264067
XP_062703323.1	NC_085136.1	330325816	330335841	3285	9	forward	0	0	NA	NA	uncharacterized protein LOC134285786
XP_062703468.1	NC_085137.1	155915965	155916258	294	1	forward	0	0	NA	NA	vitelline membrane protein 15a-2-like
XP_062703659.1	NC_085137.1	84578082	84581046	2892	2	forward	0	0	NA	NA	uncharacterized protein LOC134286105
XP_062703939.1	NC_085137.1	213899364	213900137	702	2	forward	0	0	NA	NA	uncharacterized protein LOC134286346
XP_062703951.1	NC_085137.1	217422806	217424332	1527	1	reverse	0	0	NA	NA	uncharacterized protein LOC134286356
XP_062704018.1	NC_085137.1	244457876	244458427	552	1	reverse	0	0	NA	NA	uncharacterized protein LOC134286425
XP_062704022.1	NC_085137.1	245238910	245239320	411	1	forward	0	0	NA	NA	antifreeze protein Maxi-like
XP_062704023.1	NC_085137.1	245239360	245240034	675	1	forward	0	0	NA	NA	uncharacterized protein LOC134286430
XP_062704024.1	NC_085137.1	245240055	245240978	840	2	forward	0	0	NA	NA	uncharacterized protein LOC134286431
XP_062704056.1	NC_085137.1	250612840	250613337	498	1	reverse	0	0	NA	NA	uncharacterized protein LOC134286460
XP_062704154.1	NC_085137.1	272440876	272441247	372	1	forward	0	0	NA	NA	uncharacterized protein LOC134286545
XP_062704166.1	NC_085137.1	194592046	194592633	588	1	reverse	0	0	NA	NA	sericin-2-like
XP_062704267.1	NC_085137.1	293560013	293560606	594	1	forward	0	0	NA	NA	uncharacterized protein LOC134286639
XP_062704320.1	NC_085137.1	316631891	316632712	822	1	reverse	0	0	NA	NA	uncharacterized protein LOC134286685
XP_062704575.1	NC_085137.1	434269204	434269716	513	1	reverse	0	0	NA	NA	uncharacterized protein DDB_G0292186-like
XP_062704703.1	NC_085137.1	213894158	213894926	702	2	reverse	0	0	NA	NA	uncharacterized protein LOC134287007
XP_062704704.1	NC_085137.1	213895217	213895997	717	2	forward	0	0	NA	NA	uncharacterized protein LOC134283959
XP_062704764.1	NC_085137.1	245297809	245299335	1527	1	reverse	0	0	NA	NA	uncharacterized protein LOC134287072
XP_062704844.1	NC_085137.1	326942195	326948336	1296	7	forward	0	0	NA	NA	uncharacterized protein LOC115269937 isoform X1
XP_062704845.1	NC_085137.1	326942195	326947992	753	6	forward	0	0	NA	NA	uncharacterized protein LOC115269937 isoform X2
XP_062704846.1	NC_085137.1	326942195	326948056	561	5	forward	0	0	NA	NA	uncharacterized protein LOC115269937 isoform X3
XP_062704847.1	NC_085137.1	326942195	326945197	516	5	forward	0	0	NA	NA	uncharacterized protein LOC115269937 isoform X4
XP_062704851.1	NC_085137.1	329170212	329170691	420	2	reverse	0	0	NA	NA	uncharacterized protein LOC115270097
XP_062704922.1	NC_085137.1	388305512	388305961	450	1	reverse	0	0	NA	NA	prostatic spermine-binding protein-like
XP_062704943.1	NC_085136.1	253788410	253789159	693	2	forward	0	0	NA	NA	uncharacterized protein LOC134287313
XP_062705148.1	NC_085137.1	446892388	446894469	2082	1	forward	0	0	NA	NA	uncharacterized protein LOC134287393
XP_062705261.1	NC_085137.1	477382027	477388152	1950	4	forward	0	0	NA	NA	uncharacterized protein LOC134287450
XP_062705312.1	NC_085136.1	278028307	278028812	381	3	forward	0	0	NA	NA	uncharacterized protein LOC134287472
XP_062705344.1	NC_085137.1	27712766	27721685	1416	6	reverse	0	0	NA	NA	uncharacterized protein LOC115262123 isoform X1
XP_062705346.1	NC_085137.1	27712766	27719638	1401	6	reverse	0	0	NA	NA	uncharacterized protein LOC115262123 isoform X2
XP_062705382.1	NC_085137.1	504490977	504495339	2019	6	reverse	0	0	NA	NA	uncharacterized protein LOC115265159 isoform X1
XP_062705384.1	NC_085137.1	504490977	504495204	1884	6	reverse	0	0	NA	NA	uncharacterized protein LOC115265159 isoform X2
XP_062705388.1	NC_085137.1	31488767	31490577	1677	3	forward	0	0	NA	NA	prostasin-like
XP_062705641.1	NC_085137.1	48863592	48865607	2016	1	reverse	0	0	NA	NA	uncharacterized protein LOC134287586
XP_062705723.1	NC_085136.1	300780467	300781282	750	2	forward	0	0	NA	NA	uncharacterized protein LOC109403417
XP_062705973.1	NC_085136.1	305620315	305621928	1614	1	forward	0	0	NA	NA	uncharacterized protein LOC134287644
XP_062706006.1	NC_085136.1	306245667	306246839	1173	1	forward	0	0	NA	NA	protein starmaker-like
XP_062706225.1	NC_085136.1	312341726	312342829	1104	1	forward	0	0	NA	NA	uncharacterized protein LOC134287700
XP_062706511.1	NC_085137.1	379821949	379822554	606	1	reverse	0	0	NA	NA	uncharacterized protein LOC134287741
XP_062706547.1	NC_085137.1	142604495	142605685	1191	1	reverse	0	0	NA	NA	uncharacterized protein LOC134287746
XP_062706904.1	NC_085136.1	332811464	332811927	402	2	reverse	0	0	NA	NA	uncharacterized protein LOC134287858
XP_062707236.1	NC_085137.1	228907691	228908470	780	1	forward	0	0	NA	NA	uncharacterized protein LOC134287946
XP_062707329.1	NC_085137.1	233784181	233785356	1176	1	forward	0	0	NA	NA	uncharacterized protein LOC134287969
XP_062707820.1	NC_085136.1	19096144	19096965	822	1	reverse	0	0	NA	NA	uncharacterized protein LOC134288102
XP_062707880.1	NC_085136.1	21090982	21107482	2550	5	forward	0	0	NA	NA	uncharacterized protein LOC115260201
XP_062708069.1	NC_085137.1	293536910	293539523	2547	2	forward	0	0	NA	NA	uncharacterized protein LOC115265112 isoform X1
XP_062708070.1	NC_085137.1	293538303	293539523	1221	1	forward	0	0	NA	NA	uncharacterized protein LOC115265112 isoform X2
XP_062709655.1	NC_085137.1	436595563	436596702	1140	1	forward	0	0	NA	NA	uncharacterized protein LOC109406423 isoform X1
XP_062710070.1	NC_085136.1	5032774	5033710	879	2	forward	0	0	NA	NA	uncharacterized protein LOC134288646
XP_062710206.1	NC_085136.1	82206947	82207693	747	1	forward	0	0	NA	NA	uncharacterized protein LOC134288676
XP_062710304.1	NC_085137.1	496129415	496132598	1116	2	reverse	0	0	NA	NA	uncharacterized protein LOC134288691
XP_062710377.1	NC_085137.1	79636375	79638873	2499	1	forward	0	0	NA	NA	uncharacterized protein LOC134288709
XP_062710681.1	NC_085136.1	98683467	98684006	540	1	forward	0	0	NA	NA	uncharacterized protein LOC134288810
XP_062710713.1	NC_085137.1	321025754	321026950	1137	2	reverse	0	0	NA	NA	uncharacterized protein LOC115254807
XP_062710809.1	NC_085136.1	104557621	104558176	462	3	reverse	0	0	NA	NA	uncharacterized protein LOC134288894
XP_062710853.1	NC_085137.1	491250966	491252309	111	2	forward	0	0	NA	NA	uncharacterized protein LOC134288939
XP_062710862.1	NC_085137.1	70551815	70552765	951	1	forward	0	0	NA	NA	uncharacterized protein LOC134288947
XP_062710885.1	NC_085137.1	86594287	86594820	372	2	reverse	0	0	NA	NA	uncharacterized protein LOC115264733
XP_062710888.1	NC_085137.1	89414342	89415088	747	1	forward	0	0	NA	NA	uncharacterized protein LOC134288965
XP_062710896.1	NC_085136.1	109181329	109182636	1059	4	reverse	0	0	NA	NA	uncharacterized protein LOC134288971
XP_062711094.1	NC_085136.1	121771248	121774199	2952	1	forward	0	0	NA	NA	uncharacterized protein LOC134289304
XP_062711232.1	NC_085138.1	295153172	295156562	1848	5	reverse	0	0	NA	NA	LOW QUALITY PROTEIN: uncharacterized protein LOC134289438
XP_062711249.1	NC_085138.1	304417825	304418391	567	1	forward	0	0	NA	NA	uncharacterized protein LOC115257365
XP_062711400.1	NC_085136.1	135852793	135853167	375	1	forward	0	0	NA	NA	uncharacterized protein LOC134289520
XP_062711451.1	NC_085136.1	137111158	137112054	852	2	forward	0	0	NA	NA	uncharacterized protein LOC134289531
XP_062711643.1	NC_085138.1	373342079	373342911	591	4	reverse	0	0	NA	NA	uncharacterized protein LOC134289599
XP_062711732.1	NC_085136.1	147509904	147510328	351	2	forward	0	0	NA	NA	uncharacterized protein LOC134289617
XP_062711937.1	NC_085138.1	103772539	103773117	579	1	reverse	0	0	NA	NA	venom acid phosphatase Acph-1-like
XP_062712584.1	NC_085138.1	241237841	241238710	486	4	forward	0	0	NA	NA	uncharacterized protein LOC115264758
XP_062712631.1	NC_085138.1	444083748	444084968	1221	1	forward	0	0	NA	NA	uncharacterized protein LOC134289910
XP_062712665.1	NC_085138.1	445168446	445170299	1731	3	reverse	0	0	NA	NA	uncharacterized protein LOC115268078
XP_062713026.1	NC_085138.1	146756814	146758700	1311	5	forward	0	0	NA	NA	uncharacterized protein LOC115261199
XP_062713131.1	NC_085138.1	3388170	3391986	1263	4	reverse	0	0	NA	NA	uncharacterized protein LOC134290111
XP_062713159.1	NC_085138.1	13910659	13911177	519	1	forward	0	0	NA	NA	uncharacterized protein LOC134290135
XP_062713161.1	NC_085138.1	17912296	17913210	915	1	reverse	0	0	NA	NA	sperm acrosomal protein FSA-ACR.1-like
XP_062713170.1	NC_085138.1	22964430	22964870	441	1	forward	0	0	NA	NA	uncharacterized protein LOC134290143
XP_062713213.1	NC_085138.1	35028043	35035122	237	4	reverse	0	0	NA	NA	uncharacterized protein LOC134290170
XP_062713267.1	NC_085138.1	62073290	62076194	111	2	reverse	0	0	NA	NA	uncharacterized protein LOC134290211
XP_062713429.1	NC_085138.1	113298408	113299442	1035	1	reverse	0	0	NA	NA	uncharacterized protein LOC134290330
XP_062713517.1	NC_085138.1	149660570	149669008	879	10	forward	0	0	NA	NA	putative uncharacterized protein ENSP00000383309
XP_062713523.1	NC_085138.1	152244842	152245303	462	1	reverse	0	0	NA	NA	uncharacterized protein LOC134290401
XP_062713703.1	NC_085138.1	207347012	207361139	1218	3	reverse	0	0	NA	NA	uncharacterized protein LOC134290558
XP_062713839.1	NC_085138.1	245653163	245654618	1287	3	reverse	0	0	NA	NA	uncharacterized protein LOC134290676
XP_062713840.1	NC_085138.1	245796619	245798424	1449	4	reverse	0	0	NA	NA	uncharacterized protein LOC134290678
XP_062714007.1	NC_085138.1	318018953	318020041	1089	1	forward	0	0	NA	NA	uncharacterized protein LOC134290818
XP_062714144.1	NC_085138.1	371350355	371350927	573	1	forward	0	0	NA	NA	uncharacterized protein LOC134290929
XP_062714154.1	NC_085138.1	373633826	373636116	1575	2	forward	0	0	NA	NA	uncharacterized protein LOC134290937
XP_062714210.1	NC_085138.1	395043772	395044701	930	1	reverse	0	0	NA	NA	uncharacterized protein LOC134290985
XP_062714347.1	NC_085138.1	445258588	445261034	588	3	forward	0	0	NA	NA	uncharacterized protein LOC115268212
XP_062714415.1	NC_085138.1	124050192	124054773	747	5	reverse	0	0	NA	NA	uncharacterized protein LOC134291112
XP_062714416.1	NC_085138.1	124041460	124042251	651	3	forward	0	0	NA	NA	uncharacterized protein LOC134291113
XP_062714493.1	NC_085136.1	222586130	222587878	1749	1	forward	0	0	NA	NA	uncharacterized protein LOC134291145
XP_062714518.1	NC_085138.1	274388679	274389530	852	1	reverse	0	0	NA	NA	uncharacterized protein LOC134291159
XP_062714792.1	NC_085136.1	233536840	233567427	459	3	forward	0	0	NA	NA	uncharacterized protein LOC134291283
XP_062715169.1	NC_085138.1	306266280	306266824	354	2	reverse	0	0	NA	NA	uncharacterized protein LOC115267436
XP_062715192.1	NC_085138.1	153400754	153401497	684	2	reverse	0	0	NA	NA	uncharacterized protein LOC115264681
XP_062715559.1	NC_085138.1	119327668	119329095	1251	4	reverse	0	0	NA	NA	uncharacterized protein LOC109399322
XP_062715593.1	NC_085136.1	259190564	259191142	579	1	forward	0	0	NA	NA	probable DNA repair protein RAD50
XP_062715783.1	NC_085138.1	241986097	241993087	1179	6	reverse	0	0	NA	NA	uncharacterized protein LOC115260973 isoform X1
XP_062715784.1	NC_085138.1	241986671	241993087	846	5	reverse	0	0	NA	NA	uncharacterized protein LOC115260973 isoform X2
XP_062715806.1	NC_085138.1	242366612	242375574	1407	8	reverse	0	0	NA	NA	uncharacterized protein LOC115257164
XP_062715820.1	NC_085138.1	355291207	355292346	1140	1	forward	0	0	NA	NA	LOW QUALITY PROTEIN: uncharacterized protein LOC134291716
XP_062715883.1	NC_085136.1	273179814	273180671	858	1	forward	0	0	NA	NA	uncharacterized protein LOC134291750
XP_062715889.1	NC_085136.1	273471854	273473246	924	5	reverse	0	0	NA	NA	uncharacterized protein LOC115259751
XP_062716070.1	NC_085138.1	380193075	380193687	552	2	forward	0	0	NA	NA	uncharacterized protein LOC134291833
XP_062716311.1	NC_085138.1	159165351	159166862	1452	2	reverse	0	0	NA	NA	uncharacterized protein LOC115264863
XP_062716571.1	NC_085136.1	297829862	297830452	591	1	forward	0	0	NA	NA	uncharacterized protein LOC134291992
XP_062716794.1	NC_085138.1	431322313	431323364	996	2	forward	0	0	NA	NA	uncharacterized protein LOC109621425
XP_062716861.1	NC_085138.1	441623796	441638354	231	3	reverse	0	0	NA	NA	uncharacterized protein LOC115268387
XP_062717028.1	NC_085138.1	207538775	207855056	1320	9	reverse	0	0	NA	NA	innexin shaking-B isoform X1
XP_062717035.1	NC_085138.1	207538775	207854870	1134	9	reverse	0	0	NA	NA	innexin shaking-B isoform X2
XP_062717036.1	NC_085138.1	207538775	207725320	957	8	reverse	0	0	NA	NA	innexin shaking-B isoform X3
XP_062713208.1	NC_085138.1	31681885	31744790	1065	6	reverse	35.86	35.86	10.1197	7.96059e-39	uncharacterized protein LOC134290167
XP_019556862.2	NC_085138.1	444836889	444838062	474	3	reverse	75.74	75.74	9.61959	3.70118e-79	MD-2-related lipid-recognition protein
XP_062716833.1	NC_085138.1	31551104	31585273	1266	5	reverse	36.1	36.1	8.72765	4.53273e-39	protein tweety-2
XP_062700019.1	NW_026917605.1	177	2171	438	2	forward	15.69	15.69	8.6855	4.02292e-18	uncharacterized protein LOC134284774
XP_019539906.3	NC_085137.1	37307235	37308287	1053	1	reverse	107.14	107.14	8.6763	8.99423e-111	arginase, hepatic
XP_019536532.2	NC_085137.1	504038933	504039874	744	4	forward	43.57	43.57	8.65878	1.17836e-46	uncharacterized protein LOC109407823 isoform X1
XP_062710446.1	NC_085137.1	504038933	504039874	741	4	forward	43.57	43.57	8.65878	1.17836e-46	uncharacterized protein LOC109407823 isoform X2
XP_062705378.1	NC_085137.1	504193338	504194280	744	4	forward	93.14	93.14	8.41605	1.08826e-96	uncharacterized protein LOC134287508
XP_062700629.1	NC_085136.1	61427920	61537484	2022	3	reverse	45.51	45.51	7.84486	1.27989e-48	transcription factor SOX-8-like
XP_062698348.1	NC_085138.1	305383424	305384020	348	4	reverse	25.84	25.84	7.77135	1.40269e-28	waprin-like protein
XP_029716250.1	NC_085136.1	274211373	274215683	849	3	forward	1000	1000	7.60827	0	protein CREG1 isoform X2
XP_029716249.1	NC_085136.1	274206720	274215683	954	4	forward	1000	1000	7.57423	0	protein CREG1 isoform X1
XP_062705379.1	NC_085137.1	504199533	504200478	744	4	forward	23.5	23.5	7.38128	3.4999e-26	uncharacterized protein LOC134287509 isoform X1
XP_062705380.1	NC_085137.1	504199533	504200478	741	4	forward	23.5	23.5	7.38128	3.4999e-26	uncharacterized protein LOC134287509 isoform X2
XP_019540031.3	NC_085136.1	320545856	320547169	1314	1	reverse	125.69	125.69	7.239	1.99646e-129	protein fork head
XP_062706226.1	NC_085137.1	112332984	112363626	1929	6	reverse	0	0	7.19795	NA	uncharacterized protein LOC115264418 isoform X1
XP_062706227.1	NC_085137.1	112332984	112363626	1908	5	reverse	0	0	7.19776	NA	uncharacterized protein LOC115264418 isoform X2
XP_062700641.1	NC_085136.1	63448119	63524640	2010	3	forward	34.4	34.4	7.06713	2.54635e-37	transcription factor Sox-8
XP_029731872.2	NC_085138.1	440471410	441082115	7890	13	forward	16.97	16.97	6.97998	1.92219e-19	teneurin-m isoform X6
XP_029731873.2	NC_085138.1	440471410	441082115	7863	12	forward	16.97	16.97	6.97998	1.92219e-19	teneurin-m isoform X7
XP_029710561.2	NC_085136.1	73977804	73981316	1098	2	forward	19.42	19.42	6.93666	5.51663e-22	heparan sulfate glucosamine 3-O-sulfotransferase 6
XP_062712589.1	NC_085138.1	440658707	441082115	9465	13	forward	17.32	17.32	6.86593	8.31061e-20	teneurin-m isoform X4
XP_029731865.2	NC_085138.1	440471410	441082115	9549	13	forward	17.22	17.22	6.86218	1.05065e-19	teneurin-m isoform X1
XP_029731867.2	NC_085138.1	440471410	441082115	9522	12	forward	17.22	17.22	6.86218	1.05065e-19	teneurin-m isoform X2
XP_029731868.2	NC_085138.1	440593039	441082115	9492	13	forward	17.27	17.27	6.85895	9.39962e-20	teneurin-m isoform X3
XP_029731871.2	NC_085138.1	440728380	441082115	9399	12	forward	17.13	17.13	6.85232	1.30531e-19	teneurin-m isoform X5
XP_062707690.1	NC_085137.1	263474136	263602000	4305	13	reverse	15.49	15.49	6.77825	6.562e-18	uncharacterized protein LOC109411553 isoform X1
XP_062707692.1	NC_085137.1	263474136	263602000	4296	13	reverse	15.49	15.49	6.77825	6.562e-18	uncharacterized protein LOC109411553 isoform X2
XP_019530953.3	NC_085137.1	385256024	385256549	453	2	forward	16.07	16.07	6.69687	1.63891e-18	uncharacterized protein LOC109402709
XP_062699661.1	NW_026917249.1	3117	5338	1029	8	forward	11.39	11.39	6.46844	1.21228e-13	uncharacterized protein LOC134284657
XP_062703975.1	NC_085137.1	229634501	229635919	1419	1	forward	149.22	149.22	6.45814	3.85116e-153	uncharacterized protein LOC134286380
XP_029724784.1	NC_085138.1	42370842	42381936	2133	4	reverse	8.15	8.15	6.40301	3.33457e-10	zinc finger protein 628
XP_019537594.2	NC_085137.1	322140967	322142528	873	4	forward	89.98	89.98	6.39264	1.68099e-93	uncharacterized protein LOC109408684
XP_019536917.3	NC_085137.1	192240903	192323629	1614	5	reverse	77.6	77.6	6.11764	4.89116e-81	putative inorganic phosphate cotransporter isoform X1
XP_019534933.3	NC_085137.1	358348451	358349474	960	2	reverse	8.7	8.7	6.11214	8.72208e-11	biglycan-like
XP_019562092.2	NC_085138.1	115040652	115041669	960	2	reverse	14.18	14.18	5.8384	1.51819e-16	uncharacterized protein LOC109430477
XP_019537847.1	NC_085137.1	284883999	284915778	630	4	reverse	96.23	96.23	5.80387	8.70959e-100	uncharacterized protein LOC109408915
XP_019528712.1	NC_085137.1	387714029	387757806	681	5	forward	25.46	25.46	5.76835	3.42739e-28	23 kDa integral membrane protein isoform X2
XP_019540047.1	NW_026917165.1	15750	17868	1032	3	forward	38.01	38.01	5.7632	5.14007e-41	protein hairy
XP_062709144.1	NC_085137.1	387714029	387755163	684	4	forward	24.25	24.25	5.75638	5.88679e-27	23 kDa integral membrane protein isoform X1
XP_019525953.3	NC_085137.1	333104584	333109319	888	3	forward	11.66	11.66	5.73657	6.31127e-14	serine protease SP24D
XP_019551908.3	NC_085136.1	142944128	142944606	417	2	forward	9.05	9.05	5.69567	3.59628e-11	general odorant-binding protein 99a
XP_062705260.1	NC_085137.1	475311310	475312046	414	2	reverse	10.9	10.9	5.69458	3.87678e-13	uncharacterized protein LOC115265786
XP_062699660.1	NW_026917248.1	5	21605	1815	5	forward	29.17	29.17	5.68808	5.71381e-32	putative uncharacterized protein DDB_G0282133
XP_029709764.1	NC_085138.1	230831111	230833679	339	3	forward	6.8	6.8	5.6294	9.34555e-09	uncharacterized protein LOC109400458
XP_019539497.2	NC_085138.1	49535130	49536191	933	3	forward	20.19	20.19	5.61256	8.6428e-23	regucalcin isoform X4
unassigned_transcript_842	NC_006817.1	9925	10446	522	1	forward	47.86	47.86	5.58431	5.35029e-51	NADH dehydrogenase subunit 6
XP_062700826.1	NC_085136.1	74174953	74209446	1591	3	forward	8.63	8.63	5.52097	1.03522e-10	chitinase-like protein 3
XP_019547024.2	NC_085138.1	49519997	49536191	1014	4	forward	14.56	14.56	5.51984	6.14497e-17	regucalcin isoform X1
XP_019536124.2	NC_085138.1	449628638	449641212	1035	4	reverse	10.21	10.21	5.48179	2.09885e-12	homeobox protein six1b
XP_019546694.2	NC_085136.1	335984725	335985081	357	1	reverse	33.12	33.12	5.4704	5.18064e-36	IQ domain-containing protein N
XP_029728120.1	NC_085137.1	259779226	259886154	3072	9	reverse	16.41	16.41	5.45973	7.35458e-19	protein Wnt-5 isoform X1
XP_019554651.3	NC_085138.1	146952722	146953623	768	3	forward	5.54	5.54	5.44908	2.09689e-07	LOW QUALITY PROTEIN: uncharacterized protein LOC109424044
unassigned_transcript_825	NC_006817.1	3882	4040	159	1	forward	57.73	57.73	5.43673	5.19237e-61	ATP synthase F0 subunit 8
XP_062701967.1	NC_085136.1	186166699	186181431	1056	5	forward	48.92	48.92	5.43512	4.56587e-52	cyclin-dependent kinase-like 1 isoform X3
XP_062701567.1	NC_085136.1	150546398	150586071	1359	4	forward	11.11	11.11	5.36466	2.34805e-13	uncharacterized protein LOC109418620 isoform X5
XP_019932736.2	NC_085136.1	186139588	186181431	1149	7	forward	50.73	50.73	5.36458	6.76638e-54	cyclin-dependent kinase-like 4 isoform X2
XP_029728121.1	NC_085137.1	259779226	259876327	2976	9	reverse	15.29	15.29	5.36217	1.0813e-17	protein Wnt-5 isoform X2
XP_062699323.1	NW_026916938.1	28947	29698	567	2	forward	9.37	9.37	5.34711	1.64184e-11	LOW QUALITY PROTEIN: NADH-ubiquinone oxidoreductase chain 6-like
XP_062704244.1	NC_085137.1	287897183	287902194	2148	2	reverse	19.29	19.29	5.3202	7.48606e-22	uncharacterized protein LOC134286619
XP_062711173.1	NC_085138.1	49520274	49536191	936	4	forward	10.38	10.38	5.25096	1.36108e-12	regucalcin isoform X3
XP_062701568.1	NC_085136.1	150546398	150586071	1272	3	forward	10.47	10.47	5.22524	1.10521e-12	uncharacterized protein LOC109418620 isoform X6
XP_062701569.1	NC_085136.1	150546398	150586071	1239	4	forward	10.49	10.49	5.22205	1.05147e-12	uncharacterized protein LOC109418620 isoform X7
XP_019548380.3	NC_085136.1	150546398	150586071	1782	3	forward	11.7	11.7	5.21798	5.74247e-14	uncharacterized protein LOC109418620 isoform X1
XP_019548388.3	NC_085136.1	150546398	150586071	1662	4	forward	11.7	11.7	5.21798	5.74247e-14	uncharacterized protein LOC109418620 isoform X2
XP_019548396.3	NC_085136.1	150546398	150586071	1653	4	forward	11.7	11.7	5.21798	5.74247e-14	uncharacterized protein LOC109418620 isoform X3
XP_029717690.2	NC_085136.1	150546398	150586071	1533	5	forward	11.7	11.7	5.21798	5.74247e-14	uncharacterized protein LOC109418620 isoform X4
XP_019932735.2	NC_085136.1	186144864	186181431	1326	7	forward	46.79	46.79	5.19117	6.43092e-50	cyclin-dependent kinase-like 4 isoform X1
XP_062713805.1	NC_085138.1	229758327	229760758	1053	4	reverse	6.33	6.33	5.16959	2.98598e-08	uncharacterized protein LOC134290643
XP_062716387.1	NC_085136.1	287972996	287975869	2874	1	reverse	25.3	25.3	5.01367	5.06192e-28	uncharacterized protein LOC134291935
XP_062709851.1	NC_085137.1	450332152	450723090	9834	20	forward	19.21	19.21	5.00973	9.13596e-22	uncharacterized protein LOC109419679 isoform X9
XP_062709847.1	NC_085137.1	450479237	450723090	11757	17	forward	20.19	20.19	4.94963	8.5574e-23	uncharacterized protein LOC109419679 isoform X7
XP_019540032.2	NC_085136.1	320557853	320559160	1308	1	reverse	20.09	20.09	4.93661	1.09397e-22	protein fork head-like
XP_062714442.1	NC_085136.1	128209830	128236390	1713	7	reverse	3.87	3.87	4.91045	1.33394e-05	uncharacterized protein LOC115260567
XP_029708580.2	NC_085137.1	98697296	98708747	1467	2	forward	273.94	273.94	4.88774	4.50266e-278	aldehyde dehydrogenase 1A1
XP_019556819.3	NC_085138.1	436690008	436691683	1617	2	reverse	9.24	9.24	4.88352	2.23181e-11	beta-1,3-glucan-binding protein 2
XP_062699035.1	NC_085138.1	113540628	113576623	1926	9	forward	5.14	5.14	4.86132	5.61799e-07	organic cation transporter protein isoform X3
XP_062709850.1	NC_085137.1	450332152	450723090	11520	21	forward	17.61	17.61	4.82465	4.10292e-20	uncharacterized protein LOC109419679 isoform X8
XP_062703974.1	NC_085137.1	229629421	229634184	4764	1	forward	1000	1000	4.82345	0	uncharacterized protein LOC134286379
XP_029713827.2	NC_085137.1	317098330	317099405	807	5	forward	6.93	6.93	4.81916	6.82366e-09	alcohol dehydrogenase 1-like
XP_019547855.1	NC_085137.1	467587019	467587707	264	2	forward	38.64	38.64	4.81377	1.1927e-41	acyl-CoA-binding protein homolog
XP_062709852.1	NC_085137.1	450332152	450723090	9333	19	forward	19.04	19.04	4.7984	1.36841e-21	uncharacterized protein LOC109419679 isoform X10
XP_062704696.1	NC_085137.1	514847667	514848809	1143	1	reverse	9.18	9.18	4.79523	2.6206e-11	uncharacterized protein LOC134286994
XP_062711558.1	NC_085138.1	370076349	370116533	1542	7	reverse	8.91	8.91	4.79335	5.09152e-11	protein unzipped
XP_019528552.3	NC_085138.1	39027158	39030709	3552	1	forward	3.91	3.91	4.76069	1.20674e-05	uncharacterized protein LOC109400188
XP_062708810.1	NC_085137.1	358321402	358466866	1368	7	forward	8.87	8.87	4.74449	5.60828e-11	uncharacterized protein LOC115253868 isoform X1
XP_062709845.1	NC_085137.1	450332152	450723090	12063	22	forward	15.94	15.94	4.73456	2.25854e-18	uncharacterized protein LOC109419679 isoform X5
XP_062709841.1	NC_085137.1	450332152	450723090	12597	21	forward	16.57	16.57	4.71575	5.06301e-19	uncharacterized protein LOC109419679 isoform X1
XP_062709842.1	NC_085137.1	450332152	450723090	12537	22	forward	16.57	16.57	4.71575	5.06301e-19	uncharacterized protein LOC109419679 isoform X2
XP_062709844.1	NC_085137.1	450332152	450723090	12123	20	forward	16.59	16.59	4.7098	4.79815e-19	uncharacterized protein LOC109419679 isoform X4
XP_062708816.1	NC_085137.1	358321402	358466866	1326	6	forward	8.52	8.52	4.70169	1.38886e-10	uncharacterized protein LOC115253868 isoform X2
XP_062709846.1	NC_085137.1	450332152	450790298	11952	18	forward	17.54	17.54	4.68326	4.85256e-20	uncharacterized protein LOC109419679 isoform X6
XP_062698902.1	NC_085138.1	330172111	330280386	3924	8	forward	2.86	2.86	4.65774	0.000191496	uncharacterized protein LOC109427045
XP_029708369.1	NC_085136.1	137969381	137978184	2748	6	forward	9.79	9.79	4.61361	5.82759e-12	beta-mannosidase
XP_029722920.1	NC_085136.1	210658692	210672285	1188	4	forward	14.26	14.26	4.6046	1.2425e-16	CLIP domain-containing serine protease B9 isoform X2
XP_029722921.1	NC_085136.1	210658692	210672285	1167	4	forward	14.26	14.26	4.6046	1.2425e-16	CLIP domain-containing serine protease B9 isoform X3
XP_019547513.2	NC_085137.1	419839434	419844887	1587	4	reverse	26.35	26.35	4.60322	4.21744e-29	uncharacterized protein LOC109417797
XP_029720081.2	NC_085137.1	15827143	16758387	2157	10	reverse	4.4	4.4	4.58033	3.60579e-06	CUGBP Elav-like family member 2 isoform X1
XP_062705209.1	NC_085137.1	15827143	16758387	2121	9	reverse	4.4	4.4	4.58033	3.60579e-06	CUGBP Elav-like family member 2 isoform X2
XP_019561707.2	NW_026917144.1	59571	69755	1905	2	forward	18.99	18.99	4.55945	1.51734e-21	alpha-amylase 3
XP_062706156.1	NC_085137.1	104095148	104097017	1395	5	reverse	11.36	11.36	4.5507	1.29726e-13	putative ankyrin repeat protein RF_0381 isoform X2
XP_029724200.2	NC_085138.1	229976516	229976996	342	3	reverse	7.31	7.31	4.53308	2.6464e-09	uncharacterized protein LOC115264547
XP_029730801.2	NC_085138.1	354388866	354421087	5970	15	reverse	3.08	3.08	4.50853	0.000106015	glucosylceramide transporter ABCA12
XP_062699303.1	NW_026916931.1	30252	36027	1359	7	reverse	24.37	24.37	4.49462	4.42778e-27	acyl-CoA:lysophosphatidylglycerol acyltransferase 1-like
XP_029715631.2	NC_085137.1	98720378	98728621	1014	3	forward	22.58	22.58	4.47462	2.96475e-25	trans-1,2-dihydrobenzene-1,2-diol dehydrogenase-like
unassigned_transcript_839	NC_006817.1	9498	9791	294	1	reverse	7.94	7.94	4.45894	5.60842e-10	NADH dehydrogenase subunit 4L
XP_019556504.2	NC_085137.1	378549065	378663665	1650	6	reverse	12.15	12.15	4.4475	1.9014e-14	matrix metalloproteinase-14 isoform X2
XP_029734699.2	NC_085137.1	378549065	378663665	1722	6	reverse	12.15	12.15	4.4475	1.9014e-14	stromelysin-3 isoform X1
XP_029732660.2	NC_085138.1	115062818	115063961	1080	2	forward	3.54	3.54	4.4391	3.17833e-05	uncharacterized protein LOC109430475
XP_029724201.2	NC_085138.1	229601241	229750915	1113	4	reverse	3.98	3.98	4.43511	1.01756e-05	uncharacterized protein LOC109405215
XP_062716607.1	NC_085138.1	168752413	168755823	3294	2	forward	10.94	10.94	4.39447	3.57764e-13	uncharacterized protein LOC115257071 isoform X1
XP_029722919.1	NC_085136.1	210624858	210672285	1314	4	forward	22.12	22.12	4.37447	9.01973e-25	CLIP domain-containing serine protease B9 isoform X1
XP_029719887.2	NC_085137.1	25976063	25987345	4512	7	forward	29.26	29.26	4.34191	4.60848e-32	multidrug resistance-associated protein 1
XP_062713881.1	NC_085138.1	256350987	256353875	645	3	reverse	3.47	3.47	4.30533	3.80232e-05	uncharacterized protein LOC134283987
XP_019932675.2	NC_085136.1	281371453	281371970	450	2	forward	9.91	9.91	4.30207	4.33271e-12	secretory phospholipase A2 receptor-like
XP_029708927.2	NC_085137.1	120741731	120746496	4401	7	reverse	27.01	27.01	4.29692	8.78898e-30	uncharacterized protein LOC115255161
XP_062717237.1	NC_085138.1	127805831	127814515	615	2	forward	9.48	9.48	4.29642	1.24885e-11	uncharacterized protein LOC134292250
XP_062698911.1	NC_085138.1	137799208	137805967	150	2	reverse	9.14	9.14	4.29092	2.92095e-11	uncharacterized protein LOC109419394
XP_029723475.2	NC_085136.1	323951177	324253114	4179	14	forward	32.57	32.57	4.28052	1.87031e-35	transmembrane protein 132E
XP_029725893.1	NC_085137.1	450062309	450092351	771	4	forward	16.06	16.06	4.27863	1.7033e-18	leucine-rich melanocyte differentiation-associated protein isoform X3
XP_029723084.1	NW_026917013.1	65970	66500	531	1	forward	2.75	2.75	4.23432	0.000253624	octapeptide-repeat protein T2-like
XP_062699402.1	NW_026916974.1	46925	47791	867	1	reverse	17.75	17.75	4.22518	2.94718e-20	uncharacterized protein LOC109420965
XP_062698834.1	NC_085138.1	325002014	325551232	14370	16	reverse	2.82	2.82	4.22249	0.000210737	low-density lipoprotein receptor-related protein 1
XP_019547197.2	NC_085137.1	133985464	133986785	1041	5	forward	0	0	4.21624	NA	uncharacterized protein LOC109417586
XP_019547631.2	NC_085137.1	410232206	410232891	618	2	reverse	5.16	5.16	4.19559	5.35555e-07	calphotin-like
XP_029716351.1	NC_085136.1	277064314	277067630	1980	5	forward	14.48	14.48	4.18871	7.43029e-17	TRAF3-interacting protein 1
XP_029733907.2	NC_085136.1	60128579	60140565	1917	3	reverse	26.82	26.82	4.18133	1.37337e-29	heat shock 70 kDa protein cognate 2
XP_062711753.1	NC_085138.1	377862215	377876704	1041	7	reverse	3.48	3.48	4.16347	3.7945e-05	galectin-9 isoform X2
XP_019548423.3	NC_085138.1	296632605	296747374	849	4	reverse	2.42	2.42	4.16019	0.000600645	uncharacterized protein LOC109418659
XP_019543740.1	NC_085137.1	112235839	112236487	459	4	reverse	14.8	14.8	4.13882	3.42593e-17	uncharacterized protein LOC109414381
XP_029730427.2	NC_085137.1	336250390	336539420	2775	8	forward	12.3	12.3	4.10917	1.32138e-14	sodium- and chloride-dependent neutral and basic amino acid transporter B(0 ) isoform X1
XP_062715141.1	NC_085138.1	224462899	224463321	270	3	forward	2.14	2.14	4.06446	0.00127896	turripeptide Pal9.2-like
XP_019931155.3	NC_085136.1	219557403	219559082	1626	2	forward	13.73	13.73	4.05866	4.41312e-16	uncharacterized protein LOC109400142
XP_029724390.2	NC_085138.1	40277900	40289940	543	4	forward	2.79	2.79	4.05693	0.000226484	uncharacterized protein LOC109415718
XP_062700473.1	NC_085136.1	48759995	48797027	2688	6	forward	7.18	7.18	4.04385	3.67282e-09	dorsal-ventral patterning protein Sog
XP_062708059.1	NC_085137.1	291669609	291715466	8484	7	reverse	6.54	6.54	4.02007	1.75589e-08	titin isoform X5
XP_062708062.1	NC_085137.1	291669609	291715466	8475	7	reverse	6.54	6.54	4.02007	1.75589e-08	titin isoform X9
XP_062699446.1	NW_026917019.1	19839	24417	2154	5	forward	6.24	6.24	4.01539	3.73621e-08	uncharacterized protein LOC109406342 isoform X1
XP_062708174.1	NC_085137.1	305655233	305678134	1113	4	forward	8.05	8.05	4.00887	4.28014e-10	leucine-rich repeat-containing protein 4C
XP_019550440.2	NC_085137.1	104095148	104098167	1422	6	reverse	9.85	9.85	4.00675	5.05263e-12	putative ankyrin repeat protein RF_0381 isoform X1
XP_019557823.3	NC_085137.1	409716570	409717252	615	2	reverse	2.33	2.33	4.00392	0.000768348	calphotin
XP_029715601.2	NC_085137.1	291669609	291715631	8475	7	reverse	6.56	6.56	3.98113	1.67715e-08	titin isoform X6
XP_062708057.1	NC_085137.1	291669609	291742607	8601	8	reverse	6.58	6.58	3.97306	1.59212e-08	titin isoform X3
XP_019545195.2	NC_085136.1	16653397	16662645	1242	4	reverse	10.05	10.05	3.97188	3.11455e-12	uncharacterized protein LOC109415715
XP_029715602.2	NC_085137.1	291669609	291742607	8469	7	reverse	6.59	6.59	3.97013	1.58325e-08	titin isoform X7
XP_062707026.1	NC_085137.1	208432261	208446444	1188	5	reverse	3.32	3.32	3.96984	5.72783e-05	vitellogenin-like
XP_029733747.2	NC_085136.1	305936212	305952730	483	3	reverse	7.26	7.26	3.96343	3.04903e-09	ecdysteroid-regulated 16 kDa protein
XP_029730428.2	NC_085137.1	336493235	336539420	2355	7	forward	10.22	10.22	3.963	2.02197e-12	sodium- and chloride-dependent neutral and basic amino acid transporter B(0 ) isoform X2
XP_062700710.1	NC_085136.1	67294666	67299317	2154	5	reverse	6.81	6.81	3.95519	9.18009e-09	uncharacterized protein LOC115253741 isoform X1
XP_029721818.1	NC_085137.1	138835966	138866399	462	3	reverse	8	8	3.94785	4.90714e-10	lipopolysaccharide-induced tumor necrosis factor-alpha factor homolog isoform X1
XP_029715598.2	NC_085137.1	291669609	291716918	8736	7	reverse	6.5	6.5	3.94753	1.92844e-08	titin isoform X2
XP_062699401.1	NW_026916974.1	2807	9379	1085	5	reverse	9.8	9.8	3.94697	5.67917e-12	protein PALS2 isoform X2
XP_019530246.3	NC_085136.1	94117687	94118382	696	1	reverse	0	0	3.94336	NA	uncharacterized protein LOC109402086
XP_062699400.1	NW_026916974.1	2807	9379	1121	5	reverse	9.83	9.83	3.926	5.27908e-12	protein PALS2 isoform X1
XP_062698824.1	NC_085138.1	99436050	99437292	888	2	reverse	2.02	2.02	3.90452	0.00176509	LOW QUALITY PROTEIN: NADH-ubiquinone oxidoreductase chain 5-like
XP_062715573.1	NC_085138.1	176077307	176083120	477	2	reverse	2.25	2.25	3.89316	0.000944646	uncharacterized protein LOC134291615
XP_019556690.2	NC_085138.1	448642000	448650646	2409	7	reverse	3.81	3.81	3.88482	1.57664e-05	transmembrane protein 145-like
XP_062707400.1	NC_085137.1	241747366	241868227	4458	11	reverse	8.16	8.16	3.88028	3.30781e-10	phospholipid-transporting ATPase VD isoform X2
XP_062707401.1	NC_085137.1	241747401	241868227	4368	11	reverse	8.25	8.25	3.8791	2.62773e-10	phospholipid-transporting ATPase VD isoform X3
XP_062707397.1	NC_085137.1	241758327	241868227	4587	10	reverse	8.33	8.33	3.87337	2.15491e-10	phospholipid-transporting ATPase VD isoform X1
XP_019548966.3	NC_085138.1	32987576	33001807	744	2	forward	4.38	4.38	3.87187	3.73218e-06	low choriolytic enzyme
XP_019553234.1	NC_085136.1	142106970	142107480	441	2	forward	8.28	8.28	3.84966	2.48908e-10	general odorant-binding protein 99a-like
XP_029730130.2	NC_085136.1	296875631	296911449	1203	3	reverse	11.17	11.17	3.8458	2.07523e-13	uncharacterized protein LOC109403615 isoform X1
XP_029712476.1	NC_085136.1	303165124	303174108	906	3	forward	6.36	6.36	3.84222	2.78099e-08	cyclin-dependent kinase 20
XP_029714967.2	NC_085137.1	147114851	147142684	1416	6	reverse	16.37	16.37	3.84209	8.10728e-19	calcium-independent phospholipase A2-gamma isoform X1
XP_062707260.1	NC_085137.1	229497183	229499078	1896	1	forward	18.48	18.48	3.84106	5.14693e-21	uncharacterized protein LOC109406373
XP_019538314.4	NC_085137.1	500554033	500555174	852	4	forward	10.17	10.17	3.81443	2.28383e-12	N-acetylneuraminate lyase B
XP_029727566.1	NC_085137.1	513618202	513619333	945	4	reverse	16.52	16.52	3.81428	5.58005e-19	uncharacterized protein LOC109409813
XP_019531979.2	NC_085136.1	296875631	296876776	1086	2	reverse	11.54	11.54	3.80055	8.51088e-14	uncharacterized protein LOC109403615 isoform X2
XP_019552532.3	NC_085138.1	12717601	12718132	465	2	forward	3.02	3.02	3.78507	0.000122704	uncharacterized protein LOC109422277
XP_062716658.1	NC_085138.1	128975447	129013082	654	5	reverse	2.67	2.67	3.78136	0.000307692	TLD domain-containing protein 2 isoform X20
XP_019527837.3	NC_085138.1	70980934	70998288	10032	10	reverse	0	0	3.78046	NA	apolipophorins
XP_062708058.1	NC_085137.1	291669609	291742445	8511	7	reverse	6.15	6.15	3.7783	4.60299e-08	titin isoform X4
XP_029725892.1	NC_085137.1	450062458	450092351	828	4	forward	12.7	12.7	3.77198	5.09338e-15	leucine-rich melanocyte differentiation-associated protein isoform X2
XP_029727552.1	NC_085137.1	444958807	444959304	435	2	forward	6.03	6.03	3.76731	6.17384e-08	uncharacterized protein LOC115265746
XP_062700730.1	NC_085136.1	67714632	67717936	3216	2	reverse	4.68	4.68	3.76434	1.77177e-06	uncharacterized protein LOC115255738 isoform X2
XP_019552855.3	NC_085137.1	310867585	310868341	636	3	reverse	4.61	4.61	3.75517	2.09036e-06	uncharacterized protein LOC109422505
XP_062710831.1	NC_085137.1	439898298	439900482	837	4	reverse	4.45	4.45	3.75016	3.15806e-06	uncharacterized protein LOC115265137
XP_062707461.1	NC_085137.1	248592828	248596094	3267	1	forward	24.33	24.33	3.74892	4.88457e-27	transcription elongation factor SPT5
XP_019550433.3	NC_085137.1	104028798	104034836	1776	4	forward	4.08	4.08	3.73361	8.00051e-06	sodium-coupled monocarboxylate transporter 2
XP_062700712.1	NC_085136.1	67294666	67296892	1062	4	reverse	5.96	5.96	3.7265	7.39857e-08	uncharacterized protein LOC115253741 isoform X2
XP_019537559.3	NW_026917340.1	5387	11471	3807	8	forward	15.01	15.01	3.70705	2.10662e-17	xanthine dehydrogenase/oxidase-like
XP_062700736.1	NC_085136.1	67714632	67725926	3096	2	reverse	4.5	4.5	3.70598	2.76355e-06	uncharacterized protein LOC115255738 isoform X4
XP_062698413.1	NC_085138.1	309786869	309790030	3045	2	reverse	4.46	4.46	3.70542	3.04264e-06	uncharacterized protein LOC134284125
XP_062711563.1	NC_085138.1	370556013	370618363	1548	7	forward	2.36	2.36	3.69109	0.000702626	protein unzipped-like
XP_029736358.2	NC_085138.1	144835300	144866001	2103	3	forward	2.7	2.7	3.6855	0.00028692	serine-rich adhesin for platelets-like
XP_062699447.1	NW_026917019.1	22254	24417	1062	4	forward	4.24	4.24	3.67758	5.32198e-06	uncharacterized protein LOC109406342 isoform X2
XP_029714968.2	NC_085137.1	147114851	147132054	1275	4	reverse	14.91	14.91	3.67142	2.62898e-17	calcium-independent phospholipase A2-gamma isoform X2
XP_062700081.1	NW_026917831.1	15555	70187	357	2	forward	6.83	6.83	3.65214	8.61625e-09	dorsal-ventral patterning protein Sog-like
XP_062699190.1	NW_026916449.1	13781	29990	3825	3	forward	30.47	30.47	3.65169	2.64501e-33	uncharacterized protein LOC109413232
XP_062700713.1	NC_085136.1	67294666	67296517	939	3	reverse	5.57	5.57	3.63962	1.91421e-07	uncharacterized protein LOC115253741 isoform X3
XP_062709947.1	NC_085137.1	458730100	458733056	549	5	reverse	2.42	2.42	3.63514	0.000606498	uncharacterized protein LOC115258399 isoform X2
XP_019531003.3	NC_085137.1	385227565	385229251	1569	3	reverse	16.58	16.58	3.62843	4.86282e-19	uncharacterized protein LOC109402746
XP_062699610.1	NW_026917175.1	7186	20752	11781	20	reverse	3.54	3.54	3.62523	3.22336e-05	uncharacterized protein LOC109621803
XP_062700863.1	NC_085136.1	76564593	76575855	675	4	forward	6.09	6.09	3.62341	5.28606e-08	uncharacterized protein LOC109422047 isoform X2
XP_062712684.1	NC_085138.1	445627773	445629097	1101	5	forward	2.42	2.42	3.60046	0.000601767	zinc finger protein with KRAB and SCAN domains 8-like isoform X1
XP_062712685.1	NC_085138.1	445627773	445629097	1080	5	forward	2.42	2.42	3.60046	0.000601767	zinc finger protein with KRAB and SCAN domains 8-like isoform X2
XP_019537970.1	NC_085138.1	190114170	190114832	522	3	reverse	4.05	4.05	3.59552	8.66408e-06	larval cuticle protein A3A
XP_062702718.1	NC_085136.1	266069704	266074282	2154	5	forward	6.25	6.25	3.577	3.57679e-08	uncharacterized protein LOC109407198 isoform X1
XP_029736157.2	NC_085138.1	79578572	79790569	3282	9	reverse	1.73	1.73	3.57547	0.0039088	serine/threonine-protein kinase minibrain isoform X1
XP_062714948.1	NC_085138.1	219171827	219201666	1941	5	reverse	2.07	2.07	3.56929	0.00155711	PP2C-like domain-containing protein CG9801
XP_062710176.1	NC_085137.1	487884481	488077377	696	5	forward	35.26	35.26	3.56219	3.24259e-38	fringe glycosyltransferase
XP_062698325.1	NC_085138.1	304882778	304886197	3303	2	forward	4.85	4.85	3.55244	1.15771e-06	uncharacterized protein LOC134284082 isoform X2
XP_062700637.1	NC_085136.1	62329743	62644200	3153	9	reverse	6.62	6.62	3.5507	1.43578e-08	LOW QUALITY PROTEIN: AF4/FMR2 family member lilli
XP_062714272.1	NC_085138.1	413095473	413095823	351	1	forward	4.79	4.79	3.53964	1.35947e-06	small proline-rich protein 3-like
XP_019559954.3	NC_085137.1	310873186	310873945	636	3	reverse	5.44	5.44	3.52473	2.68701e-07	uncharacterized protein LOC109428624
XP_019525080.2	NC_085136.1	70838748	70840107	1005	2	forward	12.19	12.19	3.51863	1.73766e-14	transmembrane protein 205
XP_029725895.1	NC_085137.1	450075503	450092351	669	3	forward	8.16	8.16	3.51104	3.31158e-10	leucine-rich melanocyte differentiation-associated protein isoform X5
XP_029710797.2	NC_085137.1	213783137	213783565	429	1	reverse	7.23	7.23	3.50577	3.23549e-09	uncharacterized protein LOC115256421
XP_029727780.2	NC_085138.1	151596880	151819396	837	4	forward	2.09	2.09	3.50258	0.00149232	steroid receptor seven-up, isoforms B/C
XP_019558649.3	NC_085136.1	60048461	60059333	4479	2	forward	108.27	108.27	3.5023	6.31595e-112	transcription initiation factor TFIID subunit 3
XP_062701023.1	NC_085136.1	92902336	92903031	696	1	forward	0	0	3.50166	NA	uncharacterized protein LOC134285052
XP_019536885.1	NC_085137.1	190778507	190779092	459	3	reverse	10.72	10.72	3.49922	6.06924e-13	plasminogen receptor (KT)
XP_062700471.1	NC_085136.1	48278999	48345758	10914	6	reverse	40.11	40.11	3.49652	3.78546e-43	uncharacterized protein LOC134284920 isoform X2
XP_062710135.1	NC_085137.1	486617195	486635761	1005	3	forward	3.49	3.49	3.48653	3.65431e-05	purine nucleoside phosphorylase isoform X1
XP_062698324.1	NC_085138.1	304882778	304887497	3339	2	forward	4.35	4.35	3.48629	4.03283e-06	uncharacterized protein LOC134284082 isoform X1
XP_019559218.3	NC_085138.1	18276591	18278323	1611	3	forward	1.64	1.64	3.47378	0.00502717	carboxypeptidase Q-like
XP_062707993.1	NC_085137.1	286376988	286383936	4047	3	reverse	4.39	4.39	3.46539	3.63014e-06	uncharacterized protein LOC109408251
XP_062700660.1	NC_085136.1	64072989	64078035	4494	4	forward	4.17	4.17	3.46246	6.31014e-06	uncharacterized protein LOC115257010
XP_062700242.1	NC_085136.1	27247781	27342620	4281	8	forward	18.11	18.11	3.45952	1.27342e-20	integrin alpha-PS2 isoform X3
XP_062710463.1	NC_085137.1	504215170	504216169	759	5	forward	3.94	3.94	3.45153	1.12313e-05	27 kDa glycoprotein-like
XP_062702719.1	NC_085136.1	266072119	266074282	1062	4	forward	5.08	5.08	3.4461	6.4373e-07	uncharacterized protein LOC109407198 isoform X2
XP_062700468.1	NC_085136.1	48278999	48437253	11034	7	reverse	37.65	37.65	3.44208	1.20712e-40	uncharacterized protein LOC134284920 isoform X1
XP_029733584.1	NC_085137.1	457667562	457668427	534	4	reverse	16.05	16.05	3.43886	1.70749e-18	uncharacterized protein LOC115269212
XP_019559694.3	NC_085136.1	27121976	27342620	4914	11	forward	18.55	18.55	3.43617	4.42034e-21	integrin alpha-PS2 isoform X1
XP_062700241.1	NC_085136.1	27121976	27342620	4839	10	forward	18.55	18.55	3.43617	4.42034e-21	integrin alpha-PS2 isoform X2
XP_062710136.1	NC_085137.1	486580807	486635761	897	3	forward	3.2	3.2	3.42952	7.8261e-05	purine nucleoside phosphorylase isoform X2
XP_029732563.2	NC_085137.1	35354033	35369613	3240	6	reverse	0	0	3.42898	NA	lysosomal alpha-mannosidase-like
XP_019552351.3	NC_085136.1	30273444	30305814	1497	4	reverse	6.03	6.03	3.42029	6.05889e-08	TNF receptor-associated factor 5
XP_062715344.1	NC_085138.1	229964685	229968099	339	3	forward	2.75	2.75	3.41172	0.000248482	uncharacterized protein LOC115253693 isoform X2
XP_062716535.1	NC_085138.1	263261455	263311560	1269	4	forward	1.67	1.67	3.41135	0.00460528	uncharacterized protein LOC109422442 isoform X2
XP_029725894.1	NC_085137.1	450074230	450092351	750	4	forward	8.33	8.33	3.39511	2.18818e-10	leucine-rich melanocyte differentiation-associated protein isoform X4
XP_029714350.2	NC_085137.1	458729972	458733056	681	5	reverse	3.42	3.42	3.39472	4.34522e-05	uncharacterized protein LOC115258399 isoform X1
XP_062710880.1	NC_085137.1	80991686	80997488	3987	3	reverse	7.18	7.18	3.39331	3.7308e-09	uncharacterized protein LOC115266794
XP_019931251.3	NC_085136.1	219563123	219564803	1626	2	reverse	7.44	7.44	3.38917	1.93725e-09	uncharacterized protein LOC109400026
XP_062712745.1	NC_085138.1	447492631	447493296	666	1	reverse	2.83	2.83	3.38858	0.0002071	U11/U12 small nuclear ribonucleoprotein 35 kDa protein-like
XP_062700453.1	NC_085136.1	47662022	47866085	11043	7	forward	32.45	32.45	3.37713	2.55523e-35	uncharacterized protein LOC109397845 isoform X1
XP_062700455.1	NC_085136.1	47795596	47866085	10923	6	forward	32.45	32.45	3.37713	2.55523e-35	uncharacterized protein LOC109397845 isoform X2
XP_029718141.2	NC_085137.1	184310593	184393107	939	7	forward	9.2	9.2	3.3701	2.49124e-11	sodium/potassium-transporting ATPase subunit beta-2
XP_062712801.1	NC_085136.1	177302401	177302880	480	1	forward	1.78	1.78	3.36275	0.00336421	uncharacterized protein LOC134289962
XP_062700737.1	NC_085136.1	67714632	67717637	3006	1	reverse	3.57	3.57	3.36067	2.95755e-05	uncharacterized protein LOC115255738 isoform X5
XP_029731083.2	NC_085138.1	377861737	377876704	1293	8	reverse	1.91	1.91	3.35156	0.00241644	galectin-9 isoform X1
XP_019536317.3	NC_085138.1	442359457	442361104	1590	2	reverse	3.5	3.5	3.34884	3.55282e-05	uncharacterized protein LOC109407631
XP_029729388.2	NC_085137.1	188019523	188040884	1149	7	forward	5.26	5.26	3.34668	4.1759e-07	uncharacterized protein LOC109419092
XP_019539758.3	NC_085138.1	425612291	425657126	1122	6	reverse	1.57	1.57	3.33846	0.00596683	fasciclin-3 isoform X2
XP_029713527.2	NC_085138.1	263261455	263311560	1272	4	forward	1.61	1.61	3.3362	0.00537192	uncharacterized protein LOC109422442 isoform X1
XP_062716536.1	NC_085138.1	263261455	263311560	1494	5	forward	1.59	1.59	3.33605	0.00578238	uncharacterized protein LOC109422442 isoform X3
XP_019541259.3	NC_085138.1	342488778	342489745	780	4	forward	2.6	2.6	3.33471	0.000379616	trypsin-2-like
XP_019540903.3	NC_085137.1	2372003	2377755	978	3	reverse	24.08	24.08	3.33272	8.81343e-27	sulfotransferase 1B1 isoform X1
XP_062709148.1	NC_085137.1	387920796	387925298	4503	1	reverse	12.74	12.74	3.32652	4.63187e-15	DE-cadherin
XP_019562109.3	NC_085138.1	113292168	113293078	846	2	reverse	2.09	2.09	3.3205	0.00146882	uncharacterized protein LOC109430499
XP_062710458.1	NC_085137.1	503668953	504068479	927	5	reverse	2.46	2.46	3.31903	0.000535066	uncharacterized protein LOC109407819 isoform X2
XP_062703622.1	NC_085137.1	71117816	71118532	651	2	forward	20.54	20.54	3.31692	3.66125e-23	uncharacterized protein LOC134286071
XP_062704960.1	NC_085137.1	410429344	410429735	327	2	forward	2.61	2.61	3.31455	0.000361599	uncharacterized protein LOC134287329
XP_029718052.2	NC_085136.1	168795702	168800816	1101	4	forward	4.16	4.16	3.30465	6.50878e-06	protein unc-13 homolog 4B
XP_062701995.1	NC_085136.1	187161130	187162311	1182	1	forward	7.64	7.64	3.3038	1.19092e-09	uncharacterized protein LOC109419486 isoform X2
XP_019557994.3	NC_085138.1	326553458	326572766	642	4	forward	4.74	4.74	3.29192	1.50901e-06	prisilkin-39 isoform X1
XP_029721165.2	NC_085138.1	326553458	326572766	639	4	forward	4.74	4.74	3.29192	1.50901e-06	heterogeneous nuclear ribonucleoprotein A3 homolog 2 isoform X2
XP_062705995.1	NC_085137.1	84894488	84930321	8376	10	forward	4.89	4.89	3.29059	1.02882e-06	protein bark beetle isoform X3
XP_062700373.1	NC_085136.1	39087410	39092642	762	3	reverse	12.97	12.97	3.28945	2.7168e-15	protein twisted gastrulation-like
XP_019559658.3	NC_085137.1	150971140	150972068	858	2	forward	12.24	12.24	3.28827	1.54918e-14	uncharacterized protein LOC109428387
XP_062705820.1	NC_085137.1	69826892	69846901	1476	9	reverse	18.83	18.83	3.26422	2.21098e-21	eukaryotic peptide chain release factor GTP-binding subunit ERF3A isoform X2
XP_062700731.1	NC_085136.1	67714632	67725683	3192	2	reverse	3.54	3.54	3.25922	3.23158e-05	uncharacterized protein LOC115255738 isoform X3
XP_062698861.1	NC_085138.1	327551604	327557825	6222	1	reverse	1.47	1.47	3.25436	0.00784724	uncharacterized protein LOC115271091
XP_019540730.3	NC_085138.1	94594235	94594798	564	1	reverse	3.57	3.57	3.25267	2.96362e-05	uncharacterized protein LOC109411625
XP_019554788.3	NC_085137.1	348562986	348606099	2010	4	forward	15.08	15.08	3.24639	1.76093e-17	protein cueball
XP_029733080.2	NC_085138.1	217462371	217501881	1266	9	forward	2.95	2.95	3.24036	0.000149678	voltage-gated potassium channel subunit beta-2 isoform X3
XP_029733081.2	NC_085138.1	217462371	217501881	1242	9	forward	2.95	2.95	3.24036	0.000149678	voltage-gated potassium channel subunit beta-2 isoform X4
XP_029725891.1	NC_085137.1	450048461	450092351	834	4	forward	6.33	6.33	3.22864	2.97114e-08	leucine-rich melanocyte differentiation-associated protein isoform X1
XP_062705821.1	NC_085137.1	69826892	69857150	1506	9	reverse	22.84	22.84	3.21692	1.62515e-25	eukaryotic peptide chain release factor GTP-binding subunit ERF3A isoform X3
unassigned_transcript_836	NC_006817.1	6350	8089	1740	1	reverse	10.22	10.22	3.21664	2.00566e-12	NADH dehydrogenase subunit 5
XP_029728243.2	NC_085137.1	261552509	261574506	2406	7	reverse	3.47	3.47	3.21648	3.83248e-05	probable 3',5'-cyclic phosphodiesterase pde-5 isoform X2
XP_062710203.1	NC_085137.1	491739597	491749341	4417	3	reverse	13.27	13.27	3.21583	1.30882e-15	uncharacterized protein LOC134288675
XP_029731931.1	NC_085138.1	445423305	445427135	1794	8	reverse	2.28	2.28	3.21562	0.000874554	zinc finger protein 345
XP_062710447.1	NC_085137.1	504051485	504052472	795	4	reverse	3.45	3.45	3.21291	4.03981e-05	uncharacterized protein LOC134288724
XP_062706142.1	NC_085137.1	103408557	103484325	2271	7	reverse	5.59	5.59	3.20926	1.845e-07	solute carrier organic anion transporter family member 4A1 isoform X1
XP_029717298.2	NC_085138.1	40289980	40332828	483	2	forward	1.4	1.4	3.19976	0.00970778	RNA guanine-N7 methyltransferase activating subunit
XP_019545490.3	NC_085138.1	32031545	32044764	678	2	forward	4.57	4.57	3.19847	2.35547e-06	uncharacterized protein LOC109415967
XP_062706143.1	NC_085137.1	103408557	103519904	2271	7	reverse	6.7	6.7	3.19675	1.19443e-08	solute carrier organic anion transporter family member 4A1 isoform X2
XP_019530008.3	NC_085136.1	61739134	61944329	6825	9	forward	10.59	10.59	3.18945	8.2926e-13	titin-like isoform X2
XP_029728556.2	NC_085137.1	84894488	84931494	9411	10	forward	4.62	4.62	3.18712	2.06815e-06	protein bark beetle isoform X1
XP_062705994.1	NC_085137.1	84894488	84931494	9387	9	forward	4.6	4.6	3.18499	2.17661e-06	protein bark beetle isoform X2
XP_019534370.2	NC_085138.1	115074204	115075454	1191	2	forward	2.37	2.37	3.18289	0.000691059	uncharacterized protein LOC109405759 isoform X1
XP_062715517.1	NC_085138.1	115074224	115075454	1131	2	forward	2.37	2.37	3.18289	0.000691059	uncharacterized protein LOC109405759 isoform X2
XP_029724624.2	NC_085138.1	229967117	229968099	342	3	forward	5.65	5.65	3.17489	1.59325e-07	uncharacterized protein LOC115253693 isoform X1
XP_062700725.1	NC_085136.1	67714632	67726265	3219	3	reverse	3.54	3.54	3.17356	3.16894e-05	uncharacterized protein LOC115255738 isoform X1
XP_062711849.1	NC_085138.1	383553842	383706628	696	4	reverse	2.58	2.58	3.16023	0.000390933	CD151 antigen isoform X2
XP_029725413.2	NC_085138.1	383553842	383706628	870	5	reverse	2.32	2.32	3.14935	0.000801067	CD151 antigen isoform X1
XP_029716185.1	NC_085136.1	288409078	288427771	2595	4	forward	12.79	12.79	3.149	4.11291e-15	uncharacterized protein LOC109414931
XP_019544421.2	NC_085137.1	280619006	280666242	2094	6	forward	4.58	4.58	3.14795	2.29117e-06	uncharacterized protein LOC109415008 isoform X1
XP_062716057.1	NC_085138.1	377582624	377582986	297	2	reverse	2.4	2.4	3.13786	0.000635022	defensin-B-like
XP_019932014.3	NC_085138.1	414978266	414980410	1440	3	reverse	2.95	2.95	3.12397	0.00015025	uncharacterized protein LOC109622218
XP_062698980.1	NC_085138.1	334932255	334933483	1170	2	forward	0	0	3.12009	NA	gelsolin-like
XP_062700683.1	NC_085136.1	65253085	65292950	6096	11	reverse	10.95	10.95	3.11903	3.46433e-13	Ca(2 )/calmodulin-responsive adenylate cyclase isoform X1
XP_062700686.1	NC_085136.1	65253085	65292950	6084	11	reverse	10.95	10.95	3.11903	3.46433e-13	Ca(2 )/calmodulin-responsive adenylate cyclase isoform X2
XP_062700687.1	NC_085136.1	65253085	65292950	6063	11	reverse	10.95	10.95	3.11903	3.46433e-13	Ca(2 )/calmodulin-responsive adenylate cyclase isoform X3
XP_029726197.1	NC_085137.1	503669629	503670505	810	2	reverse	1.64	1.64	3.10945	0.00505604	ribonuclease P protein subunit p25-like protein isoform X4
XP_062710457.1	NC_085137.1	503669629	504068479	930	4	reverse	1.64	1.64	3.10945	0.00505604	uncharacterized protein LOC109407819 isoform X1
XP_062708911.1	NC_085137.1	365982351	366173398	465	2	forward	17.24	17.24	3.10908	1.00143e-19	uncharacterized protein LOC109422860 isoform X1
XP_029736069.1	NC_085138.1	142634896	142654696	3099	6	forward	2.04	2.04	3.10434	0.00170586	uncharacterized protein LOC109424102
XP_062714247.1	NC_085138.1	405470636	405490653	1869	6	forward	1.51	1.51	3.08969	0.00708135	uncharacterized protein LOC134291013
XP_062703750.1	NC_085137.1	122179540	122185413	5874	1	forward	37.42	37.42	3.08701	2.11047e-40	uncharacterized protein LOC134286190
XP_019537968.1	NC_085138.1	190241758	190242598	747	2	forward	5.13	5.13	3.07547	5.77776e-07	cuticle protein 21
XP_062700862.1	NC_085136.1	76490352	76575855	825	5	forward	9	9	3.07481	4.07268e-11	uncharacterized protein LOC109422047 isoform X1
XP_019539757.3	NC_085138.1	425612800	425657126	1143	5	reverse	1.34	1.34	3.06437	0.0115011	fasciclin-3 isoform X1
XP_029725896.1	NC_085137.1	450161278	450169715	300	2	forward	2.47	2.47	3.06049	0.000521471	uncharacterized protein LOC109419676
XP_062705663.1	NC_085137.1	50299243	50413779	843	5	forward	9.14	9.14	3.05569	2.88747e-11	uncharacterized protein LOC115265578
XP_029736160.2	NC_085138.1	79578572	79726545	2607	9	reverse	1.27	1.27	3.04545	0.0140099	dual specificity tyrosine-phosphorylation-regulated kinase 1B isoform X2
XP_019544627.2	NC_085136.1	25948269	25960127	2763	9	reverse	3.98	3.98	3.04224	1.01256e-05	kinesin-associated protein 3
XP_029718996.1	NC_085138.1	192573603	193010394	1725	10	reverse	1.49	1.49	3.04097	0.00743203	protein eva-1
XP_062705226.1	NC_085137.1	465633395	465634252	735	3	reverse	19.02	19.02	3.03865	1.43558e-21	extracellular matrix protein 2-like isoform X2
XP_062714049.1	NC_085138.1	336150491	336195475	3429	9	forward	0	0	3.02874	NA	gelsolin
XP_062703101.1	NC_085136.1	308550997	309167458	5154	12	reverse	15.75	15.75	3.02671	3.54248e-18	uncharacterized protein LOC109621728
XP_029714951.2	NC_085137.1	248607744	248622156	660	3	forward	25.53	25.53	3.02575	2.9013e-28	uncharacterized protein LOC109424312 isoform X2
XP_019529814.3	NC_085138.1	280234049	280235234	1125	2	forward	1.74	1.74	3.0193	0.00375261	laminin subunit alpha-1
XP_029725600.1	NC_085137.1	429146700	429161404	1449	4	forward	4.62	4.62	3.01826	2.05237e-06	protein singed wings 2 isoform X1
XP_062699672.1	NC_085136.1	14380634	14389462	2571	4	forward	3.54	3.54	3.01512	3.20627e-05	uncharacterized protein LOC115256417 isoform X2
XP_062715152.1	NC_085136.1	246818818	246819159	342	1	forward	13.58	13.58	3.01507	6.34532e-16	uncharacterized protein LOC109411852
XP_062714294.1	NC_085138.1	422552492	422553400	909	1	forward	2.27	2.27	3.00518	0.000914195	uncharacterized protein LOC134291047
XP_062707471.1	NC_085137.1	248575100	248622156	834	4	forward	25.01	25.01	2.99976	9.84428e-28	uncharacterized protein LOC109424312 isoform X1
XP_062700861.1	NC_085136.1	76706884	76734007	672	4	forward	6.75	6.75	2.99033	1.0433e-08	uncharacterized protein LOC134285018
XP_062705225.1	NC_085137.1	465633328	465634252	864	2	reverse	19.85	19.85	2.98913	1.92013e-22	insulin-like growth factor-binding protein complex acid labile subunit isoform X1
XP_019543497.3	NC_085138.1	3766482	3767283	738	2	forward	1.6	1.6	2.98651	0.00550746	nuclear receptor-binding factor 2
XP_029729260.1	NC_085137.1	79876080	79915399	363	3	reverse	4.41	4.41	2.98263	3.45791e-06	uncharacterized protein LOC109430133 isoform X2
XP_029725163.2	NC_085138.1	45496397	45512067	1692	3	forward	0	0	2.98213	NA	uncharacterized protein LOC109410428
XP_062713455.1	NC_085138.1	126219136	126224452	711	2	forward	2.5	2.5	2.97099	0.000490372	rho guanine nucleotide exchange factor 26-like
XP_062699670.1	NC_085136.1	14380634	14389462	2664	4	forward	3.54	3.54	2.97044	3.20762e-05	uncharacterized protein LOC115256417 isoform X1
XP_062715967.1	NC_085138.1	165055203	165073115	963	2	reverse	1.58	1.58	2.96664	0.00595024	solute carrier family 25 member 44-like
XP_062708089.1	NC_085137.1	294333478	294415996	1173	7	reverse	6.42	6.42	2.96029	2.37737e-08	heparan sulfate glucosamine 3-O-sulfotransferase 5
XP_029731522.2	NC_085138.1	414557255	414559394	1440	3	reverse	1.87	1.87	2.95733	0.00267797	uncharacterized protein LOC115267928
XP_029730251.2	NC_085136.1	74006770	74010810	4041	1	reverse	20.09	20.09	2.95613	1.08945e-22	uncharacterized protein LOC115267411
XP_062704990.1	NC_085137.1	2422445	2444683	1017	5	reverse	5.17	5.17	2.95285	5.19811e-07	uncharacterized protein LOC109420450
XP_062714047.1	NC_085138.1	335986364	335987902	1539	1	forward	1.64	1.64	2.94199	0.00499576	pinin-like
XP_029734376.2	NC_085137.1	392236399	392237202	501	4	reverse	7.72	7.72	2.93767	9.75106e-10	uncharacterized protein LOC115269687
XP_019556995.2	NC_085138.1	436764255	436791669	1524	6	reverse	1.39	1.39	2.93623	0.00999237	alanine--glyoxylate aminotransferase 2, mitochondrial
XP_019525253.2	NC_085138.1	337225582	337226040	402	2	reverse	1.12	1.12	2.93215	0.021866	transcriptional regulatory protein AlgP
XP_029708284.1	NC_085137.1	368372823	368382331	672	3	forward	1.12	1.12	2.93215	0.021866	dynein light chain Tctex-type 5 isoform X1
XP_029708285.1	NC_085137.1	368372823	368382331	669	3	forward	1.12	1.12	2.93215	0.021866	dynein light chain Tctex-type 5 isoform X2
XP_029731940.2	NC_085138.1	445683353	445684683	1074	5	forward	1.67	1.67	2.92944	0.00455284	zinc finger protein 182 isoform X2
XP_019529654.3	NC_085138.1	243537924	243538495	513	2	reverse	2.95	2.95	2.9283	0.000148017	uncharacterized protein LOC109401538
XP_062708808.1	NC_085137.1	357574747	357588154	742	2	reverse	4.02	4.02	2.92596	9.29418e-06	uncharacterized protein LOC115263303
XP_062703011.1	NC_085136.1	295702675	295703320	315	2	forward	4.77	4.77	2.92059	1.39894e-06	LOW QUALITY PROTEIN: NADH-ubiquinone oxidoreductase chain 4L-like
XP_062701778.1	NC_085136.1	169145997	169160273	888	4	forward	3.69	3.69	2.91143	2.14749e-05	prion-like-(Q/N-rich) domain-bearing protein 25 isoform X2
unassigned_transcript_838	NC_006817.1	8161	9501	1341	1	reverse	9.99	9.99	2.91077	3.55905e-12	NADH dehydrogenase subunit 4
XP_019530052.3	NC_085136.1	67291343	67292251	909	1	forward	2.25	2.25	2.90906	0.000945819	uncharacterized protein LOC109401897
XP_062713444.1	NC_085138.1	123045014	123090181	2724	14	forward	1.48	1.48	2.90855	0.00770045	uncharacterized protein LOC109433277
XP_062709521.1	NC_085136.1	64423473	64424048	576	1	forward	4.72	4.72	2.90225	1.58689e-06	uncharacterized protein LOC134288497
XP_019530296.3	NC_085138.1	403876671	403877214	486	2	reverse	1.27	1.27	2.89758	0.014275	C-type lectin 37Db
XP_019533059.3	NC_085137.1	171802073	171852429	4365	8	reverse	13.12	13.12	2.89652	1.87233e-15	protein Atossa
XP_062700749.1	NC_085136.1	67758680	67857529	2268	2	reverse	63.38	63.38	2.89207	1.13325e-66	uncharacterized protein LOC109412193
XP_062707330.1	NC_085137.1	233955674	233956335	543	2	forward	15.63	15.63	2.88497	4.66917e-18	uncharacterized protein LOC109401081
XP_062705210.1	NC_085137.1	15852263	16758387	2115	9	reverse	3.23	3.23	2.88444	7.18916e-05	uncharacterized protein LOC115262131 isoform X3
XP_062699600.1	NW_026917157.1	14861	18942	4014	2	forward	8.47	8.47	2.88433	1.55735e-10	histone-lysine N-methyltransferase Suv4-20
XP_019556830.2	NC_085138.1	445566076	445570143	3690	7	forward	2.31	2.31	2.88381	0.000815133	centrosomal protein of 131 kDa isoform X2
XP_062712682.1	NC_085138.1	445566076	445570143	3786	6	forward	2.31	2.31	2.88381	0.000815133	centrosomal protein of 131 kDa isoform X1
XP_062713238.1	NC_085138.1	44581089	44582488	714	2	reverse	2.54	2.54	2.88165	0.000439626	micronuclear linker histone polyprotein-like
XP_019557820.2	NC_085137.1	410406415	410407161	747	1	reverse	1.85	1.85	2.88108	0.00278412	uncharacterized protein LOC109426738
XP_019525901.3	NC_085137.1	329312393	329312956	498	2	reverse	5.79	5.79	2.88043	1.12544e-07	UPF0389 protein CG9231
XP_062703761.1	NC_085136.1	183509027	183510025	999	1	forward	1.66	1.66	2.8787	0.00467868	uncharacterized protein LOC134286197
XP_019549838.2	NC_085137.1	216775017	216930572	1779	3	forward	14.56	14.56	2.87777	6.10385e-17	frizzled-4
XP_062708802.1	NC_085137.1	357366161	357371518	1653	2	forward	4.95	4.95	2.87582	8.90259e-07	serine/arginine repetitive matrix protein 1-like isoform X2
XP_029709832.2	NC_085137.1	453513678	453525819	1392	7	forward	25.23	25.23	2.87543	5.91938e-28	uncharacterized peptidase C1-like protein F26E4.3
XP_029732998.1	NC_085138.1	215818546	216113612	1164	6	reverse	1.26	1.26	2.87446	0.0145461	LIM/homeobox protein Lhx5 isoform X3
XP_019552249.3	NC_085136.1	74774709	74776248	1317	2	forward	2.88	2.88	2.87277	0.000178925	fibroin heavy chain
XP_019557130.3	NC_085138.1	27340239	27342550	2220	2	reverse	1.33	1.33	2.86719	0.0117662	ESF1 homolog
XP_062710172.1	NC_085137.1	488154372	488188513	606	4	reverse	13.58	13.58	2.86361	6.37921e-16	fringe glycosyltransferase-like
XP_019533025.3	NC_085137.1	171862655	171863527	873	1	reverse	13.99	13.99	2.86261	2.4053e-16	uncharacterized protein LOC109404581
XP_029719312.2	NC_085138.1	205144658	205209734	2013	11	forward	1.21	1.21	2.86242	0.0166645	acyl-CoA synthetase short-chain family member 3, mitochondrial
XP_062715475.1	NC_085136.1	255875915	255876844	930	1	reverse	1.36	1.36	2.8604	0.0108724	uncharacterized protein LOC134291571
XP_062712918.1	NC_085138.1	97954283	98005094	2148	9	reverse	1.06	1.06	2.85814	0.0264604	long-chain-fatty-acid--CoA ligase 4 isoform X1
XP_062708912.1	NC_085137.1	365982351	366123112	342	2	forward	16.26	16.26	2.85597	1.05521e-18	uncharacterized protein LOC109422860 isoform X2
XP_029713044.2	NC_085138.1	272276484	272373081	1965	11	reverse	2.37	2.37	2.85229	0.000688984	protein Teyrha-meyrha isoform X2
XP_029713045.2	NC_085138.1	272276484	272373081	1950	11	reverse	2.37	2.37	2.85229	0.000688984	protein Teyrha-meyrha isoform X4
XP_029713046.2	NC_085138.1	272276484	272373081	1893	10	reverse	2.37	2.37	2.85229	0.000688984	protein Teyrha-meyrha isoform X6
XP_062716830.1	NC_085138.1	272276484	272373081	1977	11	reverse	2.37	2.37	2.85229	0.000688984	uncharacterized protein LOC109402290 isoform X1
XP_062716831.1	NC_085138.1	272276484	272373081	1962	11	reverse	2.37	2.37	2.85229	0.000688984	uncharacterized protein LOC109402290 isoform X3
XP_062716832.1	NC_085138.1	272276484	272373081	1905	10	reverse	2.37	2.37	2.85229	0.000688984	protein Teyrha-meyrha isoform X5
XP_029725608.1	NC_085138.1	46628548	47809903	3006	16	forward	1.22	1.22	2.85076	0.0163804	very low-density lipoprotein receptor isoform X7
XP_029725610.1	NC_085138.1	46628548	47809903	3003	16	forward	1.22	1.22	2.85076	0.0163804	very low-density lipoprotein receptor isoform X8
XP_029714002.1	NC_085138.1	8872394	8936832	5223	12	reverse	1.19	1.19	2.84883	0.0177742	FH2 domain-containing protein 1 isoform X1
XP_029714004.1	NC_085138.1	8872394	8936832	5214	12	reverse	1.19	1.19	2.84883	0.0177742	inverted formin-2 isoform X2
XP_062700689.1	NC_085136.1	65843838	65852193	4590	4	reverse	15.71	15.71	2.84868	3.83341e-18	adenylate cyclase type 9 isoform X2
XP_062717080.1	NC_085136.1	318357867	318369475	1884	3	forward	8.38	8.38	2.84722	1.92077e-10	uncharacterized protein LOC134292186
XP_029718076.1	NC_085136.1	168765019	168786411	399	2	forward	2.79	2.79	2.84496	0.0002254	uncharacterized protein LOC115260874
XP_019551529.2	NC_085137.1	54582367	54588788	435	2	reverse	6.44	6.44	2.84448	2.26284e-08	kunitz-type serine protease inhibitor taicotoxin
XP_062698700.1	NC_085138.1	319903387	320186206	1536	9	forward	1.38	1.38	2.84252	0.0102914	neogenin isoform X2
XP_062706087.1	NC_085137.1	96830545	97228024	1215	7	reverse	6.26	6.26	2.84136	3.4871e-08	uncharacterized protein LOC109419778
XP_062699838.1	NW_026917409.1	28927	53282	912	3	reverse	11.55	11.55	2.84058	8.3034e-14	ATP-dependent 6-phosphofructokinase isoform X1
XP_029730031.1	NC_085138.1	97954283	97990000	2124	8	reverse	1.04	1.04	2.83764	0.027381	long-chain-fatty-acid--CoA ligase 4 isoform X2
XP_029714005.1	NC_085138.1	8872394	8910679	4929	11	reverse	1.2	1.2	2.83713	0.0171577	FH2 domain-containing protein 1 isoform X3
XP_062701367.1	NC_085136.1	130337772	130364048	4890	6	forward	4.86	4.86	2.83692	1.11751e-06	breast carcinoma-amplified sequence 3 homolog isoform X3
XP_062701366.1	NC_085136.1	130337772	130364048	4932	6	forward	4.86	4.86	2.83532	1.12059e-06	breast carcinoma-amplified sequence 3 homolog isoform X2
XP_062701594.1	NC_085136.1	153534353	153537595	3126	2	reverse	12.64	12.64	2.83486	5.87158e-15	uncharacterized protein LOC134285217
XP_062701365.1	NC_085136.1	130337772	130364048	4935	6	forward	4.86	4.86	2.83459	1.12993e-06	breast carcinoma-amplified sequence 3 homolog isoform X1
XP_019561751.2	NC_085137.1	75817639	75820080	2250	4	forward	27.12	27.12	2.82994	6.79209e-30	annulin-like
XP_062703941.1	NC_085137.1	214397227	214397897	630	2	forward	1.38	1.38	2.82648	0.0102623	cuticle collagen 8-like
XP_062700688.1	NC_085136.1	65843838	65936037	4629	5	reverse	14.9	14.9	2.82554	2.6951e-17	adenylate cyclase type 9 isoform X1
XP_062698590.1	NC_085138.1	319333558	319349109	1011	3	forward	1.68	1.68	2.82476	0.0044645	dicarboxylate carrier SLC25A8
XP_062700292.1	NC_085136.1	31209711	31355058	6651	14	forward	15.4	15.4	2.82412	8.14941e-18	uncharacterized protein LOC109428467 isoform X3
XP_029725602.1	NC_085138.1	46628548	47809903	3534	17	forward	1.19	1.19	2.82002	0.0177505	low-density lipoprotein receptor isoform X1
XP_029725604.1	NC_085138.1	46628548	47809903	3531	17	forward	1.19	1.19	2.82002	0.0177505	low-density lipoprotein receptor isoform X2
XP_019541091.1	NC_085138.1	217956204	217967084	597	4	reverse	1.23	1.23	2.81819	0.0156575	IDLSRF-like peptide
XP_062712042.1	NC_085136.1	163811428	163835410	1611	5	reverse	5.26	5.26	2.81431	4.11515e-07	uncharacterized protein LOC134289713
XP_029714170.2	NC_085136.1	307338779	307366998	3891	7	forward	24.45	24.45	2.81356	3.70179e-27	attractin
XP_029724635.2	NC_085138.1	237695999	237697644	1413	3	reverse	1.58	1.58	2.81277	0.00592361	protein hold'em
XP_062712686.1	NC_085138.1	445640473	445641817	1080	5	reverse	1.18	1.18	2.80461	0.0185549	zinc finger protein 624
XP_062709610.1	NC_085137.1	429159667	429161404	1371	3	forward	4.14	4.14	2.80159	6.84689e-06	protein singed wings 2 isoform X2
XP_029721372.1	NC_085138.1	319903387	320186206	1602	10	forward	1.33	1.33	2.8014	0.0116656	protein amalgam isoform X1
XP_062714840.1	NC_085138.1	46628548	47799589	3519	17	forward	1.15	1.15	2.8013	0.0199952	low-density lipoprotein receptor isoform X4
XP_062711678.1	NC_085138.1	149160289	149290833	1629	5	forward	2.65	2.65	2.80012	0.000328622	gonadotropin-releasing hormone receptor isoform X2
XP_062711642.1	NC_085136.1	144356763	144363597	5667	2	forward	8.28	8.28	2.79751	2.48874e-10	uncharacterized protein LOC134289598
XP_062701680.1	NC_085136.1	162560725	162563232	2508	1	forward	5.92	5.92	2.79625	8.06417e-08	uncharacterized protein LOC134285241
XP_019553259.3	NC_085136.1	141329725	141330547	762	2	forward	6.47	6.47	2.79619	2.10059e-08	uncharacterized protein LOC109422823 isoform X1
XP_019553260.3	NC_085136.1	141329725	141330547	693	3	forward	6.47	6.47	2.79619	2.10059e-08	uncharacterized protein LOC109422823 isoform X2
XP_019553262.3	NC_085136.1	141329725	141330547	666	3	forward	6.47	6.47	2.79619	2.10059e-08	uncharacterized protein LOC109422823 isoform X3
XP_062708927.1	NC_085137.1	370357254	370374627	2274	8	forward	3.11	3.11	2.79555	9.70239e-05	solute carrier organic anion transporter family member 74D-like
XP_062709798.1	NC_085136.1	69773294	69776290	2811	2	forward	17.81	17.81	2.78898	2.58701e-20	uncharacterized protein LOC134288575
XP_019556651.2	NC_085138.1	449596113	449613811	993	2	forward	1.05	1.05	2.78579	0.0272486	cysteine-rich motor neuron 1 protein isoform X1
XP_062716854.1	NC_085138.1	170558715	170559976	1143	2	reverse	2.03	2.03	2.78492	0.0017577	uncharacterized protein LOC134292110
XP_019536346.1	NC_085138.1	428593150	428602363	1455	3	reverse	1.01	1.01	2.78457	0.029914	GDP-Man:Man(3)GlcNAc(2)-PP-Dol alpha-1,2-mannosyltransferase
XP_029713946.1	NC_085137.1	409894557	409895303	747	1	reverse	2.5	2.5	2.7837	0.00048317	probable serine/threonine-protein kinase DDB_G0278665
XP_062716733.1	NC_085138.1	269075949	269076992	825	2	reverse	1.59	1.59	2.78338	0.00574407	uncharacterized protein LOC115266697
XP_062714842.1	NC_085138.1	47347118	47809903	3240	16	forward	1.12	1.12	2.78151	0.0215213	low-density lipoprotein receptor isoform X5
XP_062703714.1	NC_085136.1	289433500	289435803	762	2	forward	1.85	1.85	2.78143	0.00278826	LOW QUALITY PROTEIN: circumsporozoite protein-like
XP_029728024.2	NC_085137.1	1025561	1030543	4983	1	reverse	6.15	6.15	2.77349	4.54967e-08	uncharacterized protein LOC109416812
XP_062709191.1	NC_085137.1	391051656	391052622	759	4	reverse	1.57	1.57	2.77275	0.00599308	uncharacterized protein LOC134288406
XP_062698125.1	NC_085138.1	145767444	146043687	2961	4	forward	1.35	1.35	2.7702	0.0110451	uncharacterized protein LOC115271075 isoform X1
XP_029713967.1	NC_085138.1	8591095	8599998	582	3	forward	2.2	2.2	2.76787	0.00110741	tumor necrosis factor alpha-induced protein 8-like protein isoform X2
XP_029712359.1	NC_085136.1	186420606	186462741	2184	10	reverse	12.57	12.57	2.76575	6.9905e-15	ABC transporter G family member 20
XP_062702614.1	NC_085136.1	253985654	253986559	906	1	forward	29.92	29.92	2.76538	9.72415e-33	uncharacterized protein LOC134285577
XP_062713582.1	NC_085138.1	172585413	172587654	1020	4	forward	2.85	2.85	2.76372	0.000193591	uncharacterized protein LOC115261582
XP_062699904.1	NW_026917468.1	23808	24962	1155	1	forward	2.03	2.03	2.76117	0.00174134	uncharacterized protein LOC109622934
XP_062699961.1	NW_026917514.1	7168	8485	1318	1	forward	8.95	8.95	2.75963	4.57958e-11	uncharacterized protein LOC134284748
XP_062712687.1	NC_085138.1	445683353	445684790	1155	5	forward	1.38	1.38	2.75864	0.0101809	zinc finger protein 391 isoform X1
XP_062714846.1	NC_085138.1	47347118	47809903	3237	16	forward	1.12	1.12	2.75743	0.0215646	low-density lipoprotein receptor isoform X6
XP_062700289.1	NC_085136.1	31056930	31355058	7101	16	forward	15.44	15.44	2.75702	7.3813e-18	uncharacterized protein LOC109428467 isoform X1
XP_062714888.1	NC_085138.1	217336053	217501881	1992	14	forward	1.59	1.59	2.75428	0.00575675	voltage-gated potassium channel subunit beta-1 isoform X1
XP_062714889.1	NC_085138.1	217336053	217501881	1968	14	forward	1.59	1.59	2.75428	0.00575675	voltage-gated potassium channel subunit beta-1 isoform X2
XP_062703521.1	NC_085137.1	15033887	15035011	1125	1	reverse	1.09	1.09	2.75417	0.0240736	uncharacterized protein LOC115255490
XP_029708172.2	NC_085138.1	255486081	255500991	1230	4	reverse	1.73	1.73	2.75414	0.0038799	uncharacterized protein LOC115254680
XP_062700291.1	NC_085136.1	31056930	31355058	6699	15	forward	15.24	15.24	2.75346	1.21527e-17	uncharacterized protein LOC109428467 isoform X2
XP_062700293.1	NC_085136.1	31056930	31355058	6555	15	forward	14.7	14.7	2.75182	4.38992e-17	uncharacterized protein LOC109428467 isoform X4
XP_029725619.1	NC_085138.1	46628548	47809903	2787	15	forward	1.13	1.13	2.75136	0.0210571	very low-density lipoprotein receptor isoform X9
XP_062703717.1	NC_085137.1	113023554	113024426	873	1	reverse	2.95	2.95	2.74919	0.00014864	uncharacterized protein LOC134286160
XP_062703088.1	NC_085136.1	307409341	307544937	2427	8	reverse	6.67	6.67	2.74914	1.29109e-08	E3 ubiquitin-protein ligase RNF19B isoform X3
XP_062703090.1	NC_085136.1	307409341	307544937	2400	8	reverse	6.67	6.67	2.74914	1.29109e-08	E3 ubiquitin-protein ligase RNF19B isoform X4
XP_062701895.1	NC_085136.1	181170078	181175516	1731	2	forward	6.37	6.37	2.74896	2.69563e-08	nucleolar protein dao-5-like isoform X2
XP_019525495.3	NC_085136.1	106256873	106258050	999	3	forward	2.7	2.7	2.7481	0.000288329	GDP-D-glucose phosphorylase 1
XP_062703083.1	NC_085136.1	307409341	307544937	2523	8	reverse	6.69	6.69	2.74601	1.22691e-08	E3 ubiquitin-protein ligase RNF19B isoform X1
XP_062703085.1	NC_085136.1	307409341	307544937	2496	8	reverse	6.69	6.69	2.74601	1.22691e-08	E3 ubiquitin-protein ligase RNF19B isoform X2
XP_062701777.1	NC_085136.1	169145997	169160273	1035	5	forward	3.26	3.26	2.7388	6.73031e-05	prion-like-(Q/N-rich) domain-bearing protein 25 isoform X1
XP_062706391.1	NC_085137.1	128178924	128231590	5208	8	reverse	14.72	14.72	2.73868	4.13205e-17	protein MON2 homolog
XP_062716067.1	NC_085138.1	74444450	74446006	1116	2	reverse	1.05	1.05	2.73711	0.0272458	putative uncharacterized protein DDB_G0293878
XP_062700853.1	NC_085136.1	75631455	75636992	4869	4	forward	11.1	11.1	2.73441	2.45113e-13	uncharacterized protein LOC109422056
XP_019562884.3	NW_026917309.1	214343	215618	1212	2	reverse	3.22	3.22	2.73256	7.3442e-05	mannose-6-phosphate isomerase
XP_062698359.1	NC_085138.1	305492910	305494964	2055	1	forward	1.66	1.66	2.73209	0.00474781	uncharacterized protein LOC134284091
XP_029723399.2	NC_085138.1	34229071	34275610	1947	3	reverse	1.37	1.37	2.73152	0.0104157	uncharacterized protein LOC109419235
XP_062709139.1	NC_085137.1	386339455	386346733	1696	6	reverse	2.43	2.43	2.72381	0.000579861	acetyl-coenzyme A synthetase
XP_019542053.3	NC_085136.1	352678	354677	1368	3	forward	18.61	18.61	2.72051	3.75471e-21	uncharacterized protein LOC109412868
XP_029732083.2	NC_085138.1	422550869	422552407	1539	1	forward	3.3	3.3	2.71855	6.03534e-05	uncharacterized protein LOC115268174
XP_062699842.1	NW_026917409.1	29572	53282	840	3	reverse	11.93	11.93	2.7173	3.2729e-14	ATP-dependent 6-phosphofructokinase isoform X2
XP_062714123.1	NC_085138.1	359071128	359071647	243	2	reverse	1.36	1.36	2.71567	0.0107879	NADH-ubiquinone oxidoreductase chain 3-like
XP_062713273.1	NC_085138.1	65936620	65939904	3087	2	forward	0.96	0.96	2.71458	0.0347917	uncharacterized protein LOC134290219
XP_029716091.1	NC_085136.1	249378983	249390737	336	2	reverse	1.18	1.18	2.71189	0.0182331	uncharacterized protein LOC115259546
XP_062709926.1	NC_085137.1	458039200	458039566	294	2	reverse	9.13	9.13	2.70975	2.96809e-11	ecdysone-induced protein 74EF-like
XP_019932392.3	NC_085137.1	496547801	496549346	1299	5	forward	66.45	66.45	2.70771	8.34786e-70	monocarboxylate transporter 12
XP_062714839.1	NC_085138.1	46628548	47809903	3531	17	forward	1.1	1.1	2.70676	0.023379	low-density lipoprotein receptor isoform X3
XP_029726062.1	NC_085137.1	513686586	513693186	1797	4	forward	1.84	1.84	2.70162	0.00288843	uncharacterized protein LOC109401747
XP_062711332.1	NC_085138.1	351709330	351765242	768	5	forward	1.09	1.09	2.69992	0.0235015	growth factor receptor-bound protein 2
XP_029736428.1	NC_085138.1	165228721	165244146	963	2	forward	1.03	1.03	2.69518	0.0284369	solute carrier family 25 member 44
XP_062715660.1	NC_085138.1	55336480	55416184	1713	5	forward	1.11	1.11	2.69456	0.0224671	tyrosine-protein phosphatase non-receptor type 9 isoform X4
XP_062715659.1	NC_085138.1	55336480	55416184	1773	5	forward	1.11	1.11	2.694	0.0224919	tyrosine-protein phosphatase non-receptor type 9 isoform X3
XP_029711925.1	NC_085136.1	35229103	35230935	1833	1	forward	53.7	53.7	2.69332	6.78101e-57	zinc finger protein 235-like
XP_062716084.1	NC_085138.1	381300265	381308700	1053	2	reverse	1.69	1.69	2.69202	0.0043431	uncharacterized protein LOC109415976
XP_019537867.3	NC_085136.1	19474626	19579248	2043	6	reverse	29.03	29.03	2.69148	7.75136e-32	cytosolic purine 5'-nucleotidase isoform X1
XP_062707417.1	NC_085137.1	242781367	242781611	245	1	forward	4.4	4.4	2.6912	3.62238e-06	protein bunched, class 1/class 3/D/E isoforms-like
XP_029716808.1	NC_085138.1	271525630	271527768	1785	2	forward	1.96	1.96	2.69038	0.00212326	uncharacterized protein LOC115260075
XP_019546406.2	NC_085137.1	28557641	28560631	2250	4	forward	6.98	6.98	2.68723	5.94907e-09	spermatogenesis-associated protein 20 isoform X2
XP_029728530.2	NC_085137.1	251608695	251611774	1962	4	forward	7.44	7.44	2.67895	1.96737e-09	eukaryotic translation initiation factor 4E transporter
XP_062707727.1	NC_085137.1	264898490	264903782	993	6	reverse	3.62	3.62	2.67508	2.58661e-05	low-density lipoprotein receptor-related protein 1-like
XP_019548810.3	NC_085137.1	190652860	190654571	1533	4	forward	10.28	10.28	2.67445	1.74941e-12	uncharacterized protein LOC109419057
XP_062703895.1	NC_085137.1	193991107	193991808	702	1	reverse	4.06	4.06	2.66964	8.2328e-06	uncharacterized protein LOC134286308
XP_062711075.1	NC_085137.1	148790703	148791159	399	2	reverse	4.77	4.77	2.66434	1.42218e-06	U6 snRNA-associated Sm-like protein LSm7
XP_019555351.2	NC_085138.1	343231133	343243466	1146	3	reverse	1.2	1.2	2.6639	0.0174311	4-hydroxyphenylpyruvate dioxygenase
XP_062699926.1	NW_026917486.1	9785	23071	1756	8	reverse	5.03	5.03	2.6639	7.37073e-07	RNA polymerase II elongation factor Ell isoform X2
XP_019542153.3	NC_085136.1	152153105	152153917	813	1	reverse	4.6	4.6	2.66062	2.15742e-06	brain acid soluble protein 1
XP_062714150.1	NC_085138.1	372888111	372889121	1011	1	reverse	2.46	2.46	2.65907	0.000544851	uncharacterized protein LOC134290933
XP_062704666.1	NC_085137.1	493460963	493462393	1431	1	reverse	20.08	20.08	2.65225	1.11287e-22	uncharacterized protein LOC134286967
XP_029728078.1	NC_085138.1	262673595	262679501	444	4	reverse	1.24	1.24	2.64668	0.0153193	protein yippee-like isoform X1
XP_029727251.2	NC_085137.1	67768245	67771284	1089	2	forward	7.1	7.1	2.64472	4.44287e-09	ranBP-type and C3HC4-type zinc finger-containing protein 1
XP_062712700.1	NC_085138.1	445950866	445955301	3309	2	forward	1.02	1.02	2.64388	0.029505	plasma membrane calcium-transporting ATPase 1 isoform X8
XP_019564137.3	NC_085138.1	370457359	370459227	1869	1	forward	1.91	1.91	2.63982	0.00238047	probable serine/threonine-protein kinase kinX
XP_029714426.1	NC_085138.1	131609132	131612115	828	2	forward	1.41	1.41	2.63912	0.00952184	uncharacterized protein LOC109406682
XP_019530938.3	NW_026917330.1	7872	9733	1668	4	forward	4.11	4.11	2.63874	7.39999e-06	uncharacterized protein F54F2.9
XP_019524966.3	NC_085138.1	375518728	375519609	822	2	reverse	1.86	1.86	2.63774	0.00276974	trypsin 3A1
XP_062708801.1	NC_085137.1	357366161	357371877	1947	3	forward	5.14	5.14	2.63733	5.68943e-07	uncharacterized protein LOC115256493 isoform X1
XP_019539144.3	NC_085136.1	225922289	226009414	1173	6	forward	4.76	4.76	2.63665	1.43304e-06	uncharacterized protein LOC109410069
XP_062712786.1	NC_085138.1	449990515	450033768	3942	8	forward	2.72	2.72	2.63441	0.000276431	zinc finger protein 423 homolog isoform X2
XP_062711561.1	NC_085138.1	222414484	222420896	1215	11	forward	2.73	2.73	2.63425	0.000263066	uncharacterized protein LOC115255858
XP_019556691.1	NC_085138.1	448593037	448621696	3318	4	forward	2.38	2.38	2.63413	0.000679454	ecdysone-inducible protein E75 isoform X2
XP_019530237.2	NW_026917156.1	23709	24822	981	3	forward	9.84	9.84	2.63364	5.19352e-12	mitochondrial amidoxime-reducing component 1
XP_019543648.1	NC_085137.1	294526162	294526993	699	3	forward	2.06	2.06	2.62909	0.00159313	cilia- and flagella-associated protein 299
XP_062700014.1	NW_026917594.1	15337	16057	644	2	forward	2.4	2.4	2.62203	0.000629073	basic salivary proline-rich protein 2-like
XP_062699925.1	NW_026917486.1	9785	23071	1921	9	reverse	4.92	4.92	2.62012	9.5931e-07	RNA polymerase II elongation factor ELL2 isoform X1
XP_029733920.1	NC_085138.1	223876896	223877576	681	1	forward	1.19	1.19	2.62011	0.0176012	circumsporozoite protein-like
XP_062700705.1	NC_085136.1	66977720	67077118	3408	8	forward	4.86	4.86	2.61505	1.11809e-06	protein kibra
XP_029721037.1	NC_085138.1	22884601	22962823	1266	11	forward	1	1	2.60992	0.031228	phosphorylase b kinase gamma catalytic chain, skeletal muscle/heart isoform isoform X1
XP_029721044.1	NC_085138.1	22884601	22962823	1251	10	forward	1	1	2.60808	0.0313343	phosphorylase b kinase gamma catalytic chain, skeletal muscle/heart isoform isoform X2
XP_029728995.1	NC_085137.1	281892114	281900379	441	3	reverse	3.24	3.24	2.60485	7.09815e-05	small nuclear ribonucleoprotein Sm D3
XP_029721048.1	NC_085138.1	22884601	22962823	1182	10	forward	1	1	2.60406	0.0316945	phosphorylase b kinase gamma catalytic chain, skeletal muscle/heart isoform isoform X3
XP_029721055.1	NC_085138.1	22884601	22962823	1167	9	forward	0.99	0.99	2.60304	0.031754	phosphorylase b kinase gamma catalytic chain, skeletal muscle/heart isoform isoform X4
XP_029727758.2	NC_085138.1	149160289	149291035	1836	5	forward	2.1	2.1	2.60271	0.00142928	adipokinetic hormone/corazonin-related peptide receptor variant I isoform X1
XP_062710133.1	NC_085137.1	486397892	486413614	1296	6	reverse	2.11	2.11	2.6	0.00140499	uncharacterized protein LOC109623116
XP_029711886.1	NC_085136.1	24896458	24979665	2544	8	forward	15.45	15.45	2.5965	7.17815e-18	palmitoyltransferase ZDHHC8 isoform X1
XP_019556688.2	NC_085138.1	448666695	448705807	3297	6	forward	0.99	0.99	2.59611	0.031865	roundabout homolog 3 isoform X2
XP_029720440.1	NC_085138.1	448666695	448705807	3306	6	forward	0.99	0.99	2.59611	0.031865	roundabout homolog 3 isoform X1
XP_062703788.1	NC_085137.1	148826168	148829941	3774	1	reverse	18.13	18.13	2.5953	1.19951e-20	uncharacterized protein LOC134286223
XP_062705655.1	NC_085137.1	50830591	50832009	1419	1	forward	8.9	8.9	2.59038	5.26244e-11	rho GTPase-activating protein gacZ-like
XP_062706240.1	NC_085137.1	113018990	113021360	2070	4	reverse	5.44	5.44	2.58884	2.63174e-07	LOW QUALITY PROTEIN: uncharacterized protein LOC115255134
XP_062704083.1	NC_085136.1	206543876	206545874	1845	2	reverse	2.96	2.96	2.58865	0.000144977	uncharacterized protein LOC134286480
XP_062709670.1	NC_085137.1	437134899	437142674	7776	1	forward	10	10	2.58847	3.47724e-12	uncharacterized protein LOC109402566
XP_062717176.1	NC_085138.1	214303271	214305205	1935	1	reverse	1.48	1.48	2.58637	0.00764537	uncharacterized protein LOC134292218
XP_029734385.1	NC_085137.1	392223903	392225091	630	4	reverse	6.21	6.21	2.58594	3.99399e-08	uncharacterized protein LOC109404927
XP_062700217.1	NC_085136.1	24896458	24979665	2475	8	forward	15.42	15.42	2.58421	7.85176e-18	palmitoyltransferase ZDHHC8 isoform X2
XP_019549596.2	NC_085137.1	100017659	100156823	1497	4	forward	6.13	6.13	2.58351	4.82915e-08	cyclin-dependent kinase 5 activator 1
XP_062704032.1	NC_085137.1	246045359	246063078	408	2	reverse	2.78	2.78	2.58266	0.00023121	uncharacterized protein LOC134286439
XP_029732997.1	NC_085138.1	215800979	216113612	1338	7	reverse	1	1	2.57871	0.031391	LIM/homeobox protein Lhx5 isoform X2
XP_062716787.1	NC_085138.1	269510170	269511516	1347	1	forward	1.52	1.52	2.57454	0.00696667	uncharacterized protein LOC134292073
XP_062717182.1	NC_085138.1	213431666	213432159	494	1	reverse	0.85	0.85	2.5742	0.0487917	uncharacterized protein LOC134292222
XP_029732502.2	NC_085136.1	336128857	336181277	2094	6	forward	10.34	10.34	2.57344	1.52476e-12	prolyl hydroxylase EGLN2
XP_062713156.1	NC_085138.1	12747609	12748610	705	4	reverse	1.7	1.7	2.5712	0.00419542	uncharacterized protein LOC134290132
XP_062714313.1	NC_085138.1	197769470	197794659	1428	7	forward	1.14	1.14	2.56934	0.020485	GRAM domain-containing protein 2B isoform X4
XP_029714737.2	NC_085137.1	182903968	182926133	2505	4	forward	42.4	42.4	2.56723	1.77611e-45	cell surface glycoprotein 1 isoform X5
XP_062708021.1	NC_085137.1	288153912	288176782	1293	5	forward	194.18	194.18	2.56611	3.42355e-198	farnesyl pyrophosphate synthase
XP_062715345.1	NC_085138.1	229964685	229989658	336	3	forward	1.58	1.58	2.56503	0.00586238	uncharacterized protein LOC115253693 isoform X3
XP_062709654.1	NC_085136.1	68144192	68145346	1155	1	forward	4.2	4.2	2.56339	5.85479e-06	uncharacterized protein LOC134288537
XP_062712785.1	NC_085138.1	449857872	450033768	4110	10	forward	2.44	2.44	2.56074	0.000569295	zinc finger protein 423 homolog isoform X1
XP_019535414.3	NC_085136.1	61106344	61109138	2715	2	forward	6.23	6.23	2.55639	3.79777e-08	cell division cycle 5-like protein
XP_029732996.1	NC_085138.1	215818352	216113612	1341	6	reverse	0.98	0.98	2.55519	0.0328562	LIM/homeobox protein Lhx5 isoform X1
XP_062712688.1	NC_085138.1	445950866	445998566	3603	2	forward	0.98	0.98	2.55488	0.0328557	plasma membrane calcium-transporting ATPase 2 isoform X1
XP_062712695.1	NC_085138.1	445950866	445998566	3543	3	forward	0.98	0.98	2.55488	0.0328557	plasma membrane calcium-transporting ATPase 2 isoform X3
XP_029713965.1	NC_085138.1	8579174	8599998	648	3	forward	1.64	1.64	2.5535	0.00500959	tumor necrosis factor alpha-induced protein 8-like protein isoform X1
XP_062699158.1	NC_085138.1	345087900	345119565	2607	5	forward	0.93	0.93	2.55228	0.0379641	OTU domain-containing protein 7B isoform X2
XP_062712696.1	NC_085138.1	445950866	445998566	3534	2	forward	0.98	0.98	2.55027	0.0331121	plasma membrane calcium-transporting ATPase 1 isoform X4
XP_062712697.1	NC_085138.1	445950866	445998566	3474	3	forward	0.98	0.98	2.55027	0.0331121	plasma membrane calcium-transporting ATPase 1 isoform X5
XP_062712698.1	NC_085138.1	445950866	445998566	3396	3	forward	0.98	0.98	2.54971	0.0330802	plasma membrane calcium-transporting ATPase 1 isoform X6
XP_019530954.3	NC_085137.1	385271337	385271802	399	2	forward	1.55	1.55	2.54516	0.00642755	osteopontin
XP_062703333.1	NC_085136.1	332524784	332539234	1743	4	forward	4.62	4.62	2.54469	2.04255e-06	polypeptide N-acetylgalactosaminyltransferase 16-like
XP_062712699.1	NC_085138.1	445950866	445998566	3327	3	forward	0.98	0.98	2.54417	0.0334019	plasma membrane calcium-transporting ATPase 1 isoform X7
XP_029726749.2	NC_085137.1	468698892	468743149	1368	9	reverse	5.86	5.86	2.5432	9.33566e-08	mitochondrial enolase superfamily member 1
XP_062710459.1	NC_085137.1	503669629	503725249	858	3	reverse	1.34	1.34	2.54253	0.0114353	ribonuclease P protein subunit p25-like protein isoform X3
XP_062710936.1	NC_085137.1	275451232	275453739	2508	1	reverse	5.21	5.21	2.53983	4.74995e-07	uncharacterized protein LOC134288987
XP_062713140.1	NC_085138.1	6109129	6111435	2307	1	reverse	1.24	1.24	2.53957	0.0154986	uncharacterized protein LOC134290120
XP_062708060.1	NC_085137.1	291669609	291685982	7755	5	reverse	4.2	4.2	2.53694	5.87551e-06	uncharacterized protein LOC109414220 isoform X8
XP_062698126.1	NC_085138.1	145767444	146036108	2640	3	forward	1.15	1.15	2.53671	0.0200047	uncharacterized protein LOC115271075 isoform X2
XP_019546854.1	NC_085138.1	262673595	262678763	345	3	reverse	1.21	1.21	2.53348	0.0167328	protein yippee-like isoform X2
XP_062707860.1	NC_085137.1	279352765	279353958	1194	1	forward	4.08	4.08	2.53252	7.84928e-06	uncharacterized protein LOC134288123
XP_029720838.1	NC_085138.1	325672295	325672612	318	1	forward	1.16	1.16	2.52942	0.0191704	uncharacterized protein LOC115262585
XP_062712701.1	NC_085138.1	445950866	445998566	3297	2	forward	0.97	0.97	2.52941	0.0343356	plasma membrane calcium-transporting ATPase 1 isoform X9
XP_029728989.1	NC_085137.1	280619006	280646840	741	6	forward	3.05	3.05	2.5282	0.000114986	uncharacterized protein LOC109415008 isoform X2
XP_062707648.1	NC_085137.1	261552509	261636135	2601	8	reverse	2.91	2.91	2.52644	0.000167279	probable 3',5'-cyclic phosphodiesterase pde-5 isoform X1
XP_029721166.2	NC_085138.1	326553458	326583492	510	5	forward	2.38	2.38	2.52523	0.000678903	heterogeneous nuclear ribonucleoprotein A3 isoform X3
XP_029721167.2	NC_085138.1	326553458	326583492	507	5	forward	2.38	2.38	2.52523	0.000678903	heterogeneous nuclear ribonucleoprotein A3 isoform X4
XP_062706673.1	NC_085136.1	330608365	330609514	1095	2	forward	0.85	0.85	2.52234	0.0486894	uncharacterized protein LOC134287789
XP_029726198.1	NC_085137.1	504060534	504061533	756	5	forward	1.79	1.79	2.52206	0.00331646	27 kDa glycoprotein
XP_062708545.1	NC_085137.1	335370648	335392679	4065	5	forward	19.48	19.48	2.51721	4.73806e-22	uncharacterized protein LOC109431662 isoform X3
XP_019552745.2	NC_085137.1	374328092	374328685	594	1	reverse	4.59	4.59	2.51449	2.20265e-06	protein lethal(2)essential for life-like
XP_062714349.1	NC_085138.1	446160345	446171221	882	2	reverse	2.55	2.55	2.50841	0.000429845	uncharacterized protein LOC134291081
XP_062714310.1	NC_085138.1	197734705	197794659	1614	8	forward	1.08	1.08	2.50792	0.0249267	GRAM domain-containing protein 2B isoform X2
XP_062714705.1	NC_085138.1	206388156	206565249	981	4	forward	1.16	1.16	2.50124	0.0192496	homeobox protein unc-4
XP_019528769.3	NC_085137.1	385183200	385198761	2760	3	forward	11.53	11.53	2.49949	8.72078e-14	patj homolog
XP_062713089.1	NC_085138.1	342299	348241	5943	1	forward	0.94	0.94	2.4976	0.0377839	uncharacterized protein LOC134290088
XP_062699595.1	NW_026917144.1	71596	75897	4023	4	reverse	1.93	1.93	2.49546	0.00225529	protein expanded isoform X2
XP_029722299.2	NC_085137.1	353726421	353733265	1764	5	reverse	6.2	6.2	2.49363	4.04424e-08	nucleobindin-2
XP_029719050.1	NC_085138.1	201517859	201530463	572	2	reverse	1.5	1.5	2.49146	0.00724781	uncharacterized protein LOC109406330
XP_019563673.3	NC_085138.1	156163434	156174389	609	3	reverse	2.08	2.08	2.49124	0.00150021	peptidoglycan-recognition protein LB
XP_062700013.1	NW_026917593.1	219	20662	528	3	forward	1.43	1.43	2.49051	0.00889643	solute carrier organic anion transporter family member 4A1-like
XP_062712694.1	NC_085138.1	445950866	445954462	3597	1	forward	0.93	0.93	2.48812	0.0383884	plasma membrane calcium-transporting ATPase 2 isoform X2
XP_019536142.2	NC_085138.1	449442715	449450050	1767	4	reverse	1.05	1.05	2.4875	0.0268809	zinc finger and BTB domain-containing protein 18
XP_062714312.1	NC_085138.1	197671175	197794659	1584	9	forward	1.07	1.07	2.48427	0.0256372	GRAM domain-containing protein 2B isoform X3
XP_029729267.2	NC_085138.1	418015655	418017247	1593	1	forward	2.58	2.58	2.4823	0.000393533	retrovirus-related Env polyprotein from copia-like transposable element 17.6
XP_019930995.3	NC_085138.1	123107376	123108276	648	3	forward	1.18	1.18	2.47085	0.0181487	lazarillo protein-like
XP_019530702.2	NC_085137.1	28549502	28560631	2613	5	forward	6.38	6.38	2.46879	2.61977e-08	spermatogenesis-associated protein 20 isoform X1
XP_062699399.1	NW_026916973.1	43121	49746	1579	8	forward	8.41	8.41	2.46613	1.78115e-10	disks large 1 tumor suppressor protein isoform X3
XP_062704245.1	NC_085137.1	288716998	288719754	2757	1	reverse	14.43	14.43	2.46492	8.29974e-17	uncharacterized protein LOC134286620
XP_062715613.1	NC_085136.1	259559988	259576726	1113	3	reverse	7.8	7.8	2.46328	7.92442e-10	clotting factor B
XP_062704987.1	NC_085137.1	2389632	2391626	1935	2	forward	1.11	1.11	2.4625	0.0227645	dynein axonemal heavy chain 1-like
XP_062703984.1	NC_085136.1	301476227	301478787	2418	2	forward	6.03	6.03	2.46098	6.18314e-08	uncharacterized protein LOC115267332
XP_062698909.1	NC_085138.1	331633827	331634993	1167	1	forward	0.96	0.96	2.45615	0.0355191	uncharacterized protein LOC134284236 isoform X1
XP_062699394.1	NW_026916973.1	28196	49746	1654	8	forward	7.99	7.99	2.45348	5.03506e-10	disks large 1 tumor suppressor protein isoform X2
XP_062700294.1	NC_085136.1	31056930	31343758	5787	15	forward	13.99	13.99	2.45292	2.41421e-16	uncharacterized protein LOC109428467 isoform X5
XP_029728616.1	NC_085136.1	316535776	316537695	1920	1	reverse	4	4	2.44426	9.7303e-06	heat shock protein 70 A1
XP_062699862.1	NW_026917426.1	5	19468	6379	7	reverse	5.67	5.67	2.44003	1.48727e-07	acetyl-CoA carboxylase
XP_062700353.1	NC_085136.1	37714846	37727685	1938	3	forward	3.81	3.81	2.43939	1.58671e-05	BTB/POZ domain-containing protein 9-like
XP_062702414.1	NC_085136.1	234126324	234154259	1794	9	reverse	26.1	26.1	2.43564	7.41055e-29	matrix metalloproteinase-2
XP_029733596.2	NC_085137.1	458534714	458600623	639	2	forward	5.78	5.78	2.43464	1.15664e-07	GATA zinc finger domain-containing protein 10 isoform X8
XP_062712945.1	NC_085138.1	190046664	190077790	1923	2	reverse	1.18	1.18	2.43325	0.0181024	uncharacterized protein LOC109409012
XP_062715819.1	NC_085136.1	268474651	268480642	5796	2	forward	19.38	19.38	2.43015	6.05269e-22	uncharacterized protein LOC134291715
XP_029720431.1	NC_085138.1	448428161	448621696	3423	5	forward	1.82	1.82	2.42901	0.00308462	ecdysone-inducible protein E75 isoform X1
XP_062701894.1	NC_085136.1	181170078	181175875	2025	3	forward	6.4	6.4	2.42881	2.47957e-08	nucleolar protein dao-5-like isoform X1
XP_029709873.1	NC_085137.1	240363475	240363862	324	2	forward	1.07	1.07	2.42787	0.0252807	uncharacterized protein LOC109420056
XP_029731297.1	NC_085138.1	395882875	395931240	1971	7	reverse	1.83	1.83	2.42596	0.00298341	long-chain-fatty-acid--CoA ligase 6 isoform X3
XP_019550218.3	NC_085138.1	280232342	280233799	1284	4	reverse	0.81	0.81	2.42385	0.0552313	basement membrane proteoglycan
XP_062714306.1	NC_085138.1	197715675	197794659	2310	8	forward	0.9	0.9	2.41835	0.0425058	GRAM domain-containing protein 2B isoform X1
XP_062717138.1	NC_085136.1	320228752	320245569	1440	4	forward	3.52	3.52	2.4176	3.33692e-05	paternally-expressed gene 3 protein-like
XP_019533243.3	NC_085137.1	511120306	511120987	552	3	reverse	13.02	13.02	2.4159	2.35415e-15	adenine phosphoribosyltransferase
XP_062699606.1	NW_026917167.1	7511	15392	5436	8	forward	17.72	17.72	2.41404	3.23344e-20	methylcytosine dioxygenase TET-like
XP_029720455.1	NC_085138.1	449583321	449612900	657	6	forward	1.06	1.06	2.41389	0.0261749	cysteine-rich motor neuron 1 protein isoform X2
XP_062710717.1	NC_085137.1	14347703	14347863	161	1	reverse	4.55	4.55	2.41374	2.44878e-06	glycogen phosphorylase, muscle form-like
XP_062709946.1	NC_085137.1	458534714	458878417	639	2	forward	6.04	6.04	2.40968	5.96472e-08	GATA zinc finger domain-containing protein 10 isoform X9
XP_062714783.1	NC_085138.1	215335789	215337477	1689	1	forward	1.77	1.77	2.40461	0.00350508	uncharacterized protein Rv2082-like
XP_062699393.1	NW_026916973.1	2383	49746	1870	9	forward	10.04	10.04	2.40396	3.17461e-12	disks large 1 tumor suppressor protein isoform X1
XP_029729140.1	NC_085137.1	138389216	138402051	417	3	reverse	4.93	4.93	2.40373	9.31372e-07	glia maturation factor gamma
XP_062709568.1	NC_085137.1	426224454	426225482	1029	1	reverse	14.97	14.97	2.39843	2.32015e-17	ATP-dependent DNA helicase PIF1-like isoform X2
XP_062707391.1	NC_085137.1	241828102	241829758	1569	2	forward	4.62	4.62	2.39699	2.07015e-06	uncharacterized protein LOC115258065 isoform X2
XP_062707392.1	NC_085137.1	241828102	241829758	1506	3	forward	4.62	4.62	2.39699	2.07015e-06	uncharacterized protein LOC115258065 isoform X3
XP_029716969.1	NC_085136.1	20623707	20869753	6333	7	reverse	8.46	8.46	2.39682	1.5986e-10	uncharacterized protein LOC115260194 isoform X1
XP_062709940.1	NC_085137.1	458534714	459102543	702	3	forward	5.06	5.06	2.39564	6.8457e-07	GATA zinc finger domain-containing protein 10 isoform X3
XP_019528198.2	NC_085138.1	69447049	69458857	2229	2	forward	0.8	0.8	2.3934	0.0569725	uncharacterized protein LOC109400184
XP_062707858.1	NC_085137.1	278857873	278859154	1059	2	reverse	5.75	5.75	2.39288	1.24843e-07	uncharacterized protein LOC134288119
XP_062714418.1	NC_085138.1	110734101	110737481	3381	1	reverse	1.08	1.08	2.39105	0.0243441	latrophilin Cirl isoform X1
XP_019531028.2	NC_085138.1	165777335	165777682	348	1	forward	0.89	0.89	2.3909	0.0437946	uncharacterized protein LOC109402777
XP_062710088.1	NC_085137.1	479099335	479247154	1263	2	forward	0.89	0.89	2.3909	0.0437946	protein bric-a-brac 2-like isoform X4
XP_062710089.1	NC_085137.1	479099335	479487180	1230	2	forward	0.89	0.89	2.3909	0.0437946	protein bric-a-brac 1-like isoform X5
XP_062710090.1	NC_085137.1	479099335	479165882	1221	2	forward	0.89	0.89	2.3909	0.0437946	protein bric-a-brac 1-like isoform X6
XP_062704046.1	NC_085137.1	247937106	247940462	3357	1	reverse	9.62	9.62	2.39021	8.72212e-12	uncharacterized protein LOC134286449
XP_029731933.1	NC_085138.1	445482186	445499881	1419	4	reverse	1.04	1.04	2.38962	0.0276529	PR domain zinc finger protein 5 isoform X2
XP_062709941.1	NC_085137.1	458534714	458776602	684	2	forward	4.89	4.89	2.38892	1.05592e-06	GATA zinc finger domain-containing protein 10 isoform X4
XP_029724667.2	NC_085137.1	148097283	148116497	1992	2	forward	46.35	46.35	2.38881	1.80946e-49	menin
XP_062701064.1	NC_085136.1	182315849	182318742	747	3	forward	2.27	2.27	2.38862	0.000906146	uncharacterized protein LOC134285059
XP_062706249.1	NC_085137.1	113195006	113196213	1083	3	reverse	7.99	7.99	2.38636	5.05262e-10	secretion-regulating guanine nucleotide exchange factor
XP_019541996.3	NC_085136.1	337146093	337147681	1455	3	forward	3.08	3.08	2.38627	0.000107263	splicing factor 3A subunit 3
XP_062712091.1	NC_085138.1	182951325	182957378	6054	1	forward	0.84	0.84	2.3818	0.0502032	uncharacterized protein LOC134289723
XP_029716970.1	NC_085136.1	20623707	20848922	5433	7	reverse	8.3	8.3	2.38136	2.37066e-10	uncharacterized protein LOC115260194 isoform X2
XP_062714317.1	NC_085138.1	434682486	434696481	1128	2	forward	1.05	1.05	2.38018	0.0266633	phospholipase A2 inhibitor beta
XP_062699102.1	NC_085138.1	341470053	341546429	1239	7	reverse	0.75	0.75	2.37987	0.06664	MOB kinase activator-like 2
XP_019553944.3	NC_085138.1	110734457	110737481	2952	2	reverse	1.08	1.08	2.37488	0.0247745	latrophilin Cirl isoform X2
XP_062709915.1	NC_085137.1	457084419	457195895	1203	5	reverse	7.81	7.81	2.37329	7.84527e-10	transcriptional coactivator yorkie isoform X2
XP_062700296.1	NC_085136.1	31780663	31792858	5709	4	forward	3.85	3.85	2.37235	1.43695e-05	uncharacterized protein LOC109428470 isoform X1
XP_062700297.1	NC_085136.1	31780663	31792858	5706	4	forward	3.85	3.85	2.37235	1.43695e-05	uncharacterized protein LOC109428470 isoform X2
XP_062702637.1	NC_085136.1	257187278	257292445	4857	7	reverse	4.77	4.77	2.37074	1.41407e-06	uncharacterized protein LOC109400449
XP_029714349.1	NC_085137.1	458733516	458734352	708	3	forward	3.44	3.44	2.3705	4.17025e-05	uncharacterized protein LOC115258398
XP_062709939.1	NC_085137.1	458534714	458977422	714	2	forward	4.9	4.9	2.36903	1.01003e-06	GATA zinc finger domain-containing protein 10 isoform X2
XP_062700128.1	NC_085136.1	19914853	19917285	2433	1	reverse	2.34	2.34	2.36827	0.000757456	uncharacterized protein LOC134284823
XP_062708932.1	NC_085137.1	373373172	373388801	1152	6	forward	2.8	2.8	2.36734	0.000223435	gamma-1-syntrophin
XP_029725914.2	NC_085137.1	449293421	449638129	1449	6	reverse	2.16	2.16	2.36532	0.00121231	opsin, ultraviolet-sensitive isoform X2
XP_062709853.1	NC_085137.1	449293421	449638129	1578	5	reverse	2.16	2.16	2.36532	0.00121231	opsin, ultraviolet-sensitive isoform X1
XP_062714006.1	NC_085138.1	317454956	317499747	1161	7	forward	1.02	1.02	2.36375	0.029638	glutathione S-transferase
XP_019527592.2	NC_085138.1	383191857	383192676	741	2	reverse	0.7	0.7	2.3622	0.0754583	farnesol dehydrogenase
XP_019530333.2	NC_085138.1	408744414	408787043	1065	4	reverse	1.3	1.3	2.36219	0.0130039	CD151 antigen
XP_062700811.1	NC_085136.1	72519499	72579377	2556	9	reverse	5.77	5.77	2.36212	1.17168e-07	stromal interaction molecule homolog isoform X4
XP_029709684.1	NC_085136.1	67560874	67581233	1188	5	reverse	12.08	12.08	2.36195	2.29845e-14	bifunctional arginine demethylase and lysyl-hydroxylase PSR
XP_062708413.1	NC_085136.1	33267341	33268835	1116	3	forward	0.73	0.73	2.35796	0.0699465	uncharacterized protein LOC115254731
XP_062711175.1	NC_085136.1	127270134	127272929	582	4	reverse	0.73	0.73	2.35796	0.0699465	uncharacterized protein LOC134289406
XP_062713042.1	NC_085138.1	74799743	74800729	987	1	forward	0.73	0.73	2.35796	0.0699465	uncharacterized protein LOC134290071
XP_062705270.1	NC_085137.1	21154743	21731371	8861	19	reverse	9.29	9.29	2.3577	2.01683e-11	protein sickie
XP_062704638.1	NC_085137.1	471206905	471216345	2556	2	forward	1.62	1.62	2.35761	0.00527992	uncharacterized protein LOC134286942
XP_019530162.3	NC_085138.1	75764448	75765308	804	2	reverse	0	0	2.35684	NA	attacin-A
XP_029720738.1	NC_085137.1	87142078	87156818	1278	5	reverse	3.72	3.72	2.35198	2.00882e-05	phospholipase A2 group XV
XP_029720092.2	NC_085137.1	14464013	14466787	1569	4	forward	33.01	33.01	2.3513	6.7716e-36	UDP-glycosyltransferase UGT5-like isoform X1
XP_019557539.3	NC_085138.1	402976681	402977949	1269	1	reverse	1.66	1.66	2.35042	0.00478157	senecionine N-oxygenase-like
XP_019555548.3	NC_085136.1	330567395	330568258	864	1	forward	1.3	1.3	2.35028	0.0129078	RNA-binding protein squid
XP_029711973.2	NC_085137.1	226422504	226436055	2313	5	reverse	98	98	2.34878	1.41915e-101	trifunctional enzyme subunit alpha, mitochondrial
XP_062709623.1	NC_085136.1	67438426	67439691	1266	1	forward	2.96	2.96	2.34852	0.000146858	uncharacterized protein LOC134288529
XP_029726669.2	NC_085138.1	55236504	55416184	2100	7	forward	0.82	0.82	2.3483	0.0530544	tyrosine-protein phosphatase non-receptor type 9 isoform X1
XP_062706943.1	NC_085137.1	196943530	196968320	3270	10	forward	30.97	30.97	2.34774	8.07579e-34	ATP-citrate synthase isoform X2
XP_062699404.1	NW_026916977.1	38443	49082	3183	4	forward	6.97	6.97	2.34163	6.19998e-09	transcription factor HIVEP2
XP_019541622.3	NC_085137.1	300846212	300849976	843	2	reverse	1.11	1.11	2.33921	0.0221708	uncharacterized protein LOC109412438
XP_062703184.1	NC_085136.1	317951701	317952090	324	2	forward	4.38	4.38	2.3326	3.80584e-06	uncharacterized protein LOC134285761
XP_029715660.2	NC_085137.1	213873371	213874139	702	2	forward	0.69	0.69	2.33245	0.0794548	uncharacterized protein LOC109623162
XP_019549380.3	NC_085137.1	180244397	180260909	2004	5	forward	4.33	4.33	2.33237	4.29375e-06	LOW QUALITY PROTEIN: transmembrane protein 62
XP_062709945.1	NC_085137.1	458534714	458808937	654	2	forward	4.68	4.68	2.33204	1.77376e-06	GATA zinc finger domain-containing protein 10 isoform X7
XP_019540654.1	NC_085138.1	308621062	308634692	1056	6	forward	1.08	1.08	2.32904	0.0243441	endophilin-B1 isoform X3
XP_062708703.1	NC_085137.1	350083359	350155358	1032	2	forward	3.73	3.73	2.32606	1.94708e-05	uncharacterized protein LOC134288307
XP_062701888.1	NC_085136.1	178805270	179100659	1137	8	forward	21.46	21.46	2.32436	4.23215e-24	scoloptoxin SSD20
XP_029729500.2	NW_026917143.1	8839	10620	1614	3	reverse	1.65	1.65	2.32268	0.00480686	LOW QUALITY PROTEIN: ABC transporter F family member 4-like
XP_062707167.1	NC_085137.1	221688930	221706047	2412	6	reverse	7.75	7.75	2.32256	8.9731e-10	cholinesterase isoform X2
XP_029731471.2	NC_085138.1	411259903	411327319	5733	6	forward	0.78	0.78	2.32244	0.0595605	protein chiffon isoform X1
XP_019557403.3	NC_085138.1	411297423	411327319	5634	5	forward	0.79	0.79	2.32165	0.0591369	uncharacterized protein LOC109426378 isoform X2
XP_029711986.2	NC_085137.1	475164870	475269543	1983	7	forward	3.81	3.81	2.31836	1.56938e-05	protein spinster isoform X1
XP_029724281.1	NC_085138.1	238181209	238210800	1065	5	reverse	0.99	0.99	2.31805	0.0320176	F-box only protein 25 isoform X1
XP_062715675.1	NC_085138.1	238181209	238210800	1047	5	reverse	0.99	0.99	2.31805	0.0320176	F-box only protein 25 isoform X2
XP_062715676.1	NC_085138.1	238181209	238210800	1011	4	reverse	0.99	0.99	2.31805	0.0320176	F-box only protein 25 isoform X3
XP_062703991.1	NC_085137.1	236481775	236483496	1722	1	forward	4.42	4.42	2.31798	3.41979e-06	uncharacterized protein LOC134286394
XP_019528348.3	NC_085137.1	200102044	200424476	735	3	forward	2.26	2.26	2.31675	0.00093389	metallo-beta-lactamase domain-containing protein 1
XP_062705186.1	NC_085137.1	14452662	14466787	1539	4	forward	12.35	12.35	2.31533	1.17701e-14	UDP-glycosyltransferase UGT5-like isoform X2
XP_019540652.1	NC_085138.1	308621062	308634692	1092	7	forward	1.07	1.07	2.31528	0.0255683	endophilin-B1 isoform X1
XP_019552950.3	NC_085137.1	375532119	375532511	393	1	reverse	7.44	7.44	2.31434	1.9401e-09	transmembrane protein 170A
XP_062705187.1	NC_085137.1	14441951	14443853	1002	4	forward	3.91	3.91	2.31423	1.22551e-05	uncharacterized protein LOC109420971
XP_062716922.1	NC_085138.1	448027381	448027701	321	1	forward	0.93	0.93	2.31307	0.0388801	GATOR complex protein NPRL3-like
XP_019565564.2	NW_026917144.1	71596	96259	4248	5	reverse	1.72	1.72	2.31236	0.00402214	protein expanded isoform X1
XP_019547971.3	NC_085138.1	18963084	18963823	681	2	reverse	0.81	0.81	2.31093	0.055937	H/ACA ribonucleoprotein complex subunit 1
XP_029719579.1	NC_085138.1	296950898	297514869	1275	6	forward	0.74	0.74	2.30956	0.068459	Kruppel-like factor 2
XP_019535156.3	NC_085138.1	178278162	178279066	336	2	forward	0.82	0.82	2.30896	0.0533048	eukaryotic translation initiation factor 4H
XP_019555902.2	NC_085137.1	196943530	196968320	3390	11	forward	29.31	29.31	2.30886	4.06552e-32	ATP-citrate synthase isoform X1
XP_019534864.2	NC_085138.1	218039601	218042734	1437	7	reverse	1.34	1.34	2.30697	0.0115497	putative serine protease K12H4.7
XP_019547501.2	NC_085137.1	420443915	420744940	1896	2	reverse	9.72	9.72	2.30658	6.94241e-12	terminal nucleotidyltransferase 5C
XP_062703328.1	NC_085136.1	330869231	331036970	4119	18	forward	6.71	6.71	2.30514	1.16626e-08	protein serrate
XP_029726652.2	NC_085138.1	55018964	55077294	4689	20	forward	1.01	1.01	2.30098	0.0306139	phospholipid-transporting ATPase ID isoform X4
XP_019552794.3	NC_085137.1	308341191	308346643	1341	3	forward	10.16	10.16	2.30055	2.34912e-12	melatonin receptor type 1B-like
XP_019565256.4	NC_085138.1	122653775	122995153	2064	4	forward	1.02	1.02	2.30011	0.0293279	uncharacterized membrane protein DDB_G0293934
XP_062699376.1	NW_026916965.1	19477	36542	2250	5	forward	12.73	12.73	2.30009	4.78738e-15	uncharacterized protein LOC109417423
XP_062700754.1	NC_085136.1	68813584	68818148	1419	2	forward	20	20	2.29857	1.34478e-22	uncharacterized protein LOC134284990
XP_062706678.1	NC_085137.1	168412305	169005299	3489	10	reverse	5.31	5.31	2.29695	3.67465e-07	netrin receptor unc-5
XP_029735337.1	NC_085137.1	302782288	302782897	537	2	forward	7.46	7.46	2.29658	1.84963e-09	COMM domain-containing protein 3
XP_062709669.1	NC_085137.1	436985480	436992925	7446	1	forward	18.03	18.03	2.29543	1.51598e-20	uncharacterized protein LOC134288539
XP_062715034.1	NC_085138.1	34251596	34252725	1068	2	reverse	0.77	0.77	2.29512	0.0628002	uncharacterized protein LOC109432791
XP_029711422.2	NC_085136.1	75080567	75103680	4056	9	forward	42.98	42.98	2.29282	4.68146e-46	inositol polyphosphate 4-phosphatase type II isoform X3
XP_062712790.1	NC_085136.1	176502251	176503318	1068	1	forward	3.47	3.47	2.28641	3.85546e-05	uncharacterized protein LOC134289959
XP_062712602.1	NC_085138.1	442259466	442262499	2241	5	reverse	0.67	0.67	2.28545	0.0838035	protein SERAC1-like
XP_019536991.3	NC_085137.1	286800777	286846329	657	2	forward	15.47	15.47	2.28035	6.85247e-18	probable Ufm1-specific protease 1
XP_062700825.1	NC_085136.1	74042256	74047583	5328	1	forward	5.26	5.26	2.27971	4.19604e-07	uncharacterized protein LOC115267412
XP_029736288.2	NC_085136.1	104074204	104097049	840	2	forward	1.66	1.66	2.2754	0.00476316	dehydrodolichyl diphosphate synthase complex subunit nus1
XP_062699843.1	NW_026917409.1	21559	53282	834	3	reverse	9.08	9.08	2.27527	3.33842e-11	ATP-dependent 6-phosphofructokinase isoform X3
XP_062701824.1	NC_085136.1	171267704	171268876	1173	1	reverse	7.91	7.91	2.27447	6.06903e-10	uncharacterized protein LOC134285293
XP_062709944.1	NC_085137.1	458534714	458568028	678	2	forward	4.55	4.55	2.27393	2.48502e-06	GATA zinc finger domain-containing protein 10 isoform X6
XP_062712193.1	NC_085138.1	89232529	89240509	3516	5	forward	0.71	0.71	2.27315	0.0750713	proteoglycan 4-like isoform X2
XP_029726678.2	NC_085138.1	55147701	55416184	2058	7	forward	0.77	0.77	2.27229	0.0624433	tyrosine-protein phosphatase non-receptor type 9 isoform X2
XP_029733595.2	NC_085137.1	458534714	458655566	714	2	forward	4.49	4.49	2.27184	2.84198e-06	GATA zinc finger domain-containing protein 10 isoform X1
XP_029713501.1	NC_085138.1	305031404	305034774	2727	4	reverse	0.7	0.7	2.26896	0.0758206	uncharacterized protein LOC109413090
XP_062709345.1	NC_085136.1	61971546	61972004	459	1	forward	2.26	2.26	2.26772	0.000941925	uncharacterized protein LOC134288446
XP_029720359.2	NC_085136.1	338060344	338082295	4926	8	reverse	65.52	65.52	2.26616	7.44097e-69	uncharacterized protein LOC109405203 isoform X3
XP_019542030.3	NC_085136.1	338060344	338082295	4980	9	reverse	65.65	65.65	2.26601	5.38915e-69	uncharacterized protein LOC109405203 isoform X1
XP_029720358.2	NC_085136.1	338060344	338082295	4977	9	reverse	65.65	65.65	2.26601	5.38915e-69	uncharacterized protein LOC109405203 isoform X2
XP_029733332.1	NC_085136.1	71225363	71612041	8688	21	forward	5.87	5.87	2.26237	9.20258e-08	neurobeachin isoform X18
XP_062710709.1	NC_085136.1	5863927	5864598	672	1	reverse	6.93	6.93	2.26211	6.82042e-09	uncharacterized protein LOC134288825
XP_062712552.1	NC_085138.1	436417229	436418431	1203	1	forward	0.76	0.76	2.26185	0.0633918	ceramide glucosyltransferase
XP_029729384.1	NC_085137.1	189973604	189986366	1479	4	reverse	2.63	2.63	2.25709	0.000348507	ATP-sensitive inward rectifier potassium channel 11 isoform X2
XP_019530879.2	NC_085137.1	31680529	31681403	819	2	forward	0.95	0.95	2.25637	0.0357862	uncharacterized protein LOC109402628
XP_029733327.1	NC_085136.1	71225363	71612041	9402	22	forward	5.88	5.88	2.25616	9.01802e-08	neurobeachin isoform X12
XP_029733331.1	NC_085136.1	71225363	71612041	8718	21	forward	5.88	5.88	2.25616	9.01802e-08	neurobeachin isoform X17
XP_019542589.2	NW_026916680.1	33229	45043	1743	4	reverse	4.32	4.32	2.25548	4.33842e-06	polypeptide N-acetylgalactosaminyltransferase 16
XP_029734154.2	NC_085136.1	141464977	141465796	693	3	reverse	8.38	8.38	2.25517	1.92207e-10	uncharacterized protein LOC115254235 isoform X2
XP_029734155.2	NC_085136.1	141464977	141465796	666	3	reverse	8.38	8.38	2.25517	1.92207e-10	uncharacterized protein LOC115254235 isoform X3
XP_019537868.3	NC_085136.1	19474626	19515055	1941	6	reverse	42.48	42.48	2.25478	1.47957e-45	cytosolic purine 5'-nucleotidase isoform X2
XP_019550346.3	NC_085137.1	2378967	2388053	4107	10	forward	3.91	3.91	2.25475	1.20196e-05	dynein axonemal heavy chain 2
XP_029710527.2	NC_085136.1	58700088	58710507	3180	3	reverse	3.49	3.49	2.25356	3.63964e-05	TATA element modulatory factor
XP_062701863.1	NC_085136.1	176575779	177292725	840	8	forward	1.9	1.9	2.25298	0.00246472	glutathione hydrolase 1 proenzyme-like isoform X1
XP_029733325.1	NC_085136.1	71225363	71612041	9669	23	forward	5.93	5.93	2.25225	7.93127e-08	neurobeachin isoform X10
XP_029733324.1	NC_085136.1	71225363	71612041	9741	22	forward	5.95	5.95	2.25092	7.46143e-08	neurobeachin isoform X9
XP_062711055.1	NC_085137.1	135199862	135200750	819	2	forward	2.96	2.96	2.24877	0.000143912	uncharacterized protein LOC115256963
XP_029733326.1	NC_085136.1	71225363	71612041	9639	23	forward	5.82	5.82	2.24841	1.04417e-07	neurobeachin isoform X11
XP_029733323.1	NC_085136.1	71225363	71612041	9786	22	forward	5.96	5.96	2.24476	7.38067e-08	neurobeachin isoform X6
XP_062700799.1	NC_085136.1	71225363	71612041	9777	22	forward	5.96	5.96	2.24476	7.38067e-08	neurobeachin isoform X7
XP_062700800.1	NC_085136.1	71225363	71612041	9750	22	forward	5.96	5.96	2.24476	7.38067e-08	neurobeachin isoform X8
XP_029733330.1	NC_085136.1	71225363	71612041	9057	21	forward	5.85	5.85	2.24393	9.6411e-08	neurobeachin isoform X16
XP_062700801.1	NC_085136.1	71225363	71612041	9072	21	forward	5.85	5.85	2.24393	9.6411e-08	neurobeachin isoform X15
XP_029733320.1	NC_085136.1	71225363	71612041	9978	23	forward	5.89	5.89	2.24327	8.74985e-08	neurobeachin isoform X4
XP_062702014.1	NC_085136.1	189815290	189817611	2322	1	forward	2.21	2.21	2.24278	0.00106296	uncharacterized protein LOC134285397
XP_062699758.1	NW_026917344.1	24640	24987	348	1	reverse	10.52	10.52	2.24274	9.73027e-13	uncharacterized protein LOC109401564
XP_029711987.2	NC_085137.1	475164870	475269543	1983	7	forward	3.85	3.85	2.24012	1.41845e-05	protein spinster isoform X2
XP_029720941.2	NC_085138.1	345087900	345119565	3207	6	forward	0.72	0.72	2.23967	0.072311	uncharacterized protein LOC109432666 isoform X1
XP_029733328.1	NC_085136.1	71225363	71612041	9294	22	forward	5.78	5.78	2.23946	1.14575e-07	neurobeachin isoform X13
XP_029733329.1	NC_085136.1	71225363	71612041	9279	22	forward	5.78	5.78	2.23946	1.14575e-07	neurobeachin isoform X14
XP_062714323.1	NC_085138.1	436451241	436453274	2034	1	forward	0.93	0.93	2.23866	0.0383421	uncharacterized protein LOC134291059
XP_062715048.1	NC_085138.1	222041403	222062711	1455	8	forward	0.79	0.79	2.23835	0.0590816	tubulin-specific chaperone cofactor E-like protein isoform X2
XP_029711420.2	NC_085136.1	75080567	75103680	4173	10	forward	39.09	39.09	2.23788	4.19563e-42	inositol polyphosphate 4-phosphatase type II isoform X1
XP_029711421.2	NC_085136.1	75080567	75103680	4170	10	forward	39.09	39.09	2.23788	4.19563e-42	inositol polyphosphate 4-phosphatase type II isoform X2
XP_062707662.1	NC_085137.1	261817186	261827232	1143	5	forward	2.44	2.44	2.23786	0.000575994	uncharacterized protein LOC109414483
XP_029733316.1	NC_085136.1	71225363	71612041	10008	23	forward	5.89	5.89	2.23717	8.7587e-08	neurobeachin isoform X1
XP_029733319.1	NC_085136.1	71225363	71612041	9993	23	forward	5.89	5.89	2.23717	8.7587e-08	neurobeachin isoform X3
XP_029733322.1	NC_085136.1	71225363	71612041	9972	23	forward	5.89	5.89	2.23717	8.7587e-08	neurobeachin isoform X5
XP_062700797.1	NC_085136.1	71225363	71612041	9999	23	forward	5.89	5.89	2.23717	8.7587e-08	neurobeachin isoform X2
XP_029725626.2	NW_026916702.1	31717	37855	5994	2	forward	21	21	2.23648	1.2356e-23	uncharacterized protein LOC115265284
XP_029709329.1	NC_085137.1	133998382	134010748	1083	6	forward	2.75	2.75	2.23558	0.000249704	uncharacterized protein LOC115255401 isoform X1
XP_029711639.1	NC_085136.1	34767747	34873599	4500	16	reverse	5.28	5.28	2.23375	3.89917e-07	guanine nucleotide-releasing factor 2 isoform X6
XP_019536485.2	NC_085137.1	463047116	463048385	1119	2	forward	4.34	4.34	2.23182	4.12907e-06	snurportin-1
XP_029711638.1	NC_085136.1	34767747	35103610	4506	16	reverse	5.23	5.23	2.2312	4.49752e-07	guanine nucleotide-releasing factor 2 isoform X5
XP_029734153.2	NC_085136.1	141464977	141465796	759	2	reverse	8.32	8.32	2.22942	2.20612e-10	uncharacterized protein LOC115254235 isoform X1
XP_062715237.1	NC_085138.1	33233490	33384321	3141	2	reverse	1.05	1.05	2.2293	0.0269851	uncharacterized protein LOC109419222
XP_019557030.3	NC_085138.1	436261011	436276978	516	5	reverse	0.78	0.78	2.22842	0.0604237	MAPK regulated corepressor interacting protein 2 isoform X2
XP_062712535.1	NC_085138.1	436261011	436276978	582	4	reverse	0.78	0.78	2.22842	0.0604237	uncharacterized protein LOC109426045 isoform X1
XP_062704352.1	NC_085137.1	331037806	331039725	1920	1	reverse	1.79	1.79	2.22651	0.00329083	uncharacterized protein LOC134286710
XP_062712192.1	NC_085138.1	89039843	89240509	4275	7	forward	0.68	0.68	2.22606	0.0821317	proteoglycan 4-like isoform X1
XP_029714515.2	NC_085137.1	163090334	163091226	579	2	forward	2.13	2.13	2.22599	0.00131094	astacin-like
XP_062710624.1	NC_085137.1	135077754	135081149	3396	1	reverse	4.4	4.4	2.2249	3.54612e-06	uncharacterized protein LOC134288767
XP_062700338.1	NC_085136.1	34767747	34948138	4875	14	reverse	5.06	5.06	2.22357	6.82443e-07	guanine nucleotide-releasing factor 2 isoform X4
XP_029711988.2	NC_085137.1	475164870	475290165	1884	7	forward	3.34	3.34	2.22294	5.37845e-05	protein spinster isoform X3
XP_019560029.1	NC_085137.1	307782514	307782933	246	3	forward	6.33	6.33	2.222	2.94077e-08	immediate early response 3-interacting protein 1
XP_062715047.1	NC_085138.1	222041299	222062711	1470	9	forward	0.77	0.77	2.2217	0.0612624	tubulin-specific chaperone cofactor E-like protein isoform X1
XP_062709942.1	NC_085137.1	458534714	458847132	678	2	forward	4.39	4.39	2.22078	3.66148e-06	GATA zinc finger domain-containing protein 10 isoform X5
XP_029725042.1	NC_085138.1	45005857	45007389	1533	1	forward	1.16	1.16	2.22063	0.0193962	serine/threonine-protein phosphatase 2B catalytic subunit 3
XP_062700340.1	NC_085136.1	34767747	34948138	4470	16	reverse	5.33	5.33	2.21977	3.49899e-07	guanine nucleotide-releasing factor 2 isoform X7
XP_062714285.1	NC_085138.1	197613217	197628084	390	5	reverse	0.82	0.82	2.21931	0.0532515	iron-sulfur cluster assembly 1 homolog, mitochondrial
XP_062700337.1	NC_085136.1	34767747	34948138	4899	15	reverse	5.03	5.03	2.21866	7.41032e-07	guanine nucleotide-releasing factor 2 isoform X3
XP_062700298.1	NC_085136.1	31780663	31792424	5286	4	forward	3.38	3.38	2.21866	4.85693e-05	uncharacterized protein LOC109428470 isoform X3
XP_062700299.1	NC_085136.1	31780663	31792424	5283	4	forward	3.38	3.38	2.21866	4.85693e-05	uncharacterized protein LOC109428470 isoform X4
XP_029727189.1	NC_085137.1	62072895	62199398	795	4	forward	10.35	10.35	2.216	1.49558e-12	LIM domain transcription factor LMO4.1 isoform X1
XP_029727192.1	NC_085137.1	62072895	62199398	771	3	forward	10.35	10.35	2.216	1.49558e-12	LIM domain transcription factor LMO4 isoform X2
XP_062700335.1	NC_085136.1	34767747	34948138	4923	16	reverse	5.03	5.03	2.21586	7.30763e-07	guanine nucleotide-releasing factor 2 isoform X1
XP_062700336.1	NC_085136.1	34767747	34948138	4899	15	reverse	5.03	5.03	2.21586	7.30763e-07	guanine nucleotide-releasing factor 2 isoform X2
XP_062706809.1	NC_085137.1	182773889	182926133	2652	4	forward	45.51	45.51	2.2151	1.26804e-48	cell surface glycoprotein 1 isoform X3
XP_062711664.1	NC_085138.1	26415499	26469032	1175	5	forward	0.88	0.88	2.21504	0.0443764	inositol-trisphosphate 3-kinase A
XP_029732291.2	NC_085137.1	403132311	403134610	1632	4	forward	1.96	1.96	2.21311	0.00207643	uncharacterized protein LOC109407946 isoform X1
XP_029732292.2	NC_085137.1	403132311	403134610	1611	4	forward	1.96	1.96	2.21311	0.00207643	uncharacterized protein LOC109407946 isoform X2
XP_062702713.1	NC_085136.1	264793023	264793868	846	1	forward	4.88	4.88	2.21143	1.06825e-06	uncharacterized protein LOC134285614
XP_062700010.1	NW_026917589.1	1680	7687	5790	4	forward	10.13	10.13	2.21138	2.51217e-12	telomere-associated protein RIF1 isoform X2
XP_062704778.1	NC_085137.1	259370803	259371642	840	1	forward	6.97	6.97	2.21118	6.1772e-09	uncharacterized protein LOC134287093
XP_019535042.2	NC_085137.1	435843814	435856613	924	3	forward	5.27	5.27	2.20809	4.02622e-07	rhythmically expressed gene 5 protein
XP_062703027.1	NC_085136.1	299387940	299398413	1521	4	reverse	8.96	8.96	2.20783	4.54645e-11	uncharacterized protein LOC115256375
XP_019544293.3	NW_026917589.1	1349	7687	5868	5	forward	10.09	10.09	2.20532	2.8112e-12	telomere-associated protein RIF1 isoform X1
XP_029708133.2	NC_085138.1	254144277	254163000	4794	5	forward	0.77	0.77	2.20314	0.0628701	zinc finger protein jing homolog isoform X2
XP_062716218.1	NC_085138.1	254144277	254163000	4863	4	forward	0.77	0.77	2.20314	0.0628701	zinc finger protein jing homolog isoform X1
XP_029726646.2	NC_085138.1	55018964	55077294	5184	21	forward	0.89	0.89	2.20275	0.0432848	phospholipid-transporting ATPase ID isoform X2
XP_062715654.1	NC_085138.1	55018964	55077294	4791	21	forward	0.89	0.89	2.20275	0.0432848	phospholipid-transporting ATPase ID isoform X3
XP_029731290.1	NC_085138.1	395882875	395968805	2136	8	reverse	1.22	1.22	2.2001	0.0164993	long-chain-fatty-acid--CoA ligase 1 isoform X1
XP_062716834.1	NC_085138.1	31619812	31631855	1521	4	forward	1.01	1.01	2.19769	0.0306023	uncharacterized protein LOC115258780
XP_062717053.1	NC_085136.1	317905437	317915869	4422	8	reverse	16.48	16.48	2.19579	6.27219e-19	disintegrin and metalloproteinase domain-containing protein 12
XP_019545486.2	NC_085138.1	31833237	31861645	1719	3	forward	0.72	0.72	2.19549	0.0715788	endoribonuclease CG2145
XP_019536122.2	NC_085138.1	449707856	449729226	3681	4	reverse	0.73	0.73	2.19402	0.0690662	uncharacterized protein LOC109407518 isoform X2
XP_062702198.1	NC_085136.1	213357961	213484845	477	2	forward	1.28	1.28	2.19253	0.0136427	sterile alpha motif domain-containing protein 5-like isoform X1
XP_029728980.2	NC_085137.1	281155836	281208806	4617	14	reverse	1.81	1.81	2.18916	0.00313948	uncharacterized protein LOC109415021 isoform X6
XP_062698394.1	NC_085138.1	77979294	77996682	930	3	forward	0.85	0.85	2.18773	0.0495282	phospholipid phosphatase 5-like
XP_062704370.1	NC_085137.1	339332635	339333348	714	1	reverse	9.65	9.65	2.18717	8.24697e-12	uncharacterized protein LOC134286722
XP_029712770.1	NC_085138.1	269087237	269106086	1089	2	reverse	0.8	0.8	2.1862	0.0571376	SPRY domain-containing SOCS box protein 3 isoform X2
XP_029727009.2	NC_085137.1	46921532	46930597	1746	5	forward	2.8	2.8	2.18468	0.000218762	transmembrane protein 184C
XP_019549996.1	NC_085137.1	216575641	216580803	594	3	reverse	1.68	1.68	2.18468	0.00443364	mitochondrial import inner membrane translocase subunit Tim23
XP_019525992.3	NC_085137.1	332208268	332214125	1293	2	forward	3.06	3.06	2.18443	0.000112663	clotting factor G beta subunit
XP_029725160.2	NC_085136.1	316526999	316528927	1929	1	forward	3.78	3.78	2.17987	1.68608e-05	heat shock protein 70 A1-like
XP_019546142.3	NC_085137.1	142822762	142838826	2622	6	forward	2.81	2.81	2.17771	0.000218217	microsomal triacylglycerol transfer protein
XP_062715594.1	NC_085138.1	235529318	235530301	921	2	reverse	1.07	1.07	2.17699	0.0253222	uncharacterized protein LOC134291626
XP_019538947.3	NC_085138.1	377364865	377388578	1533	5	reverse	0.78	0.78	2.1769	0.059407	trophoblast glycoprotein
XP_029733811.2	NC_085136.1	307464862	307476788	1245	6	forward	4.31	4.31	2.17496	4.47827e-06	uncharacterized oxidoreductase dhs-27
XP_062710102.1	NC_085137.1	481146040	481154923	948	3	reverse	7.46	7.46	2.17434	1.88063e-09	lambda-crystallin homolog
XP_062701864.1	NC_085136.1	176683711	177292725	831	8	forward	1.78	1.78	2.17422	0.00336723	glutathione hydrolase 1 proenzyme-like isoform X2
XP_062701865.1	NC_085136.1	176684119	177292725	825	8	forward	1.78	1.78	2.17422	0.00336723	glutathione hydrolase 1 proenzyme-like isoform X3
XP_062701867.1	NC_085136.1	176715979	177292725	768	7	forward	1.78	1.78	2.17422	0.00336723	glutathione hydrolase 1 proenzyme-like isoform X4
XP_062701869.1	NC_085136.1	176575779	177292725	765	7	forward	1.78	1.78	2.17422	0.00336723	glutathione hydrolase 1 proenzyme-like isoform X5
XP_019536167.3	NC_085137.1	180468443	180470105	1527	3	reverse	4.26	4.26	2.17301	5.02166e-06	GATOR complex protein NPRL3
XP_029712769.1	NC_085138.1	269087237	269119671	1113	3	reverse	0.79	0.79	2.17253	0.058884	SPRY domain-containing SOCS box protein 3 isoform X1
XP_019537128.2	NC_085136.1	289474900	289491444	1962	3	forward	10.83	10.83	2.17088	4.6141e-13	uncharacterized protein LOC109408316
XP_029717564.2	NC_085138.1	51073202	51074292	1029	2	reverse	0.96	0.96	2.16958	0.0347841	leucine-rich repeat transmembrane neuronal protein 3-like
XP_019933172.3	NC_085137.1	487954661	487955639	915	2	reverse	102.05	102.05	2.1691	1.17083e-105	coagulation factor XI
XP_062698770.1	NC_085138.1	321323042	321362924	3438	5	forward	0.92	0.92	2.16881	0.0394939	centrosomal protein of 164 kDa
XP_062714264.1	NC_085138.1	409133680	409157349	2070	3	forward	0.72	0.72	2.16872	0.0726946	neurogenic protein mastermind
XP_019544916.2	NC_085138.1	104786756	104787271	447	2	forward	1.18	1.18	2.16487	0.0181939	general odorant-binding protein 19d-like
XP_019559774.3	NC_085136.1	30760964	30762845	1821	2	forward	2	2	2.16347	0.00190987	pre-mRNA-splicing factor Slu7
XP_029733555.1	NC_085137.1	457245263	457254664	1878	2	forward	14.25	14.25	2.16236	1.30861e-16	WD repeat-containing protein 26 homolog
XP_019556665.2	NC_085138.1	449450811	449452456	1512	3	reverse	0.96	0.96	2.16226	0.0356368	zinc finger protein 62
XP_062716727.1	NC_085138.1	268832025	268834679	1695	2	reverse	1.05	1.05	2.16158	0.0272488	uncharacterized protein LOC115267558 isoform X2
XP_062700812.1	NC_085136.1	72519444	72640356	2358	7	reverse	5.16	5.16	2.16038	5.39749e-07	stromal interaction molecule homolog isoform X5
XP_029726639.2	NC_085138.1	55018964	55077294	5241	21	forward	0.85	0.85	2.15883	0.0485136	phospholipid-transporting ATPase ID isoform X1
XP_029731296.1	NC_085138.1	395882875	395959030	2079	8	reverse	1.25	1.25	2.1587	0.0149866	long-chain-fatty-acid--CoA ligase 1 isoform X2
XP_062700745.1	NC_085136.1	67679554	67682261	1818	3	reverse	2.88	2.88	2.15789	0.000180091	dual specificity tyrosine-phosphorylation-regulated kinase mbk-1-like isoform X1
XP_019556042.3	NC_085136.1	243612136	243770972	3723	10	reverse	16.48	16.48	2.15691	6.13705e-19	uncharacterized protein LOC109425248 isoform X3
XP_029712137.1	NC_085138.1	318746471	318747295	825	1	forward	0.87	0.87	2.15384	0.0464974	transcriptional activator protein Pur-beta isoform X1
XP_029728101.2	NC_085138.1	230436895	230451855	1740	6	forward	0.73	0.73	2.15372	0.0709342	asparagine synthetase domain-containing protein CG17486
XP_019553559.1	NC_085136.1	189323489	189324296	432	4	forward	0.72	0.72	2.15299	0.0717979	general odorant-binding protein 83a
XP_062705212.1	NC_085137.1	15827143	16171085	1503	8	reverse	0.72	0.72	2.15299	0.0717979	CUGBP Elav-like family member 2 isoform X5
XP_062705213.1	NC_085137.1	15827143	16113869	1317	7	reverse	0.72	0.72	2.15299	0.0717979	CUGBP Elav-like family member 1 isoform X6
XP_019527044.3	NC_085138.1	377597978	377598335	297	2	forward	1.06	1.06	2.1515	0.0263109	defensin-A
XP_062712566.1	NC_085138.1	438493082	438494170	1089	1	reverse	0.91	0.91	2.15032	0.0404813	uncharacterized protein LOC134289886
XP_062708916.1	NC_085137.1	367099935	367100753	819	1	forward	0.89	0.89	2.14846	0.0435202	uncharacterized protein LOC134288346
XP_062698316.1	NC_085138.1	172732261	172737987	5727	1	reverse	0.87	0.87	2.14607	0.0461035	uncharacterized protein LOC134284080
XP_062710453.1	NC_085137.1	503352920	503457420	2205	7	forward	6.05	6.05	2.14424	5.81911e-08	guanine nucleotide exchange factor DBS-like isoform X1
XP_062710454.1	NC_085137.1	503352920	503457420	2157	7	forward	6.05	6.05	2.14424	5.81911e-08	guanine nucleotide exchange factor DBS-like isoform X2
XP_062710455.1	NC_085137.1	503352920	503457420	2142	7	forward	6.05	6.05	2.14424	5.81911e-08	guanine nucleotide exchange factor DBS-like isoform X3
XP_029711989.2	NC_085137.1	475164870	475290165	1884	7	forward	3.31	3.31	2.14368	5.80655e-05	protein spinster isoform X4
XP_062712336.1	NC_085138.1	420217607	420245982	3156	5	reverse	0.97	0.97	2.14317	0.0338005	uncharacterized protein LOC109403351 isoform X2
XP_062706536.1	NC_085137.1	142396233	142445470	2778	8	forward	1.4	1.4	2.14244	0.00978439	leucine-rich repeat and fibronectin type-III domain-containing protein 3 isoform X1
XP_062706537.1	NC_085137.1	142396233	142445470	2766	8	forward	1.4	1.4	2.14244	0.00978439	leucine-rich repeat and fibronectin type-III domain-containing protein 3 isoform X2
XP_062706538.1	NC_085137.1	142396233	142445470	2763	8	forward	1.4	1.4	2.14244	0.00978439	leucine-rich repeat and fibronectin type-III domain-containing protein 3 isoform X3
XP_062706539.1	NC_085137.1	142396233	142445470	2751	8	forward	1.4	1.4	2.14244	0.00978439	leucine-rich repeat and fibronectin type-III domain-containing protein 3 isoform X4
XP_062706541.1	NC_085137.1	142396233	142445470	2547	9	forward	1.4	1.4	2.14244	0.00978439	uncharacterized protein LOC109416537 isoform X5
XP_029731722.1	NC_085138.1	429543706	429545546	1689	2	reverse	0.65	0.65	2.14228	0.0875957	ATPase WRNIP1
XP_019554124.3	NC_085136.1	315235725	315248392	6450	7	reverse	9.1	9.1	2.14167	3.21292e-11	ankyrin repeat domain-containing protein 50
XP_062699503.1	NW_026917079.1	19513	25329	5817	1	forward	14.9	14.9	2.14088	2.73742e-17	uncharacterized protein LOC134284541
XP_029710492.1	NC_085136.1	22815782	22867161	1497	6	reverse	13.17	13.17	2.13944	1.67976e-15	uncharacterized protein DDB_G0271670 isoform X2
XP_062715505.1	NC_085138.1	126351451	126377008	3651	7	forward	0.84	0.84	2.13916	0.0508603	regulator of G-protein signaling loco isoform X3
XP_029710594.1	NC_085136.1	79241766	79242680	915	1	forward	2.72	2.72	2.13872	0.000271056	uncharacterized protein LOC115256369
XP_062713165.1	NC_085138.1	20917760	20950342	1161	6	forward	0.93	0.93	2.13808	0.0383263	glycerol kinase-like
XP_062702091.1	NC_085136.1	199176850	199178374	1458	2	reverse	3.25	3.25	2.13506	6.8123e-05	uncharacterized protein LOC109423511 isoform X2
XP_062714706.1	NC_085138.1	206719384	206720229	846	1	reverse	2.05	2.05	2.13398	0.00164828	uncharacterized protein LOC134291222
XP_062715698.1	NC_085138.1	239732606	239770711	4563	13	forward	0.77	0.77	2.12944	0.0612967	receptor-type guanylate cyclase Gyc76C
XP_019548113.3	NC_085138.1	24055632	24111310	705	3	reverse	0.89	0.89	2.12759	0.0440428	BCL-6 corepressor-like protein 1
XP_062713968.1	NC_085136.1	207260405	207266779	6375	1	forward	2.26	2.26	2.12411	0.000926118	uncharacterized protein LOC134290784
XP_062715657.1	NC_085138.1	54985353	55077294	4521	21	forward	0.84	0.84	2.12354	0.0511077	phospholipid-transporting ATPase ID isoform X6
XP_062714045.1	NC_085138.1	161386916	161389888	2973	1	forward	1.26	1.26	2.12084	0.0145108	uncharacterized protein LOC134290849
XP_029736442.2	NC_085138.1	165985765	165986859	969	3	reverse	0.61	0.61	2.12066	0.0979787	putative tricarboxylate transport protein, mitochondrial
XP_062715502.1	NC_085138.1	126351451	126377008	3855	6	forward	0.82	0.82	2.11816	0.0537574	regulator of G-protein signaling loco isoform X1
XP_062715504.1	NC_085138.1	126351451	126377008	3792	7	forward	0.82	0.82	2.11816	0.0537574	regulator of G-protein signaling loco isoform X2
XP_062706200.1	NC_085136.1	170742487	170742546	60	1	forward	3.6	3.6	2.11659	2.68288e-05	A-kinase anchor protein 1, mitochondrial-like
XP_062715506.1	NC_085138.1	126351451	126365441	3177	6	forward	0.88	0.88	2.11598	0.0451216	regulator of G-protein signaling loco isoform X4
XP_062713343.1	NC_085138.1	81721971	81749356	1338	2	reverse	1.02	1.02	2.11387	0.0291632	uncharacterized protein LOC134290260
XP_062699489.1	NW_026917046.1	46172	121158	1077	9	reverse	8.46	8.46	2.11302	1.60149e-10	elongation of very long chain fatty acids protein AAEL008004 isoform X2
XP_062712916.1	NC_085138.1	108587292	108588560	1269	1	reverse	0.91	0.91	2.11295	0.0408927	uncharacterized protein LOC134290014
[truncated: 21,837 more rows]

## Sheet: C636 vs wAu(low)-C636
Name	Sequence Name	Minimum	Maximum	Length	# Intervals	Direction	Differential Expression Absolute Confidence	Differential Expression Confidence	Differential Expression Log2 Ratio	Differential Expression p-value	product
[truncated: 22,954 more rows]

[truncated: 7 more sheets: C636 vs C636-DV2, C636 vs wMelPop-C636-DV2, C636 vs wAu(high)-C636-DV2, C636 vs wAu(low)-C636-DV2, Aag2 vs Aag2-DV2, Aag2 vs Aag2-wMelPop, Aag2 vs Aag2-wMelPop-DV2]
