# Supplementary material for: Infections of Aedes Mosquito Cells by Wolbachia Strains wAu and wMelpop Modulate Host Cellular Transcriptomes Differently and Suppress Dengue Viral Replication
Source: Viruses. 2025 Jun 28;17(7):922. doi: 10.3390/v17070922 (PMC12299481; doi:10.3390/v17070922)
Supplement: Supplementary file 1 [file viruses-17-00922-s001.zip › Supplemental File S3_Venn Diagram Genes (Overlapped transcripts).xlsx]

## Sheet: Venn Diagram Overlapping Genes
(A) Upregulated: C636 vs wMelPop-C636 and C636 vs wAu(high)-C636 and C636 vs wAu(low)-C636	(B) Downregulated: C636 vs wMelPop-C636 and C636 vs wAu(high)-C636 and C636 vs wAu(low)-C636	(C) Upregulated: C636 vs wMelPop-C636 and C636 vs wMelPop-Aag2	(D) Downregulated: C636 vs wMelPop-C636 and C636 vs wMelPop-Aag2	(E) Upregulated: C6/36 vs C6/36-DV2 and Aag2 vs Aag2-DV2	(F) Downregulated: C6/36 vs C6/36-DV2 and Aag2 vs Aag2-DV2	(G) Upregulated: C6/36 vs wMelPop-C6/36-DV2 and Aag2 vs wMelPop-Aag2-DV2	(H) Downregulated: C6/36 vs wMelPop-C6/36-DV2 and Aag2 vs wMelPop-Aag2-DV2	(I) Upregulated: C636 vs wMelPop-C636-DV2 and C636 vs wAu(high)-C636-DV2 and C636 vs wAu(low)-C636-DV2	(J) Downregulated: C636 vs wMelPop-C636-DV2 and C636 vs wAu(high)-C636-DV2 and C636 vs wAu(low)-C636-DV2
MD-2-related lipid-recognition protein	protein eyes shut	glycogen phosphorylase	fatty-acid amide hydrolase 2	serine/threonine-protein phosphatase 6 regulatory ankyrin repeat subunit A isoform X7	none	none	mantle protein-like	MD-2-related lipid-recognition protein	uncharacterized protein LOC115265231
protein tweety-2	alpha-aminoadipic semialdehyde synthase, mitochondrial isoform X1	ATP-dependent 6-phosphofructokinase isoform X3	mantle protein-like					uncharacterized protein LOC134290167	protein windpipe
uncharacterized protein LOC134290167	putative aldehyde dehydrogenase family 7 member A1 homolog	ATP-dependent 6-phosphofructokinase isoform X1						protein tweety-2	venom serine carboxypeptidase
uncharacterized protein LOC134287508	alpha-aminoadipic semialdehyde synthase, mitochondrial isoform X2	ATP-dependent 6-phosphofructokinase isoform X2						uncharacterized protein LOC134287508	alpha-crystallin B chain-like
transcription factor SOX-8-like	ral GTPase-activating protein subunit beta isoform X4							ecdysteroid-regulated 16 kDa protein	uncharacterized protein PF3D7_1120600-like
heparan sulfate glucosamine 3-O-sulfotransferase 6	ral GTPase-activating protein subunit beta isoform X3							transcription factor SOX-8-like	probable cytochrome P450 4d14
teneurin-m isoform X6	uncharacterized protein LOC134286392							heparan sulfate glucosamine 3-O-sulfotransferase 6	rRNA-processing protein FCF1 homolog
teneurin-m isoform X7	ral GTPase-activating protein subunit beta isoform X2							uncharacterized protein LOC109407823 isoform X1	protein sidekick-2 isoform X1
teneurin-m isoform X1	ral GTPase-activating protein subunit beta isoform X1							uncharacterized protein LOC109407823 isoform X2	uncharacterized protein LOC109408129 isoform X2
teneurin-m isoform X2	ral GTPase-activating protein subunit beta isoform X6							uncharacterized protein LOC109622823	uncharacterized protein LOC109408129 isoform X1
teneurin-m isoform X4	ral GTPase-activating protein subunit beta isoform X5							uncharacterized protein LOC109419679 isoform X7	uncharacterized protein LOC109404900
teneurin-m isoform X3	lysozyme c-1							uncharacterized protein LOC109419679 isoform X9	coiled-coil domain-containing protein lobo
teneurin-m isoform X5	TRPL translocation defect protein 14 isoform X1							teneurin-m isoform X6	2-acylglycerol O-acyltransferase 2-A isoform X2
uncharacterized protein LOC109407823 isoform X1	TRPL translocation defect protein 14 isoform X2							teneurin-m isoform X7	ninjurin-B-like
uncharacterized protein LOC109407823 isoform X2	tubulin polyglutamylase TTLL5							transcription factor Sox-8	uncharacterized protein LOC115254828
uncharacterized protein LOC134286380	KRR1 small subunit processome component homolog							uncharacterized protein LOC109419679 isoform X6	luciferin 4-monooxygenase
transcription factor Sox-8	uncharacterized protein LOC109409981 isoform X1							teneurin-m isoform X4	protein sidekick-2 isoform X2
uncharacterized protein LOC109419679 isoform X7	uncharacterized protein LOC109409981 isoform X2							uncharacterized protein LOC109419679 isoform X8	venom protease
protein fork head	uncharacterized protein PF3D7_1120600-like							uncharacterized protein LOC109419679 isoform X10	2-acylglycerol O-acyltransferase 2 isoform X1
uncharacterized protein LOC109411553 isoform X1	cyclin-dependent kinase 1							teneurin-m isoform X1	uncharacterized protein LOC109413247
uncharacterized protein LOC109411553 isoform X2	uncharacterized protein LOC109408129 isoform X2							teneurin-m isoform X2	protein eyes shut
uncharacterized protein LOC109419679 isoform X6	uncharacterized protein LOC109408129 isoform X1							teneurin-m isoform X5	GTP cyclohydrolase 1 isoform X3
uncharacterized protein LOC109419679 isoform X9	uncharacterized protein LOC115265231							teneurin-m isoform X3	transforming growth factor beta activator LRRC33-like
ATP-sensitive inward rectifier potassium channel 11 isoform X2	venom serine carboxypeptidase							uncharacterized protein LOC109419679 isoform X5	uncharacterized protein LOC109425775
IQ domain-containing protein N	rRNA-processing protein FCF1 homolog							uncharacterized protein LOC109419679 isoform X1	2-amino-3-ketobutyrate coenzyme A ligase, mitochondrial
uncharacterized protein LOC109419679 isoform X8	luciferin 4-monooxygenase							uncharacterized protein LOC109419679 isoform X2	uncharacterized protein LOC134286593
uncharacterized protein LOC109419679 isoform X5	venom protease							uncharacterized protein LOC109419679 isoform X4	GTP cyclohydrolase 1 isoform X1
uncharacterized protein LOC109419679 isoform X1	transforming growth factor beta activator LRRC33-like							uncharacterized protein LOC109411553 isoform X1	GTP cyclohydrolase 1 isoform X2
uncharacterized protein LOC109419679 isoform X2	protein windpipe							uncharacterized protein LOC109411553 isoform X2	peroxidasin isoform X1
uncharacterized protein LOC109419679 isoform X4	uncharacterized protein LOC134284005 isoform X1							uncharacterized protein LOC134286380	peroxidasin isoform X2
uncharacterized protein LOC109419679 isoform X10	uncharacterized protein LOC115254828							uncharacterized protein LOC109408915	ATPase inhibitor mai-2, mitochondrial
CUGBP Elav-like family member 2 isoform X1	uncharacterized protein LOC134286593							23 kDa integral membrane protein isoform X2	uncharacterized protein LOC109430278
CUGBP Elav-like family member 2 isoform X2	leucine-rich repeat-containing protein 15							23 kDa integral membrane protein isoform X1	putative defense protein 1
xanthine dehydrogenase/oxidase-like	2-acylglycerol O-acyltransferase 2-A isoform X2							protein fork head	L-asparaginase-like
putative uncharacterized protein DDB_G0282133	transcriptional activator GLI3 isoform X2							transmembrane protein 145-like	chaoptin
protein hairy	putative defense protein 1							protein CREG1 isoform X1	translation initiation factor IF-2, mitochondrial
protein fork head-like	transcriptional activator GLI3 isoform X1							protein CREG1 isoform X2
uncharacterized protein LOC134287509 isoform X1	2-acylglycerol O-acyltransferase 2 isoform X1							uncharacterized protein LOC109430477
uncharacterized protein LOC134287509 isoform X2	L-asparaginase-like							protein hairy
uncharacterized protein LOC109416812	uncharacterized protein LOC109425775							protein fork head-like
uncharacterized protein LOC109430477	uncharacterized protein LOC109430278							uncharacterized protein LOC134287509 isoform X1
23 kDa integral membrane protein isoform X1	ATPase inhibitor mai-2, mitochondrial							uncharacterized protein LOC134287509 isoform X2
aldehyde dehydrogenase 1A1	peroxidasin isoform X1							CD151 antigen isoform X2
23 kDa integral membrane protein isoform X2	peroxidasin isoform X2							CD151 antigen isoform X1
uncharacterized protein LOC109397845 isoform X1	translation initiation factor IF-2, mitochondrial							transmembrane protein 132E
uncharacterized protein LOC109397845 isoform X2	chaoptin							protein Wnt-5 isoform X1
general odorant-binding protein 99a-like								uncharacterized protein LOC109422277
uncharacterized protein LOC134286379								uncharacterized protein LOC109405759 isoform X1
dorsal-ventral patterning protein Sog-like								uncharacterized protein LOC109405759 isoform X2
protein CREG1 isoform X1								protein Wnt-5 isoform X2
protein CREG1 isoform X2								cyclin-dependent kinase 5 activator 1
putative inorganic phosphate cotransporter isoform X1								dorsal-ventral patterning protein Sog
cyclin-dependent kinase 5 activator 1								uncharacterized protein LOC109397845 isoform X1
dorsal-ventral patterning protein Sog								uncharacterized protein LOC109397845 isoform X2
uncharacterized protein LOC115262131 isoform X3								trans-1,2-dihydrobenzene-1,2-diol dehydrogenase-like
uncharacterized protein LOC109419486 isoform X2								uncharacterized protein LOC109419486 isoform X2
uncharacterized protein LOC109422277								fringe glycosyltransferase-like
uncharacterized protein LOC134284920 isoform X2								dorsal-ventral patterning protein Sog-like
uncharacterized protein LOC134284920 isoform X1								protein unzipped
uncharacterized protein LOC109400449								xanthine dehydrogenase/oxidase-like
galectin-9 isoform X2								fringe glycosyltransferase
CD151 antigen isoform X2								uncharacterized protein LOC109420965
CD151 antigen isoform X1								uncharacterized protein LOC134284920 isoform X2
protein unzipped								uncharacterized protein LOC134284920 isoform X1
uncharacterized protein LOC109411625								aldehyde dehydrogenase 1A1
protein Wnt-5 isoform X2								uncharacterized protein LOC134286379
uncharacterized protein LOC109621728								uncharacterized protein LOC109430475
protein Wnt-5 isoform X1								general odorant-binding protein 99a-like
terminal nucleotidyltransferase 5C								zinc finger protein 423 homolog isoform X1
transmembrane protein 132E								zinc finger protein 423 homolog isoform X2
uncharacterized protein LOC109420965								zinc finger protein with KRAB and SCAN domains 8-like isoform X1
low-density lipoprotein receptor-related protein 1								zinc finger protein with KRAB and SCAN domains 8-like isoform X2
breast carcinoma-amplified sequence 3 homolog isoform X3								protein unzipped-like
breast carcinoma-amplified sequence 3 homolog isoform X2								integrin alpha-PS2 isoform X1
breast carcinoma-amplified sequence 3 homolog isoform X1								integrin alpha-PS2 isoform X2
E3 ubiquitin-protein ligase RNF19B isoform X1								uncharacterized protein LOC115267412
E3 ubiquitin-protein ligase RNF19B isoform X2								integrin alpha-PS2 isoform X3
E3 ubiquitin-protein ligase RNF19B isoform X3								neogenin isoform X2
E3 ubiquitin-protein ligase RNF19B isoform X4								serine protease SP24D
								protein amalgam isoform X1
								uncharacterized protein LOC115265578
								uncharacterized protein LOC109400449
