# Supplementary material for: Infections of Aedes Mosquito Cells by Wolbachia Strains wAu and wMelpop Modulate Host Cellular Transcriptomes Differently and Suppress Dengue Viral Replication
Source: Viruses. 2025 Jun 28;17(7):922. doi: 10.3390/v17070922 (PMC12299481; doi:10.3390/v17070922)
Supplement: Supplementary file 1 [file viruses-17-00922-s001.zip › Supplemental File S4_Pathways.xlsx]

## Sheet: Figures 8&9 Raw Data
class	term	enrichment	p	count
wAu(low)-C636	Peptide receptor activity	7.07517	0.0069	14
class	term	enrichment	p	count
Aag2-DV2	Large ribosomal subunit	7.67964	0.0025	17
Aag2-DV2	Cytosolic large ribosomal subunit	7.57155	0.0039	16
C6/36-DV2	Spliceosomal snRNP complex	8.41256	0.0023	8
C6/36-DV2	Sm-like protein family complex	8.39186	0.00031	10
C6/36-DV2	Small nuclear ribonucleoprotein complex	8.3146	0.0014	9
C6/36-DV2	Peptidase complex	7.99443	0.00062	11
C6/36-DV2	Translation factor activity, RNA binding	8.29173	0.0065	9
C6/36-DV2	Ubiquitin-like protein transferase activity	5.78636	0.009	20
C6/36-DV2	Transferase activity	2.89422	0.0046	111
C6/36-DV2	Ligand-gated ion channel activity	2.00011	0.0046	28
C6/36-DV2	RNA 3-end processing	9.19631	0.0021	6
C6/36-DV2	Nucleotide-excision repair	7.66188	0.0045	10
C6/36-DV2	Translation	7.99969	0.00011	14
C6/36-DV2	DNA-templated transcription, initiation	7.78543	0.0034	10
class	term	enrichment	p	count
wMelPop-C6/36-DV2	Nucleic acid metabolic process	3.79268	2.92e-05	198
wMelPop-C6/36-DV2	RNA metabolic process	4.68212	3.7e-05	150
wMelPop-C6/36-DV2	Gene expression	4.53245	7.14e-05	179
wMelPop-C6/36-DV2	RNA processing	5.08784	0.00063	87
wMelPop-C6/36-DV2	ncRNA metabolic process	5.63797	0.001	51
wMelPop-C6/36-DV2	Cellular macromolecule biosynthetic process	4.65897	0.0012	59
wMelPop-C6/36-DV2	Macromolecule biosynthetic process	3.97622	0.0019	109
wMelPop-C6/36-DV2	Extracellular region	0.382722	0.0005	151
wMelPop-C6/36-DV2	Nuclear protein-containing complex	3.97513	0.00055	170
class	term	enrichment	p	count
C6/36-DV2	Endosomal transport	6.48637	0.0018	18
C6/36-DV2	Intracellular protein transport	5.74022	0.003	25
C6/36-DV2	Ubiquitin-dependent protein catabolic process	6.6122	4.78e-05	30
C6/36-DV2	Endosome membrane	6.84965	0.0026	14
C6/36-DV2	Intracellular transport	3.66037	0.00085	68
C6/36-DV2	Ribonucleoprotein complex	4.09223	0.0052	48
class	term	enrichment	p	count
C6/36-DV2	Kinetochore microtubule	5.94949	0.0018	3
C6/36-DV2	Microtubule motor activity	4.51365	0.00015	7
C6/36-DV2	Spindle elongation	4.50743	8.08e-05	7
C6/36-DV2	Spindle midzone	4.38775	1.65e-05	12
C6/36-DV2	Cytoskeletal motor activity	3.83718	0.00029	8
Aag2-DV2	Endosome	4.70703	0.0018	77
Aag2-DV2	Actin filament-based process	4.21455	0.0019	95
Aag2-DV2	Vesicle-mediated transport	3.91161	0.00013	179
Aag2-DV2	Ubiquitin ligase complex	3.76794	0.0086	69
Aag2-DV2	Golgi apparatus	3.7162	0.0018	137
class	term	enrichment	p	count
wAu(high)-C6/36	Intracellular protein-containing complex	4.52438	3.13e-05	104
wAu(high)-C6/36	mRNA metabolic process	4.24739	0.0068	83
wAu(high)-C6/36	Transferase complex	4.08588	0.0013	91
wAu(high)-C6/36	Integral component of plasma membrane	0.615953	0.00044	77
wAu(high)-C6/36	Intracellular transport	3.6023	0.0068	112
wMelPop-Aag2	Integral component of plasma membrane	0.404362	0.00055	150
wMelPop-Aag2	Golgi membrane	6.40046	0.0032	30
wMelPop-Aag2	Golgi apparatus	4.62791	0.0012	109
wMelPop-Aag2	Organelle subcompartment	4.17102	0.001	120
wMelPop-Aag2	protein-DNA complex	0.541025	0.00097	32
class	term	enrichment	p	count
wAu(high)-C6/36-DV2	DNA metabolic process	3.72662	0.0068	93
wAu(high)-C6/36-DV2	Extracellular region	0.758806	5.06e-05	171
wAu(high)-C6/36-DV2	Intracellular transport	3.42984	0.0063	109
wAu(high)-C6/36-DV2	mRNA metabolic process	4.531	0.00055	86
wAu(high)-C6/36-DV2	Transferase complex	4.42469	0.00019	95
wAu(high)-C6/36-DV2	Endosome	4.14447	0.0038	37
wMelPop-Aag2	DNA metabolic process	0.0351027	0.0064	175
wMelPop-Aag2	ncRNA metabolic process	0.020371	0.0053	170
wMelPop-C6/36-DV2	Extracellular region	0.77665	0.0018	125
wMelPop-C6/36-DV2	Intracellular transport	3.62728	0.0056	93
wMelPop-C6/36-DV2	Protein transport	4.03533	0.0056	59
wMelPop-C6/36-DV2	Cellular localization	3.47321	0.0056	154
wMelPop-C6/36-DV2	Nitrogen compound transport	3.97321	0.0056	78

## Sheet: UP wAu(high)-C636
none

## Sheet: DOWN wAu(high)-C636
#category	term ID	term description	genes mapped	genes in set	enrichment score	direction	false discovery rate	method	matching proteins in your input (IDs)	matching proteins in your input (labels)
GO Component	GO:0140535	Intracellular protein-containing complex	104	528	4.52438	bottom	3.13e-05	ks	7160.A0A023EDA8,7160.A0A023EDM7,7160.A0A023EDW2,7160.A0A023EEI9,7160.A0A023EEM7,7160.A0A023EEX3,7160.A0A023EFB6,7160.A0A023EFC4,7160.A0A023EFH7,7160.A0A023EFH9,7160.A0A023EGE7,7160.A0A023EGF8,7160.A0A023EHI9,7160.A0A023EKC3,7160.A0A023ELL5,7160.A0A023EM53,7160.A0A023ENX8,7160.A0A023EPA8,7160.A0A182G0L8,7160.A0A182G171,7160.A0A182G1B9,7160.A0A182G1F0,7160.A0A182G1I4,7160.A0A182G1X2,7160.A0A182G205…	RP20_CCG008027,RP20_CCG024200,RP20_CCG018742,RP20_CCG004222,RP20_CCG014632,RP20_CCG000158,RP20_CCG005681,RP20_CCG015238,RP20_CCG000418,RP20_CCG007407,RP20_CCG013831,RP20_CCG028578,RP20_CCG024464,RP20_CCG002854,RP20_CCG021177,RP20_CCG002470,RP20_CCG020656,RP20_CCG018188,RP20_CCG000068,RP20_CCG000489,RP20_CCG000584,RP20_CCG000621,RP20_CCG000727,RP20_CCG001050,RP20_CCG001109,RP20_CCG001772,RP20_CCG0…
GO Process	GO:0016071	mRNA metabolic process	83	403	4.24739	bottom	0.0068	ks	7160.A0A023EBK5,7160.A0A023ECH8,7160.A0A023EDD6,7160.A0A023EDK8,7160.A0A023EDM7,7160.A0A023EDW5,7160.A0A023EE31,7160.A0A023EED4,7160.A0A023EER6,7160.A0A023EGD0,7160.A0A023EGF6,7160.A0A023EIJ0,7160.A0A023ELN1,7160.A0A023EMA3,7160.A0A023EQ08,7160.A0A0E3J979,7160.A0A182G124,7160.A0A182G1E6,7160.A0A182G1R0,7160.A0A182G205,7160.A0A182G2Q1,7160.A0A182G433,7160.A0A182G6M6,7160.A0A182G785,7160.A0A182G839…	RP20_CCG004524,RP20_CCG025571,RP20_CCG018428,RP20_CCG028090,RP20_CCG024200,RP20_CCG018364,RP20_CCG001573,RP20_CCG000910,RP20_CCG002793,RP20_CCG000131,RP20_CCG004022,RP20_CCG016770,RP20_CCG007802,RP20_CCG026959,RP20_CCG020839,RP20_CCG003152,RP20_CCG000393,RP20_CCG000616,RP20_CCG000934,RP20_CCG001109,RP20_CCG001576,RP20_CCG002507,RP20_CCG004116,RP20_CCG004461,RP20_CCG004972,RP20_CCG005244,RP20_CCG0…
GO Component	GO:1990234	Transferase complex	91	496	4.08588	bottom	0.0013	ks	7160.A0A023EBK1,7160.A0A023EDA8,7160.A0A023EDM7,7160.A0A023EDW2,7160.A0A023EEI9,7160.A0A023EEM7,7160.A0A023EEX3,7160.A0A023EFB6,7160.A0A023EFC4,7160.A0A023EGE7,7160.A0A023EGL8,7160.A0A023EHI9,7160.A0A023EM53,7160.A0A182G0L8,7160.A0A182G171,7160.A0A182G1F0,7160.A0A182G1I4,7160.A0A182G1X2,7160.A0A182G3Z3,7160.A0A182G4D5,7160.A0A182G568,7160.A0A182G5U8,7160.A0A182G6R9,7160.A0A182G6U1,7160.A0A182G704…	RP20_CCG011160,RP20_CCG008027,RP20_CCG024200,RP20_CCG018742,RP20_CCG004222,RP20_CCG014632,RP20_CCG000158,RP20_CCG005681,RP20_CCG015238,RP20_CCG013831,RP20_CCG001351,RP20_CCG024464,RP20_CCG002470,RP20_CCG000068,RP20_CCG000489,RP20_CCG000621,RP20_CCG000727,RP20_CCG001050,RP20_CCG002435,RP20_CCG002651,RP20_CCG003191,RP20_CCG003610,RP20_CCG004184,RP20_CCG004224,RP20_CCG004331,RP20_CCG004838,RP20_CCG0…
GO Component	GO:1902494	Catalytic complex	178	1000	3.64018	bottom	5.22e-06	ks	7160.A0A023EBK1,7160.A0A023ECH8,7160.A0A023EDA8,7160.A0A023EDK8,7160.A0A023EDM7,7160.A0A023EDW2,7160.A0A023EDW5,7160.A0A023EE31,7160.A0A023EED4,7160.A0A023EEI9,7160.A0A023EEM7,7160.A0A023EER4,7160.A0A023EER6,7160.A0A023EEX3,7160.A0A023EFB6,7160.A0A023EFC4,7160.A0A023EGE7,7160.A0A023EGF6,7160.A0A023EGL8,7160.A0A023EHI9,7160.A0A023EIC3,7160.A0A023EIL9,7160.A0A023EKC3,7160.A0A023ELL5,7160.A0A023ELN1…	RP20_CCG011160,RP20_CCG025571,RP20_CCG008027,RP20_CCG028090,RP20_CCG024200,RP20_CCG018742,RP20_CCG018364,RP20_CCG001573,RP20_CCG000910,RP20_CCG004222,RP20_CCG014632,RP20_CCG002612,RP20_CCG002793,RP20_CCG000158,RP20_CCG005681,RP20_CCG015238,RP20_CCG013831,RP20_CCG004022,RP20_CCG001351,RP20_CCG024464,RP20_CCG003192,RP20_CCG027597,RP20_CCG002854,RP20_CCG021177,RP20_CCG007802,RP20_CCG002470,RP20_CCG0…
GO Process	GO:0046907	Intracellular transport	112	693	3.6023	bottom	0.0068	ks	7160.A0A023EB70,7160.A0A023EEA7,7160.A0A023EF01,7160.A0A023EFH7,7160.A0A023EGF8,7160.A0A023EGL8,7160.A0A023EHK3,7160.A0A023EI14,7160.A0A023EI43,7160.A0A023EIA8,7160.A0A023EIC3,7160.A0A023EK15,7160.A0A023ELN1,7160.A0A023EP56,7160.A0A023EPG3,7160.A0A023ESS2,7160.A0A023EUG8,7160.A0A023EW85,7160.A0A023EWN8,7160.A0A182G2Z3,7160.A0A182G2Z4,7160.A0A182G317,7160.A0A182G494,7160.A0A182G506,7160.A0A182G5X7…	RP20_CCG006714,RP20_CCG026705,RP20_CCG018217,RP20_CCG000418,RP20_CCG028578,RP20_CCG001351,RP20_CCG010520,RP20_CCG028055,RP20_CCG013217,RP20_CCG011377,RP20_CCG003192,RP20_CCG008844,RP20_CCG007802,RP20_CCG012570,RP20_CCG006078,RP20_CCG024865,RP20_CCG017993,RP20_CCG012263,RP20_CCG022910,RP20_CCG001725,RP20_CCG001726,RP20_CCG001772,RP20_CCG002601,RP20_CCG003076,RP20_CCG003675,RP20_CCG003713,RP20_CCG0…
GO Process	GO:0036211	Protein modification process	175	1258	3.43682	bottom	0.0012	ks	7160.A0A023EBK1,7160.A0A023EDB2,7160.A0A023EDH3,7160.A0A023EDW2,7160.A0A023EEM7,7160.A0A023EFC4,7160.A0A023EFR5,7160.A0A023EGE7,7160.A0A023EGL8,7160.A0A023EHD1,7160.A0A023EHH5,7160.A0A023EHU4,7160.A0A023EHV4,7160.A0A023EI13,7160.A0A023EKV2,7160.A0A023ENH1,7160.A0A023EPA8,7160.A0A023EQ08,7160.A0A023EQL0,7160.A0A023EVK8,7160.A0A182G1F0,7160.A0A182G1I3,7160.A0A182G1X2,7160.A0A182G203,7160.A0A182G276…	RP20_CCG011160,RP20_CCG027761,RP20_CCG023417,RP20_CCG018742,RP20_CCG014632,RP20_CCG015238,RP20_CCG011414,RP20_CCG013831,RP20_CCG001351,RP20_CCG014322,RP20_CCG016299,RP20_CCG004333,RP20_CCG021110,RP20_CCG003605,RP20_CCG023187,RP20_CCG008580,RP20_CCG018188,RP20_CCG020839,RP20_CCG021242,RP20_CCG004454,RP20_CCG000621,RP20_CCG000726,RP20_CCG001050,RP20_CCG001107,RP20_CCG001216,RP20_CCG001357,RP20_CCG0…
GO Process	GO:0043412	Macromolecule modification	195	1378	3.28423	bottom	0.0034	ks	7160.A0A023EBK1,7160.A0A023EDB2,7160.A0A023EDH3,7160.A0A023EDW2,7160.A0A023EEM7,7160.A0A023EFC4,7160.A0A023EFR5,7160.A0A023EGE7,7160.A0A023EGL8,7160.A0A023EHD1,7160.A0A023EHH5,7160.A0A023EHU4,7160.A0A023EHV4,7160.A0A023EI13,7160.A0A023EKV2,7160.A0A023ENH1,7160.A0A023EPA8,7160.A0A023EQ08,7160.A0A023EQ67,7160.A0A023EQL0,7160.A0A023EVK8,7160.A0A182G1F0,7160.A0A182G1I3,7160.A0A182G1X2,7160.A0A182G203…	RP20_CCG011160,RP20_CCG027761,RP20_CCG023417,RP20_CCG018742,RP20_CCG014632,RP20_CCG015238,RP20_CCG011414,RP20_CCG013831,RP20_CCG001351,RP20_CCG014322,RP20_CCG016299,RP20_CCG004333,RP20_CCG021110,RP20_CCG003605,RP20_CCG023187,RP20_CCG008580,RP20_CCG018188,RP20_CCG020839,RP20_CCG014756,RP20_CCG021242,RP20_CCG004454,RP20_CCG000621,RP20_CCG000726,RP20_CCG001050,RP20_CCG001107,RP20_CCG001216,RP20_CCG0…
GO Component	GO:0005694	Chromosome	121	545	3.19514	bottom	0.0051	ks	7160.A0A023ECV2,7160.A0A023EDD6,7160.A0A023EDK0,7160.A0A023EDW2,7160.A0A023EFG2,7160.A0A023EFX8,7160.A0A023EHD1,7160.A0A023EI74,7160.A0A023EM53,7160.A0A023EMS3,7160.A0A023ESL0,7160.A0A023EXD7,7160.A0A0E3J979,7160.A0A182G0U1,7160.A0A182G134,7160.A0A182G2X9,7160.A0A182G323,7160.A0A182G3R7,7160.A0A182G412,7160.A0A182G4D5,7160.A0A182G4T2,7160.A0A182G4Y8,7160.A0A182G692,7160.A0A182G6F8,7160.A0A182G6H1…	RP20_CCG005503,RP20_CCG018428,RP20_CCG009114,RP20_CCG018742,RP20_CCG002835,RP20_CCG002947,RP20_CCG014322,RP20_CCG016029,RP20_CCG002470,RP20_CCG026259,RP20_CCG018320,RP20_CCG011615,RP20_CCG003152,RP20_CCG000226,RP20_CCG000408,RP20_CCG001698,RP20_CCG001783,RP20_CCG002288,RP20_CCG002464,RP20_CCG002651,RP20_CCG002942,RP20_CCG003038,RP20_CCG003858,RP20_CCG003981,RP20_CCG004012,RP20_CCG004415,RP20_CCG0…
GO Component	GO:0005576	Extracellular region	170	1315	0.664584	top	3.13e-05	ks	7160.A0A023EDR0,7160.A0A023EE17,7160.A0A023EEM2,7160.A0A023EFR5,7160.A0A023EHU4,7160.A0A023EI13,7160.A0A023EL15,7160.A0A023EMK8,7160.A0A023EVQ3,7160.A0A182G0W5,7160.A0A182G1D4,7160.A0A182G1J2,7160.A0A182G1L6,7160.A0A182G1W2,7160.A0A182G201,7160.A0A182G274,7160.A0A182G2D4,7160.A0A182G352,7160.A0A182G3K6,7160.A0A182G3L0,7160.A0A182G3N3,7160.A0A182G3W8,7160.A0A182G3Y4,7160.A0A182G4B3,7160.A0A182G4Y2…	RP20_CCG019174,RP20_CCG017791,RP20_CCG000501,RP20_CCG011414,RP20_CCG004333,RP20_CCG003605,RP20_CCG010739,RP20_CCG028395,RP20_CCG027015,RP20_CCG000282,RP20_CCG000602,RP20_CCG000765,RP20_CCG000812,RP20_CCG001031,RP20_CCG001105,RP20_CCG001214,RP20_CCG001347,RP20_CCG001881,RP20_CCG002176,RP20_CCG002182,RP20_CCG002228,RP20_CCG002383,RP20_CCG002417,RP20_CCG002627,RP20_CCG003029,RP20_CCG003039,RP20_CCG0…
GO Component	GO:0005887	Integral component of plasma membrane	77	559	0.615953	top	0.00044	ks	7160.A0A023ECJ5,7160.A0A023EPH9,7160.A0A023EQE6,7160.A0A023ET92,7160.A0A182G0I8,7160.A0A182G0P7,7160.A0A182G1H3,7160.A0A182G1H5,7160.A0A182G1I7,7160.A0A182G4N2,7160.A0A182G4N3,7160.A0A182G525,7160.A0A182G5B3,7160.A0A182G5U4,7160.A0A182G6F6,7160.A0A182G6G6,7160.A0A182G6M9,7160.A0A182G808,7160.A0A182G9H6,7160.A0A182GAK6,7160.A0A182GAN7,7160.A0A182GAP1,7160.A0A182GBR9,7160.A0A182GBS5,7160.A0A182GC04…	RP20_CCG021318,RP20_CCG020390,RP20_CCG023066,RP20_CCG012447,RP20_CCG000018,RP20_CCG000118,RP20_CCG000695,RP20_CCG000697,RP20_CCG000742,RP20_CCG002839,RP20_CCG002841,RP20_CCG002749,RP20_CCG003289,RP20_CCG003606,RP20_CCG003979,RP20_CCG004003,RP20_CCG004119,RP20_CCG004933,RP20_CCG005750,RP20_CCG006411,RP20_CCG006469,RP20_CCG006477,RP20_CCG007111,RP20_CCG007117,RP20_CCG007249,RP20_CCG007325,RP20_CCG0…

## Sheet: UP wAu(low)-C636
#category	term ID	term description	genes mapped	genes in set	enrichment score	direction	false discovery rate	method	matching proteins in your input (IDs)	matching proteins in your input (labels)
GO Function	GO:0001653	Peptide receptor activity	14	59	7.07517	top	0.0069	afc	7160.A0A182G1I7,7160.A0A182G4E1,7160.A0A182G4N3,7160.A0A182G9H6,7160.A0A182GGC9,7160.A0A182GH37,7160.A0A182GIQ9,7160.A0A182GUE3,7160.A0A182GZN5,7160.A0A182H1J0,7160.A0A182H4I6,7160.A0A182H7A0,7160.A0A182H7Z1,7160.A0A182H9G3	RP20_CCG000742,RP20_CCG002670,RP20_CCG002841,RP20_CCG005750,RP20_CCG009442,RP20_CCG009790,RP20_CCG010607,RP20_CCG015944,RP20_CCG018794,RP20_CCG019872,RP20_CCG021539,RP20_CCG023252,RP20_CCG023698,RP20_CCG024664

## Sheet: DOWN wAu(low)-C636
none

## Sheet: UP wMelPop-C636
none

## Sheet: DOWN wMelPop-C636
none

## Sheet: UP C636-DV2
#category	term ID	term description	genes mapped	genes in set	enrichment score	direction	false discovery rate	method	matching proteins in your input (IDs)	matching proteins in your input (labels)
GO Component	GO:0097525	Spliceosomal snRNP complex	8	56	8.41256	top	0.0023	afc	7160.A0A023EDW5,7160.A0A023EE68,7160.A0A023EER6,7160.A0A023EGD0,7160.A0A182G1A7,7160.A0A182G8E7,7160.A0A182GZG7,7160.A0A182H017	RP20_CCG018364,RP20_CCG015895,RP20_CCG002793,RP20_CCG000131,RP20_CCG000563,RP20_CCG005124,LSM5,RP20_CCG019007
GO Component	GO:0120114	Sm-like protein family complex	10	71	8.39186	top	0.00031	afc	7160.A0A023EDW5,7160.A0A023EE68,7160.A0A023EER6,7160.A0A023EGD0,7160.A0A182G1A7,7160.A0A182G8E7,7160.A0A182GX49,7160.A0A182GZG7,7160.A0A182H017,7160.A0A182H4H2	RP20_CCG018364,RP20_CCG015895,RP20_CCG002793,RP20_CCG000131,RP20_CCG000563,RP20_CCG005124,RP20_CCG017408,LSM5,RP20_CCG019007,RP20_CCG021510
GO Component	GO:0030532	Small nuclear ribonucleoprotein complex	9	66	8.3146	top	0.0014	afc	7160.A0A023EDW5,7160.A0A023EE68,7160.A0A023EER6,7160.A0A023EGD0,7160.A0A182G1A7,7160.A0A182G8E7,7160.A0A182GZG7,7160.A0A182H017,7160.A0A182H4H2	RP20_CCG018364,RP20_CCG015895,RP20_CCG002793,RP20_CCG000131,RP20_CCG000563,RP20_CCG005124,LSM5,RP20_CCG019007,RP20_CCG021510
GO Component	GO:1905368	Peptidase complex	11	80	7.99443	top	0.00062	afc	7160.A0A023EE68,7160.A0A023EEE4,7160.A0A023EFC4,7160.A0A023EIC3,7160.A0A023EKC3,7160.A0A023ENX8,7160.A0A023ES69,7160.A0A023ETJ7,7160.A0A182GA00,7160.A0A182GED4,7160.A0A182GLM4	RP20_CCG015895,RP20_CCG005648,RP20_CCG015238,RP20_CCG003192,RP20_CCG002854,RP20_CCG020656,RP20_CCG000266,RP20_CCG002566,RP20_CCG006069,RP20_CCG008465,RP20_CCG012054
GO Component	GO:0016591	RNA polymerase II, holoenzyme	13	78	7.83721	top	0.00029	afc	7160.A0A023EDM7,7160.A0A023EFC4,7160.A0A023EIT6,7160.A0A023EM53,7160.A0A182G171,7160.A0A182G3G8,7160.A0A182GCT5,7160.A0A182GNR8,7160.A0A182GNY2,7160.A0A182GWU5,7160.A0A182H2K6,7160.A0A182HBY7,7160.A0A182HD83	RP20_CCG024200,RP20_CCG015238,RP20_CCG024392,RP20_CCG002470,RP20_CCG000489,RP20_CCG002115,RP20_CCG007693,RP20_CCG013091,RP20_CCG013174,RP20_CCG017264,RP20_CCG020444,RP20_CCG026216,RP20_CCG027040
GO Component	GO:0005730	Nucleolus	16	247	7.5957	top	7.71e-05	afc	7160.A0A023EWF3,7160.A0A182G2R9,7160.A0A182G6L1,7160.A0A182GCA2,7160.A0A182GD42,7160.A0A182GNR8,7160.A0A182GNY2,7160.A0A182GPJ3,7160.A0A182GVE1,7160.A0A182H0M7,7160.A0A182H0M9,7160.A0A182H169,7160.A0A182H6T8,7160.A0A182H749,7160.A0A182H7X5,7160.A0A182HBW6	RP20_CCG026347,RP20_CCG001602,RP20_CCG004090,RP20_CCG007399,RP20_CCG007831,RP20_CCG013091,RP20_CCG013174,RP20_CCG011134,RP20_CCG016418,RP20_CCG019322,RP20_CCG019333,RP20_CCG019666,RP20_CCG022918,RP20_CCG023155,EIF6,RP20_CCG026193
GO Component	GO:0000123	Histone acetyltransferase complex	9	72	7.39261	top	0.0082	afc	7160.A0A023EE68,7160.A0A023EEE4,7160.A0A023EFC4,7160.A0A182G1A6,7160.A0A182G1X2,7160.A0A182G4D5,7160.A0A182G529,7160.A0A182G9Q7,7160.A0A182GPZ1	RP20_CCG015895,RP20_CCG005648,RP20_CCG015238,RP20_CCG000562,RP20_CCG001050,RP20_CCG002651,RP20_CCG003119,RP20_CCG005913,RP20_CCG013676
GO Component	GO:0055029	Nuclear DNA-directed RNA polymerase complex	16	108	7.37854	top	0.00017	afc	7160.A0A023EDM7,7160.A0A023EFC4,7160.A0A023EIT6,7160.A0A023EM53,7160.A0A182G171,7160.A0A182G3G8,7160.A0A182G7D8,7160.A0A182GCT5,7160.A0A182GNR8,7160.A0A182GNY2,7160.A0A182GWU5,7160.A0A182H0M9,7160.A0A182H2K6,7160.A0A182HB22,7160.A0A182HBY7,7160.A0A182HD83	RP20_CCG024200,RP20_CCG015238,RP20_CCG024392,RP20_CCG002470,RP20_CCG000489,RP20_CCG002115,RP20_CCG004568,RP20_CCG007693,RP20_CCG013091,RP20_CCG013174,RP20_CCG017264,RP20_CCG019333,RP20_CCG020444,RP20_CCG025651,RP20_CCG026216,RP20_CCG027040
GO Component	GO:0031248	Protein acetyltransferase complex	10	81	7.2787	top	0.0082	afc	7160.A0A023EE68,7160.A0A023EEE4,7160.A0A023EFC4,7160.A0A182G1A6,7160.A0A182G1X2,7160.A0A182G4D5,7160.A0A182G529,7160.A0A182G9Q7,7160.A0A182GPZ1,7160.A0A182H3J1	RP20_CCG015895,RP20_CCG005648,RP20_CCG015238,RP20_CCG000562,RP20_CCG001050,RP20_CCG002651,RP20_CCG003119,RP20_CCG005913,RP20_CCG013676,RP20_CCG020966
GO Component	GO:0010008	Endosome membrane	14	83	6.84965	top	0.0026	afc	7160.A0A023EFH9,7160.A0A023EJN7,7160.A0A182G7A9,7160.A0A182GAP6,7160.A0A182GIB2,7160.A0A182GKM5,7160.A0A182GPW3,7160.A0A182GQI0,7160.A0A182GYX6,7160.A0A182H294,7160.A0A182H2W8,7160.A0A182H4Y8,7160.A0A182H7I0,7160.A0A182HCI4	RP20_CCG007407,RP20_CCG009710,RP20_CCG004522,RP20_CCG006482,RP20_CCG010390,RP20_CCG011549,RP20_CCG013629,RP20_CCG013961,RP20_CCG018376,RP20_CCG020277,RP20_CCG020593,RP20_CCG021808,RP20_CCG023404,RP20_CCG026577
GO Component	GO:0140535	Intracellular protein-containing complex	56	528	6.33653	top	9.01e-10	ks	7160.A0A023EDM7,7160.A0A023EE68,7160.A0A023EEE4,7160.A0A023EFB6,7160.A0A023EFC4,7160.A0A023EFH9,7160.A0A023EGV7,7160.A0A023EHC8,7160.A0A023EIT6,7160.A0A023EKC3,7160.A0A023EM53,7160.A0A023ENX8,7160.A0A023ES69,7160.A0A023ETJ7,7160.A0A182G171,7160.A0A182G1A6,7160.A0A182G1X2,7160.A0A182G2Q0,7160.A0A182G317,7160.A0A182G3G8,7160.A0A182G3Z3,7160.A0A182G4D5,7160.A0A182G529,7160.A0A182G7D8,7160.A0A182G8V9…	RP20_CCG024200,RP20_CCG015895,RP20_CCG005648,RP20_CCG005681,RP20_CCG015238,RP20_CCG007407,RP20_CCG028093,RP20_CCG002102,RP20_CCG024392,RP20_CCG002854,RP20_CCG002470,RP20_CCG020656,RP20_CCG000266,RP20_CCG002566,RP20_CCG000489,RP20_CCG000562,RP20_CCG001050,RP20_CCG001575,RP20_CCG001772,RP20_CCG002115,RP20_CCG002435,RP20_CCG002651,RP20_CCG003119,RP20_CCG004568,RP20_CCG005392,RP20_CCG005913,RP20_CCG0…
GO Component	GO:0031981	Nuclear lumen	79	845	6.04339	top	2.13e-10	ks	7160.A0A023ECD3,7160.A0A023ECV2,7160.A0A023EDM7,7160.A0A023EE68,7160.A0A023EEE4,7160.A0A023EFC4,7160.A0A023EIT6,7160.A0A023EM53,7160.A0A023EWF3,7160.A0A0E3J979,7160.A0A182G171,7160.A0A182G1A6,7160.A0A182G1N3,7160.A0A182G1X2,7160.A0A182G277,7160.A0A182G2R9,7160.A0A182G3G8,7160.A0A182G3H6,7160.A0A182G4D5,7160.A0A182G529,7160.A0A182G619,7160.A0A182G6L1,7160.A0A182G714,7160.A0A182G7D9,7160.A0A182G9Q7…	RP20_CCG015210,RP20_CCG005503,RP20_CCG024200,RP20_CCG015895,RP20_CCG005648,RP20_CCG015238,RP20_CCG024392,RP20_CCG002470,RP20_CCG026347,RP20_CCG003152,RP20_CCG000489,RP20_CCG000562,RP20_CCG000852,RP20_CCG001050,RP20_CCG001217,RP20_CCG001602,RP20_CCG002115,RP20_CCG002131,RP20_CCG002651,RP20_CCG003119,RP20_CCG003739,RP20_CCG004090,RP20_CCG004349,RP20_CCG004569,RP20_CCG005913,RP20_CCG006392,RP20_CCG0…
GO Component	GO:0005654	Nucleoplasm	56	557	6.00294	top	2.11e-07	ks	7160.A0A023ECD3,7160.A0A023EDM7,7160.A0A023EE68,7160.A0A023EEE4,7160.A0A023EFC4,7160.A0A023EIT6,7160.A0A023EM53,7160.A0A182G171,7160.A0A182G1A6,7160.A0A182G1N3,7160.A0A182G1X2,7160.A0A182G277,7160.A0A182G2R9,7160.A0A182G3G8,7160.A0A182G3H6,7160.A0A182G4D5,7160.A0A182G529,7160.A0A182G619,7160.A0A182G7D9,7160.A0A182G9Q7,7160.A0A182GCT1,7160.A0A182GCT5,7160.A0A182GGX1,7160.A0A182GKG0,7160.A0A182GKZ2…	RP20_CCG015210,RP20_CCG024200,RP20_CCG015895,RP20_CCG005648,RP20_CCG015238,RP20_CCG024392,RP20_CCG002470,RP20_CCG000489,RP20_CCG000562,RP20_CCG000852,RP20_CCG001050,RP20_CCG001217,RP20_CCG001602,RP20_CCG002115,RP20_CCG002131,RP20_CCG002651,RP20_CCG003119,RP20_CCG003739,RP20_CCG004569,RP20_CCG005913,RP20_CCG007688,RP20_CCG007693,RP20_CCG009700,RP20_CCG011465,RP20_CCG011720,RP20_CCG011738,RP20_CCG0…
GO Component	GO:0070013	Intracellular organelle lumen	95	1043	5.9501	top	4.74e-13	ks	7160.A0A023ECD3,7160.A0A023ECV2,7160.A0A023EDM7,7160.A0A023EE68,7160.A0A023EE72,7160.A0A023EEE4,7160.A0A023EEY5,7160.A0A023EFC4,7160.A0A023EIT6,7160.A0A023EM53,7160.A0A023EWF3,7160.A0A0E3J979,7160.A0A182G171,7160.A0A182G1A6,7160.A0A182G1N3,7160.A0A182G1X2,7160.A0A182G277,7160.A0A182G2R9,7160.A0A182G325,7160.A0A182G3G8,7160.A0A182G3H6,7160.A0A182G3W3,7160.A0A182G414,7160.A0A182G4D5,7160.A0A182G4N8…	RP20_CCG015210,RP20_CCG005503,RP20_CCG024200,RP20_CCG015895,RP20_CCG003857,RP20_CCG005648,RP20_CCG019274,RP20_CCG015238,RP20_CCG024392,RP20_CCG002470,RP20_CCG026347,RP20_CCG003152,RP20_CCG000489,RP20_CCG000562,RP20_CCG000852,RP20_CCG001050,RP20_CCG001217,RP20_CCG001602,RP20_CCG001791,RP20_CCG002115,RP20_CCG002131,RP20_CCG002374,RP20_CCG002466,RP20_CCG002651,RP20_CCG002849,RP20_CCG003119,RP20_CCG0…
GO Component	GO:0019866	Organelle inner membrane	23	215	5.83728	top	0.0044	ks	7160.A0A023ED34,7160.A0A023EEF9,7160.A0A023EEP4,7160.A0A023EER4,7160.A0A023EGK7,7160.A0A023EI66,7160.A0A023EIL9,7160.A0A182G1G4,7160.A0A182G2V4,7160.A0A182G8A5,7160.A0A182GCC6,7160.A0A182GQ65,7160.A0A182GU90,7160.A0A182GVP7,7160.A0A182GW53,7160.A0A182GW54,7160.A0A182GXS6,7160.A0A182GXY2,7160.A0A182H1Z1,7160.A0A182H4U5,7160.A0A182HBH8,7160.A0A182HCH5,7160.A0A182HFG7	RP20_CCG025347,RP20_CCG011043,RP20_CCG010536,RP20_CCG002612,RP20_CCG005111,RP20_CCG019786,RP20_CCG027597,RP20_CCG000670,RP20_CCG001649,RP20_CCG005067,RP20_CCG007429,RP20_CCG013791,RP20_CCG015870,RP20_CCG016614,RP20_CCG016844,RP20_CCG016846,RP20_CCG017763,RP20_CCG017839,RP20_CCG020130,RP20_CCG021740,RP20_CCG025936,RP20_CCG026563,coq7
GO Component	GO:1990234	Transferase complex	47	496	5.74475	top	2.5e-06	ks	7160.A0A023EDM7,7160.A0A023EE68,7160.A0A023EE72,7160.A0A023EEE4,7160.A0A023EFB6,7160.A0A023EFC4,7160.A0A023EGV7,7160.A0A023EH11,7160.A0A023EIT6,7160.A0A023EM53,7160.A0A182G171,7160.A0A182G1A6,7160.A0A182G1X2,7160.A0A182G2Q0,7160.A0A182G3G8,7160.A0A182G3Z3,7160.A0A182G4D5,7160.A0A182G529,7160.A0A182G7D8,7160.A0A182G7D9,7160.A0A182G7K4,7160.A0A182G9Q7,7160.A0A182GAP6,7160.A0A182GCT5,7160.A0A182GDY7…	RP20_CCG024200,RP20_CCG015895,RP20_CCG003857,RP20_CCG005648,RP20_CCG005681,RP20_CCG015238,RP20_CCG028093,RP20_CCG005765,RP20_CCG024392,RP20_CCG002470,RP20_CCG000489,RP20_CCG000562,RP20_CCG001050,RP20_CCG001575,RP20_CCG002115,RP20_CCG002435,RP20_CCG002651,RP20_CCG003119,RP20_CCG004568,RP20_CCG004569,RP20_CCG004682,RP20_CCG005913,RP20_CCG006482,RP20_CCG007693,RP20_CCG008258,RP20_CCG009926,RP20_CCG0…
GO Component	GO:0061695	Transferase complex, transferring phosphorus-containing groups	24	180	5.72516	top	0.009	ks	7160.A0A023EDM7,7160.A0A023EFC4,7160.A0A023EIT6,7160.A0A023EM53,7160.A0A182G171,7160.A0A182G3G8,7160.A0A182G7D8,7160.A0A182G7D9,7160.A0A182G7K4,7160.A0A182GAP6,7160.A0A182GCT5,7160.A0A182GIB9,7160.A0A182GNR8,7160.A0A182GNY2,7160.A0A182GWU5,7160.A0A182GXT5,7160.A0A182H0M7,7160.A0A182H0M9,7160.A0A182H2K6,7160.A0A182H661,7160.A0A182HB22,7160.A0A182HBY7,7160.A0A182HCX9,7160.A0A182HD83	RP20_CCG024200,RP20_CCG015238,RP20_CCG024392,RP20_CCG002470,RP20_CCG000489,RP20_CCG002115,RP20_CCG004568,RP20_CCG004569,RP20_CCG004682,RP20_CCG006482,RP20_CCG007693,RP20_CCG010399,RP20_CCG013091,RP20_CCG013174,RP20_CCG017264,RP20_CCG017773,RP20_CCG019322,RP20_CCG019333,RP20_CCG020444,RP20_CCG022529,RP20_CCG025651,RP20_CCG026216,RP20_CCG026853,RP20_CCG027040
GO Component	GO:0005743	Mitochondrial inner membrane	22	208	5.64849	top	0.0082	ks	7160.A0A023ED34,7160.A0A023EEF9,7160.A0A023EEP4,7160.A0A023EER4,7160.A0A023EGK7,7160.A0A023EI66,7160.A0A023EIL9,7160.A0A182G2V4,7160.A0A182G8A5,7160.A0A182GCC6,7160.A0A182GQ65,7160.A0A182GU90,7160.A0A182GVP7,7160.A0A182GW53,7160.A0A182GW54,7160.A0A182GXS6,7160.A0A182GXY2,7160.A0A182H1Z1,7160.A0A182H4U5,7160.A0A182HBH8,7160.A0A182HCH5,7160.A0A182HFG7	RP20_CCG025347,RP20_CCG011043,RP20_CCG010536,RP20_CCG002612,RP20_CCG005111,RP20_CCG019786,RP20_CCG027597,RP20_CCG001649,RP20_CCG005067,RP20_CCG007429,RP20_CCG013791,RP20_CCG015870,RP20_CCG016614,RP20_CCG016844,RP20_CCG016846,RP20_CCG017763,RP20_CCG017839,RP20_CCG020130,RP20_CCG021740,RP20_CCG025936,RP20_CCG026563,coq7
GO Component	GO:0140513	Nuclear protein-containing complex	95	905	5.39115	top	7.5e-10	ks	7160.A0A023ECV2,7160.A0A023EDM7,7160.A0A023EDW5,7160.A0A023EE68,7160.A0A023EEE4,7160.A0A023EER6,7160.A0A023EFB6,7160.A0A023EFC4,7160.A0A023EGD0,7160.A0A023EIT6,7160.A0A023EM53,7160.A0A023EM88,7160.A0A023EMS3,7160.A0A0E3J979,7160.A0A182G171,7160.A0A182G1A6,7160.A0A182G1A7,7160.A0A182G1R5,7160.A0A182G1X2,7160.A0A182G1Z4,7160.A0A182G2G6,7160.A0A182G3F7,7160.A0A182G3G8,7160.A0A182G3H6,7160.A0A182G3Z3…	RP20_CCG005503,RP20_CCG024200,RP20_CCG018364,RP20_CCG015895,RP20_CCG005648,RP20_CCG002793,RP20_CCG005681,RP20_CCG015238,RP20_CCG000131,RP20_CCG024392,RP20_CCG002470,RP20_CCG024533,RP20_CCG026259,RP20_CCG003152,RP20_CCG000489,RP20_CCG000562,RP20_CCG000563,RP20_CCG000939,RP20_CCG001050,RP20_CCG001096,RP20_CCG001384,RP20_CCG002098,RP20_CCG002115,RP20_CCG002131,RP20_CCG002435,RP20_CCG002440,RP20_CCG0…
GO Component	GO:1902494	Catalytic complex	95	1000	5.22846	top	4.77e-11	ks	7160.A0A023EDM7,7160.A0A023EDW5,7160.A0A023EE68,7160.A0A023EE72,7160.A0A023EEE4,7160.A0A023EEP4,7160.A0A023EER4,7160.A0A023EER6,7160.A0A023EFB6,7160.A0A023EFC4,7160.A0A023EGK7,7160.A0A023EGV7,7160.A0A023EH11,7160.A0A023EI66,7160.A0A023EIC3,7160.A0A023EIL9,7160.A0A023EIT6,7160.A0A023EKC3,7160.A0A023EM53,7160.A0A023ENX8,7160.A0A023ER49,7160.A0A023ES69,7160.A0A023ETJ7,7160.A0A0E3J979,7160.A0A182G171…	RP20_CCG024200,RP20_CCG018364,RP20_CCG015895,RP20_CCG003857,RP20_CCG005648,RP20_CCG010536,RP20_CCG002612,RP20_CCG002793,RP20_CCG005681,RP20_CCG015238,RP20_CCG005111,RP20_CCG028093,RP20_CCG005765,RP20_CCG019786,RP20_CCG003192,RP20_CCG027597,RP20_CCG024392,RP20_CCG002854,RP20_CCG002470,RP20_CCG020656,RP20_CCG012085,RP20_CCG000266,RP20_CCG002566,RP20_CCG003152,RP20_CCG000489,RP20_CCG000562,RP20_CCG0…
GO Component	GO:0098796	Membrane protein complex	59	504	4.56263	top	3.63e-05	ks	7160.A0A023ECA7,7160.A0A023ED34,7160.A0A023EDL9,7160.A0A023EEF9,7160.A0A023EEI5,7160.A0A023EEP4,7160.A0A023EER4,7160.A0A023EET5,7160.A0A023EFH9,7160.A0A023EGK7,7160.A0A023EGV7,7160.A0A023EH11,7160.A0A023EI66,7160.A0A023EIC3,7160.A0A023EIL9,7160.A0A023EJN7,7160.A0A023EL05,7160.A0A182G1I9,7160.A0A182G272,7160.A0A182G2N5,7160.A0A182G2P2,7160.A0A182G2P4,7160.A0A182G2V4,7160.A0A182G3D0,7160.A0A182G3M3…	RP20_CCG021956,RP20_CCG025347,RP20_CCG001941,RP20_CCG011043,RP20_CCG002017,RP20_CCG010536,RP20_CCG002612,RP20_CCG014287,RP20_CCG007407,RP20_CCG005111,RP20_CCG028093,RP20_CCG005765,RP20_CCG019786,RP20_CCG003192,RP20_CCG027597,RP20_CCG009710,RP20_CCG010015,RP20_CCG000751,RP20_CCG001207,RP20_CCG001549,RP20_CCG001563,RP20_CCG001565,RP20_CCG001649,RP20_CCG002048,RP20_CCG002206,RP20_CCG002308,RP20_CCG0…
GO Component	GO:0005768	Endosome	32	303	4.39397	top	0.0082	ks	7160.A0A023EFH9,7160.A0A023EJN7,7160.A0A023ET92,7160.A0A182G0I8,7160.A0A182G0P0,7160.A0A182G1N3,7160.A0A182G2P2,7160.A0A182G317,7160.A0A182G5F0,7160.A0A182G7A9,7160.A0A182G9K5,7160.A0A182GA03,7160.A0A182GAP6,7160.A0A182GIB2,7160.A0A182GIH6,7160.A0A182GJ82,7160.A0A182GJH0,7160.A0A182GJW7,7160.A0A182GKM5,7160.A0A182GPW3,7160.A0A182GQE8,7160.A0A182GQI0,7160.A0A182GVN3,7160.A0A182GYX6,7160.A0A182H1X3…	RP20_CCG007407,RP20_CCG009710,RP20_CCG012447,RP20_CCG000018,RP20_CCG000106,RP20_CCG000852,RP20_CCG001563,RP20_CCG001772,RP20_CCG003360,RP20_CCG004522,RP20_CCG005810,RP20_CCG006072,RP20_CCG006482,RP20_CCG010390,RP20_CCG010483,RP20_CCG010882,RP20_CCG011006,RP20_CCG011210,RP20_CCG011549,RP20_CCG013629,RP20_CCG013911,RP20_CCG013961,RP20_CCG016584,RP20_CCG018376,RP20_CCG020091,RP20_CCG020277,RP20_CCG0…
GO Component	GO:0098588	Bounding membrane of organelle	55	416	4.09409	top	0.0039	ks	7160.A0A023EDY1,7160.A0A023EEI5,7160.A0A023EET5,7160.A0A023EFH9,7160.A0A023EGV7,7160.A0A023EJN7,7160.A0A023ELB2,7160.A0A023EM42,7160.A0A023EM56,7160.A0A182G104,7160.A0A182G242,7160.A0A182G2D9,7160.A0A182G2P2,7160.A0A182G442,7160.A0A182G6T1,7160.A0A182G7A9,7160.A0A182G922,7160.A0A182G952,7160.A0A182G9K5,7160.A0A182G9K9,7160.A0A182GAA5,7160.A0A182GAP6,7160.A0A182GB70,7160.A0A182GBH6,7160.A0A182GCA0…	RP20_CCG026676,RP20_CCG002017,RP20_CCG014287,RP20_CCG007407,RP20_CCG028093,RP20_CCG009710,RP20_CCG003749,RP20_CCG016308,RP20_CCG021810,RP20_CCG000360,RP20_CCG001157,RP20_CCG001355,RP20_CCG001563,RP20_CCG002518,RP20_CCG004203,RP20_CCG004522,RP20_CCG005495,RP20_CCG005543,RP20_CCG005810,RP20_CCG005817,RP20_CCG006251,RP20_CCG006482,RP20_CCG006786,RP20_CCG006965,RP20_CCG007397,RP20_CCG007684,RP20_CCG0…
GO Component	GO:1990904	Ribonucleoprotein complex	48	609	4.09223	top	0.0052	ks	7160.A0A023EDW5,7160.A0A023EE68,7160.A0A023EER6,7160.A0A023EGD0,7160.A0A023EK03,7160.A0A023EM15,7160.A0A023EMI5,7160.A0A0E3J979,7160.A0A182G1A7,7160.A0A182G2S1,7160.A0A182G3F7,7160.A0A182G3H1,7160.A0A182G6L1,7160.A0A182G7T8,7160.A0A182G8E7,7160.A0A182G9Q7,7160.A0A182GA04,7160.A0A182GB18,7160.A0A182GBM5,7160.A0A182GCR5,7160.A0A182GCX0,7160.A0A182GFE2,7160.A0A182GL07,7160.A0A182GMG6,7160.A0A182GMV8…	RP20_CCG018364,RP20_CCG015895,RP20_CCG002793,RP20_CCG000131,RP20_CCG010660,RP20_CCG017000,RP20_CCG000668,RP20_CCG003152,RP20_CCG000563,RP20_CCG001605,RP20_CCG002098,RP20_CCG002118,RP20_CCG004090,RP20_CCG004829,RP20_CCG005124,RP20_CCG005913,RP20_CCG006073,RP20_CCG006708,RP20_CCG007043,RP20_CCG007665,RP20_CCG007743,RP20_CCG008964,RP20_CCG011738,RP20_CCG012494,RP20_CCG012685,RP20_CCG013087,RP20_CCG0…
GO Component	GO:0005739	Mitochondrion	71	929	3.16986	top	0.0023	ks	7160.A0A023EBS4,7160.A0A023ECA7,7160.A0A023ED34,7160.A0A023EE72,7160.A0A023EEE7,7160.A0A023EEF9,7160.A0A023EEI6,7160.A0A023EEP4,7160.A0A023EER4,7160.A0A023EEY5,7160.A0A023EF17,7160.A0A023EGK7,7160.A0A023EI66,7160.A0A023EIL9,7160.A0A023EJ98,7160.A0A023EK06,7160.A0A023EM56,7160.A0A182G0S4,7160.A0A182G1T7,7160.A0A182G2Q0,7160.A0A182G2V4,7160.A0A182G325,7160.A0A182G832,7160.A0A182G8A5,7160.A0A182GB42…	RP20_CCG021402,RP20_CCG021956,RP20_CCG025347,RP20_CCG003857,RP20_CCG005752,RP20_CCG011043,RP20_CCG027690,RP20_CCG010536,RP20_CCG002612,RP20_CCG019274,RP20_CCG003642,RP20_CCG005111,RP20_CCG019786,RP20_CCG027597,RP20_CCG000813,RP20_CCG019138,RP20_CCG021810,RP20_CCG000184,RP20_CCG000970,RP20_CCG001575,RP20_CCG001649,RP20_CCG001791,RP20_CCG004962,RP20_CCG005067,RP20_CCG006748,RP20_CCG006786,RP20_CCG0…
GO Component	GO:0005829	Cytosol	98	1107	3.15167	top	0.00029	ks	7160.A0A023EBS4,7160.A0A023ECW5,7160.A0A023EDY1,7160.A0A023EE76,7160.A0A023EH11,7160.A0A023EK06,7160.A0A023EKG8,7160.A0A023ENX8,7160.A0A023EQP4,7160.A0A023EQV8,7160.A0A023ETJ7,7160.A0A023ETL9,7160.A0A023EV95,7160.A0A023EWF3,7160.A0A0E3J979,7160.A0A182G122,7160.A0A182G148,7160.A0A182G1A4,7160.A0A182G1V8,7160.A0A182G2Q0,7160.A0A182G2Y2,7160.A0A182G359,7160.A0A182G3H1,7160.A0A182G3J9,7160.A0A182G3W1…	RP20_CCG021402,RP20_CCG003256,RP20_CCG026676,RP20_CCG026603,RP20_CCG005765,RP20_CCG019138,RP20_CCG003092,RP20_CCG020656,RP20_CCG007981,RP20_CCG011874,RP20_CCG002566,RP20_CCG011186,RP20_CCG003792,RP20_CCG026347,RP20_CCG003152,RP20_CCG000391,RP20_CCG000431,RP20_CCG000560,RP20_CCG001025,RP20_CCG001575,RP20_CCG001703,RP20_CCG001921,RP20_CCG002118,RP20_CCG002164,RP20_CCG002372,RP20_CCG002465,RP20_CCG0…
GO Component	GO:0031090	Organelle membrane	117	1045	2.99937	top	0.00022	ks	7160.A0A023EBM7,7160.A0A023ED34,7160.A0A023EDY1,7160.A0A023EEF9,7160.A0A023EEI5,7160.A0A023EEP4,7160.A0A023EER4,7160.A0A023EET5,7160.A0A023EF17,7160.A0A023EFH9,7160.A0A023EGK7,7160.A0A023EGV7,7160.A0A023EH11,7160.A0A023EI66,7160.A0A023EIC3,7160.A0A023EIL9,7160.A0A023EJN7,7160.A0A023ELB2,7160.A0A023EM42,7160.A0A023EM56,7160.A0A182G0L7,7160.A0A182G104,7160.A0A182G1B0,7160.A0A182G1G4,7160.A0A182G242…	RP20_CCG021788,RP20_CCG025347,RP20_CCG026676,RP20_CCG011043,RP20_CCG002017,RP20_CCG010536,RP20_CCG002612,RP20_CCG014287,RP20_CCG003642,RP20_CCG007407,RP20_CCG005111,RP20_CCG028093,RP20_CCG005765,RP20_CCG019786,RP20_CCG003192,RP20_CCG027597,RP20_CCG009710,RP20_CCG003749,RP20_CCG016308,RP20_CCG021810,RP20_CCG000067,RP20_CCG000360,RP20_CCG000567,RP20_CCG000670,RP20_CCG001157,RP20_CCG001355,RP20_CCG0…
GO Component	GO:0005783	Endoplasmic reticulum	61	650	2.91782	top	0.0052	ks	7160.A0A023EBM7,7160.A0A023ED23,7160.A0A023EGV7,7160.A0A023EH11,7160.A0A023EIC3,7160.A0A023EKG8,7160.A0A023ELB2,7160.A0A182G0L7,7160.A0A182G1B0,7160.A0A182G1G4,7160.A0A182G2P4,7160.A0A182G2Q0,7160.A0A182G2U7,7160.A0A182G3J5,7160.A0A182G3W3,7160.A0A182G414,7160.A0A182G438,7160.A0A182G4N8,7160.A0A182G527,7160.A0A182G5R3,7160.A0A182G6V3,7160.A0A182G721,7160.A0A182G7J5,7160.A0A182G9F3,7160.A0A182G9K8…	RP20_CCG021788,RP20_CCG023054,RP20_CCG028093,RP20_CCG005765,RP20_CCG003192,RP20_CCG003092,RP20_CCG003749,RP20_CCG000067,RP20_CCG000567,RP20_CCG000670,RP20_CCG001565,RP20_CCG001575,RP20_CCG001641,RP20_CCG002160,RP20_CCG002374,RP20_CCG002466,RP20_CCG002514,RP20_CCG002849,RP20_CCG003110,RP20_CCG003561,RP20_CCG004240,RP20_CCG004361,RP20_CCG004662,RP20_CCG005720,RP20_CCG005816,RP20_CCG006045,RP20_CCG0…
GO Component	GO:0012505	Endomembrane system	154	1495	2.74842	top	0.00011	ks	7160.A0A023EBM7,7160.A0A023ECD3,7160.A0A023ED23,7160.A0A023EDY1,7160.A0A023EEE4,7160.A0A023EET5,7160.A0A023EFA5,7160.A0A023EFH9,7160.A0A023EGV7,7160.A0A023EH11,7160.A0A023EIC3,7160.A0A023EJN7,7160.A0A023EKG8,7160.A0A023ELB2,7160.A0A023EM42,7160.A0A023EQE6,7160.A0A023ET92,7160.A0A182G0I8,7160.A0A182G0L7,7160.A0A182G0P0,7160.A0A182G104,7160.A0A182G1B0,7160.A0A182G1G4,7160.A0A182G1I3,7160.A0A182G1N3…	RP20_CCG021788,RP20_CCG015210,RP20_CCG023054,RP20_CCG026676,RP20_CCG005648,RP20_CCG014287,RP20_CCG021140,RP20_CCG007407,RP20_CCG028093,RP20_CCG005765,RP20_CCG003192,RP20_CCG009710,RP20_CCG003092,RP20_CCG003749,RP20_CCG016308,RP20_CCG023066,RP20_CCG012447,RP20_CCG000018,RP20_CCG000067,RP20_CCG000106,RP20_CCG000360,RP20_CCG000567,RP20_CCG000670,RP20_CCG000726,RP20_CCG000852,RP20_CCG001104,RP20_CCG0…
GO Component	GO:0005887	Integral component of plasma membrane	101	559	1.04237	bottom	0.0036	ks	7160.A0A023ECJ5,7160.A0A023EKN0,7160.A0A023ENW3,7160.A0A023EQE6,7160.A0A023ET92,7160.A0A182G0I8,7160.A0A182G0P7,7160.A0A182G1B5,7160.A0A182G1H3,7160.A0A182G1H5,7160.A0A182G1I7,7160.A0A182G272,7160.A0A182G2C5,7160.A0A182G353,7160.A0A182G4N2,7160.A0A182G4N3,7160.A0A182G525,7160.A0A182G5B3,7160.A0A182G5F7,7160.A0A182G5U4,7160.A0A182G6F6,7160.A0A182G6G6,7160.A0A182G6M9,7160.A0A182G9K9,7160.A0A182GAK6…	RP20_CCG021318,RP20_CCG022731,RP20_CCG014587,RP20_CCG023066,RP20_CCG012447,RP20_CCG000018,RP20_CCG000118,RP20_CCG000580,RP20_CCG000695,RP20_CCG000697,RP20_CCG000742,RP20_CCG001207,RP20_CCG001331,RP20_CCG001887,RP20_CCG002839,RP20_CCG002841,RP20_CCG002749,RP20_CCG003289,RP20_CCG003371,RP20_CCG003606,RP20_CCG003979,RP20_CCG004003,RP20_CCG004119,RP20_CCG005817,RP20_CCG006411,RP20_CCG006469,RP20_CCG0…
GO Function	GO:0008135	Translation factor activity, RNA binding	9	75	8.29173	top	0.0065	afc	7160.A0A023EK03,7160.A0A023EM15,7160.A0A023EMI5,7160.A0A182G8G0,7160.A0A182GF15,7160.A0A182H0R8,7160.A0A182H5X4,7160.A0A182H7X5,7160.A0A182HEA4	RP20_CCG010660,RP20_CCG017000,RP20_CCG000668,RP20_CCG005143,RP20_CCG008790,RP20_CCG019400,RP20_CCG022387,EIF6,RP20_CCG027751
GO Function	GO:0019787	Ubiquitin-like protein transferase activity	20	208	5.78636	top	0.009	afc	7160.A0A023EHH5,7160.A0A182G2Q0,7160.A0A182G9Q7,7160.A0A182GB81,7160.A0A182GBV7,7160.A0A182GD41,7160.A0A182GFF1,7160.A0A182GHM4,7160.A0A182GHU1,7160.A0A182GPK4,7160.A0A182GQI0,7160.A0A182GR09,7160.A0A182GS35,7160.A0A182GV97,7160.A0A182GXK0,7160.A0A182GZ49,7160.A0A182H0B1,7160.A0A182H0Z1,7160.A0A182H8D9,7160.A0A182HFH9	RP20_CCG016299,RP20_CCG001575,RP20_CCG005913,RP20_CCG006800,RP20_CCG007174,RP20_CCG007830,RP20_CCG008977,RP20_CCG010044,RP20_CCG010178,RP20_CCG013486,RP20_CCG013961,RP20_CCG014217,RP20_CCG014762,RP20_CCG016356,RP20_CCG017644,RP20_CCG018475,RP20_CCG019139,RP20_CCG019523,RP20_CCG021753,RP20_CCG028595
GO Function	GO:0016740	Transferase activity	111	1363	2.89422	top	0.0046	ks	7160.A0A023EBM7,7160.A0A023EEI6,7160.A0A023EF51,7160.A0A023EFD8,7160.A0A023EHH5,7160.A0A023EHV4,7160.A0A023EJX3,7160.A0A023EKV2,7160.A0A023ENG1,7160.A0A023EQP4,7160.A0A182G0V7,7160.A0A182G104,7160.A0A182G171,7160.A0A182G1A6,7160.A0A182G1G4,7160.A0A182G1G6,7160.A0A182G1P3,7160.A0A182G1T7,7160.A0A182G255,7160.A0A182G2L8,7160.A0A182G2Q0,7160.A0A182G2R9,7160.A0A182G345,7160.A0A182G3J9,7160.A0A182G4C4…	RP20_CCG021788,RP20_CCG027690,RP20_CCG016672,RP20_CCG013228,RP20_CCG016299,RP20_CCG021110,RP20_CCG009840,RP20_CCG023187,RP20_CCG018982,RP20_CCG007981,RP20_CCG000273,RP20_CCG000360,RP20_CCG000489,RP20_CCG000562,RP20_CCG000670,RP20_CCG000672,RP20_CCG000879,RP20_CCG000970,RP20_CCG001175,RP20_CCG001504,RP20_CCG001575,RP20_CCG001602,RP20_CCG001852,RP20_CCG002164,RP20_CCG002639,RP20_CCG002643,RP20_CCG0…
GO Function	GO:0000981	DNA-binding transcription factor activity, RNA polymerase II-specific	78	520	2.00921	bottom	0.00084	ks	7160.A0A023EKD4,7160.A0A182G152,7160.A0A182G192,7160.A0A182G216,7160.A0A182G242,7160.A0A182G2D2,7160.A0A182G325,7160.A0A182G3C7,7160.A0A182G4D8,7160.A0A182G756,7160.A0A182G7X5,7160.A0A182G8N7,7160.A0A182G9I0,7160.A0A182G9T4,7160.A0A182GAM8,7160.A0A182GC89,7160.A0A182GCM2,7160.A0A182GDS9,7160.A0A182GDZ8,7160.A0A182GER0,7160.A0A182GEU9,7160.A0A182GG41,7160.A0A182GGD8,7160.A0A182GGE5,7160.A0A182GH41…	RP20_CCG003291,RP20_CCG000438,RP20_CCG000544,RP20_CCG001122,RP20_CCG001157,RP20_CCG001341,RP20_CCG001791,RP20_CCG002045,RP20_CCG002655,RP20_CCG004417,RP20_CCG004877,RP20_CCG005269,RP20_CCG005754,RP20_CCG005951,RP20_CCG006452,RP20_CCG007374,RP20_CCG007590,RP20_CCG008171,RP20_CCG008281,RP20_CCG008645,RP20_CCG008699,RP20_CCG009326,RP20_CCG009458,RP20_CCG009470,RP20_CCG009794,RP20_CCG010616,RP20_CCG0…
GO Function	GO:0015276	Ligand-gated ion channel activity	28	184	2.00011	bottom	0.0046	ks	7160.A0A182G0P7,7160.A0A182G272,7160.A0A182G3X0,7160.A0A182G4N2,7160.A0A182G5B3,7160.A0A182G962,7160.A0A182GAP1,7160.A0A182GC04,7160.A0A182GDB0,7160.A0A182GEY7,7160.A0A182GFV3,7160.A0A182GHE2,7160.A0A182GHE5,7160.A0A182GJP5,7160.A0A182GJP6,7160.A0A182GJP7,7160.A0A182GJQ1,7160.A0A182GKL2,7160.A0A182GL01,7160.A0A182GPZ3,7160.A0A182GPZ4,7160.A0A182GXN4,7160.A0A182H095,7160.A0A182H4U4,7160.A0A182H4W6…	RP20_CCG000118,RP20_CCG001207,RP20_CCG002385,RP20_CCG002839,RP20_CCG003289,RP20_CCG005567,RP20_CCG006477,RP20_CCG007249,RP20_CCG007954,RP20_CCG008757,RP20_CCG009200,RP20_CCG009939,RP20_CCG009942,RP20_CCG011115,RP20_CCG011116,RP20_CCG011117,RP20_CCG011121,RP20_CCG011534,RP20_CCG011730,RP20_CCG013678,RP20_CCG013679,RP20_CCG017699,RP20_CCG019121,RP20_CCG021738,RP20_CCG021770,RP20_CCG022753,RP20_CCG0…
GO Function	GO:0000987	Cis-regulatory region sequence-specific DNA binding	54	358	1.97524	bottom	0.0046	ks	7160.A0A023EKD4,7160.A0A182G192,7160.A0A182G216,7160.A0A182G2D2,7160.A0A182G325,7160.A0A182G3C7,7160.A0A182G416,7160.A0A182G4D8,7160.A0A182G756,7160.A0A182G7X5,7160.A0A182G835,7160.A0A182G8N7,7160.A0A182G9G0,7160.A0A182G9I0,7160.A0A182G9T4,7160.A0A182GAM8,7160.A0A182GC89,7160.A0A182GCM2,7160.A0A182GDS9,7160.A0A182GER0,7160.A0A182GG41,7160.A0A182GIR6,7160.A0A182GJ93,7160.A0A182GL66,7160.A0A182GLP5…	RP20_CCG003291,RP20_CCG000544,RP20_CCG001122,RP20_CCG001341,RP20_CCG001791,RP20_CCG002045,RP20_CCG002468,RP20_CCG002655,RP20_CCG004417,RP20_CCG004877,RP20_CCG004968,RP20_CCG005269,RP20_CCG005731,RP20_CCG005754,RP20_CCG005951,RP20_CCG006452,RP20_CCG007374,RP20_CCG007590,RP20_CCG008171,RP20_CCG008645,RP20_CCG009326,RP20_CCG010616,RP20_CCG010894,RP20_CCG011823,RP20_CCG012075,RP20_CCG012290,RP20_CCG0…
GO Function	GO:0000978	RNA polymerase II cis-regulatory region sequence-specific DNA binding	53	350	1.96217	bottom	0.0046	ks	7160.A0A023EKD4,7160.A0A182G192,7160.A0A182G216,7160.A0A182G2D2,7160.A0A182G325,7160.A0A182G3C7,7160.A0A182G416,7160.A0A182G4D8,7160.A0A182G756,7160.A0A182G7X5,7160.A0A182G835,7160.A0A182G8N7,7160.A0A182G9G0,7160.A0A182G9I0,7160.A0A182G9T4,7160.A0A182GAM8,7160.A0A182GC89,7160.A0A182GCM2,7160.A0A182GDS9,7160.A0A182GER0,7160.A0A182GG41,7160.A0A182GIR6,7160.A0A182GJ93,7160.A0A182GL66,7160.A0A182GLP5…	RP20_CCG003291,RP20_CCG000544,RP20_CCG001122,RP20_CCG001341,RP20_CCG001791,RP20_CCG002045,RP20_CCG002468,RP20_CCG002655,RP20_CCG004417,RP20_CCG004877,RP20_CCG004968,RP20_CCG005269,RP20_CCG005731,RP20_CCG005754,RP20_CCG005951,RP20_CCG006452,RP20_CCG007374,RP20_CCG007590,RP20_CCG008171,RP20_CCG008645,RP20_CCG009326,RP20_CCG010616,RP20_CCG010894,RP20_CCG011823,RP20_CCG012075,RP20_CCG012290,RP20_CCG0…
GO Function	GO:0015267	Channel activity	49	348	1.54593	bottom	0.0068	ks	7160.A0A182G0P7,7160.A0A182G272,7160.A0A182G3X0,7160.A0A182G4H0,7160.A0A182G4N2,7160.A0A182G5B3,7160.A0A182G5U4,7160.A0A182G962,7160.A0A182G9K9,7160.A0A182GAN7,7160.A0A182GAP1,7160.A0A182GBG2,7160.A0A182GBR9,7160.A0A182GC04,7160.A0A182GC56,7160.A0A182GCJ4,7160.A0A182GDB0,7160.A0A182GEY7,7160.A0A182GFV3,7160.A0A182GH52,7160.A0A182GHE2,7160.A0A182GHE5,7160.A0A182GJP5,7160.A0A182GJP6,7160.A0A182GJP7…	RP20_CCG000118,RP20_CCG001207,RP20_CCG002385,RP20_CCG002728,RP20_CCG002839,RP20_CCG003289,RP20_CCG003606,RP20_CCG005567,RP20_CCG005817,RP20_CCG006469,RP20_CCG006477,RP20_CCG006935,RP20_CCG007111,RP20_CCG007249,RP20_CCG007325,RP20_CCG007556,RP20_CCG007954,RP20_CCG008757,RP20_CCG009200,RP20_CCG009808,RP20_CCG009939,RP20_CCG009942,RP20_CCG011115,RP20_CCG011116,RP20_CCG011117,RP20_CCG011121,RP20_CCG0…
GO Function	GO:0005216	Ion channel activity	48	339	1.47021	bottom	0.0086	ks	7160.A0A182G0P7,7160.A0A182G272,7160.A0A182G3X0,7160.A0A182G4H0,7160.A0A182G4N2,7160.A0A182G5B3,7160.A0A182G5U4,7160.A0A182G962,7160.A0A182G9K9,7160.A0A182GAN7,7160.A0A182GAP1,7160.A0A182GBG2,7160.A0A182GBR9,7160.A0A182GC04,7160.A0A182GC56,7160.A0A182GCJ4,7160.A0A182GDB0,7160.A0A182GEY7,7160.A0A182GFV3,7160.A0A182GH52,7160.A0A182GHE2,7160.A0A182GHE5,7160.A0A182GJP5,7160.A0A182GJP6,7160.A0A182GJP7…	RP20_CCG000118,RP20_CCG001207,RP20_CCG002385,RP20_CCG002728,RP20_CCG002839,RP20_CCG003289,RP20_CCG003606,RP20_CCG005567,RP20_CCG005817,RP20_CCG006469,RP20_CCG006477,RP20_CCG006935,RP20_CCG007111,RP20_CCG007249,RP20_CCG007325,RP20_CCG007556,RP20_CCG007954,RP20_CCG008757,RP20_CCG009200,RP20_CCG009808,RP20_CCG009939,RP20_CCG009942,RP20_CCG011115,RP20_CCG011116,RP20_CCG011117,RP20_CCG011121,RP20_CCG0…
GO Function	GO:0038023	Signaling receptor activity	89	623	1.09435	bottom	0.0066	ks	7160.A0A023ECC0,7160.A0A182G0L7,7160.A0A182G0M4,7160.A0A182G0P7,7160.A0A182G0T7,7160.A0A182G192,7160.A0A182G194,7160.A0A182G1I7,7160.A0A182G272,7160.A0A182G4E1,7160.A0A182G4N2,7160.A0A182G4N3,7160.A0A182G5A3,7160.A0A182G5F7,7160.A0A182G5N2,7160.A0A182G6M9,7160.A0A182G6V9,7160.A0A182G793,7160.A0A182G7X5,7160.A0A182G8F7,7160.A0A182G962,7160.A0A182G995,7160.A0A182G9I0,7160.A0A182GB67,7160.A0A182GBG6…	RP20_CCG017353,RP20_CCG000067,RP20_CCG000078,RP20_CCG000118,RP20_CCG000221,RP20_CCG000544,RP20_CCG000550,RP20_CCG000742,RP20_CCG001207,RP20_CCG002670,RP20_CCG002839,RP20_CCG002841,RP20_CCG003257,RP20_CCG003371,RP20_CCG003503,RP20_CCG004119,RP20_CCG004249,RP20_CCG004497,RP20_CCG004877,RP20_CCG005139,RP20_CCG005567,RP20_CCG005632,RP20_CCG005754,RP20_CCG006783,RP20_CCG006942,RP20_CCG007244,RP20_CCG0…
GO Process	GO:0031123	RNA 3-end processing	6	66	9.19631	top	0.0021	afc	7160.A0A182G3Z7,7160.A0A182GGX1,7160.A0A182GIB1,7160.A0A182H1F3,7160.A0A182H4H2,7160.A0A182HBL6	RP20_CCG002440,RP20_CCG009700,RP20_CCG010389,RP20_CCG019821,RP20_CCG021510,RP20_CCG026004
GO Process	GO:0006367	Transcription initiation from RNA polymerase II promoter	8	48	8.71513	top	0.0013	afc	7160.A0A023EDM7,7160.A0A023EFC4,7160.A0A023EIT6,7160.A0A182GCT5,7160.A0A182GWU5,7160.A0A182HBY7,7160.A0A182HBZ0,7160.A0A182HD83	RP20_CCG024200,RP20_CCG015238,RP20_CCG024392,RP20_CCG007693,RP20_CCG017264,RP20_CCG026216,RP20_CCG026219,RP20_CCG027040
GO Process	GO:0006412	Translation	14	330	7.99969	top	0.00011	afc	7160.A0A023EK03,7160.A0A023EM15,7160.A0A023EMI5,7160.A0A023ERT8,7160.A0A182G8G0,7160.A0A182GCR5,7160.A0A182GF15,7160.A0A182GRZ4,7160.A0A182H0R8,7160.A0A182H5X4,7160.A0A182H7X5,7160.A0A182H9P7,7160.A0A182HAT8,7160.A0A182HEA4	RP20_CCG010660,RP20_CCG017000,RP20_CCG000668,RP20_CCG006801,RP20_CCG005143,RP20_CCG007665,RP20_CCG008790,RP20_CCG014715,RP20_CCG019400,RP20_CCG022387,EIF6,RP20_CCG024828,RP20_CCG025489,RP20_CCG027751
GO Process	GO:0006352	DNA-templated transcription, initiation	10	68	7.78543	top	0.0034	afc	7160.A0A023EDM7,7160.A0A023EFC4,7160.A0A023EIT6,7160.A0A182G7D8,7160.A0A182GCT5,7160.A0A182GWU5,7160.A0A182HB22,7160.A0A182HBY7,7160.A0A182HBZ0,7160.A0A182HD83	RP20_CCG024200,RP20_CCG015238,RP20_CCG024392,RP20_CCG004568,RP20_CCG007693,RP20_CCG017264,RP20_CCG025651,RP20_CCG026216,RP20_CCG026219,RP20_CCG027040
GO Process	GO:0006289	Nucleotide-excision repair	10	32	7.66188	top	0.0045	afc	7160.A0A023EDM7,7160.A0A182G9Y0,7160.A0A182GCT5,7160.A0A182GD33,7160.A0A182GD42,7160.A0A182GS76,7160.A0A182GUG5,7160.A0A182H2K2,7160.A0A182H338,7160.A0A182HD83	RP20_CCG024200,RP20_CCG006031,RP20_CCG007693,RP20_CCG007818,RP20_CCG007831,RP20_CCG014821,RP20_CCG015978,RP20_CCG020439,RP20_CCG020703,RP20_CCG027040
GO Process	GO:0000724	Double-strand break repair via homologous recombination	12	78	7.51597	top	0.0021	afc	7160.A0A182G1S4,7160.A0A182G980,7160.A0A182G9Y0,7160.A0A182GD42,7160.A0A182GDP2,7160.A0A182GJU5,7160.A0A182GS76,7160.A0A182H338,7160.A0A182HAP7,7160.A0A182HDM5,7160.A0A182HE17,7160.A0A182HE39	RP20_CCG000950,RP20_CCG005594,RP20_CCG006031,RP20_CCG007831,RP20_CCG008126,RP20_CCG011184,RP20_CCG014821,RP20_CCG020703,RP20_CCG025419,RP20_CCG027300,RP20_CCG027599,RP20_CCG027641
GO Process	GO:0006366	Transcription by RNA polymerase II	19	91	7.34006	top	5.45e-05	afc	7160.A0A023EDM7,7160.A0A023EEE4,7160.A0A023EFC4,7160.A0A023EIT6,7160.A0A023EM53,7160.A0A182G171,7160.A0A182G3H6,7160.A0A182G416,7160.A0A182G7D9,7160.A0A182GCT5,7160.A0A182GDC3,7160.A0A182GNR8,7160.A0A182GNY2,7160.A0A182GWU5,7160.A0A182GXG6,7160.A0A182H2K6,7160.A0A182HBY7,7160.A0A182HBZ0,7160.A0A182HD83	RP20_CCG024200,RP20_CCG005648,RP20_CCG015238,RP20_CCG024392,RP20_CCG002470,RP20_CCG000489,RP20_CCG002131,RP20_CCG002468,RP20_CCG004569,RP20_CCG007693,RP20_CCG007976,RP20_CCG013091,RP20_CCG013174,RP20_CCG017264,RP20_CCG017582,RP20_CCG020444,RP20_CCG026216,RP20_CCG026219,RP20_CCG027040
GO Process	GO:0016236	Macroautophagy	11	94	7.33615	top	0.006	afc	7160.A0A023EJN7,7160.A0A182GA03,7160.A0A182GAA5,7160.A0A182GHC3,7160.A0A182GHK3,7160.A0A182GJ82,7160.A0A182GKM5,7160.A0A182GPK4,7160.A0A182GYX6,7160.A0A182H4Y8,7160.A0A182HB16	RP20_CCG009710,RP20_CCG006072,RP20_CCG006251,RP20_CCG009911,RP20_CCG010017,RP20_CCG010882,RP20_CCG011549,RP20_CCG013486,RP20_CCG018376,RP20_CCG021808,RP20_CCG025640
GO Process	GO:0006351	Transcription, DNA-templated	24	143	7.22573	top	0.00011	ks	7160.A0A023EDM7,7160.A0A023EEE4,7160.A0A023EFC4,7160.A0A023EIT6,7160.A0A023EM53,7160.A0A182G171,7160.A0A182G3H6,7160.A0A182G416,7160.A0A182G7D8,7160.A0A182G7D9,7160.A0A182GCT5,7160.A0A182GDC3,7160.A0A182GNR8,7160.A0A182GNY2,7160.A0A182GVE1,7160.A0A182GWU5,7160.A0A182GXG6,7160.A0A182H0M9,7160.A0A182H2K6,7160.A0A182HB22,7160.A0A182HBY7,7160.A0A182HBZ0,7160.A0A182HD83,7160.A0A182HE31	RP20_CCG024200,RP20_CCG005648,RP20_CCG015238,RP20_CCG024392,RP20_CCG002470,RP20_CCG000489,RP20_CCG002131,RP20_CCG002468,RP20_CCG004568,RP20_CCG004569,RP20_CCG007693,RP20_CCG007976,RP20_CCG013091,RP20_CCG013174,RP20_CCG016418,RP20_CCG017264,RP20_CCG017582,RP20_CCG019333,RP20_CCG020444,RP20_CCG025651,RP20_CCG026216,RP20_CCG026219,RP20_CCG027040,RP20_CCG027633
GO Process	GO:0006281	DNA repair	35	244	6.96489	top	1.62e-05	ks	7160.A0A023EDM7,7160.A0A023EMS3,7160.A0A182G1A6,7160.A0A182G1S4,7160.A0A182G277,7160.A0A182G2R9,7160.A0A182G4D5,7160.A0A182G711,7160.A0A182G714,7160.A0A182G8I6,7160.A0A182G980,7160.A0A182G9Y0,7160.A0A182GCT5,7160.A0A182GD33,7160.A0A182GD42,7160.A0A182GDP2,7160.A0A182GFV5,7160.A0A182GJU5,7160.A0A182GPZ1,7160.A0A182GS76,7160.A0A182GUG5,7160.A0A182GY46,7160.A0A182H0M7,7160.A0A182H2K2,7160.A0A182H338…	RP20_CCG024200,RP20_CCG026259,RP20_CCG000562,RP20_CCG000950,RP20_CCG001217,RP20_CCG001602,RP20_CCG002651,RP20_CCG004341,RP20_CCG004349,RP20_CCG005187,RP20_CCG005594,RP20_CCG006031,RP20_CCG007693,RP20_CCG007818,RP20_CCG007831,RP20_CCG008126,RP20_CCG009202,RP20_CCG011184,RP20_CCG013676,RP20_CCG014821,RP20_CCG015978,RP20_CCG017961,RP20_CCG019322,RP20_CCG020439,RP20_CCG020703,RP20_CCG022473,RP20_CCG0…
GO Process	GO:0006310	DNA recombination	17	125	6.76349	top	0.001	afc	7160.A0A182G1S4,7160.A0A182G980,7160.A0A182G9Y0,7160.A0A182GD33,7160.A0A182GD42,7160.A0A182GDP2,7160.A0A182GJU5,7160.A0A182GS76,7160.A0A182H0M7,7160.A0A182H2K2,7160.A0A182H338,7160.A0A182H749,7160.A0A182HAP7,7160.A0A182HDM5,7160.A0A182HE17,7160.A0A182HE39,7160.A0A182HFE4	RP20_CCG000950,RP20_CCG005594,RP20_CCG006031,RP20_CCG007818,RP20_CCG007831,RP20_CCG008126,RP20_CCG011184,RP20_CCG014821,RP20_CCG019322,RP20_CCG020439,RP20_CCG020703,RP20_CCG023155,RP20_CCG025419,RP20_CCG027300,RP20_CCG027599,RP20_CCG027641,RP20_CCG028530
GO Process	GO:0006974	Cellular response to DNA damage stimulus	37	299	6.735	top	3e-05	ks	7160.A0A023EDM7,7160.A0A023EMS3,7160.A0A182G1A6,7160.A0A182G1S4,7160.A0A182G277,7160.A0A182G2R9,7160.A0A182G4D5,7160.A0A182G711,7160.A0A182G714,7160.A0A182G8I6,7160.A0A182G980,7160.A0A182G9Y0,7160.A0A182GCS7,7160.A0A182GCT5,7160.A0A182GD33,7160.A0A182GD42,7160.A0A182GDP2,7160.A0A182GFV5,7160.A0A182GJU5,7160.A0A182GPZ1,7160.A0A182GS76,7160.A0A182GUG5,7160.A0A182GY46,7160.A0A182H0M7,7160.A0A182H2K2…	RP20_CCG024200,RP20_CCG026259,RP20_CCG000562,RP20_CCG000950,RP20_CCG001217,RP20_CCG001602,RP20_CCG002651,RP20_CCG004341,RP20_CCG004349,RP20_CCG005187,RP20_CCG005594,RP20_CCG006031,RP20_CCG007684,RP20_CCG007693,RP20_CCG007818,RP20_CCG007831,RP20_CCG008126,RP20_CCG009202,RP20_CCG011184,RP20_CCG013676,RP20_CCG014821,RP20_CCG015978,RP20_CCG017961,RP20_CCG019322,RP20_CCG020439,RP20_CCG020703,RP20_CCG0…
GO Process	GO:0043632	Modification-dependent macromolecule catabolic process	32	346	6.69092	top	1.62e-05	ks	7160.A0A023EJN7,7160.A0A023EKC3,7160.A0A023ENX8,7160.A0A023ES69,7160.A0A023ETJ7,7160.A0A182G277,7160.A0A182G2Q0,7160.A0A182G3H1,7160.A0A182G3Z3,7160.A0A182G692,7160.A0A182G7A9,7160.A0A182GA00,7160.A0A182GAA5,7160.A0A182GED4,7160.A0A182GHD3,7160.A0A182GI70,7160.A0A182GIB2,7160.A0A182GKM5,7160.A0A182GLM4,7160.A0A182GR09,7160.A0A182GS35,7160.A0A182GXG7,7160.A0A182GYG1,7160.A0A182GYM3,7160.A0A182H0Z1…	RP20_CCG009710,RP20_CCG002854,RP20_CCG020656,RP20_CCG000266,RP20_CCG002566,RP20_CCG001217,RP20_CCG001575,RP20_CCG002118,RP20_CCG002435,RP20_CCG003858,RP20_CCG004522,RP20_CCG006069,RP20_CCG006251,RP20_CCG008465,RP20_CCG009926,RP20_CCG010336,RP20_CCG010390,RP20_CCG011549,RP20_CCG012054,RP20_CCG014217,RP20_CCG014762,RP20_CCG017583,RP20_CCG018156,RP20_CCG018247,RP20_CCG019523,RP20_CCG020593,RP20_CCG0…
GO Process	GO:0034645	Cellular macromolecule biosynthetic process	25	514	6.64059	top	0.00032	ks	7160.A0A023EFR5,7160.A0A023EK03,7160.A0A023EM15,7160.A0A023EMI5,7160.A0A023ERT8,7160.A0A182G104,7160.A0A182G1I3,7160.A0A182G6P5,7160.A0A182G8G0,7160.A0A182GA87,7160.A0A182GCR5,7160.A0A182GF15,7160.A0A182GHF9,7160.A0A182GHK3,7160.A0A182GRZ4,7160.A0A182H0R8,7160.A0A182H5P0,7160.A0A182H5X4,7160.A0A182H7G6,7160.A0A182H7X5,7160.A0A182H9P7,7160.A0A182HAT8,7160.A0A182HBH4,7160.A0A182HBY6,7160.A0A182HEA4	RP20_CCG011414,RP20_CCG010660,RP20_CCG017000,RP20_CCG000668,RP20_CCG006801,RP20_CCG000360,RP20_CCG000726,RP20_CCG004143,RP20_CCG005143,RP20_CCG006221,RP20_CCG007665,RP20_CCG008790,RP20_CCG009958,RP20_CCG010017,RP20_CCG014715,RP20_CCG019400,RP20_CCG022255,RP20_CCG022387,RP20_CCG023379,EIF6,RP20_CCG024828,RP20_CCG025489,RP20_CCG025929,RP20_CCG026215,RP20_CCG027751
GO Process	GO:0007005	Mitochondrion organization	16	225	6.62055	top	0.0021	afc	7160.A0A023EEP4,7160.A0A023EER4,7160.A0A023EGK7,7160.A0A023EI66,7160.A0A023EIL9,7160.A0A023EJ24,7160.A0A023EM56,7160.A0A182G2Q0,7160.A0A182GH52,7160.A0A182GHK3,7160.A0A182GSC7,7160.A0A182GU90,7160.A0A182H1Z1,7160.A0A182H423,7160.A0A182HCH5,7160.A0A182HEN2	RP20_CCG010536,RP20_CCG002612,RP20_CCG005111,RP20_CCG019786,RP20_CCG027597,RP20_CCG005087,RP20_CCG021810,RP20_CCG001575,RP20_CCG009808,RP20_CCG010017,RP20_CCG014888,RP20_CCG015870,RP20_CCG020130,RP20_CCG021287,RP20_CCG026563,RP20_CCG028028
GO Process	GO:0006511	Ubiquitin-dependent protein catabolic process	30	335	6.6122	top	4.78e-05	ks	7160.A0A023EJN7,7160.A0A023EKC3,7160.A0A023ENX8,7160.A0A023ES69,7160.A0A023ETJ7,7160.A0A182G277,7160.A0A182G2Q0,7160.A0A182G3Z3,7160.A0A182G692,7160.A0A182G7A9,7160.A0A182GA00,7160.A0A182GAA5,7160.A0A182GED4,7160.A0A182GHD3,7160.A0A182GI70,7160.A0A182GIB2,7160.A0A182GKM5,7160.A0A182GLM4,7160.A0A182GR09,7160.A0A182GS35,7160.A0A182GXG7,7160.A0A182GYG1,7160.A0A182GYM3,7160.A0A182H0Z1,7160.A0A182H2W8…	RP20_CCG009710,RP20_CCG002854,RP20_CCG020656,RP20_CCG000266,RP20_CCG002566,RP20_CCG001217,RP20_CCG001575,RP20_CCG002435,RP20_CCG003858,RP20_CCG004522,RP20_CCG006069,RP20_CCG006251,RP20_CCG008465,RP20_CCG009926,RP20_CCG010336,RP20_CCG010390,RP20_CCG011549,RP20_CCG012054,RP20_CCG014217,RP20_CCG014762,RP20_CCG017583,RP20_CCG018156,RP20_CCG018247,RP20_CCG019523,RP20_CCG020593,RP20_CCG021504,RP20_CCG0…
GO Process	GO:0019941	Modification-dependent protein catabolic process	31	337	6.58823	top	2.73e-05	ks	7160.A0A023EJN7,7160.A0A023EKC3,7160.A0A023ENX8,7160.A0A023ES69,7160.A0A023ETJ7,7160.A0A182G277,7160.A0A182G2Q0,7160.A0A182G3H1,7160.A0A182G3Z3,7160.A0A182G692,7160.A0A182G7A9,7160.A0A182GA00,7160.A0A182GAA5,7160.A0A182GED4,7160.A0A182GHD3,7160.A0A182GI70,7160.A0A182GIB2,7160.A0A182GKM5,7160.A0A182GLM4,7160.A0A182GR09,7160.A0A182GS35,7160.A0A182GXG7,7160.A0A182GYG1,7160.A0A182GYM3,7160.A0A182H0Z1…	RP20_CCG009710,RP20_CCG002854,RP20_CCG020656,RP20_CCG000266,RP20_CCG002566,RP20_CCG001217,RP20_CCG001575,RP20_CCG002118,RP20_CCG002435,RP20_CCG003858,RP20_CCG004522,RP20_CCG006069,RP20_CCG006251,RP20_CCG008465,RP20_CCG009926,RP20_CCG010336,RP20_CCG010390,RP20_CCG011549,RP20_CCG012054,RP20_CCG014217,RP20_CCG014762,RP20_CCG017583,RP20_CCG018156,RP20_CCG018247,RP20_CCG019523,RP20_CCG020593,RP20_CCG0…
GO Process	GO:0006302	Double-strand break repair	21	133	6.58454	top	0.0033	ks	7160.A0A182G1A6,7160.A0A182G1S4,7160.A0A182G2R9,7160.A0A182G4D5,7160.A0A182G980,7160.A0A182G9Y0,7160.A0A182GD42,7160.A0A182GDP2,7160.A0A182GJU5,7160.A0A182GPZ1,7160.A0A182GS76,7160.A0A182H0M7,7160.A0A182H2K2,7160.A0A182H338,7160.A0A182H749,7160.A0A182HAP7,7160.A0A182HAY0,7160.A0A182HDM5,7160.A0A182HE17,7160.A0A182HE39,7160.A0A182HFE4	RP20_CCG000562,RP20_CCG000950,RP20_CCG001602,RP20_CCG002651,RP20_CCG005594,RP20_CCG006031,RP20_CCG007831,RP20_CCG008126,RP20_CCG011184,RP20_CCG013676,RP20_CCG014821,RP20_CCG019322,RP20_CCG020439,RP20_CCG020703,RP20_CCG023155,RP20_CCG025419,RP20_CCG025579,RP20_CCG027300,RP20_CCG027599,RP20_CCG027641,RP20_CCG028530
GO Process	GO:0034654	Nucleobase-containing compound biosynthetic process	39	390	6.57955	top	2.32e-06	ks	7160.A0A023EDM7,7160.A0A023EEE4,7160.A0A023EFC4,7160.A0A023EHV4,7160.A0A023EIT6,7160.A0A023EM53,7160.A0A023EM88,7160.A0A023EMS3,7160.A0A182G171,7160.A0A182G3H6,7160.A0A182G416,7160.A0A182G4S2,7160.A0A182G6S5,7160.A0A182G7D8,7160.A0A182G7D9,7160.A0A182GB70,7160.A0A182GCB4,7160.A0A182GCT5,7160.A0A182GDC3,7160.A0A182GLN2,7160.A0A182GNR8,7160.A0A182GNY2,7160.A0A182GVE1,7160.A0A182GVP7,7160.A0A182GWU5…	RP20_CCG024200,RP20_CCG005648,RP20_CCG015238,RP20_CCG021110,RP20_CCG024392,RP20_CCG002470,RP20_CCG024533,RP20_CCG026259,RP20_CCG000489,RP20_CCG002131,RP20_CCG002468,RP20_CCG002919,RP20_CCG004191,RP20_CCG004568,RP20_CCG004569,RP20_CCG006786,RP20_CCG007417,RP20_CCG007693,RP20_CCG007976,RP20_CCG012062,RP20_CCG013091,RP20_CCG013174,RP20_CCG016418,RP20_CCG016614,RP20_CCG017264,RP20_CCG017582,RP20_CCG0…
GO Process	GO:0009059	Macromolecule biosynthetic process	55	754	6.54159	top	1.72e-08	ks	7160.A0A023EDM7,7160.A0A023EEE4,7160.A0A023EFC4,7160.A0A023EFR5,7160.A0A023EIT6,7160.A0A023EK03,7160.A0A023EM15,7160.A0A023EM53,7160.A0A023EM88,7160.A0A023EMI5,7160.A0A023EMS3,7160.A0A023ERT8,7160.A0A182G104,7160.A0A182G171,7160.A0A182G1I3,7160.A0A182G3H6,7160.A0A182G416,7160.A0A182G6P5,7160.A0A182G7D8,7160.A0A182G7D9,7160.A0A182G8G0,7160.A0A182GA87,7160.A0A182GCR5,7160.A0A182GCT5,7160.A0A182GDC3…	RP20_CCG024200,RP20_CCG005648,RP20_CCG015238,RP20_CCG011414,RP20_CCG024392,RP20_CCG010660,RP20_CCG017000,RP20_CCG002470,RP20_CCG024533,RP20_CCG000668,RP20_CCG026259,RP20_CCG006801,RP20_CCG000360,RP20_CCG000489,RP20_CCG000726,RP20_CCG002131,RP20_CCG002468,RP20_CCG004143,RP20_CCG004568,RP20_CCG004569,RP20_CCG005143,RP20_CCG006221,RP20_CCG007665,RP20_CCG007693,RP20_CCG007976,RP20_CCG008790,RP20_CCG0…
GO Process	GO:0043604	Amide biosynthetic process	19	401	6.53427	top	0.00084	afc	7160.A0A023EBM7,7160.A0A023EK03,7160.A0A023EM15,7160.A0A023EMI5,7160.A0A023ERT8,7160.A0A182G1G4,7160.A0A182G8G0,7160.A0A182GCR5,7160.A0A182GF15,7160.A0A182GNX7,7160.A0A182GRZ4,7160.A0A182H0B3,7160.A0A182H0R8,7160.A0A182H5X4,7160.A0A182H7X5,7160.A0A182H9P7,7160.A0A182HAT8,7160.A0A182HB60,7160.A0A182HEA4	RP20_CCG021788,RP20_CCG010660,RP20_CCG017000,RP20_CCG000668,RP20_CCG006801,RP20_CCG000670,RP20_CCG005143,RP20_CCG007665,RP20_CCG008790,RP20_CCG013168,RP20_CCG014715,RP20_CCG019141,RP20_CCG019400,RP20_CCG022387,EIF6,RP20_CCG024828,RP20_CCG025489,RP20_CCG025731,RP20_CCG027751
GO Process	GO:0016197	Endosomal transport	18	140	6.48637	top	0.0018	afc	7160.A0A023EJN7,7160.A0A182G1N3,7160.A0A182G317,7160.A0A182G7A9,7160.A0A182G8D1,7160.A0A182G9K9,7160.A0A182GEZ9,7160.A0A182GIB2,7160.A0A182GJ82,7160.A0A182GJH0,7160.A0A182GKM5,7160.A0A182GNW8,7160.A0A182GPW3,7160.A0A182GQE8,7160.A0A182H1X3,7160.A0A182H2W8,7160.A0A182HBI0,7160.A0A182HDR5	RP20_CCG009710,RP20_CCG000852,RP20_CCG001772,RP20_CCG004522,RP20_CCG005104,RP20_CCG005817,RP20_CCG008770,RP20_CCG010390,RP20_CCG010882,RP20_CCG011006,RP20_CCG011549,RP20_CCG013155,RP20_CCG013629,RP20_CCG013911,RP20_CCG020091,RP20_CCG020593,RP20_CCG025938,RP20_CCG027412
GO Process	GO:0034660	ncRNA metabolic process	29	413	6.42654	top	0.00031	ks	7160.A0A023EE76,7160.A0A182G1R5,7160.A0A182G3W1,7160.A0A182G3Z7,7160.A0A182G416,7160.A0A182G6L1,7160.A0A182G8V9,7160.A0A182GB18,7160.A0A182GBM5,7160.A0A182GFE2,7160.A0A182GIB1,7160.A0A182GIB8,7160.A0A182GNY2,7160.A0A182GPJ3,7160.A0A182GUK3,7160.A0A182GVE1,7160.A0A182GXG6,7160.A0A182GYM1,7160.A0A182H021,7160.A0A182H162,7160.A0A182H321,7160.A0A182H359,7160.A0A182H3E6,7160.A0A182H749,7160.A0A182H7X5…	RP20_CCG026603,RP20_CCG000939,RP20_CCG002372,RP20_CCG002440,RP20_CCG002468,RP20_CCG004090,RP20_CCG005392,RP20_CCG006708,RP20_CCG007043,RP20_CCG008964,RP20_CCG010389,RP20_CCG010398,RP20_CCG013174,RP20_CCG011134,RP20_CCG016040,RP20_CCG016418,RP20_CCG017582,RP20_CCG018245,RP20_CCG019012,RP20_CCG019657,RP20_CCG020675,RP20_CCG020736,RP20_CCG020899,RP20_CCG023155,EIF6,RP20_CCG024828,RP20_CCG026004,RP20…
GO Process	GO:0034470	ncRNA processing	19	307	6.3072	top	0.0017	afc	7160.A0A023EE76,7160.A0A182G1R5,7160.A0A182G3W1,7160.A0A182G3Z7,7160.A0A182G6L1,7160.A0A182G8V9,7160.A0A182GBM5,7160.A0A182GFE2,7160.A0A182GIB1,7160.A0A182GIB8,7160.A0A182GPJ3,7160.A0A182GUK3,7160.A0A182H021,7160.A0A182H3E6,7160.A0A182H749,7160.A0A182H7X5,7160.A0A182HBL6,7160.A0A182HDC7,7160.A0A182HDM4	RP20_CCG026603,RP20_CCG000939,RP20_CCG002372,RP20_CCG002440,RP20_CCG004090,RP20_CCG005392,RP20_CCG007043,RP20_CCG008964,RP20_CCG010389,RP20_CCG010398,RP20_CCG011134,RP20_CCG016040,RP20_CCG019012,RP20_CCG020899,RP20_CCG023155,EIF6,RP20_CCG026004,RP20_CCG027125,RP20_CCG027289
GO Process	GO:0090407	Organophosphate biosynthetic process	18	273	6.15324	top	0.0038	afc	7160.A0A023EHV4,7160.A0A182G1P3,7160.A0A182G4S2,7160.A0A182G6S5,7160.A0A182GAP6,7160.A0A182GB70,7160.A0A182GBH6,7160.A0A182GCB4,7160.A0A182GKC4,7160.A0A182GLN2,7160.A0A182GQ65,7160.A0A182GVE6,7160.A0A182GVP7,7160.A0A182GZ47,7160.A0A182H429,7160.A0A182H7Z1,7160.A0A182H870,7160.A0A182HD89	RP20_CCG021110,RP20_CCG000879,RP20_CCG002919,RP20_CCG004191,RP20_CCG006482,RP20_CCG006786,RP20_CCG006965,RP20_CCG007417,RP20_CCG011418,RP20_CCG012062,RP20_CCG013791,RP20_CCG016425,RP20_CCG016614,RP20_CCG018473,RP20_CCG021296,RP20_CCG023698,RP20_CCG023843,RP20_CCG027052
GO Process	GO:0016570	Histone modification	20	190	5.98641	top	0.0028	afc	7160.A0A023EEE4,7160.A0A023EFC4,7160.A0A182G1A6,7160.A0A182G1X2,7160.A0A182G277,7160.A0A182G4D5,7160.A0A182G529,7160.A0A182G692,7160.A0A182G711,7160.A0A182G7R5,7160.A0A182G8V9,7160.A0A182G9Q7,7160.A0A182GEN4,7160.A0A182GGI7,7160.A0A182GLG3,7160.A0A182GLT2,7160.A0A182GPZ1,7160.A0A182GR32,7160.A0A182H2K6,7160.A0A182HBL8	RP20_CCG005648,RP20_CCG015238,RP20_CCG000562,RP20_CCG001050,RP20_CCG001217,RP20_CCG002651,RP20_CCG003119,RP20_CCG003858,RP20_CCG004341,RP20_CCG004770,RP20_CCG005392,RP20_CCG005913,RP20_CCG008608,RP20_CCG009525,RP20_CCG011982,RP20_CCG012129,RP20_CCG013676,RP20_CCG014241,RP20_CCG020444,RP20_CCG026010
GO Process	GO:0044260	Cellular macromolecule metabolic process	115	1509	5.9239	top	4.87e-12	ks	7160.A0A023EDM7,7160.A0A023EFR5,7160.A0A023EIT6,7160.A0A023EJN7,7160.A0A023EK03,7160.A0A023EKC3,7160.A0A023EM15,7160.A0A023EM88,7160.A0A023EMI5,7160.A0A023EMS3,7160.A0A023ENX8,7160.A0A023ERT8,7160.A0A023ES69,7160.A0A023ETJ7,7160.A0A182G104,7160.A0A182G1A6,7160.A0A182G1I3,7160.A0A182G1S4,7160.A0A182G277,7160.A0A182G2Q0,7160.A0A182G2R9,7160.A0A182G2S1,7160.A0A182G3H1,7160.A0A182G3Z3,7160.A0A182G4D5…	RP20_CCG024200,RP20_CCG011414,RP20_CCG024392,RP20_CCG009710,RP20_CCG010660,RP20_CCG002854,RP20_CCG017000,RP20_CCG024533,RP20_CCG000668,RP20_CCG026259,RP20_CCG020656,RP20_CCG006801,RP20_CCG000266,RP20_CCG002566,RP20_CCG000360,RP20_CCG000562,RP20_CCG000726,RP20_CCG000950,RP20_CCG001217,RP20_CCG001575,RP20_CCG001602,RP20_CCG001605,RP20_CCG002118,RP20_CCG002435,RP20_CCG002651,RP20_CCG003119,RP20_CCG0…
GO Process	GO:0043161	Proteasome-mediated ubiquitin-dependent protein catabolic process	18	230	5.8607	top	0.008	afc	7160.A0A023EKC3,7160.A0A023ENX8,7160.A0A023ES69,7160.A0A023ETJ7,7160.A0A182G3Z3,7160.A0A182GA00,7160.A0A182GAA5,7160.A0A182GED4,7160.A0A182GHD3,7160.A0A182GI70,7160.A0A182GLM4,7160.A0A182GR09,7160.A0A182GS35,7160.A0A182GYG1,7160.A0A182GYM3,7160.A0A182H4G7,7160.A0A182HAD8,7160.A0A182HEP2	RP20_CCG002854,RP20_CCG020656,RP20_CCG000266,RP20_CCG002566,RP20_CCG002435,RP20_CCG006069,RP20_CCG006251,RP20_CCG008465,RP20_CCG009926,RP20_CCG010336,RP20_CCG012054,RP20_CCG014217,RP20_CCG014762,RP20_CCG018156,RP20_CCG018247,RP20_CCG021504,RP20_CCG025244,RP20_CCG028040
GO Process	GO:0090304	Nucleic acid metabolic process	118	1326	5.79503	top	4.87e-12	ks	7160.A0A023EDM7,7160.A0A023EDS9,7160.A0A023EDW5,7160.A0A023EE68,7160.A0A023EE76,7160.A0A023EEE4,7160.A0A023EER6,7160.A0A023EFC4,7160.A0A023EGD0,7160.A0A023EHC8,7160.A0A023EIT6,7160.A0A023EM53,7160.A0A023EM88,7160.A0A023EMS3,7160.A0A0E3J979,7160.A0A182G171,7160.A0A182G1A6,7160.A0A182G1A7,7160.A0A182G1R5,7160.A0A182G1S4,7160.A0A182G277,7160.A0A182G2R9,7160.A0A182G2S1,7160.A0A182G3H6,7160.A0A182G3W1…	RP20_CCG024200,RP20_CCG001629,RP20_CCG018364,RP20_CCG015895,RP20_CCG026603,RP20_CCG005648,RP20_CCG002793,RP20_CCG015238,RP20_CCG000131,RP20_CCG002102,RP20_CCG024392,RP20_CCG002470,RP20_CCG024533,RP20_CCG026259,RP20_CCG003152,RP20_CCG000489,RP20_CCG000562,RP20_CCG000563,RP20_CCG000939,RP20_CCG000950,RP20_CCG001217,RP20_CCG001602,RP20_CCG001605,RP20_CCG002131,RP20_CCG002372,RP20_CCG002440,RP20_CCG0…
GO Process	GO:0016070	RNA metabolic process	82	973	5.76729	top	1.72e-08	ks	7160.A0A023EDM7,7160.A0A023EDS9,7160.A0A023EDW5,7160.A0A023EE68,7160.A0A023EE76,7160.A0A023EEE4,7160.A0A023EER6,7160.A0A023EFC4,7160.A0A023EGD0,7160.A0A023EHC8,7160.A0A023EIT6,7160.A0A023EM53,7160.A0A0E3J979,7160.A0A182G171,7160.A0A182G1A7,7160.A0A182G1R5,7160.A0A182G2S1,7160.A0A182G3H6,7160.A0A182G3W1,7160.A0A182G3Z7,7160.A0A182G416,7160.A0A182G6L1,7160.A0A182G785,7160.A0A182G7D8,7160.A0A182G7D9…	RP20_CCG024200,RP20_CCG001629,RP20_CCG018364,RP20_CCG015895,RP20_CCG026603,RP20_CCG005648,RP20_CCG002793,RP20_CCG015238,RP20_CCG000131,RP20_CCG002102,RP20_CCG024392,RP20_CCG002470,RP20_CCG003152,RP20_CCG000489,RP20_CCG000563,RP20_CCG000939,RP20_CCG001605,RP20_CCG002131,RP20_CCG002372,RP20_CCG002440,RP20_CCG002468,RP20_CCG004090,RP20_CCG004461,RP20_CCG004568,RP20_CCG004569,RP20_CCG005124,RP20_CCG0…
GO Process	GO:0016071	mRNA metabolic process	33	403	5.75708	top	9.32e-05	ks	7160.A0A023EDM7,7160.A0A023EDS9,7160.A0A023EDW5,7160.A0A023EE68,7160.A0A023EER6,7160.A0A023EGD0,7160.A0A023EHC8,7160.A0A023EIT6,7160.A0A0E3J979,7160.A0A182G1A7,7160.A0A182G2S1,7160.A0A182G785,7160.A0A182G8E7,7160.A0A182GA04,7160.A0A182GB18,7160.A0A182GBV8,7160.A0A182GGX1,7160.A0A182GL07,7160.A0A182GR23,7160.A0A182GVW4,7160.A0A182GX49,7160.A0A182GZG7,7160.A0A182H017,7160.A0A182H0M9,7160.A0A182H0P4…	RP20_CCG024200,RP20_CCG001629,RP20_CCG018364,RP20_CCG015895,RP20_CCG002793,RP20_CCG000131,RP20_CCG002102,RP20_CCG024392,RP20_CCG003152,RP20_CCG000563,RP20_CCG001605,RP20_CCG004461,RP20_CCG005124,RP20_CCG006073,RP20_CCG006708,RP20_CCG007177,RP20_CCG009700,RP20_CCG011738,RP20_CCG014232,RP20_CCG016721,RP20_CCG017408,LSM5,RP20_CCG019007,RP20_CCG019333,RP20_CCG019372,RP20_CCG019821,RP20_CCG021510,RP20…
GO Process	GO:0006886	Intracellular protein transport	25	319	5.74022	top	0.003	ks	7160.A0A023EET5,7160.A0A023EIC3,7160.A0A023EJN7,7160.A0A182G2N5,7160.A0A182G2P2,7160.A0A182G6G2,7160.A0A182G9K5,7160.A0A182GA88,7160.A0A182GFF1,7160.A0A182GH90,7160.A0A182GHU1,7160.A0A182GKM5,7160.A0A182GQE8,7160.A0A182GUG6,7160.A0A182GVN3,7160.A0A182GYX6,7160.A0A182H2W8,7160.A0A182H423,7160.A0A182H4Y8,7160.A0A182H7I0,7160.A0A182H7I6,7160.A0A182HB16,7160.A0A182HCH5,7160.A0A182HE28,7160.A0A182HE43	RP20_CCG014287,RP20_CCG003192,RP20_CCG009710,RP20_CCG001549,RP20_CCG001563,RP20_CCG003986,RP20_CCG005810,RP20_CCG006222,RP20_CCG008977,RP20_CCG009854,RP20_CCG010178,RP20_CCG011549,RP20_CCG013911,RP20_CCG015979,RP20_CCG016584,RP20_CCG018376,RP20_CCG020593,RP20_CCG021287,RP20_CCG021808,RP20_CCG023404,RP20_CCG023413,RP20_CCG025640,RP20_CCG026563,RP20_CCG027625,RP20_CCG027645
GO Process	GO:0044271	Cellular nitrogen compound biosynthetic process	68	823	5.66587	top	1.07e-07	ks	7160.A0A023EBM7,7160.A0A023EDM7,7160.A0A023EEE4,7160.A0A023EFC4,7160.A0A023EHV4,7160.A0A023EIT6,7160.A0A023EK03,7160.A0A023EM15,7160.A0A023EM53,7160.A0A023EM88,7160.A0A023EMI5,7160.A0A023EMS3,7160.A0A023ERT8,7160.A0A023ES55,7160.A0A182G171,7160.A0A182G1G4,7160.A0A182G3H6,7160.A0A182G416,7160.A0A182G4S2,7160.A0A182G685,7160.A0A182G6S5,7160.A0A182G7D8,7160.A0A182G7D9,7160.A0A182G8G0,7160.A0A182GB42…	RP20_CCG021788,RP20_CCG024200,RP20_CCG005648,RP20_CCG015238,RP20_CCG021110,RP20_CCG024392,RP20_CCG010660,RP20_CCG017000,RP20_CCG002470,RP20_CCG024533,RP20_CCG000668,RP20_CCG026259,RP20_CCG006801,RP20_CCG002555,RP20_CCG000489,RP20_CCG000670,RP20_CCG002131,RP20_CCG002468,RP20_CCG002919,RP20_CCG003851,RP20_CCG004191,RP20_CCG004568,RP20_CCG004569,RP20_CCG005143,RP20_CCG006748,RP20_CCG006786,RP20_CCG0…
GO Process	GO:0044265	Cellular macromolecule catabolic process	46	460	5.62797	top	0.00025	ks	7160.A0A023EIT6,7160.A0A023EJN7,7160.A0A023EKC3,7160.A0A023ENX8,7160.A0A023ES69,7160.A0A023ETJ7,7160.A0A182G277,7160.A0A182G2Q0,7160.A0A182G2S1,7160.A0A182G3H1,7160.A0A182G3Z3,7160.A0A182G692,7160.A0A182G785,7160.A0A182G7A9,7160.A0A182G7E4,7160.A0A182GA00,7160.A0A182GAA5,7160.A0A182GBM5,7160.A0A182GCC6,7160.A0A182GED4,7160.A0A182GHD3,7160.A0A182GI70,7160.A0A182GIB2,7160.A0A182GKM5,7160.A0A182GLM4…	RP20_CCG024392,RP20_CCG009710,RP20_CCG002854,RP20_CCG020656,RP20_CCG000266,RP20_CCG002566,RP20_CCG001217,RP20_CCG001575,RP20_CCG001605,RP20_CCG002118,RP20_CCG002435,RP20_CCG003858,RP20_CCG004461,RP20_CCG004522,RP20_CCG004577,RP20_CCG006069,RP20_CCG006251,RP20_CCG007043,RP20_CCG007429,RP20_CCG008465,RP20_CCG009926,RP20_CCG010336,RP20_CCG010390,RP20_CCG011549,RP20_CCG012054,RP20_CCG014217,RP20_CCG0…
GO Process	GO:0019438	Aromatic compound biosynthetic process	46	457	5.57231	top	2.73e-05	ks	7160.A0A023EDM7,7160.A0A023EEE4,7160.A0A023EFC4,7160.A0A023EHV4,7160.A0A023EIT6,7160.A0A023EM53,7160.A0A023EM88,7160.A0A023EMS3,7160.A0A182G171,7160.A0A182G3H6,7160.A0A182G416,7160.A0A182G4S2,7160.A0A182G685,7160.A0A182G6S5,7160.A0A182G7D8,7160.A0A182G7D9,7160.A0A182GB70,7160.A0A182GCB4,7160.A0A182GCT5,7160.A0A182GDC3,7160.A0A182GEG7,7160.A0A182GLN2,7160.A0A182GNR8,7160.A0A182GNY2,7160.A0A182GQ63…	RP20_CCG024200,RP20_CCG005648,RP20_CCG015238,RP20_CCG021110,RP20_CCG024392,RP20_CCG002470,RP20_CCG024533,RP20_CCG026259,RP20_CCG000489,RP20_CCG002131,RP20_CCG002468,RP20_CCG002919,RP20_CCG003851,RP20_CCG004191,RP20_CCG004568,RP20_CCG004569,RP20_CCG006786,RP20_CCG007417,RP20_CCG007693,RP20_CCG007976,RP20_CCG008507,RP20_CCG012062,RP20_CCG013091,RP20_CCG013174,RP20_CCG013787,RP20_CCG015680,RP20_CCG0…
GO Process	GO:0006457	Protein folding	19	132	5.53002	top	0.0085	afc	7160.A0A023EKG8,7160.A0A023EQV8,7160.A0A023ETL9,7160.A0A0E3J979,7160.A0A182G3F8,7160.A0A182G3W3,7160.A0A182G413,7160.A0A182G527,7160.A0A182GA04,7160.A0A182GEL1,7160.A0A182GFE0,7160.A0A182GGS7,7160.A0A182GMG6,7160.A0A182GNK4,7160.A0A182GRK1,7160.A0A182H423,7160.A0A182H4G7,7160.A0A182H6Q1,7160.A0A182HAT5	RP20_CCG003092,RP20_CCG011874,RP20_CCG011186,RP20_CCG003152,RP20_CCG002099,RP20_CCG002374,RP20_CCG002465,RP20_CCG003110,RP20_CCG006073,RP20_CCG008577,RP20_CCG008962,RP20_CCG009649,RP20_CCG012494,RP20_CCG012992,RP20_CCG014479,RP20_CCG021287,RP20_CCG021504,RP20_CCG022856,RP20_CCG025486
GO Process	GO:0006259	DNA metabolic process	45	396	5.50084	top	0.00015	ks	7160.A0A023EDM7,7160.A0A023EM88,7160.A0A023EMS3,7160.A0A182G1A6,7160.A0A182G1S4,7160.A0A182G277,7160.A0A182G2R9,7160.A0A182G4D5,7160.A0A182G711,7160.A0A182G714,7160.A0A182G7E4,7160.A0A182G8I6,7160.A0A182G980,7160.A0A182G9Y0,7160.A0A182GBM5,7160.A0A182GCC6,7160.A0A182GCT5,7160.A0A182GD33,7160.A0A182GD42,7160.A0A182GDP2,7160.A0A182GFV5,7160.A0A182GJU5,7160.A0A182GPZ1,7160.A0A182GS76,7160.A0A182GUG5…	RP20_CCG024200,RP20_CCG024533,RP20_CCG026259,RP20_CCG000562,RP20_CCG000950,RP20_CCG001217,RP20_CCG001602,RP20_CCG002651,RP20_CCG004341,RP20_CCG004349,RP20_CCG004577,RP20_CCG005187,RP20_CCG005594,RP20_CCG006031,RP20_CCG007043,RP20_CCG007429,RP20_CCG007693,RP20_CCG007818,RP20_CCG007831,RP20_CCG008126,RP20_CCG009202,RP20_CCG011184,RP20_CCG013676,RP20_CCG014821,RP20_CCG015978,RP20_CCG016844,RP20_CCG0…
GO Process	GO:0070647	Protein modification by small protein conjugation or removal	36	390	5.50071	top	0.00063	ks	7160.A0A023EDH3,7160.A0A023EEE4,7160.A0A023EF51,7160.A0A023EHH5,7160.A0A023EKV2,7160.A0A182G277,7160.A0A182G2Q0,7160.A0A182G3H1,7160.A0A182G3Z3,7160.A0A182G692,7160.A0A182G7J8,7160.A0A182G9Q7,7160.A0A182GB81,7160.A0A182GC62,7160.A0A182GD41,7160.A0A182GDY7,7160.A0A182GFF1,7160.A0A182GGR8,7160.A0A182GHK3,7160.A0A182GHM4,7160.A0A182GHU1,7160.A0A182GI70,7160.A0A182GQI0,7160.A0A182GR09,7160.A0A182GR32…	RP20_CCG023417,RP20_CCG005648,RP20_CCG016672,RP20_CCG016299,RP20_CCG023187,RP20_CCG001217,RP20_CCG001575,RP20_CCG002118,RP20_CCG002435,RP20_CCG003858,RP20_CCG004668,RP20_CCG005913,RP20_CCG006800,RP20_CCG007331,RP20_CCG007830,RP20_CCG008258,RP20_CCG008977,RP20_CCG009638,RP20_CCG010017,RP20_CCG010044,RP20_CCG010178,RP20_CCG010336,RP20_CCG013961,RP20_CCG014217,RP20_CCG014241,RP20_CCG014762,RP20_CCG0…
GO Process	GO:0051603	Proteolysis involved in protein catabolic process	35	373	5.48374	top	0.00031	ks	7160.A0A023EJN7,7160.A0A023EKC3,7160.A0A023ENX8,7160.A0A023ES69,7160.A0A023ETJ7,7160.A0A182G1W2,7160.A0A182G277,7160.A0A182G2Q0,7160.A0A182G3H1,7160.A0A182G3Z3,7160.A0A182G692,7160.A0A182G7A9,7160.A0A182GA00,7160.A0A182GAA5,7160.A0A182GBV7,7160.A0A182GED4,7160.A0A182GHD3,7160.A0A182GI70,7160.A0A182GIB2,7160.A0A182GJJ7,7160.A0A182GKM5,7160.A0A182GLM4,7160.A0A182GR09,7160.A0A182GS35,7160.A0A182GXG7…	RP20_CCG009710,RP20_CCG002854,RP20_CCG020656,RP20_CCG000266,RP20_CCG002566,RP20_CCG001031,RP20_CCG001217,RP20_CCG001575,RP20_CCG002118,RP20_CCG002435,RP20_CCG003858,RP20_CCG004522,RP20_CCG006069,RP20_CCG006251,RP20_CCG007174,RP20_CCG008465,RP20_CCG009926,RP20_CCG010336,RP20_CCG010390,RP20_CCG011044,RP20_CCG011549,RP20_CCG012054,RP20_CCG014217,RP20_CCG014762,RP20_CCG017583,RP20_CCG018156,RP20_CCG0…
GO Process	GO:0033554	Cellular response to stress	66	637	5.46319	top	4.89e-06	ks	7160.A0A023EDM7,7160.A0A023EEL8,7160.A0A023EH27,7160.A0A023EM53,7160.A0A023EMS3,7160.A0A023ETJ7,7160.A0A0E3J979,7160.A0A182G1A6,7160.A0A182G1G4,7160.A0A182G1S4,7160.A0A182G277,7160.A0A182G2Q0,7160.A0A182G2R9,7160.A0A182G2S1,7160.A0A182G3J5,7160.A0A182G414,7160.A0A182G4D5,7160.A0A182G711,7160.A0A182G714,7160.A0A182G7X5,7160.A0A182G8I6,7160.A0A182G980,7160.A0A182G9Y0,7160.A0A182GAE7,7160.A0A182GBV7…	RP20_CCG024200,RP20_CCG007755,RP20_CCG012209,RP20_CCG002470,RP20_CCG026259,RP20_CCG002566,RP20_CCG003152,RP20_CCG000562,RP20_CCG000670,RP20_CCG000950,RP20_CCG001217,RP20_CCG001575,RP20_CCG001602,RP20_CCG001605,RP20_CCG002160,RP20_CCG002466,RP20_CCG002651,RP20_CCG004341,RP20_CCG004349,RP20_CCG004877,RP20_CCG005187,RP20_CCG005594,RP20_CCG006031,RP20_CCG006327,RP20_CCG007174,RP20_CCG007684,RP20_CCG0…
GO Process	GO:0006396	RNA processing	45	636	5.45732	top	0.00017	ks	7160.A0A023EDS9,7160.A0A023EDW5,7160.A0A023EE68,7160.A0A023EE76,7160.A0A023EER6,7160.A0A023EGD0,7160.A0A023EHC8,7160.A0A0E3J979,7160.A0A182G1A7,7160.A0A182G1R5,7160.A0A182G3W1,7160.A0A182G3Z7,7160.A0A182G6L1,7160.A0A182G8E7,7160.A0A182G8V9,7160.A0A182GA04,7160.A0A182GB18,7160.A0A182GBM5,7160.A0A182GBV8,7160.A0A182GFE2,7160.A0A182GGX1,7160.A0A182GIB1,7160.A0A182GIB8,7160.A0A182GL07,7160.A0A182GPJ3…	RP20_CCG001629,RP20_CCG018364,RP20_CCG015895,RP20_CCG026603,RP20_CCG002793,RP20_CCG000131,RP20_CCG002102,RP20_CCG003152,RP20_CCG000563,RP20_CCG000939,RP20_CCG002372,RP20_CCG002440,RP20_CCG004090,RP20_CCG005124,RP20_CCG005392,RP20_CCG006073,RP20_CCG006708,RP20_CCG007043,RP20_CCG007177,RP20_CCG008964,RP20_CCG009700,RP20_CCG010389,RP20_CCG010398,RP20_CCG011738,RP20_CCG011134,RP20_CCG014232,RP20_CCG0…
GO Process	GO:0018130	Heterocycle biosynthetic process	47	463	5.43027	top	1.73e-05	ks	7160.A0A023EDM7,7160.A0A023EEE4,7160.A0A023EFC4,7160.A0A023EHV4,7160.A0A023EIT6,7160.A0A023EM53,7160.A0A023EM88,7160.A0A023EMS3,7160.A0A182G171,7160.A0A182G339,7160.A0A182G3H6,7160.A0A182G416,7160.A0A182G4S2,7160.A0A182G685,7160.A0A182G6S5,7160.A0A182G7D8,7160.A0A182G7D9,7160.A0A182G9Z0,7160.A0A182GB70,7160.A0A182GCB4,7160.A0A182GCT5,7160.A0A182GDC3,7160.A0A182GEG7,7160.A0A182GLN2,7160.A0A182GNR8…	RP20_CCG024200,RP20_CCG005648,RP20_CCG015238,RP20_CCG021110,RP20_CCG024392,RP20_CCG002470,RP20_CCG024533,RP20_CCG026259,RP20_CCG000489,RP20_CCG001829,RP20_CCG002131,RP20_CCG002468,RP20_CCG002919,RP20_CCG003851,RP20_CCG004191,RP20_CCG004568,RP20_CCG004569,RP20_CCG006044,RP20_CCG006786,RP20_CCG007417,RP20_CCG007693,RP20_CCG007976,RP20_CCG008507,RP20_CCG012062,RP20_CCG013091,RP20_CCG013174,RP20_CCG0…
GO Process	GO:0030163	Protein catabolic process	36	389	5.39293	top	0.00072	ks	7160.A0A023EJN7,7160.A0A023EKC3,7160.A0A023ENX8,7160.A0A023ES69,7160.A0A023ETJ7,7160.A0A182G1W2,7160.A0A182G277,7160.A0A182G2Q0,7160.A0A182G3H1,7160.A0A182G3Z3,7160.A0A182G692,7160.A0A182G7A9,7160.A0A182GA00,7160.A0A182GAA5,7160.A0A182GBV7,7160.A0A182GED4,7160.A0A182GHD3,7160.A0A182GI70,7160.A0A182GIB2,7160.A0A182GJJ7,7160.A0A182GKM5,7160.A0A182GLM4,7160.A0A182GR09,7160.A0A182GS35,7160.A0A182GXG7…	RP20_CCG009710,RP20_CCG002854,RP20_CCG020656,RP20_CCG000266,RP20_CCG002566,RP20_CCG001031,RP20_CCG001217,RP20_CCG001575,RP20_CCG002118,RP20_CCG002435,RP20_CCG003858,RP20_CCG004522,RP20_CCG006069,RP20_CCG006251,RP20_CCG007174,RP20_CCG008465,RP20_CCG009926,RP20_CCG010336,RP20_CCG010390,RP20_CCG011044,RP20_CCG011549,RP20_CCG012054,RP20_CCG014217,RP20_CCG014762,RP20_CCG017583,RP20_CCG017918,RP20_CCG0…
GO Process	GO:0010467	Gene expression	105	1252	5.35143	top	1.9e-09	ks	7160.A0A023EDM7,7160.A0A023EDS9,7160.A0A023EDW5,7160.A0A023EE68,7160.A0A023EE76,7160.A0A023EEE4,7160.A0A023EER6,7160.A0A023EFC4,7160.A0A023EGD0,7160.A0A023EHC8,7160.A0A023EIC3,7160.A0A023EIT6,7160.A0A023EK03,7160.A0A023EM15,7160.A0A023EM53,7160.A0A023EMI5,7160.A0A023ERT8,7160.A0A0E3J979,7160.A0A182G171,7160.A0A182G1A7,7160.A0A182G1R5,7160.A0A182G3H6,7160.A0A182G3W1,7160.A0A182G3Z7,7160.A0A182G416…	RP20_CCG024200,RP20_CCG001629,RP20_CCG018364,RP20_CCG015895,RP20_CCG026603,RP20_CCG005648,RP20_CCG002793,RP20_CCG015238,RP20_CCG000131,RP20_CCG002102,RP20_CCG003192,RP20_CCG024392,RP20_CCG010660,RP20_CCG017000,RP20_CCG002470,RP20_CCG000668,RP20_CCG006801,RP20_CCG003152,RP20_CCG000489,RP20_CCG000563,RP20_CCG000939,RP20_CCG002131,RP20_CCG002372,RP20_CCG002440,RP20_CCG002468,RP20_CCG002627,RP20_CCG0…
GO Process	GO:0032446	Protein modification by small protein conjugation	30	318	5.32411	top	0.0021	ks	7160.A0A023EDH3,7160.A0A023EF51,7160.A0A023EHH5,7160.A0A023EKV2,7160.A0A182G2Q0,7160.A0A182G3H1,7160.A0A182G3Z3,7160.A0A182G9Q7,7160.A0A182GB81,7160.A0A182GC62,7160.A0A182GD41,7160.A0A182GDY7,7160.A0A182GFF1,7160.A0A182GGR8,7160.A0A182GHK3,7160.A0A182GHM4,7160.A0A182GHU1,7160.A0A182GI70,7160.A0A182GQI0,7160.A0A182GR09,7160.A0A182GR32,7160.A0A182GS35,7160.A0A182GV97,7160.A0A182GZ49,7160.A0A182H021…	RP20_CCG023417,RP20_CCG016672,RP20_CCG016299,RP20_CCG023187,RP20_CCG001575,RP20_CCG002118,RP20_CCG002435,RP20_CCG005913,RP20_CCG006800,RP20_CCG007331,RP20_CCG007830,RP20_CCG008258,RP20_CCG008977,RP20_CCG009638,RP20_CCG010017,RP20_CCG010044,RP20_CCG010178,RP20_CCG010336,RP20_CCG013961,RP20_CCG014217,RP20_CCG014241,RP20_CCG014762,RP20_CCG016356,RP20_CCG018475,RP20_CCG019012,RP20_CCG019139,RP20_CCG0…
GO Process	GO:0009894	Regulation of catabolic process	32	332	5.07025	top	0.0021	ks	7160.A0A023EDY1,7160.A0A023EEL8,7160.A0A023EH27,7160.A0A023EIT6,7160.A0A023ES69,7160.A0A023ETJ7,7160.A0A182G1G4,7160.A0A182G2Q0,7160.A0A182G2S1,7160.A0A182G3D0,7160.A0A182G3W1,7160.A0A182G8D0,7160.A0A182G9P5,7160.A0A182GAA5,7160.A0A182GB18,7160.A0A182GC74,7160.A0A182GCS7,7160.A0A182GED4,7160.A0A182GHD3,7160.A0A182GHK3,7160.A0A182GHM4,7160.A0A182GI66,7160.A0A182GKW6,7160.A0A182GNK0,7160.A0A182GXT5…	RP20_CCG026676,RP20_CCG007755,RP20_CCG012209,RP20_CCG024392,RP20_CCG000266,RP20_CCG002566,RP20_CCG000670,RP20_CCG001575,RP20_CCG001605,RP20_CCG002048,RP20_CCG002372,RP20_CCG005103,RP20_CCG005887,RP20_CCG006251,RP20_CCG006708,RP20_CCG007358,RP20_CCG007684,RP20_CCG008465,RP20_CCG009926,RP20_CCG010017,RP20_CCG010044,RP20_CCG010331,RP20_CCG011683,RP20_CCG012987,RP20_CCG017773,RP20_CCG018248,RP20_CCG0…
GO Process	GO:0006139	Nucleobase-containing compound metabolic process	143	1636	5.01441	top	3.34e-11	ks	7160.A0A023EDM7,7160.A0A023EDS9,7160.A0A023EDW5,7160.A0A023EE68,7160.A0A023EE76,7160.A0A023EEE4,7160.A0A023EER6,7160.A0A023EFC4,7160.A0A023EGD0,7160.A0A023EHC8,7160.A0A023EHV4,7160.A0A023EIT6,7160.A0A023EM53,7160.A0A023EM88,7160.A0A023EMS3,7160.A0A023EQP4,7160.A0A0E3J979,7160.A0A182G114,7160.A0A182G148,7160.A0A182G171,7160.A0A182G1A6,7160.A0A182G1A7,7160.A0A182G1R5,7160.A0A182G1S4,7160.A0A182G277…	RP20_CCG024200,RP20_CCG001629,RP20_CCG018364,RP20_CCG015895,RP20_CCG026603,RP20_CCG005648,RP20_CCG002793,RP20_CCG015238,RP20_CCG000131,RP20_CCG002102,RP20_CCG021110,RP20_CCG024392,RP20_CCG002470,RP20_CCG024533,RP20_CCG026259,RP20_CCG007981,RP20_CCG003152,RP20_CCG000378,RP20_CCG000431,RP20_CCG000489,RP20_CCG000562,RP20_CCG000563,RP20_CCG000939,RP20_CCG000950,RP20_CCG001217,RP20_CCG001602,RP20_CCG0…
GO Process	GO:0045184	Establishment of protein localization	48	466	4.88778	top	4.49e-05	ks	7160.A0A023ED23,7160.A0A023EEE4,7160.A0A023EET5,7160.A0A023EIC3,7160.A0A023EJN7,7160.A0A023EV95,7160.A0A182G1R7,7160.A0A182G2N5,7160.A0A182G2P2,7160.A0A182G2P4,7160.A0A182G383,7160.A0A182G3J5,7160.A0A182G3W3,7160.A0A182G4N6,7160.A0A182G6G2,7160.A0A182G9K5,7160.A0A182G9K8,7160.A0A182GA88,7160.A0A182GED0,7160.A0A182GFF1,7160.A0A182GFX6,7160.A0A182GH90,7160.A0A182GHC3,7160.A0A182GHU1,7160.A0A182GIB2…	RP20_CCG023054,RP20_CCG005648,RP20_CCG014287,RP20_CCG003192,RP20_CCG009710,RP20_CCG003792,RP20_CCG000943,RP20_CCG001549,RP20_CCG001563,RP20_CCG001565,RP20_CCG001960,RP20_CCG002160,RP20_CCG002374,RP20_CCG002847,RP20_CCG003986,RP20_CCG005810,RP20_CCG005816,RP20_CCG006222,RP20_CCG008461,RP20_CCG008977,RP20_CCG009232,RP20_CCG009854,RP20_CCG009911,RP20_CCG010178,RP20_CCG010390,RP20_CCG010493,RP20_CCG0…
GO Process	GO:0046483	Heterocycle metabolic process	155	1723	4.73359	top	3.78e-11	ks	7160.A0A023EDM7,7160.A0A023EDS9,7160.A0A023EDW5,7160.A0A023EE68,7160.A0A023EE76,7160.A0A023EEE4,7160.A0A023EEI6,7160.A0A023EER6,7160.A0A023EFC4,7160.A0A023EGD0,7160.A0A023EHC8,7160.A0A023EHV4,7160.A0A023EIT6,7160.A0A023EM53,7160.A0A023EM88,7160.A0A023EMS3,7160.A0A023EQP4,7160.A0A0E3J979,7160.A0A182G114,7160.A0A182G148,7160.A0A182G171,7160.A0A182G1A6,7160.A0A182G1A7,7160.A0A182G1R5,7160.A0A182G1S4…	RP20_CCG024200,RP20_CCG001629,RP20_CCG018364,RP20_CCG015895,RP20_CCG026603,RP20_CCG005648,RP20_CCG027690,RP20_CCG002793,RP20_CCG015238,RP20_CCG000131,RP20_CCG002102,RP20_CCG021110,RP20_CCG024392,RP20_CCG002470,RP20_CCG024533,RP20_CCG026259,RP20_CCG007981,RP20_CCG003152,RP20_CCG000378,RP20_CCG000431,RP20_CCG000489,RP20_CCG000562,RP20_CCG000563,RP20_CCG000939,RP20_CCG000950,RP20_CCG001217,RP20_CCG0…
GO Process	GO:0043933	Protein-containing complex organization	72	569	4.66674	top	7.72e-07	ks	7160.A0A023ECA7,7160.A0A023ECV2,7160.A0A023EDW5,7160.A0A023EEP4,7160.A0A023EER4,7160.A0A023EGD0,7160.A0A023EGK7,7160.A0A023EI66,7160.A0A023EIL9,7160.A0A023EJN7,7160.A0A023EK03,7160.A0A023EM15,7160.A0A023EM40,7160.A0A023EMI5,7160.A0A0E3J979,7160.A0A182G1A6,7160.A0A182G1X2,7160.A0A182G2H6,7160.A0A182G3F8,7160.A0A182G3X2,7160.A0A182G416,7160.A0A182G8I6,7160.A0A182G9K3,7160.A0A182G9K5,7160.A0A182GA03…	RP20_CCG021956,RP20_CCG005503,RP20_CCG018364,RP20_CCG010536,RP20_CCG002612,RP20_CCG000131,RP20_CCG005111,RP20_CCG019786,RP20_CCG027597,RP20_CCG009710,RP20_CCG010660,RP20_CCG017000,RP20_CCG003688,RP20_CCG000668,RP20_CCG003152,RP20_CCG000562,RP20_CCG001050,RP20_CCG001408,RP20_CCG002099,RP20_CCG002387,RP20_CCG002468,RP20_CCG005187,RP20_CCG005807,RP20_CCG005810,RP20_CCG006072,RP20_CCG006222,RP20_CCG0…
GO Process	GO:0006725	Cellular aromatic compound metabolic process	160	1792	4.65271	top	4.67e-11	ks	7160.A0A023EDM7,7160.A0A023EDS9,7160.A0A023EDW5,7160.A0A023EE68,7160.A0A023EE76,7160.A0A023EEE4,7160.A0A023EEI6,7160.A0A023EER6,7160.A0A023EFC4,7160.A0A023EGD0,7160.A0A023EHC8,7160.A0A023EHV4,7160.A0A023EIT6,7160.A0A023EM53,7160.A0A023EM88,7160.A0A023EMS3,7160.A0A023EQP4,7160.A0A0E3J979,7160.A0A182G114,7160.A0A182G148,7160.A0A182G171,7160.A0A182G1A6,7160.A0A182G1A7,7160.A0A182G1R5,7160.A0A182G1S4…	RP20_CCG024200,RP20_CCG001629,RP20_CCG018364,RP20_CCG015895,RP20_CCG026603,RP20_CCG005648,RP20_CCG027690,RP20_CCG002793,RP20_CCG015238,RP20_CCG000131,RP20_CCG002102,RP20_CCG021110,RP20_CCG024392,RP20_CCG002470,RP20_CCG024533,RP20_CCG026259,RP20_CCG007981,RP20_CCG003152,RP20_CCG000378,RP20_CCG000431,RP20_CCG000489,RP20_CCG000562,RP20_CCG000563,RP20_CCG000939,RP20_CCG000950,RP20_CCG001217,RP20_CCG0…
GO Process	GO:0034641	Cellular nitrogen compound metabolic process	192	2172	4.60314	top	8.06e-12	ks	7160.A0A023EBM7,7160.A0A023EDM7,7160.A0A023EDS9,7160.A0A023EDW5,7160.A0A023EE68,7160.A0A023EE76,7160.A0A023EEE4,7160.A0A023EER6,7160.A0A023EFC4,7160.A0A023EGD0,7160.A0A023EH11,7160.A0A023EHC8,7160.A0A023EHV4,7160.A0A023EIC3,7160.A0A023EIT6,7160.A0A023EJX3,7160.A0A023EK03,7160.A0A023EM15,7160.A0A023EM53,7160.A0A023EM88,7160.A0A023EMI5,7160.A0A023EMS3,7160.A0A023ENG1,7160.A0A023EQP4,7160.A0A023ERT8…	RP20_CCG021788,RP20_CCG024200,RP20_CCG001629,RP20_CCG018364,RP20_CCG015895,RP20_CCG026603,RP20_CCG005648,RP20_CCG002793,RP20_CCG015238,RP20_CCG000131,RP20_CCG005765,RP20_CCG002102,RP20_CCG021110,RP20_CCG003192,RP20_CCG024392,RP20_CCG009840,RP20_CCG010660,RP20_CCG017000,RP20_CCG002470,RP20_CCG024533,RP20_CCG000668,RP20_CCG026259,RP20_CCG018982,RP20_CCG007981,RP20_CCG006801,RP20_CCG002555,RP20_CCG0…
GO Process	GO:0015031	Protein transport	44	435	4.54171	top	0.00043	ks	7160.A0A023ED23,7160.A0A023EEE4,7160.A0A023EET5,7160.A0A023EIC3,7160.A0A023EJN7,7160.A0A023EV95,7160.A0A182G1R7,7160.A0A182G2N5,7160.A0A182G2P2,7160.A0A182G383,7160.A0A182G3J5,7160.A0A182G3W3,7160.A0A182G4N6,7160.A0A182G6G2,7160.A0A182G9K5,7160.A0A182GA88,7160.A0A182GED0,7160.A0A182GFF1,7160.A0A182GFX6,7160.A0A182GH90,7160.A0A182GHU1,7160.A0A182GIB2,7160.A0A182GJ82,7160.A0A182GJH0,7160.A0A182GKM5…	RP20_CCG023054,RP20_CCG005648,RP20_CCG014287,RP20_CCG003192,RP20_CCG009710,RP20_CCG003792,RP20_CCG000943,RP20_CCG001549,RP20_CCG001563,RP20_CCG001960,RP20_CCG002160,RP20_CCG002374,RP20_CCG002847,RP20_CCG003986,RP20_CCG005810,RP20_CCG006222,RP20_CCG008461,RP20_CCG008977,RP20_CCG009232,RP20_CCG009854,RP20_CCG010178,RP20_CCG010390,RP20_CCG010882,RP20_CCG011006,RP20_CCG011549,RP20_CCG013911,RP20_CCG0…
GO Process	GO:1901566	Organonitrogen compound biosynthetic process	55	859	4.30713	top	0.0011	ks	7160.A0A023EBM7,7160.A0A023EFR5,7160.A0A023EHV4,7160.A0A023EK03,7160.A0A023EM15,7160.A0A023EMI5,7160.A0A023ERT8,7160.A0A023ES55,7160.A0A182G104,7160.A0A182G1G4,7160.A0A182G1I3,7160.A0A182G1P3,7160.A0A182G4S2,7160.A0A182G685,7160.A0A182G6P5,7160.A0A182G8G0,7160.A0A182GA87,7160.A0A182GB42,7160.A0A182GB70,7160.A0A182GBD9,7160.A0A182GCB4,7160.A0A182GCR5,7160.A0A182GEG7,7160.A0A182GF15,7160.A0A182GHF9…	RP20_CCG021788,RP20_CCG011414,RP20_CCG021110,RP20_CCG010660,RP20_CCG017000,RP20_CCG000668,RP20_CCG006801,RP20_CCG002555,RP20_CCG000360,RP20_CCG000670,RP20_CCG000726,RP20_CCG000879,RP20_CCG002919,RP20_CCG003851,RP20_CCG004143,RP20_CCG005143,RP20_CCG006221,RP20_CCG006748,RP20_CCG006786,RP20_CCG006896,RP20_CCG007417,RP20_CCG007665,RP20_CCG008507,RP20_CCG008790,RP20_CCG009958,RP20_CCG010017,RP20_CCG0…
GO Process	GO:0065003	Protein-containing complex assembly	60	463	4.05179	top	0.00033	ks	7160.A0A023ECA7,7160.A0A023ECV2,7160.A0A023EDW5,7160.A0A023EEP4,7160.A0A023EER4,7160.A0A023EGD0,7160.A0A023EGK7,7160.A0A023EI66,7160.A0A023EIL9,7160.A0A023EK03,7160.A0A023EM15,7160.A0A023EM40,7160.A0A023EMI5,7160.A0A0E3J979,7160.A0A182G2H6,7160.A0A182G3F8,7160.A0A182G3X2,7160.A0A182G416,7160.A0A182G8I6,7160.A0A182G9K3,7160.A0A182G9K5,7160.A0A182GA88,7160.A0A182GAD9,7160.A0A182GBM5,7160.A0A182GC56…	RP20_CCG021956,RP20_CCG005503,RP20_CCG018364,RP20_CCG010536,RP20_CCG002612,RP20_CCG000131,RP20_CCG005111,RP20_CCG019786,RP20_CCG027597,RP20_CCG010660,RP20_CCG017000,RP20_CCG003688,RP20_CCG000668,RP20_CCG003152,RP20_CCG001408,RP20_CCG002099,RP20_CCG002387,RP20_CCG002468,RP20_CCG005187,RP20_CCG005807,RP20_CCG005810,RP20_CCG006222,RP20_CCG006301,RP20_CCG007043,RP20_CCG007325,RP20_CCG007399,RP20_CCG0…
GO Process	GO:0043412	Macromolecule modification	107	1378	4.04716	top	2.32e-06	ks	7160.A0A023EDH3,7160.A0A023EDS9,7160.A0A023EE76,7160.A0A023EEE4,7160.A0A023EF51,7160.A0A023EFC4,7160.A0A023EFR5,7160.A0A023EHH5,7160.A0A023EHV4,7160.A0A023EKV2,7160.A0A023EQ67,7160.A0A182G0V7,7160.A0A182G1A6,7160.A0A182G1I3,7160.A0A182G1X2,7160.A0A182G277,7160.A0A182G2Q0,7160.A0A182G2R9,7160.A0A182G3H1,7160.A0A182G3J9,7160.A0A182G3Z3,7160.A0A182G4D5,7160.A0A182G529,7160.A0A182G5A3,7160.A0A182G692…	RP20_CCG023417,RP20_CCG001629,RP20_CCG026603,RP20_CCG005648,RP20_CCG016672,RP20_CCG015238,RP20_CCG011414,RP20_CCG016299,RP20_CCG021110,RP20_CCG023187,RP20_CCG014756,RP20_CCG000273,RP20_CCG000562,RP20_CCG000726,RP20_CCG001050,RP20_CCG001217,RP20_CCG001575,RP20_CCG001602,RP20_CCG002118,RP20_CCG002164,RP20_CCG002435,RP20_CCG002651,RP20_CCG003119,RP20_CCG003257,RP20_CCG003858,RP20_CCG004143,RP20_CCG0…
GO Process	GO:0009057	Macromolecule catabolic process	58	565	4.01084	top	0.008	ks	7160.A0A023EIT6,7160.A0A023EJN7,7160.A0A023EKC3,7160.A0A023ENX8,7160.A0A023ES69,7160.A0A023ETJ7,7160.A0A182G1W2,7160.A0A182G277,7160.A0A182G2D9,7160.A0A182G2Q0,7160.A0A182G2S1,7160.A0A182G3H1,7160.A0A182G3Z3,7160.A0A182G692,7160.A0A182G6D3,7160.A0A182G785,7160.A0A182G7A9,7160.A0A182G7E4,7160.A0A182GA00,7160.A0A182GAA5,7160.A0A182GBM5,7160.A0A182GBV7,7160.A0A182GCC6,7160.A0A182GED4,7160.A0A182GHD3…	RP20_CCG024392,RP20_CCG009710,RP20_CCG002854,RP20_CCG020656,RP20_CCG000266,RP20_CCG002566,RP20_CCG001031,RP20_CCG001217,RP20_CCG001355,RP20_CCG001575,RP20_CCG001605,RP20_CCG002118,RP20_CCG002435,RP20_CCG003858,RP20_CCG003949,RP20_CCG004461,RP20_CCG004522,RP20_CCG004577,RP20_CCG006069,RP20_CCG006251,RP20_CCG007043,RP20_CCG007174,RP20_CCG007429,RP20_CCG008465,RP20_CCG009926,RP20_CCG010336,RP20_CCG0…
GO Process	GO:1901360	Organic cyclic compound metabolic process	175	1914	3.99458	top	2.5e-09	ks	7160.A0A023EDM7,7160.A0A023EDS9,7160.A0A023EDW5,7160.A0A023EE68,7160.A0A023EE76,7160.A0A023EEE4,7160.A0A023EEI6,7160.A0A023EER6,7160.A0A023EFC4,7160.A0A023EGD0,7160.A0A023EHC8,7160.A0A023EHV4,7160.A0A023EIT6,7160.A0A023EM53,7160.A0A023EM88,7160.A0A023EMS3,7160.A0A023EQP4,7160.A0A0E3J979,7160.A0A182G114,7160.A0A182G148,7160.A0A182G171,7160.A0A182G1A6,7160.A0A182G1A7,7160.A0A182G1R5,7160.A0A182G1S4…	RP20_CCG024200,RP20_CCG001629,RP20_CCG018364,RP20_CCG015895,RP20_CCG026603,RP20_CCG005648,RP20_CCG027690,RP20_CCG002793,RP20_CCG015238,RP20_CCG000131,RP20_CCG002102,RP20_CCG021110,RP20_CCG024392,RP20_CCG002470,RP20_CCG024533,RP20_CCG026259,RP20_CCG007981,RP20_CCG003152,RP20_CCG000378,RP20_CCG000431,RP20_CCG000489,RP20_CCG000562,RP20_CCG000563,RP20_CCG000939,RP20_CCG000950,RP20_CCG001217,RP20_CCG0…
GO Process	GO:0071705	Nitrogen compound transport	60	632	3.92473	top	0.00069	ks	7160.A0A023ED23,7160.A0A023EEE4,7160.A0A023EET5,7160.A0A023EIC3,7160.A0A023EJN7,7160.A0A023EMM1,7160.A0A023EV95,7160.A0A182G1I3,7160.A0A182G1R7,7160.A0A182G2N5,7160.A0A182G2P2,7160.A0A182G383,7160.A0A182G3J5,7160.A0A182G3W3,7160.A0A182G4N6,7160.A0A182G6G2,7160.A0A182G6T1,7160.A0A182G952,7160.A0A182G9K5,7160.A0A182GA88,7160.A0A182GBM5,7160.A0A182GCL8,7160.A0A182GED0,7160.A0A182GFF1,7160.A0A182GFX6…	RP20_CCG023054,RP20_CCG005648,RP20_CCG014287,RP20_CCG003192,RP20_CCG009710,RP20_CCG005889,RP20_CCG003792,RP20_CCG000726,RP20_CCG000943,RP20_CCG001549,RP20_CCG001563,RP20_CCG001960,RP20_CCG002160,RP20_CCG002374,RP20_CCG002847,RP20_CCG003986,RP20_CCG004203,RP20_CCG005543,RP20_CCG005810,RP20_CCG006222,RP20_CCG007043,RP20_CCG007585,RP20_CCG008461,RP20_CCG008977,RP20_CCG009232,RP20_CCG009854,RP20_CCG0…
GO Process	GO:0036211	Protein modification process	103	1258	3.87946	top	1.5e-05	ks	7160.A0A023EDH3,7160.A0A023EDS9,7160.A0A023EE76,7160.A0A023EEE4,7160.A0A023EF51,7160.A0A023EFC4,7160.A0A023EFR5,7160.A0A023EHH5,7160.A0A023EHV4,7160.A0A023EKV2,7160.A0A182G0V7,7160.A0A182G1A6,7160.A0A182G1I3,7160.A0A182G1X2,7160.A0A182G277,7160.A0A182G2Q0,7160.A0A182G2R9,7160.A0A182G3H1,7160.A0A182G3J9,7160.A0A182G3Z3,7160.A0A182G4D5,7160.A0A182G529,7160.A0A182G5A3,7160.A0A182G692,7160.A0A182G6P5…	RP20_CCG023417,RP20_CCG001629,RP20_CCG026603,RP20_CCG005648,RP20_CCG016672,RP20_CCG015238,RP20_CCG011414,RP20_CCG016299,RP20_CCG021110,RP20_CCG023187,RP20_CCG000273,RP20_CCG000562,RP20_CCG000726,RP20_CCG001050,RP20_CCG001217,RP20_CCG001575,RP20_CCG001602,RP20_CCG002118,RP20_CCG002164,RP20_CCG002435,RP20_CCG002651,RP20_CCG003119,RP20_CCG003257,RP20_CCG003858,RP20_CCG004143,RP20_CCG004341,RP20_CCG0…
GO Process	GO:0044249	Cellular biosynthetic process	119	1386	3.73689	top	7.69e-06	ks	7160.A0A023EBM7,7160.A0A023EDM7,7160.A0A023EE76,7160.A0A023EEE4,7160.A0A023EFC4,7160.A0A023EFR5,7160.A0A023EHV4,7160.A0A023EIT6,7160.A0A023EK03,7160.A0A023EM15,7160.A0A023EM53,7160.A0A023EM88,7160.A0A023EMI5,7160.A0A023EMS3,7160.A0A023ERT8,7160.A0A023ES55,7160.A0A182G104,7160.A0A182G171,7160.A0A182G1C5,7160.A0A182G1G4,7160.A0A182G1I3,7160.A0A182G1P3,7160.A0A182G201,7160.A0A182G2S3,7160.A0A182G339…	RP20_CCG021788,RP20_CCG024200,RP20_CCG026603,RP20_CCG005648,RP20_CCG015238,RP20_CCG011414,RP20_CCG021110,RP20_CCG024392,RP20_CCG010660,RP20_CCG017000,RP20_CCG002470,RP20_CCG024533,RP20_CCG000668,RP20_CCG026259,RP20_CCG006801,RP20_CCG002555,RP20_CCG000360,RP20_CCG000489,RP20_CCG000591,RP20_CCG000670,RP20_CCG000726,RP20_CCG000879,RP20_CCG001105,RP20_CCG001607,RP20_CCG001829,RP20_CCG002131,RP20_CCG0…
GO Process	GO:0046907	Intracellular transport	68	693	3.66037	top	0.00085	ks	7160.A0A023ECW5,7160.A0A023ED23,7160.A0A023EEE4,7160.A0A023EET5,7160.A0A023EIC3,7160.A0A023EJN7,7160.A0A023ELB2,7160.A0A023EUG8,7160.A0A182G1N3,7160.A0A182G2N5,7160.A0A182G2P2,7160.A0A182G2Z3,7160.A0A182G301,7160.A0A182G317,7160.A0A182G5X7,7160.A0A182G6G2,7160.A0A182G7A9,7160.A0A182G8D1,7160.A0A182G9K5,7160.A0A182G9K9,7160.A0A182G9Z1,7160.A0A182GA88,7160.A0A182GAJ1,7160.A0A182GCY9,7160.A0A182GDI8…	RP20_CCG003256,RP20_CCG023054,RP20_CCG005648,RP20_CCG014287,RP20_CCG003192,RP20_CCG009710,RP20_CCG003749,RP20_CCG017993,RP20_CCG000852,RP20_CCG001549,RP20_CCG001563,RP20_CCG001725,RP20_CCG001744,RP20_CCG001772,RP20_CCG003675,RP20_CCG003986,RP20_CCG004522,RP20_CCG005104,RP20_CCG005810,RP20_CCG005817,RP20_CCG006045,RP20_CCG006222,RP20_CCG006392,RP20_CCG007764,RP20_CCG008053,RP20_CCG008770,RP20_CCG0…
GO Process	GO:1901576	Organic substance biosynthetic process	121	1420	3.59686	top	8.89e-06	ks	7160.A0A023EBM7,7160.A0A023EDM7,7160.A0A023EEE4,7160.A0A023EFC4,7160.A0A023EFR5,7160.A0A023EHV4,7160.A0A023EIT6,7160.A0A023EK03,7160.A0A023EM15,7160.A0A023EM53,7160.A0A023EM88,7160.A0A023EMI5,7160.A0A023EMS3,7160.A0A023EQP4,7160.A0A023ERT8,7160.A0A023ES55,7160.A0A182G104,7160.A0A182G148,7160.A0A182G171,7160.A0A182G1G4,7160.A0A182G1I3,7160.A0A182G1P3,7160.A0A182G201,7160.A0A182G2F2,7160.A0A182G2S3…	RP20_CCG021788,RP20_CCG024200,RP20_CCG005648,RP20_CCG015238,RP20_CCG011414,RP20_CCG021110,RP20_CCG024392,RP20_CCG010660,RP20_CCG017000,RP20_CCG002470,RP20_CCG024533,RP20_CCG000668,RP20_CCG026259,RP20_CCG007981,RP20_CCG006801,RP20_CCG002555,RP20_CCG000360,RP20_CCG000431,RP20_CCG000489,RP20_CCG000670,RP20_CCG000726,RP20_CCG000879,RP20_CCG001105,RP20_CCG001370,RP20_CCG001607,RP20_CCG001639,RP20_CCG0…
GO Process	GO:1901362	Organic cyclic compound biosynthetic process	58	554	3.54463	top	0.0021	ks	7160.A0A023EDM7,7160.A0A023EEE4,7160.A0A023EFC4,7160.A0A023EHV4,7160.A0A023EIT6,7160.A0A023EM53,7160.A0A023EM88,7160.A0A023EMS3,7160.A0A182G171,7160.A0A182G2S3,7160.A0A182G339,7160.A0A182G3H6,7160.A0A182G3M7,7160.A0A182G416,7160.A0A182G4S2,7160.A0A182G610,7160.A0A182G685,7160.A0A182G6S5,7160.A0A182G7D8,7160.A0A182G7D9,7160.A0A182G832,7160.A0A182G9Z0,7160.A0A182GB70,7160.A0A182GCB4,7160.A0A182GCT5…	RP20_CCG024200,RP20_CCG005648,RP20_CCG015238,RP20_CCG021110,RP20_CCG024392,RP20_CCG002470,RP20_CCG024533,RP20_CCG026259,RP20_CCG000489,RP20_CCG001607,RP20_CCG001829,RP20_CCG002131,RP20_CCG002213,RP20_CCG002468,RP20_CCG002919,RP20_CCG003722,RP20_CCG003851,RP20_CCG004191,RP20_CCG004568,RP20_CCG004569,RP20_CCG004962,RP20_CCG006044,RP20_CCG006786,RP20_CCG007417,RP20_CCG007693,RP20_CCG007976,RP20_CCG0…
GO Process	GO:0051246	Regulation of protein metabolic process	73	738	3.40186	top	0.0021	ks	7160.A0A023EE76,7160.A0A023EIT6,7160.A0A023EK03,7160.A0A023EM15,7160.A0A023EMI5,7160.A0A023ES69,7160.A0A023ETJ7,7160.A0A182G1X2,7160.A0A182G2Q0,7160.A0A182G3D0,7160.A0A182G3J5,7160.A0A182G3N3,7160.A0A182G405,7160.A0A182G5F7,7160.A0A182G5Z8,7160.A0A182G6B1,7160.A0A182G6H9,7160.A0A182G6S5,7160.A0A182G7K4,7160.A0A182G8D0,7160.A0A182G8G0,7160.A0A182G9P5,7160.A0A182GAA5,7160.A0A182GB18,7160.A0A182GBM1…	RP20_CCG026603,RP20_CCG024392,RP20_CCG010660,RP20_CCG017000,RP20_CCG000668,RP20_CCG000266,RP20_CCG002566,RP20_CCG001050,RP20_CCG001575,RP20_CCG002048,RP20_CCG002160,RP20_CCG002228,RP20_CCG002448,RP20_CCG003371,RP20_CCG003703,RP20_CCG003895,RP20_CCG004025,RP20_CCG004191,RP20_CCG004682,RP20_CCG005103,RP20_CCG005143,RP20_CCG005887,RP20_CCG006251,RP20_CCG006708,RP20_CCG007033,RP20_CCG007688,RP20_CCG0…
GO Process	GO:0009058	Biosynthetic process	128	1467	3.37723	top	1.99e-05	ks	7160.A0A023EBM7,7160.A0A023EDM7,7160.A0A023EE76,7160.A0A023EEE4,7160.A0A023EFC4,7160.A0A023EFR5,7160.A0A023EHV4,7160.A0A023EIT6,7160.A0A023EK03,7160.A0A023EM15,7160.A0A023EM53,7160.A0A023EM88,7160.A0A023EMI5,7160.A0A023EMS3,7160.A0A023EQP4,7160.A0A023ERT8,7160.A0A023ES55,7160.A0A182G104,7160.A0A182G148,7160.A0A182G171,7160.A0A182G1C5,7160.A0A182G1G4,7160.A0A182G1I3,7160.A0A182G1P3,7160.A0A182G201…	RP20_CCG021788,RP20_CCG024200,RP20_CCG026603,RP20_CCG005648,RP20_CCG015238,RP20_CCG011414,RP20_CCG021110,RP20_CCG024392,RP20_CCG010660,RP20_CCG017000,RP20_CCG002470,RP20_CCG024533,RP20_CCG000668,RP20_CCG026259,RP20_CCG007981,RP20_CCG006801,RP20_CCG002555,RP20_CCG000360,RP20_CCG000431,RP20_CCG000489,RP20_CCG000591,RP20_CCG000670,RP20_CCG000726,RP20_CCG000879,RP20_CCG001105,RP20_CCG001370,RP20_CCG0…
GO Process	GO:0044248	Cellular catabolic process	104	914	3.30647	top	0.0021	ks	7160.A0A023EIT6,7160.A0A023EJN7,7160.A0A023EKC3,7160.A0A023ENX8,7160.A0A023ES69,7160.A0A023ETJ7,7160.A0A023EUW5,7160.A0A023EVQ3,7160.A0A0E3J979,7160.A0A182G1C5,7160.A0A182G277,7160.A0A182G2Q0,7160.A0A182G2S1,7160.A0A182G3H1,7160.A0A182G3Z3,7160.A0A182G4P7,7160.A0A182G5F2,7160.A0A182G685,7160.A0A182G692,7160.A0A182G785,7160.A0A182G7A9,7160.A0A182G7E4,7160.A0A182G847,7160.A0A182G908,7160.A0A182G9F3…	RP20_CCG024392,RP20_CCG009710,RP20_CCG002854,RP20_CCG020656,RP20_CCG000266,RP20_CCG002566,RP20_CCG023269,RP20_CCG027015,RP20_CCG003152,RP20_CCG000591,RP20_CCG001217,RP20_CCG001575,RP20_CCG001605,RP20_CCG002118,RP20_CCG002435,RP20_CCG002861,RP20_CCG003364,RP20_CCG003851,RP20_CCG003858,RP20_CCG004461,RP20_CCG004522,RP20_CCG004577,RP20_CCG004988,RP20_CCG005473,RP20_CCG005720,RP20_CCG005885,RP20_CCG0…
GO Process	GO:0051649	Establishment of localization in cell	83	824	3.24685	top	0.0028	ks	7160.A0A023ECW5,7160.A0A023ED23,7160.A0A023EEE4,7160.A0A023EET5,7160.A0A023EIC3,7160.A0A023EJN7,7160.A0A023ELB2,7160.A0A023ER49,7160.A0A023EUG8,7160.A0A0E3J979,7160.A0A182G1A4,7160.A0A182G1N3,7160.A0A182G200,7160.A0A182G2N5,7160.A0A182G2P2,7160.A0A182G2Z3,7160.A0A182G301,7160.A0A182G317,7160.A0A182G5X7,7160.A0A182G6G2,7160.A0A182G6T1,7160.A0A182G7A9,7160.A0A182G8D1,7160.A0A182G952,7160.A0A182G9K5…	RP20_CCG003256,RP20_CCG023054,RP20_CCG005648,RP20_CCG014287,RP20_CCG003192,RP20_CCG009710,RP20_CCG003749,RP20_CCG012085,RP20_CCG017993,RP20_CCG003152,RP20_CCG000560,RP20_CCG000852,RP20_CCG001104,RP20_CCG001549,RP20_CCG001563,RP20_CCG001725,RP20_CCG001744,RP20_CCG001772,RP20_CCG003675,RP20_CCG003986,RP20_CCG004203,RP20_CCG004522,RP20_CCG005104,RP20_CCG005543,RP20_CCG005810,RP20_CCG005817,RP20_CCG0…
GO Process	GO:0008104	Protein localization	80	740	3.23796	top	0.0021	ks	7160.A0A023ED23,7160.A0A023EEE4,7160.A0A023EET5,7160.A0A023EFH9,7160.A0A023EIC3,7160.A0A023EJN7,7160.A0A023EM42,7160.A0A023EV95,7160.A0A182G0L7,7160.A0A182G1A4,7160.A0A182G1B5,7160.A0A182G1R7,7160.A0A182G2N5,7160.A0A182G2P2,7160.A0A182G2P4,7160.A0A182G2R9,7160.A0A182G383,7160.A0A182G3D0,7160.A0A182G3J5,7160.A0A182G3J9,7160.A0A182G3W3,7160.A0A182G4N6,7160.A0A182G6G2,7160.A0A182G9K5,7160.A0A182G9K8…	RP20_CCG023054,RP20_CCG005648,RP20_CCG014287,RP20_CCG007407,RP20_CCG003192,RP20_CCG009710,RP20_CCG016308,RP20_CCG003792,RP20_CCG000067,RP20_CCG000560,RP20_CCG000580,RP20_CCG000943,RP20_CCG001549,RP20_CCG001563,RP20_CCG001565,RP20_CCG001602,RP20_CCG001960,RP20_CCG002048,RP20_CCG002160,RP20_CCG002164,RP20_CCG002374,RP20_CCG002847,RP20_CCG003986,RP20_CCG005810,RP20_CCG005816,RP20_CCG006222,RP20_CCG0…
GO Process	GO:0070727	Cellular macromolecule localization	84	771	3.20103	top	0.0021	ks	7160.A0A023ED23,7160.A0A023EEE4,7160.A0A023EET5,7160.A0A023EFH9,7160.A0A023EIC3,7160.A0A023EJN7,7160.A0A023EM42,7160.A0A023EV95,7160.A0A182G0L7,7160.A0A182G1A4,7160.A0A182G1B5,7160.A0A182G1R7,7160.A0A182G2N5,7160.A0A182G2P2,7160.A0A182G2P4,7160.A0A182G2R9,7160.A0A182G383,7160.A0A182G3D0,7160.A0A182G3J5,7160.A0A182G3J9,7160.A0A182G3W3,7160.A0A182G4N6,7160.A0A182G6G2,7160.A0A182G7T8,7160.A0A182G9K5…	RP20_CCG023054,RP20_CCG005648,RP20_CCG014287,RP20_CCG007407,RP20_CCG003192,RP20_CCG009710,RP20_CCG016308,RP20_CCG003792,RP20_CCG000067,RP20_CCG000560,RP20_CCG000580,RP20_CCG000943,RP20_CCG001549,RP20_CCG001563,RP20_CCG001565,RP20_CCG001602,RP20_CCG001960,RP20_CCG002048,RP20_CCG002160,RP20_CCG002164,RP20_CCG002374,RP20_CCG002847,RP20_CCG003986,RP20_CCG004829,RP20_CCG005810,RP20_CCG005816,RP20_CCG0…
GO Process	GO:0007049	Cell cycle	62	661	3.12439	top	0.0081	ks	7160.A0A023ECD3,7160.A0A023EDM7,7160.A0A023EHV4,7160.A0A023EPU9,7160.A0A023ER49,7160.A0A023ETJ9,7160.A0A023ETL9,7160.A0A182G1A4,7160.A0A182G1X2,7160.A0A182G277,7160.A0A182G2N5,7160.A0A182G3D0,7160.A0A182G3R7,7160.A0A182G3Z3,7160.A0A182G4D5,7160.A0A182G714,7160.A0A182G7A9,7160.A0A182G980,7160.A0A182G9P4,7160.A0A182G9Y0,7160.A0A182GA00,7160.A0A182GA88,7160.A0A182GAJ1,7160.A0A182GAL1,7160.A0A182GB18…	RP20_CCG015210,RP20_CCG024200,RP20_CCG021110,RP20_CCG013675,RP20_CCG012085,RP20_CCG016370,RP20_CCG011186,RP20_CCG000560,RP20_CCG001050,RP20_CCG001217,RP20_CCG001549,RP20_CCG002048,RP20_CCG002288,RP20_CCG002435,RP20_CCG002651,RP20_CCG004349,RP20_CCG004522,RP20_CCG005594,RP20_CCG005886,RP20_CCG006031,RP20_CCG006069,RP20_CCG006222,RP20_CCG006392,RP20_CCG006420,RP20_CCG006708,RP20_CCG007043,RP20_CCG0…
GO Process	GO:0006950	Response to stress	122	1192	3.10354	top	0.0011	ks	7160.A0A023EDM7,7160.A0A023EEL8,7160.A0A023EGK7,7160.A0A023EH27,7160.A0A023EHV7,7160.A0A023EM53,7160.A0A023EMS3,7160.A0A023ETJ7,7160.A0A023EWF3,7160.A0A0E3J979,7160.A0A182G0I8,7160.A0A182G0M4,7160.A0A182G0V7,7160.A0A182G198,7160.A0A182G1A6,7160.A0A182G1G4,7160.A0A182G1P3,7160.A0A182G1S4,7160.A0A182G277,7160.A0A182G2D9,7160.A0A182G2Q0,7160.A0A182G2R9,7160.A0A182G2S1,7160.A0A182G345,7160.A0A182G3J5…	RP20_CCG024200,RP20_CCG007755,RP20_CCG005111,RP20_CCG012209,RP20_CCG002632,RP20_CCG002470,RP20_CCG026259,RP20_CCG002566,RP20_CCG026347,RP20_CCG003152,RP20_CCG000018,RP20_CCG000078,RP20_CCG000273,RP20_CCG000554,RP20_CCG000562,RP20_CCG000670,RP20_CCG000879,RP20_CCG000950,RP20_CCG001217,RP20_CCG001355,RP20_CCG001575,RP20_CCG001602,RP20_CCG001605,RP20_CCG001852,RP20_CCG002160,RP20_CCG002163,RP20_CCG0…
GO Process	GO:0051641	Cellular localization	131	1187	2.70602	top	0.0021	ks	7160.A0A023ECW5,7160.A0A023ED23,7160.A0A023EEE4,7160.A0A023EET5,7160.A0A023EFH9,7160.A0A023EIC3,7160.A0A023EJN7,7160.A0A023ELB2,7160.A0A023EM42,7160.A0A023ER49,7160.A0A023EUG8,7160.A0A023EV95,7160.A0A0E3J979,7160.A0A182G0L7,7160.A0A182G1A4,7160.A0A182G1B5,7160.A0A182G1N3,7160.A0A182G1R7,7160.A0A182G200,7160.A0A182G2N5,7160.A0A182G2P2,7160.A0A182G2P4,7160.A0A182G2R9,7160.A0A182G2Z3,7160.A0A182G301…	RP20_CCG003256,RP20_CCG023054,RP20_CCG005648,RP20_CCG014287,RP20_CCG007407,RP20_CCG003192,RP20_CCG009710,RP20_CCG003749,RP20_CCG016308,RP20_CCG012085,RP20_CCG017993,RP20_CCG003792,RP20_CCG003152,RP20_CCG000067,RP20_CCG000560,RP20_CCG000580,RP20_CCG000852,RP20_CCG000943,RP20_CCG001104,RP20_CCG001549,RP20_CCG001563,RP20_CCG001565,RP20_CCG001602,RP20_CCG001725,RP20_CCG001744,RP20_CCG001772,RP20_CCG0…
GO Process	GO:0044085	Cellular component biogenesis	145	1378	2.67939	top	0.0024	ks	7160.A0A023EBS4,7160.A0A023ECA7,7160.A0A023ECJ5,7160.A0A023ECV2,7160.A0A023EDW5,7160.A0A023EEP4,7160.A0A023EER4,7160.A0A023EER6,7160.A0A023EGD0,7160.A0A023EGK7,7160.A0A023EHV7,7160.A0A023EI66,7160.A0A023EIL9,7160.A0A023EJK6,7160.A0A023EK03,7160.A0A023EM15,7160.A0A023EM40,7160.A0A023EM88,7160.A0A023EMI5,7160.A0A023ENW3,7160.A0A023ETL9,7160.A0A023EUG8,7160.A0A0E3J979,7160.A0A182G0I8,7160.A0A182G1I9…	RP20_CCG021402,RP20_CCG021956,RP20_CCG021318,RP20_CCG005503,RP20_CCG018364,RP20_CCG010536,RP20_CCG002612,RP20_CCG002793,RP20_CCG000131,RP20_CCG005111,RP20_CCG002632,RP20_CCG019786,RP20_CCG027597,RP20_CCG018229,RP20_CCG010660,RP20_CCG017000,RP20_CCG003688,RP20_CCG024533,RP20_CCG000668,RP20_CCG014587,RP20_CCG011186,RP20_CCG017993,RP20_CCG003152,RP20_CCG000018,RP20_CCG000751,RP20_CCG000852,RP20_CCG0…
GO Process	GO:0022607	Cellular component assembly	136	1153	2.41781	top	0.0055	ks	7160.A0A023EBS4,7160.A0A023ECA7,7160.A0A023ECJ5,7160.A0A023ECV2,7160.A0A023EDW5,7160.A0A023EEP4,7160.A0A023EER4,7160.A0A023EER6,7160.A0A023EGD0,7160.A0A023EGK7,7160.A0A023EHV7,7160.A0A023EI66,7160.A0A023EIL9,7160.A0A023EJK6,7160.A0A023EK03,7160.A0A023EM15,7160.A0A023EM40,7160.A0A023EM88,7160.A0A023EMI5,7160.A0A023ENW3,7160.A0A023ETL9,7160.A0A0E3J979,7160.A0A182G0I8,7160.A0A182G1I9,7160.A0A182G1N3…	RP20_CCG021402,RP20_CCG021956,RP20_CCG021318,RP20_CCG005503,RP20_CCG018364,RP20_CCG010536,RP20_CCG002612,RP20_CCG002793,RP20_CCG000131,RP20_CCG005111,RP20_CCG002632,RP20_CCG019786,RP20_CCG027597,RP20_CCG018229,RP20_CCG010660,RP20_CCG017000,RP20_CCG003688,RP20_CCG024533,RP20_CCG000668,RP20_CCG014587,RP20_CCG011186,RP20_CCG003152,RP20_CCG000018,RP20_CCG000751,RP20_CCG000852,RP20_CCG001050,RP20_CCG0…
GO Process	GO:0051606	Detection of stimulus	49	415	1.86365	bottom	0.0028	ks	7160.A0A182G0T7,7160.A0A182G194,7160.A0A182G3X0,7160.A0A182G5B3,7160.A0A182G5N2,7160.A0A182G6V9,7160.A0A182G793,7160.A0A182G8F7,7160.A0A182G995,7160.A0A182GBR9,7160.A0A182GC00,7160.A0A182GC04,7160.A0A182GD79,7160.A0A182GDC1,7160.A0A182GE58,7160.A0A182GH52,7160.A0A182GHE2,7160.A0A182GJF0,7160.A0A182GJP5,7160.A0A182GKL7,7160.A0A182GN39,7160.A0A182GPZ3,7160.A0A182GPZ4,7160.A0A182GQ98,7160.A0A182GRZ1…	RP20_CCG000221,RP20_CCG000550,RP20_CCG002385,RP20_CCG003289,RP20_CCG003503,RP20_CCG004249,RP20_CCG004497,RP20_CCG005139,RP20_CCG005632,RP20_CCG007111,RP20_CCG007244,RP20_CCG007249,RP20_CCG007898,RP20_CCG007974,RP20_CCG008365,RP20_CCG009808,RP20_CCG009939,RP20_CCG010978,RP20_CCG011115,RP20_CCG011539,RP20_CCG012785,RP20_CCG013678,RP20_CCG013679,RP20_CCG013834,RP20_CCG014710,RP20_CCG015593,inx,RP20_…
GO Process	GO:0009593	Detection of chemical stimulus	36	314	1.77679	bottom	0.0055	ks	7160.A0A182G0T7,7160.A0A182G194,7160.A0A182G3X0,7160.A0A182G5N2,7160.A0A182G6V9,7160.A0A182G793,7160.A0A182G8F7,7160.A0A182GBR9,7160.A0A182GC00,7160.A0A182GC04,7160.A0A182GD79,7160.A0A182GDC1,7160.A0A182GHE2,7160.A0A182GJF0,7160.A0A182GJP5,7160.A0A182GN39,7160.A0A182GPZ3,7160.A0A182GPZ4,7160.A0A182GQ98,7160.A0A182GWS1,7160.A0A182GYY3,7160.A0A182GZX8,7160.A0A182H095,7160.A0A182H1D4,7160.A0A182H1H5…	RP20_CCG000221,RP20_CCG000550,RP20_CCG002385,RP20_CCG003503,RP20_CCG004249,RP20_CCG004497,RP20_CCG005139,RP20_CCG007111,RP20_CCG007244,RP20_CCG007249,RP20_CCG007898,RP20_CCG007974,RP20_CCG009939,RP20_CCG010978,RP20_CCG011115,RP20_CCG012785,RP20_CCG013678,RP20_CCG013679,RP20_CCG013834,RP20_CCG017217,RP20_CCG018383,RP20_CCG018953,RP20_CCG019121,RP20_CCG019769,RP20_CCG019854,RP20_CCG021296,RP20_CCG0…
GO Process	GO:0007606	Sensory perception of chemical stimulus	56	396	1.66805	bottom	0.007	ks	7160.A0A023EDR0,7160.A0A182G0T7,7160.A0A182G194,7160.A0A182G2C5,7160.A0A182G2D7,7160.A0A182G3X0,7160.A0A182G431,7160.A0A182G5N2,7160.A0A182G6V9,7160.A0A182G793,7160.A0A182G898,7160.A0A182G8C1,7160.A0A182GAA0,7160.A0A182GBR9,7160.A0A182GC00,7160.A0A182GC04,7160.A0A182GD79,7160.A0A182GDC1,7160.A0A182GEN3,7160.A0A182GG30,7160.A0A182GH28,7160.A0A182GHE9,7160.A0A182GHM3,7160.A0A182GI65,7160.A0A182GLU1…	RP20_CCG019174,RP20_CCG000221,RP20_CCG000550,RP20_CCG001331,RP20_CCG001353,RP20_CCG002385,RP20_CCG002502,RP20_CCG003503,RP20_CCG004249,RP20_CCG004497,RP20_CCG005057,RP20_CCG005090,RP20_CCG006245,RP20_CCG007111,RP20_CCG007244,RP20_CCG007249,RP20_CCG007898,RP20_CCG007974,RP20_CCG008607,RP20_CCG009314,RP20_CCG009772,RP20_CCG009948,RP20_CCG010043,RP20_CCG010330,RP20_CCG012145,RP20_CCG012364,RP20_CCG0…
GO Process	GO:0007600	Sensory perception	73	528	1.4818	bottom	0.0059	ks	7160.A0A023EDR0,7160.A0A182G0T7,7160.A0A182G194,7160.A0A182G2C5,7160.A0A182G2D7,7160.A0A182G3X0,7160.A0A182G431,7160.A0A182G5B3,7160.A0A182G5N2,7160.A0A182G6V9,7160.A0A182G793,7160.A0A182G898,7160.A0A182G8C1,7160.A0A182G995,7160.A0A182GAA0,7160.A0A182GAD9,7160.A0A182GB05,7160.A0A182GBR9,7160.A0A182GC00,7160.A0A182GC04,7160.A0A182GD79,7160.A0A182GDC1,7160.A0A182GEN3,7160.A0A182GG30,7160.A0A182GH28…	RP20_CCG019174,RP20_CCG000221,RP20_CCG000550,RP20_CCG001331,RP20_CCG001353,RP20_CCG002385,RP20_CCG002502,RP20_CCG003289,RP20_CCG003503,RP20_CCG004249,RP20_CCG004497,RP20_CCG005057,RP20_CCG005090,RP20_CCG005632,RP20_CCG006245,RP20_CCG006301,RP20_CCG006679,RP20_CCG007111,RP20_CCG007244,RP20_CCG007249,RP20_CCG007898,RP20_CCG007974,RP20_CCG008607,RP20_CCG009314,RP20_CCG009772,RP20_CCG009808,RP20_CCG0…
GO Process	GO:0003008	System process	113	891	1.19877	bottom	0.0017	ks	7160.A0A023EDR0,7160.A0A182G0P7,7160.A0A182G0T7,7160.A0A182G0W2,7160.A0A182G194,7160.A0A182G1P3,7160.A0A182G272,7160.A0A182G2C5,7160.A0A182G2D7,7160.A0A182G2L8,7160.A0A182G3C4,7160.A0A182G3S8,7160.A0A182G3X0,7160.A0A182G431,7160.A0A182G4N2,7160.A0A182G5B3,7160.A0A182G5F7,7160.A0A182G5N2,7160.A0A182G5U4,7160.A0A182G6M9,7160.A0A182G6V9,7160.A0A182G793,7160.A0A182G7R7,7160.A0A182G898,7160.A0A182G8C1…	RP20_CCG019174,RP20_CCG000118,RP20_CCG000221,RP20_CCG000279,RP20_CCG000550,RP20_CCG000879,RP20_CCG001207,RP20_CCG001331,RP20_CCG001353,RP20_CCG001504,RP20_CCG002034,RP20_CCG002302,RP20_CCG002385,RP20_CCG002502,RP20_CCG002839,RP20_CCG003289,RP20_CCG003371,RP20_CCG003503,RP20_CCG003606,RP20_CCG004119,RP20_CCG004249,RP20_CCG004497,RP20_CCG004774,RP20_CCG005057,RP20_CCG005090,RP20_CCG005139,RP20_CCG0…

## Sheet: DOWN C636-DV2
#category	term ID	term description	genes mapped	genes in set	enrichment score	direction	false discovery rate	method	matching proteins in your input (IDs)	matching proteins in your input (labels)
GO Component	GO:0005828	Kinetochore microtubule	3	14	5.94949	top	0.0018	afc	7160.A0A182G1Y0,7160.A0A182G352,7160.A0A182GF63	RP20_CCG001073,RP20_CCG001881,RP20_CCG008870
GO Component	GO:1990385	Meiotic spindle midzone	4	9	5.37053	top	0.00045	afc	7160.A0A182G1M0,7160.A0A182G8T3,7160.A0A182GIJ2,7160.A0A182GUP7	RP20_CCG000825,RP20_CCG005340,RP20_CCG010517,RP20_CCG016095
GO Component	GO:1990023	Mitotic spindle midzone	5	21	5.23761	top	0.00017	afc	7160.A0A182G352,7160.A0A182G4G5,7160.A0A182G8T3,7160.A0A182GF63,7160.A0A182GIJ2	RP20_CCG001881,RP20_CCG002713,RP20_CCG005340,RP20_CCG008870,RP20_CCG010517
GO Process	GO:0051255	Spindle midzone assembly	5	10	5.20568	top	0.00031	afc	7160.A0A182G1M0,7160.A0A182G352,7160.A0A182G4G5,7160.A0A182GIJ2,7160.A0A182HFC3	RP20_CCG000825,RP20_CCG001881,RP20_CCG002713,RP20_CCG010517,RP20_CCG028477
GO Component	GO:0072687	Meiotic spindle	5	11	4.68272	top	0.00042	afc	7160.A0A182G1M0,7160.A0A182G8T3,7160.A0A182GIJ2,7160.A0A182GUP7,7160.A0A182H563	RP20_CCG000825,RP20_CCG005340,RP20_CCG010517,RP20_CCG016095,RP20_CCG021924
GO Function	GO:0003777	Microtubule motor activity	7	43	4.51365	top	0.00015	afc	7160.A0A182G1M0,7160.A0A182G352,7160.A0A182G9E0,7160.A0A182GEH4,7160.A0A182GF63,7160.A0A182GF84,7160.A0A182GFX2	RP20_CCG000825,RP20_CCG001881,RP20_CCG005696,RP20_CCG008515,RP20_CCG008870,RP20_CCG008898,RP20_CCG009226
GO Process	GO:0051231	Spindle elongation	7	19	4.50743	top	8.08e-05	afc	7160.A0A182G352,7160.A0A182G4G5,7160.A0A182G9E0,7160.A0A182GF63,7160.A0A182GZM1,7160.A0A182H9C4,7160.A0A182HFC3	RP20_CCG001881,RP20_CCG002713,RP20_CCG005696,RP20_CCG008870,RP20_CCG018774,RP20_CCG024595,RP20_CCG028477
GO Component	GO:0051233	Spindle midzone	12	39	4.38775	top	1.65e-05	afc	7160.A0A023EIL1,7160.A0A182G1M0,7160.A0A182G1Y0,7160.A0A182G352,7160.A0A182G3B5,7160.A0A182G4G5,7160.A0A182G8T3,7160.A0A182G9E0,7160.A0A182GF63,7160.A0A182GIJ2,7160.A0A182GUP7,7160.A0A182HFC3	RP20_CCG014506,RP20_CCG000825,RP20_CCG001073,RP20_CCG001881,RP20_CCG002024,RP20_CCG002713,RP20_CCG005340,RP20_CCG005696,RP20_CCG008870,RP20_CCG010517,RP20_CCG016095,RP20_CCG028477
GO Function	GO:0003774	Cytoskeletal motor activity	8	65	3.83718	top	0.00029	afc	7160.A0A182G1M0,7160.A0A182G352,7160.A0A182G9E0,7160.A0A182GEH4,7160.A0A182GF63,7160.A0A182GF84,7160.A0A182GFX2,7160.A0A182H660	RP20_CCG000825,RP20_CCG001881,RP20_CCG005696,RP20_CCG008515,RP20_CCG008870,RP20_CCG008898,RP20_CCG009226,RP20_CCG022527
GO Component	GO:0005871	Kinesin complex	9	41	3.76925	top	5.51e-05	afc	7160.A0A182G112,7160.A0A182G1M0,7160.A0A182G352,7160.A0A182G522,7160.A0A182GEH4,7160.A0A182GF19,7160.A0A182GF63,7160.A0A182GFX2,7160.A0A182GU70	RP20_CCG000371,RP20_CCG000825,RP20_CCG001881,RP20_CCG003104,RP20_CCG008515,RP20_CCG008801,RP20_CCG008870,RP20_CCG009226,RP20_CCG015831
GO Process	GO:0000915	Actomyosin contractile ring assembly	6	13	3.51465	top	0.0053	afc	7160.A0A182G8T3,7160.A0A182GGS0,7160.A0A182GP17,7160.A0A182GQ90,7160.A0A182HB30,7160.A0A182HD40	RP20_CCG005340,RP20_CCG009641,RP20_CCG013225,RP20_CCG013826,RP20_CCG025667,RP20_CCG026971
GO Component	GO:0005876	Spindle microtubule	8	42	3.4573	top	0.00045	afc	7160.A0A182G1Y0,7160.A0A182G2E1,7160.A0A182G352,7160.A0A182G3B5,7160.A0A182GF63,7160.A0A182GFN5,7160.A0A182GUP7,7160.A0A182GZM1	RP20_CCG001073,RP20_CCG001357,RP20_CCG001881,RP20_CCG002024,RP20_CCG008870,RP20_CCG009097,RP20_CCG016095,RP20_CCG018774
GO Component	GO:0072686	Mitotic spindle	11	56	3.3981	top	5.51e-05	afc	7160.A0A182G352,7160.A0A182G4G5,7160.A0A182G519,7160.A0A182G8T3,7160.A0A182GF63,7160.A0A182GFN5,7160.A0A182GIJ2,7160.A0A182GU39,7160.A0A182GZM1,7160.A0A182H9W7,7160.A0A182HFC3	RP20_CCG001881,RP20_CCG002713,RP20_CCG003101,RP20_CCG005340,RP20_CCG008870,RP20_CCG009097,RP20_CCG010517,RP20_CCG015791,RP20_CCG018774,RP20_CCG024939,RP20_CCG028477
GO Process	GO:0007052	Mitotic spindle organization	24	68	3.21763	top	0.00031	ks	7160.A0A182G112,7160.A0A182G1M0,7160.A0A182G352,7160.A0A182G3B5,7160.A0A182G4G5,7160.A0A182G4T2,7160.A0A182G5X0,7160.A0A182G6H1,7160.A0A182G8T3,7160.A0A182G9E0,7160.A0A182GA78,7160.A0A182GDL9,7160.A0A182GE94,7160.A0A182GF63,7160.A0A182GFN5,7160.A0A182GIE4,7160.A0A182GNL1,7160.A0A182GPV0,7160.A0A182GUP7,7160.A0A182GZM1,7160.A0A182H304,7160.A0A182H9C4,7160.A0A182HC64,7160.A0A182HFC3	RP20_CCG000371,RP20_CCG000825,RP20_CCG001881,RP20_CCG002024,RP20_CCG002713,RP20_CCG002942,RP20_CCG003659,RP20_CCG004012,RP20_CCG005340,RP20_CCG005696,RP20_CCG006212,RP20_CCG008089,RP20_CCG008415,RP20_CCG008870,RP20_CCG009097,RP20_CCG010433,RP20_CCG013000,RP20_CCG013616,RP20_CCG016095,RP20_CCG018774,RP20_CCG015599,RP20_CCG024595,RP20_CCG026371,RP20_CCG028477
GO Component	GO:0005875	Microtubule associated complex	22	116	3.13452	top	0.00023	ks	7160.A0A182G112,7160.A0A182G1M0,7160.A0A182G352,7160.A0A182G3B5,7160.A0A182G494,7160.A0A182G522,7160.A0A182G8T3,7160.A0A182G9E0,7160.A0A182GA78,7160.A0A182GEH4,7160.A0A182GF19,7160.A0A182GF63,7160.A0A182GF84,7160.A0A182GFN5,7160.A0A182GFX2,7160.A0A182GIJ2,7160.A0A182GRE6,7160.A0A182GU70,7160.A0A182GUP7,7160.A0A182GZM1,7160.A0A182H422,7160.A0A182HCX7	RP20_CCG000371,RP20_CCG000825,RP20_CCG001881,RP20_CCG002024,RP20_CCG002601,RP20_CCG003104,RP20_CCG005340,RP20_CCG005696,RP20_CCG006212,RP20_CCG008515,RP20_CCG008801,RP20_CCG008870,RP20_CCG008898,RP20_CCG009097,RP20_CCG009226,RP20_CCG010517,KATNB1,RP20_CCG015831,RP20_CCG016095,RP20_CCG018774,RP20_CCG021286,RP20_CCG026851
GO Process	GO:0007110	Meiosis I cytokinesis	9	29	3.04863	top	0.002	afc	7160.A0A023EDY3,7160.A0A182G1B9,7160.A0A182G8T3,7160.A0A182G9E0,7160.A0A182GA99,7160.A0A182GF63,7160.A0A182GGS0,7160.A0A182H3A9,7160.A0A182HB30	RP20_CCG017449,RP20_CCG000584,RP20_CCG005340,RP20_CCG005696,RP20_CCG006243,RP20_CCG008870,RP20_CCG009641,RP20_CCG020835,RP20_CCG025667
GO Process	GO:1902850	Microtubule cytoskeleton organization involved in mitosis	26	91	2.9408	top	0.00075	ks	7160.A0A182G112,7160.A0A182G1M0,7160.A0A182G352,7160.A0A182G3B5,7160.A0A182G4G5,7160.A0A182G4T2,7160.A0A182G5X0,7160.A0A182G6H1,7160.A0A182G8T3,7160.A0A182G9E0,7160.A0A182GA78,7160.A0A182GDL9,7160.A0A182GE94,7160.A0A182GF63,7160.A0A182GFN5,7160.A0A182GIE4,7160.A0A182GNL1,7160.A0A182GPV0,7160.A0A182GUP7,7160.A0A182GZM1,7160.A0A182H235,7160.A0A182H304,7160.A0A182H6D5,7160.A0A182H9C4,7160.A0A182HC64…	RP20_CCG000371,RP20_CCG000825,RP20_CCG001881,RP20_CCG002024,RP20_CCG002713,RP20_CCG002942,RP20_CCG003659,RP20_CCG004012,RP20_CCG005340,RP20_CCG005696,RP20_CCG006212,RP20_CCG008089,RP20_CCG008415,RP20_CCG008870,RP20_CCG009097,RP20_CCG010433,RP20_CCG013000,RP20_CCG013616,RP20_CCG016095,RP20_CCG018774,RP20_CCG020191,RP20_CCG015599,RP20_CCG022690,RP20_CCG024595,RP20_CCG026371,RP20_CCG028477
GO Process	GO:0000281	Mitotic cytokinesis	17	54	2.85338	top	1.45e-05	afc	7160.A0A023EI82,7160.A0A023EMD8,7160.A0A023EQZ8,7160.A0A182G352,7160.A0A182G8T3,7160.A0A182GGS0,7160.A0A182GIJ2,7160.A0A182GP17,7160.A0A182GQ90,7160.A0A182GUP7,7160.A0A182H1T0,7160.A0A182H7Y4,7160.A0A182H9C4,7160.A0A182HB30,7160.A0A182HD40,7160.A0A182HDP2,7160.A0A182HFC3	RP20_CCG002195,RP20_CCG004523,RP20_CCG010408,RP20_CCG001881,RP20_CCG005340,RP20_CCG009641,RP20_CCG010517,RP20_CCG013225,RP20_CCG013826,RP20_CCG016095,RP20_CCG020006,RP20_CCG023673,RP20_CCG024595,RP20_CCG025667,RP20_CCG026971,RP20_CCG027360,RP20_CCG028477
GO Process	GO:0044837	Actomyosin contractile ring organization	10	28	2.83627	top	0.002	afc	7160.A0A023EDY3,7160.A0A182G1B9,7160.A0A182G352,7160.A0A182G8T3,7160.A0A182GGS0,7160.A0A182GP17,7160.A0A182GQ90,7160.A0A182H3A9,7160.A0A182HB30,7160.A0A182HD40	RP20_CCG017449,RP20_CCG000584,RP20_CCG001881,RP20_CCG005340,RP20_CCG009641,RP20_CCG013225,RP20_CCG013826,RP20_CCG020835,RP20_CCG025667,RP20_CCG026971
GO Process	GO:0051225	Spindle assembly	18	66	2.81206	top	1.45e-05	afc	7160.A0A182G1M0,7160.A0A182G2U2,7160.A0A182G352,7160.A0A182G4G5,7160.A0A182G5X0,7160.A0A182G8T3,7160.A0A182GDM2,7160.A0A182GF63,7160.A0A182GGS0,7160.A0A182GIE4,7160.A0A182GIJ2,7160.A0A182GZM1,7160.A0A182H0B2,7160.A0A182H563,7160.A0A182H666,7160.A0A182H916,7160.A0A182HB30,7160.A0A182HFC3	RP20_CCG000825,RP20_CCG001633,RP20_CCG001881,RP20_CCG002713,RP20_CCG003659,RP20_CCG005340,RP20_CCG008098,RP20_CCG008870,RP20_CCG009641,RP20_CCG010433,RP20_CCG010517,RP20_CCG018774,RP20_CCG019140,RP20_CCG021924,RP20_CCG022536,RP20_CCG024421,RP20_CCG025667,RP20_CCG028477
GO Component	GO:0032154	Cleavage furrow	10	31	2.74304	top	0.0013	afc	7160.A0A023EI61,7160.A0A023EI74,7160.A0A182G352,7160.A0A182GGS0,7160.A0A182GPV4,7160.A0A182GZU2,7160.A0A182H9U3,7160.A0A182HB30,7160.A0A182HD40,7160.A0A182HFC3	RP20_CCG001807,RP20_CCG016029,RP20_CCG001881,RP20_CCG009641,RP20_CCG013620,RP20_CCG018904,RP20_CCG024915,RP20_CCG025667,RP20_CCG026971,RP20_CCG028477
GO Component	GO:0000776	Kinetochore	12	45	2.72923	top	0.00039	afc	7160.A0A023EHD1,7160.A0A023EI74,7160.A0A182G112,7160.A0A182G1Y0,7160.A0A182G8T3,7160.A0A182GF63,7160.A0A182GIJ2,7160.A0A182GN99,7160.A0A182GUP7,7160.A0A182GZM1,7160.A0A182HC61,7160.A0A182HCD0	RP20_CCG014322,RP20_CCG016029,RP20_CCG000371,RP20_CCG001073,RP20_CCG005340,RP20_CCG008870,RP20_CCG010517,RP20_CCG012860,RP20_CCG016095,RP20_CCG018774,RP20_CCG026368,RP20_CCG026494
GO Component	GO:0000779	Condensed chromosome, centromeric region	13	47	2.50667	top	0.00045	afc	7160.A0A023EHD1,7160.A0A023EI74,7160.A0A182G112,7160.A0A182G1Y0,7160.A0A182G8T3,7160.A0A182GF63,7160.A0A182GIJ2,7160.A0A182GN99,7160.A0A182GUP7,7160.A0A182GYM6,7160.A0A182GZM1,7160.A0A182HC61,7160.A0A182HCD0	RP20_CCG014322,RP20_CCG016029,RP20_CCG000371,RP20_CCG001073,RP20_CCG005340,RP20_CCG008870,RP20_CCG010517,RP20_CCG012860,RP20_CCG016095,RP20_CCG018250,RP20_CCG018774,RP20_CCG026368,RP20_CCG026494
GO Process	GO:0032506	Cytokinetic process	12	45	2.43421	top	0.003	afc	7160.A0A023EDY3,7160.A0A182G0T9,7160.A0A182G1B9,7160.A0A182G352,7160.A0A182G8T3,7160.A0A182GGS0,7160.A0A182GP17,7160.A0A182GQ90,7160.A0A182GUP7,7160.A0A182H3A9,7160.A0A182HB30,7160.A0A182HD40	RP20_CCG017449,RP20_CCG000224,RP20_CCG000584,RP20_CCG001881,RP20_CCG005340,RP20_CCG009641,RP20_CCG013225,RP20_CCG013826,RP20_CCG016095,RP20_CCG020835,RP20_CCG025667,RP20_CCG026971
GO Process	GO:0007051	Spindle organization	38	135	2.32816	top	7.59e-05	ks	7160.A0A023EDY3,7160.A0A182G112,7160.A0A182G1B9,7160.A0A182G1M0,7160.A0A182G2U2,7160.A0A182G352,7160.A0A182G3B5,7160.A0A182G4G5,7160.A0A182G4T2,7160.A0A182G5X0,7160.A0A182G6H1,7160.A0A182G8T3,7160.A0A182G9E0,7160.A0A182GA78,7160.A0A182GDL9,7160.A0A182GDM2,7160.A0A182GE94,7160.A0A182GF63,7160.A0A182GFN5,7160.A0A182GGS0,7160.A0A182GIE4,7160.A0A182GIJ2,7160.A0A182GNL1,7160.A0A182GPV0,7160.A0A182GUP7…	RP20_CCG017449,RP20_CCG000371,RP20_CCG000584,RP20_CCG000825,RP20_CCG001633,RP20_CCG001881,RP20_CCG002024,RP20_CCG002713,RP20_CCG002942,RP20_CCG003659,RP20_CCG004012,RP20_CCG005340,RP20_CCG005696,RP20_CCG006212,RP20_CCG008089,RP20_CCG008098,RP20_CCG008415,RP20_CCG008870,RP20_CCG009097,RP20_CCG009641,RP20_CCG010433,RP20_CCG010517,RP20_CCG013000,RP20_CCG013616,RP20_CCG016095,RP20_CCG017223,RP20_CCG0…
GO Component	GO:0005819	Spindle	33	136	2.26811	top	0.00047	ks	7160.A0A023EIL1,7160.A0A182G112,7160.A0A182G1M0,7160.A0A182G1Y0,7160.A0A182G2E1,7160.A0A182G2U2,7160.A0A182G352,7160.A0A182G3B5,7160.A0A182G4G5,7160.A0A182G519,7160.A0A182G8T3,7160.A0A182G9E0,7160.A0A182GA78,7160.A0A182GE94,7160.A0A182GEH4,7160.A0A182GF63,7160.A0A182GFN5,7160.A0A182GHN1,7160.A0A182GIJ2,7160.A0A182GNL1,7160.A0A182GU39,7160.A0A182GUP7,7160.A0A182GUQ1,7160.A0A182GZM1,7160.A0A182H0B2…	RP20_CCG014506,RP20_CCG000371,RP20_CCG000825,RP20_CCG001073,RP20_CCG001357,RP20_CCG001633,RP20_CCG001881,RP20_CCG002024,RP20_CCG002713,RP20_CCG003101,RP20_CCG005340,RP20_CCG005696,RP20_CCG006212,RP20_CCG008415,RP20_CCG008515,RP20_CCG008870,RP20_CCG009097,RP20_CCG010052,RP20_CCG010517,RP20_CCG013000,RP20_CCG015791,RP20_CCG016095,RP20_CCG016099,RP20_CCG018774,RP20_CCG019140,RP20_CCG020005,RP20_CCG0…
GO Process	GO:0044772	Mitotic cell cycle phase transition	15	46	2.19829	top	0.002	afc	7160.A0A182G1M0,7160.A0A182G1S3,7160.A0A182G2X9,7160.A0A182GCA5,7160.A0A182GLA7,7160.A0A182GLV4,7160.A0A182GSR6,7160.A0A182GU74,7160.A0A182GUS4,7160.A0A182GYE2,7160.A0A182H071,7160.A0A182H121,7160.A0A182H1T0,7160.A0A182H4N2,7160.A0A182HFC8	RP20_CCG000825,RP20_CCG000949,RP20_CCG001698,RP20_CCG007403,RP20_CCG011887,RP20_CCG012161,RP20_CCG015077,RP20_CCG015843,RP20_CCG016124,RP20_CCG018116,RP20_CCG019080,RP20_CCG019571,RP20_CCG020006,RP20_CCG021616,RP20_CCG028497
GO Process	GO:0007088	Regulation of mitotic nuclear division	16	49	2.1937	top	0.001	afc	7160.A0A182G1Y0,7160.A0A182G9E0,7160.A0A182GDL9,7160.A0A182GE94,7160.A0A182GF25,7160.A0A182GFN5,7160.A0A182GLV4,7160.A0A182GUP7,7160.A0A182GUS4,7160.A0A182GYE2,7160.A0A182H071,7160.A0A182H1T0,7160.A0A182H774,7160.A0A182H8Z9,7160.A0A182HC61,7160.A0A182HCD0	RP20_CCG001073,RP20_CCG005696,RP20_CCG008089,RP20_CCG008415,RP20_CCG008808,RP20_CCG009097,RP20_CCG012161,RP20_CCG016095,RP20_CCG016124,RP20_CCG018116,RP20_CCG019080,RP20_CCG020006,RP20_CCG023199,RP20_CCG024386,RP20_CCG026368,RP20_CCG026494
GO Component	GO:0000775	Chromosome, centromeric region	16	68	2.18739	top	0.00045	afc	7160.A0A023EHD1,7160.A0A023EI74,7160.A0A182G112,7160.A0A182G1Y0,7160.A0A182G4T2,7160.A0A182G8T3,7160.A0A182GF63,7160.A0A182GIJ2,7160.A0A182GJE5,7160.A0A182GN99,7160.A0A182GSJ1,7160.A0A182GUP7,7160.A0A182GYM6,7160.A0A182GZM1,7160.A0A182HC61,7160.A0A182HCD0	RP20_CCG014322,RP20_CCG016029,RP20_CCG000371,RP20_CCG001073,RP20_CCG002942,RP20_CCG005340,RP20_CCG008870,RP20_CCG010517,RP20_CCG010973,RP20_CCG012860,RP20_CCG014982,RP20_CCG016095,RP20_CCG018250,RP20_CCG018774,RP20_CCG026368,RP20_CCG026494
GO Process	GO:0030866	Cortical actin cytoskeleton organization	16	59	2.1362	top	0.0017	afc	7160.A0A023EDY3,7160.A0A182G1B9,7160.A0A182G352,7160.A0A182G8T3,7160.A0A182GGS0,7160.A0A182GP17,7160.A0A182GQ90,7160.A0A182GY71,7160.A0A182H0G4,7160.A0A182H1G5,7160.A0A182H3A9,7160.A0A182H761,7160.A0A182H9C4,7160.A0A182HB30,7160.A0A182HBS0,7160.A0A182HD40	RP20_CCG017449,RP20_CCG000584,RP20_CCG001881,RP20_CCG005340,RP20_CCG009641,RP20_CCG013225,RP20_CCG013826,RP20_CCG018006,RP20_CCG019220,RP20_CCG019843,RP20_CCG020835,RP20_CCG023168,RP20_CCG024595,RP20_CCG025667,RP20_CCG026109,RP20_CCG026971
GO Process	GO:0051783	Regulation of nuclear division	17	53	2.09003	top	0.0015	afc	7160.A0A182G1Y0,7160.A0A182G9E0,7160.A0A182GDL9,7160.A0A182GE94,7160.A0A182GF25,7160.A0A182GFN5,7160.A0A182GIX8,7160.A0A182GLV4,7160.A0A182GUP7,7160.A0A182GUS4,7160.A0A182GYE2,7160.A0A182H071,7160.A0A182H1T0,7160.A0A182H774,7160.A0A182H8Z9,7160.A0A182HC61,7160.A0A182HCD0	RP20_CCG001073,RP20_CCG005696,RP20_CCG008089,RP20_CCG008415,RP20_CCG008808,RP20_CCG009097,RP20_CCG010685,RP20_CCG012161,RP20_CCG016095,RP20_CCG016124,RP20_CCG018116,RP20_CCG019080,RP20_CCG020006,RP20_CCG023199,RP20_CCG024386,RP20_CCG026368,RP20_CCG026494
GO Process	GO:0061640	Cytoskeleton-dependent cytokinesis	30	113	2.0488	top	0.006	ks	7160.A0A023EDY3,7160.A0A023EI61,7160.A0A023EI82,7160.A0A023EMD8,7160.A0A023EQZ8,7160.A0A182G0T9,7160.A0A182G1B9,7160.A0A182G2K4,7160.A0A182G352,7160.A0A182G8T3,7160.A0A182G9E0,7160.A0A182GA99,7160.A0A182GCR3,7160.A0A182GDV0,7160.A0A182GF63,7160.A0A182GGS0,7160.A0A182GIJ2,7160.A0A182GP17,7160.A0A182GQ90,7160.A0A182GUP7,7160.A0A182H1T0,7160.A0A182H3A9,7160.A0A182H666,7160.A0A182H7Y4,7160.A0A182H916…	RP20_CCG017449,RP20_CCG001807,RP20_CCG002195,RP20_CCG004523,RP20_CCG010408,RP20_CCG000224,RP20_CCG000584,RP20_CCG001481,RP20_CCG001881,RP20_CCG005340,RP20_CCG005696,RP20_CCG006243,RP20_CCG007655,RP20_CCG008212,RP20_CCG008870,RP20_CCG009641,RP20_CCG010517,RP20_CCG013225,RP20_CCG013826,RP20_CCG016095,RP20_CCG020006,RP20_CCG020835,RP20_CCG022536,RP20_CCG023673,RP20_CCG024421,RP20_CCG024595,RP20_CCG0…
GO Process	GO:0044770	Cell cycle phase transition	17	49	2.00701	top	0.002	afc	7160.A0A182G1M0,7160.A0A182G1S3,7160.A0A182G2X9,7160.A0A182GCA5,7160.A0A182GLA7,7160.A0A182GLV4,7160.A0A182GSR6,7160.A0A182GU74,7160.A0A182GUS4,7160.A0A182GWS4,7160.A0A182GYE2,7160.A0A182GYT7,7160.A0A182H071,7160.A0A182H121,7160.A0A182H1T0,7160.A0A182H4N2,7160.A0A182HFC8	RP20_CCG000825,RP20_CCG000949,RP20_CCG001698,RP20_CCG007403,RP20_CCG011887,RP20_CCG012161,RP20_CCG015077,RP20_CCG015843,RP20_CCG016124,RP20_CCG017223,RP20_CCG018116,RP20_CCG018321,RP20_CCG019080,RP20_CCG019571,RP20_CCG020006,RP20_CCG021616,RP20_CCG028497
GO Process	GO:0030865	Cortical cytoskeleton organization	17	77	1.99677	top	0.002	afc	7160.A0A023EDY3,7160.A0A023EJZ7,7160.A0A182G1B9,7160.A0A182G352,7160.A0A182G8T3,7160.A0A182GGS0,7160.A0A182GP17,7160.A0A182GQ90,7160.A0A182GY71,7160.A0A182H0G4,7160.A0A182H1G5,7160.A0A182H3A9,7160.A0A182H761,7160.A0A182H9C4,7160.A0A182HB30,7160.A0A182HBS0,7160.A0A182HD40	RP20_CCG017449,RP20_CCG017725,RP20_CCG000584,RP20_CCG001881,RP20_CCG005340,RP20_CCG009641,RP20_CCG013225,RP20_CCG013826,RP20_CCG018006,RP20_CCG019220,RP20_CCG019843,RP20_CCG020835,RP20_CCG023168,RP20_CCG024595,RP20_CCG025667,RP20_CCG026109,RP20_CCG026971
GO Component	GO:0032153	Cell division site	15	49	1.95129	top	0.0028	afc	7160.A0A023EI61,7160.A0A023EI74,7160.A0A182G2U2,7160.A0A182G352,7160.A0A182GGS0,7160.A0A182GPV4,7160.A0A182GQ90,7160.A0A182GZU2,7160.A0A182H0B2,7160.A0A182H666,7160.A0A182H916,7160.A0A182H9U3,7160.A0A182HB30,7160.A0A182HD40,7160.A0A182HFC3	RP20_CCG001807,RP20_CCG016029,RP20_CCG001633,RP20_CCG001881,RP20_CCG009641,RP20_CCG013620,RP20_CCG013826,RP20_CCG018904,RP20_CCG019140,RP20_CCG022536,RP20_CCG024421,RP20_CCG024915,RP20_CCG025667,RP20_CCG026971,RP20_CCG028477
GO Process	GO:0031032	Actomyosin structure organization	17	104	1.87733	top	0.0041	afc	7160.A0A023EDY3,7160.A0A182G1B9,7160.A0A182G352,7160.A0A182G3A3,7160.A0A182G8T3,7160.A0A182GGS0,7160.A0A182GP17,7160.A0A182GPV0,7160.A0A182GQ90,7160.A0A182GR91,7160.A0A182GUC4,7160.A0A182H3A9,7160.A0A182H6N0,7160.A0A182H895,7160.A0A182H9C4,7160.A0A182HB30,7160.A0A182HD40	RP20_CCG017449,RP20_CCG000584,RP20_CCG001881,RP20_CCG002006,RP20_CCG005340,RP20_CCG009641,RP20_CCG013225,RP20_CCG013616,RP20_CCG013826,RP20_CCG014318,RP20_CCG015908,RP20_CCG020835,RP20_CCG022820,RP20_CCG023888,RP20_CCG024595,RP20_CCG025667,RP20_CCG026971
GO Component	GO:0044815	DNA packaging complex	15	73	1.81356	top	0.0071	afc	7160.A0A023EDK0,7160.A0A023EFG2,7160.A0A023EFX8,7160.A0A182G755,7160.A0A182G7H5,7160.A0A182GCQ9,7160.A0A182GER1,7160.A0A182GJE5,7160.A0A182GPV1,7160.A0A182GYM6,7160.A0A182H1M7,7160.A0A182H3K6,7160.A0A182H611,7160.A0A182H986,7160.A0A182HCX5	RP20_CCG009114,RP20_CCG002835,RP20_CCG002947,RP20_CCG004415,RP20_CCG004636,RP20_CCG007651,RP20_CCG008646,RP20_CCG010973,RP20_CCG013617,RP20_CCG018250,RP20_CCG019923,RP20_CCG020987,RP20_CCG022456,RP20_CCG024525,RP20_CCG026849
GO Process	GO:0033206	Meiotic cytokinesis	18	58	1.79719	top	0.0041	afc	7160.A0A023EDY3,7160.A0A023EI61,7160.A0A182G0T9,7160.A0A182G1B9,7160.A0A182G2K4,7160.A0A182G8T3,7160.A0A182G9E0,7160.A0A182GA99,7160.A0A182GCR3,7160.A0A182GDV0,7160.A0A182GF63,7160.A0A182GGS0,7160.A0A182GQ90,7160.A0A182H3A9,7160.A0A182H666,7160.A0A182H916,7160.A0A182HB30,7160.A0A182HD40	RP20_CCG017449,RP20_CCG001807,RP20_CCG000224,RP20_CCG000584,RP20_CCG001481,RP20_CCG005340,RP20_CCG005696,RP20_CCG006243,RP20_CCG007655,RP20_CCG008212,RP20_CCG008870,RP20_CCG009641,RP20_CCG013826,RP20_CCG020835,RP20_CCG022536,RP20_CCG024421,RP20_CCG025667,RP20_CCG026971
GO Process	GO:1903047	Mitotic cell cycle process	84	292	1.66643	top	7.12e-06	ks	7160.A0A023EI82,7160.A0A023EMD8,7160.A0A023EQZ8,7160.A0A023ES86,7160.A0A023EXD7,7160.A0A182G112,7160.A0A182G1L4,7160.A0A182G1M0,7160.A0A182G1S3,7160.A0A182G1Y0,7160.A0A182G2A6,7160.A0A182G2X9,7160.A0A182G352,7160.A0A182G3B5,7160.A0A182G412,7160.A0A182G4G5,7160.A0A182G4T2,7160.A0A182G5A1,7160.A0A182G5X0,7160.A0A182G6H1,7160.A0A182G8T3,7160.A0A182G9E0,7160.A0A182GA78,7160.A0A182GA91,7160.A0A182GAR0…	RP20_CCG002195,RP20_CCG004523,RP20_CCG010408,RP20_CCG000782,RP20_CCG011615,RP20_CCG000371,RP20_CCG000805,RP20_CCG000825,RP20_CCG000949,RP20_CCG001073,RP20_CCG001278,RP20_CCG001698,RP20_CCG001881,RP20_CCG002024,RP20_CCG002464,RP20_CCG002713,RP20_CCG002942,RP20_CCG003255,RP20_CCG003659,RP20_CCG004012,RP20_CCG005340,RP20_CCG005696,RP20_CCG006212,RP20_CCG006225,RP20_CCG006511,RP20_CCG007403,RP20_CCG0…
GO Process	GO:1903046	Meiotic cell cycle process	51	193	1.62735	top	0.0042	ks	7160.A0A023EDY3,7160.A0A023EHD1,7160.A0A023EI61,7160.A0A023EXD7,7160.A0A182G0T9,7160.A0A182G112,7160.A0A182G1B9,7160.A0A182G1L4,7160.A0A182G1M0,7160.A0A182G2K4,7160.A0A182G5A1,7160.A0A182G7F0,7160.A0A182G8T3,7160.A0A182G9E0,7160.A0A182GA78,7160.A0A182GA86,7160.A0A182GA99,7160.A0A182GCR3,7160.A0A182GDC5,7160.A0A182GDV0,7160.A0A182GF63,7160.A0A182GGS0,7160.A0A182GIJ2,7160.A0A182GIX8,7160.A0A182GJZ5…	RP20_CCG017449,RP20_CCG014322,RP20_CCG001807,RP20_CCG011615,RP20_CCG000224,RP20_CCG000371,RP20_CCG000584,RP20_CCG000805,RP20_CCG000825,RP20_CCG001481,RP20_CCG003255,RP20_CCG004593,RP20_CCG005340,RP20_CCG005696,RP20_CCG006212,RP20_CCG006220,RP20_CCG006243,RP20_CCG007655,RP20_CCG007978,RP20_CCG008212,RP20_CCG008870,RP20_CCG009641,RP20_CCG010517,RP20_CCG010685,RP20_CCG011241,RP20_CCG011887,RP20_CCG0…
GO Process	GO:0051301	Cell division	67	279	1.62254	top	4.88e-05	ks	7160.A0A023EDY3,7160.A0A023EI61,7160.A0A023EI74,7160.A0A023EI82,7160.A0A023EMD8,7160.A0A023ENY4,7160.A0A023EQZ8,7160.A0A182G0T9,7160.A0A182G1B9,7160.A0A182G1M0,7160.A0A182G220,7160.A0A182G2E1,7160.A0A182G2K4,7160.A0A182G352,7160.A0A182G3B5,7160.A0A182G3X6,7160.A0A182G609,7160.A0A182G646,7160.A0A182G8T3,7160.A0A182G9E0,7160.A0A182GA78,7160.A0A182GA99,7160.A0A182GAL5,7160.A0A182GCR3,7160.A0A182GDV0…	RP20_CCG017449,RP20_CCG001807,RP20_CCG016029,RP20_CCG002195,RP20_CCG004523,RP20_CCG014146,RP20_CCG010408,RP20_CCG000224,RP20_CCG000584,RP20_CCG000825,RP20_CCG001127,RP20_CCG001357,RP20_CCG001481,RP20_CCG001881,RP20_CCG002024,RP20_CCG002395,RP20_CCG003720,RP20_CCG003796,RP20_CCG005340,RP20_CCG005696,RP20_CCG006212,RP20_CCG006243,RP20_CCG006425,RP20_CCG007655,RP20_CCG008212,RP20_CCG008515,RP20_CCG0…
GO Process	GO:0000280	Nuclear division	65	236	1.53674	top	0.0041	ks	7160.A0A023EHD1,7160.A0A023EI61,7160.A0A023ES86,7160.A0A023EXD7,7160.A0A182G0T9,7160.A0A182G112,7160.A0A182G1B9,7160.A0A182G1L4,7160.A0A182G1M0,7160.A0A182G2K4,7160.A0A182G352,7160.A0A182G3B5,7160.A0A182G4G5,7160.A0A182G4T2,7160.A0A182G5A1,7160.A0A182G5X0,7160.A0A182G6H1,7160.A0A182G8T3,7160.A0A182G9E0,7160.A0A182GA91,7160.A0A182GA99,7160.A0A182GCR3,7160.A0A182GDC5,7160.A0A182GDL9,7160.A0A182GDV0…	RP20_CCG014322,RP20_CCG001807,RP20_CCG000782,RP20_CCG011615,RP20_CCG000224,RP20_CCG000371,RP20_CCG000584,RP20_CCG000805,RP20_CCG000825,RP20_CCG001481,RP20_CCG001881,RP20_CCG002024,RP20_CCG002713,RP20_CCG002942,RP20_CCG003255,RP20_CCG003659,RP20_CCG004012,RP20_CCG005340,RP20_CCG005696,RP20_CCG006225,RP20_CCG006243,RP20_CCG007655,RP20_CCG007978,RP20_CCG008089,RP20_CCG008212,RP20_CCG008870,RP20_CCG0…
GO Process	GO:0051321	Meiotic cell cycle	57	214	1.49713	top	0.0041	ks	7160.A0A023EDY3,7160.A0A023EHD1,7160.A0A023EI61,7160.A0A023EXD7,7160.A0A182G0T9,7160.A0A182G112,7160.A0A182G1B9,7160.A0A182G1L4,7160.A0A182G1M0,7160.A0A182G2K4,7160.A0A182G2U2,7160.A0A182G5A1,7160.A0A182G7F0,7160.A0A182G7Y4,7160.A0A182G8T3,7160.A0A182G9E0,7160.A0A182GA78,7160.A0A182GA86,7160.A0A182GA99,7160.A0A182GCR3,7160.A0A182GDC5,7160.A0A182GDV0,7160.A0A182GF63,7160.A0A182GGS0,7160.A0A182GIJ2…	RP20_CCG017449,RP20_CCG014322,RP20_CCG001807,RP20_CCG011615,RP20_CCG000224,RP20_CCG000371,RP20_CCG000584,RP20_CCG000805,RP20_CCG000825,RP20_CCG001481,RP20_CCG001633,RP20_CCG003255,RP20_CCG004593,RP20_CCG004898,RP20_CCG005340,RP20_CCG005696,RP20_CCG006212,RP20_CCG006220,RP20_CCG006243,RP20_CCG007655,RP20_CCG007978,RP20_CCG008212,RP20_CCG008870,RP20_CCG009641,RP20_CCG010517,RP20_CCG010685,RP20_CCG0…
GO Process	GO:0010564	Regulation of cell cycle process	62	248	1.39277	top	0.00035	ks	7160.A0A023EI43,7160.A0A023EQG7,7160.A0A182G1L4,7160.A0A182G1M0,7160.A0A182G1Y0,7160.A0A182G2X9,7160.A0A182G3B5,7160.A0A182G412,7160.A0A182G415,7160.A0A182G704,7160.A0A182G736,7160.A0A182G9E0,7160.A0A182GAR0,7160.A0A182GCA5,7160.A0A182GDL9,7160.A0A182GDM2,7160.A0A182GE94,7160.A0A182GEQ4,7160.A0A182GF25,7160.A0A182GFN5,7160.A0A182GFR6,7160.A0A182GIJ2,7160.A0A182GIL5,7160.A0A182GIX8,7160.A0A182GKV9…	RP20_CCG013217,RP20_CCG016199,RP20_CCG000805,RP20_CCG000825,RP20_CCG001073,RP20_CCG001698,RP20_CCG002024,RP20_CCG002464,RP20_CCG002467,RP20_CCG004331,RP20_CCG004386,RP20_CCG005696,RP20_CCG006511,RP20_CCG007403,RP20_CCG008089,RP20_CCG008098,RP20_CCG008415,RP20_CCG008632,RP20_CCG008808,RP20_CCG009097,RP20_CCG009140,RP20_CCG010517,RP20_CCG010543,RP20_CCG010685,RP20_CCG011676,RP20_CCG011887,RP20_CCG0…
GO Process	GO:0000278	Mitotic cell cycle	107	418	1.38755	top	3.8e-05	ks	7160.A0A023EEI9,7160.A0A023EI82,7160.A0A023EMD8,7160.A0A023EQZ8,7160.A0A023ES86,7160.A0A023EXD7,7160.A0A182G101,7160.A0A182G112,7160.A0A182G1L4,7160.A0A182G1M0,7160.A0A182G1S3,7160.A0A182G1Y0,7160.A0A182G277,7160.A0A182G2A6,7160.A0A182G2U2,7160.A0A182G2X9,7160.A0A182G352,7160.A0A182G3B5,7160.A0A182G3X6,7160.A0A182G412,7160.A0A182G4G5,7160.A0A182G4T2,7160.A0A182G5A1,7160.A0A182G5X0,7160.A0A182G6H1…	RP20_CCG004222,RP20_CCG002195,RP20_CCG004523,RP20_CCG010408,RP20_CCG000782,RP20_CCG011615,RP20_CCG000357,RP20_CCG000371,RP20_CCG000805,RP20_CCG000825,RP20_CCG000949,RP20_CCG001073,RP20_CCG001217,RP20_CCG001278,RP20_CCG001633,RP20_CCG001698,RP20_CCG001881,RP20_CCG002024,RP20_CCG002395,RP20_CCG002464,RP20_CCG002713,RP20_CCG002942,RP20_CCG003255,RP20_CCG003659,RP20_CCG004012,RP20_CCG005340,RP20_CCG0…
GO Process	GO:0000226	Microtubule cytoskeleton organization	71	358	1.35865	top	0.0005	ks	7160.A0A023EDY3,7160.A0A023EI74,7160.A0A182G112,7160.A0A182G1B9,7160.A0A182G1K1,7160.A0A182G1M0,7160.A0A182G2U2,7160.A0A182G352,7160.A0A182G3B5,7160.A0A182G4G5,7160.A0A182G4T2,7160.A0A182G519,7160.A0A182G522,7160.A0A182G5X0,7160.A0A182G6H1,7160.A0A182G6J7,7160.A0A182G6P0,7160.A0A182G736,7160.A0A182G8T3,7160.A0A182G9E0,7160.A0A182GA78,7160.A0A182GAP7,7160.A0A182GDL9,7160.A0A182GDM2,7160.A0A182GE94…	RP20_CCG017449,RP20_CCG016029,RP20_CCG000371,RP20_CCG000584,RP20_CCG000783,RP20_CCG000825,RP20_CCG001633,RP20_CCG001881,RP20_CCG002024,RP20_CCG002713,RP20_CCG002942,RP20_CCG003101,RP20_CCG003104,RP20_CCG003659,RP20_CCG004012,RP20_CCG004055,RP20_CCG004136,RP20_CCG004386,RP20_CCG005340,RP20_CCG005696,RP20_CCG006212,RP20_CCG006483,RP20_CCG008089,RP20_CCG008098,RP20_CCG008415,RP20_CCG008515,RP20_CCG0…
GO Process	GO:0022402	Cell cycle process	133	526	1.22888	top	3.6e-06	ks	7160.A0A023EDY3,7160.A0A023EHD1,7160.A0A023EI61,7160.A0A023EI74,7160.A0A023EI82,7160.A0A023EIL1,7160.A0A023EMD8,7160.A0A023EQZ8,7160.A0A023ES86,7160.A0A023EXD7,7160.A0A182G0T9,7160.A0A182G112,7160.A0A182G1B9,7160.A0A182G1K1,7160.A0A182G1L4,7160.A0A182G1M0,7160.A0A182G1S3,7160.A0A182G1Y0,7160.A0A182G2A6,7160.A0A182G2K4,7160.A0A182G2U2,7160.A0A182G2X9,7160.A0A182G352,7160.A0A182G3B5,7160.A0A182G412…	RP20_CCG017449,RP20_CCG014322,RP20_CCG001807,RP20_CCG016029,RP20_CCG002195,RP20_CCG014506,RP20_CCG004523,RP20_CCG010408,RP20_CCG000782,RP20_CCG011615,RP20_CCG000224,RP20_CCG000371,RP20_CCG000584,RP20_CCG000783,RP20_CCG000805,RP20_CCG000825,RP20_CCG000949,RP20_CCG001073,RP20_CCG001278,RP20_CCG001481,RP20_CCG001633,RP20_CCG001698,RP20_CCG001881,RP20_CCG002024,RP20_CCG002464,RP20_CCG002713,RP20_CCG0…
GO Process	GO:0007049	Cell cycle	157	661	1.14433	top	3.6e-06	ks	7160.A0A023EDY3,7160.A0A023EEI9,7160.A0A023EHD1,7160.A0A023EI61,7160.A0A023EI74,7160.A0A023EI82,7160.A0A023EIL1,7160.A0A023EMD8,7160.A0A023EQZ8,7160.A0A023ES86,7160.A0A023EXD7,7160.A0A182G0T9,7160.A0A182G101,7160.A0A182G112,7160.A0A182G1B9,7160.A0A182G1K1,7160.A0A182G1L4,7160.A0A182G1M0,7160.A0A182G1S3,7160.A0A182G1Y0,7160.A0A182G277,7160.A0A182G2A6,7160.A0A182G2K4,7160.A0A182G2U2,7160.A0A182G2X9…	RP20_CCG017449,RP20_CCG004222,RP20_CCG014322,RP20_CCG001807,RP20_CCG016029,RP20_CCG002195,RP20_CCG014506,RP20_CCG004523,RP20_CCG010408,RP20_CCG000782,RP20_CCG011615,RP20_CCG000224,RP20_CCG000357,RP20_CCG000371,RP20_CCG000584,RP20_CCG000783,RP20_CCG000805,RP20_CCG000825,RP20_CCG000949,RP20_CCG001073,RP20_CCG001217,RP20_CCG001278,RP20_CCG001481,RP20_CCG001633,RP20_CCG001698,RP20_CCG001881,RP20_CCG0…
GO Process	GO:0007010	Cytoskeleton organization	119	665	0.921114	top	0.002	ks	7160.A0A023EDY3,7160.A0A023EH24,7160.A0A023EI61,7160.A0A023EI74,7160.A0A023EI82,7160.A0A023EIL6,7160.A0A023EJZ7,7160.A0A023ESJ5,7160.A0A182G112,7160.A0A182G1B9,7160.A0A182G1K1,7160.A0A182G1M0,7160.A0A182G2U2,7160.A0A182G352,7160.A0A182G3A3,7160.A0A182G3B5,7160.A0A182G4G5,7160.A0A182G4T2,7160.A0A182G506,7160.A0A182G519,7160.A0A182G522,7160.A0A182G5X0,7160.A0A182G6H1,7160.A0A182G6J7,7160.A0A182G6P0…	RP20_CCG017449,RP20_CCG023998,RP20_CCG001807,RP20_CCG016029,RP20_CCG002195,RP20_CCG002549,RP20_CCG017725,RP20_CCG007813,RP20_CCG000371,RP20_CCG000584,RP20_CCG000783,RP20_CCG000825,RP20_CCG001633,RP20_CCG001881,RP20_CCG002006,RP20_CCG002024,RP20_CCG002713,RP20_CCG002942,RP20_CCG003076,RP20_CCG003101,RP20_CCG003104,RP20_CCG003659,RP20_CCG004012,RP20_CCG004055,RP20_CCG004136,RP20_CCG004386,RP20_CCG0…
GO Process	GO:0022412	Cellular process involved in reproduction in multicellular organism	155	830	0.609006	top	0.006	ks	7160.A0A023EHD1,7160.A0A023EI61,7160.A0A023EIL6,7160.A0A023EJD7,7160.A0A023EJH6,7160.A0A023EM26,7160.A0A023EMD8,7160.A0A023ENY4,7160.A0A023EPH9,7160.A0A023EQL0,7160.A0A023ES83,7160.A0A023ETW5,7160.A0A023EXD7,7160.A0A182G0L8,7160.A0A182G0T9,7160.A0A182G112,7160.A0A182G1B9,7160.A0A182G1F0,7160.A0A182G1M0,7160.A0A182G1S5,7160.A0A182G220,7160.A0A182G2E1,7160.A0A182G2K4,7160.A0A182G2X9,7160.A0A182G3B5…	RP20_CCG014322,RP20_CCG001807,RP20_CCG002549,RP20_CCG025131,RP20_CCG018535,RP20_CCG023933,RP20_CCG004523,RP20_CCG014146,RP20_CCG020390,RP20_CCG021242,RP20_CCG010291,RP20_CCG008539,RP20_CCG011615,RP20_CCG000068,RP20_CCG000224,RP20_CCG000371,RP20_CCG000584,RP20_CCG000621,RP20_CCG000825,RP20_CCG000951,RP20_CCG001127,RP20_CCG001357,RP20_CCG001481,RP20_CCG001698,RP20_CCG002024,RP20_CCG002395,RP20_CCG0…

## Sheet: UP wAu(high)-C636-DV2
none

[truncated: 11 more sheets: DOWN wAu(high)-C636-DV2, UP wAu(low)-C636-DV2, DOWN wAu(low)-C636-DV2, UP wMelPop-C636-DV2, DOWN wMelPop-C636-DV2, UP Aag2-DV2, DOWN Aag2-DV2, UP wMelPop-Aag2, DOWN wMelPop-Aag2, UP wMelPop-Aag2-DV2, DOWN wMelPop-Aag2-DV2]
