# Supplementary material for: Infections of Aedes Mosquito Cells by Wolbachia Strains wAu and wMelpop Modulate Host Cellular Transcriptomes Differently and Suppress Dengue Viral Replication
Source: Viruses. 2025 Jun 28;17(7):922. doi: 10.3390/v17070922 (PMC12299481; doi:10.3390/v17070922)
Supplement: Supplementary file 1 [file viruses-17-00922-s001.zip › Supplemental File S5_NoLongerUpOrDown.xlsx]

## Sheet: No Longer Upregulated C636
Log2FC>2 in C6/36-DV2 and Log2FC<2 in wMelPop-C6/36-DV2 (No Longer Induced w/ wMelPop)	Log2FC>2 in C6/36-DV2 and Log2FC<2 in wAu(high)-C6/36-DV2 (No Longer Induced w/ wAu(high))	Log2FC>2 in C6/36-DV2 and Log2FC<2 in wAu(low)-C6/36-DV2 (No Longer Induced w/ wAu(low))
uncharacterized protein LOC109426209	uncharacterized protein LOC134286357	uncharacterized protein LOC134286357
gametocyte-specific factor 1 homolog	uncharacterized protein LOC109426209	uncharacterized protein LOC109426209
calphotin	gametocyte-specific factor 1 homolog	gametocyte-specific factor 1 homolog
inducible metalloproteinase inhibitor protein-like	inducible metalloproteinase inhibitor protein-like	calphotin
uncharacterized protein LOC109425894	uncharacterized protein LOC109425894	inducible metalloproteinase inhibitor protein-like
peroxisomal membrane protein PEX13-like	peroxisomal membrane protein PEX13-like	uncharacterized protein LOC109425894
uncharacterized protein LOC109416681	uncharacterized protein LOC109416681	peroxisomal membrane protein PEX13-like
uncharacterized protein LOC109426009	uncharacterized protein LOC109426009	uncharacterized protein LOC109416681
zinc metalloproteinase nas-4	zinc metalloproteinase nas-4	uncharacterized protein LOC109426009
uncharacterized protein LOC134290437	uncharacterized protein LOC134290437	zinc metalloproteinase nas-4
low affinity immunoglobulin epsilon Fc receptor-like	low affinity immunoglobulin epsilon Fc receptor-like	uncharacterized protein LOC134290437
uncharacterized protein LOC115264067	uncharacterized protein LOC115264067	low affinity immunoglobulin epsilon Fc receptor-like
general odorant-binding protein 56a-like	general odorant-binding protein 56a-like	uncharacterized protein LOC115264067
uncharacterized protein LOC109399322	uncharacterized protein LOC134291603	general odorant-binding protein 56a-like
uncharacterized protein LOC134291603	homeobox protein unc-4 isoform X3	uncharacterized protein LOC109399322
homeobox protein unc-4 isoform X3	uncharacterized protein LOC134291097	uncharacterized protein LOC134291603
uncharacterized protein LOC134291097	uncharacterized protein LOC109428246	homeobox protein unc-4 isoform X3
uncharacterized protein LOC109428246	uncharacterized protein LOC115269024	uncharacterized protein LOC134291097
uncharacterized protein LOC115269024	uncharacterized protein LOC109409089	uncharacterized protein LOC109428246
uncharacterized protein LOC109409089	cuticle protein 64	uncharacterized protein LOC115269024
cuticle protein 64	uncharacterized protein LOC109405244	uncharacterized protein LOC109409089
uncharacterized protein LOC109405244	uncharacterized protein LOC134290644	cuticle protein 64
uncharacterized protein LOC134290644	chymotrypsin-1	uncharacterized protein LOC134290644
chymotrypsin-1	uncharacterized protein LOC109417366	chymotrypsin-1
uncharacterized protein LOC109417366	uncharacterized protein LOC109401575	uncharacterized protein LOC109417366
uncharacterized protein LOC109401575	uncharacterized protein LOC109425087	uncharacterized protein LOC109401575
uncharacterized protein LOC109425087	ATP-sensitive inward rectifier potassium channel 12-like isoform X1	uncharacterized protein LOC109425087
alcohol dehydrogenase class-3 isoform X1	alcohol dehydrogenase class-3 isoform X1	ATP-sensitive inward rectifier potassium channel 12-like isoform X1
endocuticle structural glycoprotein SgAbd-8-like	endocuticle structural glycoprotein SgAbd-8-like	alcohol dehydrogenase class-3 isoform X1
sialidase	sialidase	endocuticle structural glycoprotein SgAbd-8-like
uncharacterized protein LOC134291791	uncharacterized protein LOC134291791	sialidase
uncharacterized protein LOC109424760	pickpocket protein 28	uncharacterized protein LOC134291791
uncharacterized protein LOC134290272	uncharacterized protein LOC109424760	pickpocket protein 28
venom serine protease isoform X1	uncharacterized protein LOC134290272	uncharacterized protein LOC109424760
transcription factor MafB	venom serine protease isoform X1	uncharacterized protein LOC134290272
uncharacterized protein LOC109411574	transcription factor MafB	venom serine protease isoform X1
uncharacterized protein LOC109405893	uncharacterized protein LOC109411574	transcription factor MafB
protein still life, isoforms C/SIF type 2 isoform X2	uncharacterized protein LOC109405893	uncharacterized protein LOC109411574
uncharacterized protein LOC115255382	protein still life, isoforms C/SIF type 2 isoform X2	uncharacterized protein LOC109405893
uncharacterized protein LOC109416959	uncharacterized protein LOC109416959	protein still life, isoforms C/SIF type 2 isoform X2
uncharacterized protein LOC109427282	uncharacterized protein LOC109427282	uncharacterized protein LOC109416959
uncharacterized protein LOC109411823	uncharacterized protein LOC109411823	uncharacterized protein LOC109427282
uncharacterized protein LOC109399688	uncharacterized protein LOC109399688	uncharacterized protein LOC109411823
uncharacterized protein LOC134291463	uncharacterized protein LOC134291463	uncharacterized protein LOC109399688
F-box and leucine-rich repeat protein 13 isoform X2	F-box and leucine-rich repeat protein 13 isoform X2	uncharacterized protein LOC134291463
ranBP-type and C3HC4-type zinc finger-containing protein 1-like	ranBP-type and C3HC4-type zinc finger-containing protein 1-like	F-box and leucine-rich repeat protein 13 isoform X2
chymotrypsin inhibitor-like	chymotrypsin inhibitor-like	ranBP-type and C3HC4-type zinc finger-containing protein 1-like
L-threonine 3-dehydrogenase, mitochondrial	L-threonine 3-dehydrogenase, mitochondrial	chymotrypsin inhibitor-like
uncharacterized protein LOC109429092 isoform X1	ATP-sensitive inward rectifier potassium channel 12-like isoform X2	L-threonine 3-dehydrogenase, mitochondrial
homeobox protein Hox-D3a isoform X2	uncharacterized protein LOC109429092 isoform X1	ATP-sensitive inward rectifier potassium channel 12-like isoform X2
uncharacterized protein LOC109416719	homeobox protein Hox-D3a isoform X2	uncharacterized protein LOC109429092 isoform X1
zinc finger protein 776-like	uncharacterized protein LOC109416719	homeobox protein Hox-D3a isoform X2
uncharacterized protein LOC134290970	zinc finger protein 776-like	uncharacterized protein LOC109416719
alcohol dehydrogenase class-3 isoform X2	uncharacterized protein LOC134290970	zinc finger protein 776-like
uncharacterized protein LOC109424500	alcohol dehydrogenase class-3 isoform X2	uncharacterized protein LOC134290970
kelch-like protein 18	uncharacterized protein LOC109424500	alcohol dehydrogenase class-3 isoform X2
uncharacterized protein LOC109421181	kelch-like protein 18	uncharacterized protein LOC109424500
uncharacterized protein LOC109406550	uncharacterized protein LOC109421181	kelch-like protein 18
uncharacterized protein LOC109420625	uncharacterized protein LOC109406550	uncharacterized protein LOC109421181
uncharacterized protein LOC134290320	uncharacterized protein LOC109420625	uncharacterized protein LOC109406550
uncharacterized protein LOC109397366 isoform X2	uncharacterized protein LOC134290320	uncharacterized protein LOC134290320
uncharacterized protein LOC109433336	uncharacterized protein LOC109397366 isoform X2	uncharacterized protein LOC109397366 isoform X2
vesicular glutamate transporter 2 isoform X2	uncharacterized protein LOC109433336	uncharacterized protein LOC109433336
trypsin-like	vesicular glutamate transporter 2 isoform X2	vesicular glutamate transporter 2 isoform X2
venom serine protease isoform X2	trypsin-like	trypsin-like
sodium/potassium/calcium exchanger 4 isoform X2	venom serine protease isoform X2	venom serine protease isoform X2
ejaculatory bulb-specific protein 3-like isoform X1	sodium/potassium/calcium exchanger 4 isoform X2	sodium/potassium/calcium exchanger 4 isoform X2
uncharacterized protein LOC115257832	ejaculatory bulb-specific protein 3-like isoform X1	ejaculatory bulb-specific protein 3-like isoform X1
uncharacterized protein LOC109402739	uncharacterized protein LOC115257832	uncharacterized protein LOC109402739
uncharacterized protein LOC115270443	uncharacterized protein LOC109402739	uncharacterized protein LOC115271062
uncharacterized protein LOC115271062	uncharacterized protein LOC115270443	uncharacterized protein LOC109433400
uncharacterized protein LOC109433400	uncharacterized protein LOC115271062	uncharacterized protein LOC134291172
uncharacterized protein LOC134291172	uncharacterized protein LOC109433400	uncharacterized protein LOC134291571
uncharacterized protein LOC134291571	uncharacterized protein LOC134291172	beta-1,3-glucan-binding protein 2
uncharacterized protein LOC134290983	uncharacterized protein LOC134290983	uncharacterized protein LOC109397366 isoform X1
uncharacterized protein LOC109397366 isoform X1	uncharacterized protein LOC109397366 isoform X1	uncharacterized protein LOC134292245
uncharacterized protein LOC134292245	uncharacterized protein LOC134292245	LOW QUALITY PROTEIN: uncharacterized protein LOC115269642
LOW QUALITY PROTEIN: uncharacterized protein LOC115269642	LOW QUALITY PROTEIN: uncharacterized protein LOC115269642	uncharacterized protein LOC134290021
uncharacterized protein LOC134290021	uncharacterized protein LOC134290021	myosin heavy chain, muscle isoform X13
myosin heavy chain, muscle isoform X13	myosin heavy chain, muscle isoform X13	ciliary microtubule associated protein 1A
ciliary microtubule associated protein 1A	ciliary microtubule associated protein 1A	protein RCC2
uncharacterized protein LOC109428075	protein RCC2	peptidoglycan-recognition protein LB
protein RCC2	uncharacterized protein LOC134286148	uncharacterized protein LOC134289873
peptidoglycan-recognition protein LB	zinc finger and BTB domain-containing protein 42	uncharacterized protein LOC134286148
uncharacterized protein LOC134289873	adult cuticle protein 1	zinc finger and BTB domain-containing protein 42
uncharacterized protein LOC134286148	microfibril-associated glycoprotein 4-like	adult cuticle protein 1
zinc finger and BTB domain-containing protein 42	uncharacterized protein LOC134286870	microfibril-associated glycoprotein 4-like
adult cuticle protein 1	putative uncharacterized protein DDB_G0290521	uncharacterized protein LOC134286870
microfibril-associated glycoprotein 4-like	RNA-binding protein squid	putative uncharacterized protein DDB_G0290521
uncharacterized protein LOC134286870	uncharacterized protein LOC134289408	RNA-binding protein squid
putative uncharacterized protein DDB_G0290521	cuticle protein 19.8-like	uncharacterized protein LOC134289408
RNA-binding protein squid	uncharacterized protein LOC109398506 isoform X1	cuticle protein 19.8-like
uncharacterized protein LOC134289408	uncharacterized protein LOC109428147	uncharacterized protein LOC109398506 isoform X1
cuticle protein 19.8-like	uncharacterized protein LOC109427532	uncharacterized protein LOC109428147
uncharacterized protein LOC109398506 isoform X1	peptidoglycan-recognition protein SC2-like	uncharacterized protein LOC109427532
uncharacterized protein LOC109428147	uncharacterized protein LOC115260661	peptidoglycan-recognition protein SC2-like
uncharacterized protein LOC109427532	uncharacterized protein LOC109412129	uncharacterized protein LOC115260661
homeobox protein goosecoid-like	sarcosine dehydrogenase, mitochondrial	calphotin-like
peptidoglycan-recognition protein SC2-like	inosine-uridine preferring nucleoside hydrolase-like	uncharacterized protein LOC109412129
uncharacterized protein LOC115260661	pickpocket protein 28-like	sarcosine dehydrogenase, mitochondrial
calphotin-like	uncharacterized protein LOC115256779	inosine-uridine preferring nucleoside hydrolase-like
sarcosine dehydrogenase, mitochondrial	cytochrome c oxidase subunit 5A, mitochondrial-like	pickpocket protein 28-like
inosine-uridine preferring nucleoside hydrolase-like	hatching enzyme 1.2 isoform X2	uncharacterized protein LOC115256779
pickpocket protein 28-like	uncharacterized protein LOC115269658	cytochrome c oxidase subunit 5A, mitochondrial-like
uncharacterized protein LOC115256779	uncharacterized protein LOC134286654	hatching enzyme 1.2 isoform X2
cytochrome c oxidase subunit 5A, mitochondrial-like	uncharacterized protein LOC134284636	uncharacterized protein LOC115269658
hatching enzyme 1.2 isoform X2	uncharacterized protein LOC109413035	uncharacterized protein LOC134286654
uncharacterized protein LOC115269658	trypsin alpha-3-like	uncharacterized protein LOC134284636
uncharacterized protein LOC134286654	pupal cuticle protein 20	trypsin alpha-3-like
uncharacterized protein LOC134284636	IDLSRF-like peptide	pupal cuticle protein 20
uncharacterized protein LOC109413035	pupal cuticle protein Edg-84A	IDLSRF-like peptide
trypsin alpha-3-like	retinol dehydrogenase 14 isoform X2	pupal cuticle protein Edg-84A
pupal cuticle protein 20	uncharacterized protein LOC134284972 isoform X1	retinol dehydrogenase 14 isoform X2
IDLSRF-like peptide	uncharacterized protein LOC134284972 isoform X2	uncharacterized protein LOC134284972 isoform X1
pupal cuticle protein Edg-84A	uncharacterized protein LOC115263539	uncharacterized protein LOC134284972 isoform X2
retinol dehydrogenase 14 isoform X2	uncharacterized protein LOC109407987	uncharacterized protein LOC115263539
uncharacterized protein LOC134284972 isoform X1	LOW QUALITY PROTEIN: glucose dehydrogenase [FAD, quinone]	uncharacterized protein LOC109407987
uncharacterized protein LOC134284972 isoform X2	protein gooseberry-neuro isoform X1	LOW QUALITY PROTEIN: glucose dehydrogenase [FAD, quinone]
uncharacterized protein LOC115263539	protein gooseberry-neuro isoform X2	protein gooseberry-neuro isoform X1
uncharacterized protein LOC109407987	uncharacterized protein LOC109411450	protein gooseberry-neuro isoform X2
LOW QUALITY PROTEIN: glucose dehydrogenase [FAD, quinone]	trichohyalin isoform X1	uncharacterized protein LOC109411450
protein gooseberry-neuro isoform X1	putative uncharacterized protein DDB_G0281733 isoform X1	trichohyalin isoform X1
protein gooseberry-neuro isoform X2	sodium-dependent neutral amino acid transporter B(0)AT3 isoform X3	putative uncharacterized protein DDB_G0281733 isoform X1
uncharacterized protein LOC109411450	tyrosine aminotransferase	sodium-dependent neutral amino acid transporter B(0)AT3 isoform X3
trichohyalin isoform X1	fork head domain-containing protein FD4-like	tyrosine aminotransferase
putative uncharacterized protein DDB_G0281733 isoform X1	uncharacterized protein LOC109414983	fork head domain-containing protein FD4-like
sodium-dependent neutral amino acid transporter B(0)AT3 isoform X3	T-related protein	uncharacterized protein LOC109414983
tyrosine aminotransferase	cuticle protein 10.6	T-related protein
fork head domain-containing protein FD4-like	uncharacterized protein LOC109415507	cuticle protein 10.6
uncharacterized protein LOC109414983	endocuticle structural glycoprotein SgAbd-5-like	uncharacterized protein LOC109415507
T-related protein	uncharacterized protein LOC134290771	endocuticle structural glycoprotein SgAbd-5-like
cuticle protein 10.6	uncharacterized protein LOC109431025	uncharacterized protein LOC134290771
uncharacterized protein LOC109415507	uncharacterized protein LOC134290222	uncharacterized protein LOC109431025
endocuticle structural glycoprotein SgAbd-5-like	uncharacterized protein LOC134291908	uncharacterized protein LOC134290222
uncharacterized protein LOC134290771	uncharacterized protein LOC134291029	uncharacterized protein LOC134291908
uncharacterized protein LOC109431025	uncharacterized protein LOC134291231	uncharacterized protein LOC134291029
uncharacterized protein LOC134290222	uncharacterized protein LOC134290390	uncharacterized protein LOC134291231
uncharacterized protein LOC134291908	uncharacterized protein LOC115254623	uncharacterized protein LOC134290390
uncharacterized protein LOC134291029	uncharacterized protein LOC134284022	uncharacterized protein LOC115254623
uncharacterized protein LOC134291231	D-beta-hydroxybutyrate dehydrogenase, mitochondrial-like	uncharacterized protein LOC134284022
uncharacterized protein LOC134290390	ornithine decarboxylase 1-like	D-beta-hydroxybutyrate dehydrogenase, mitochondrial-like
uncharacterized protein LOC115254623	venom serine protease isoform X3	ornithine decarboxylase 1-like
uncharacterized protein LOC134284022	uncharacterized protein LOC109427975 isoform X1	venom serine protease isoform X3
D-beta-hydroxybutyrate dehydrogenase, mitochondrial-like	uncharacterized protein LOC109427975 isoform X2	uncharacterized protein LOC109427975 isoform X1
uncharacterized protein LOC134290135	uncharacterized protein LOC109428733	uncharacterized protein LOC109427975 isoform X2
ornithine decarboxylase 1-like	glutactin-like	uncharacterized protein LOC109428733
venom serine protease isoform X3	uncharacterized protein LOC109415505	glutactin-like
uncharacterized protein LOC109427975 isoform X1	DNA-binding protein D-ETS-4 isoform X2	uncharacterized protein LOC109415505
uncharacterized protein LOC109427975 isoform X2	uncharacterized protein LOC109403004 isoform X1	uncharacterized protein LOC134291628
uncharacterized protein LOC109428733	paired mesoderm homeobox protein 2B-like	DNA-binding protein D-ETS-4 isoform X2
glutactin-like	estradiol 17-beta-dehydrogenase 11	uncharacterized protein LOC109403004 isoform X1
uncharacterized protein LOC134291628	uncharacterized protein LOC109399718	paired mesoderm homeobox protein 2B-like
DNA-binding protein D-ETS-4 isoform X2	chitin deacetylase 1 isoform X1	estradiol 17-beta-dehydrogenase 11
uncharacterized protein LOC109403004 isoform X1	serine-enriched protein isoform X1	uncharacterized protein LOC109399718
paired mesoderm homeobox protein 2B-like	serine-enriched protein isoform X2	chitin deacetylase 1 isoform X1
estradiol 17-beta-dehydrogenase 11	uncharacterized protein LOC134284760	serine-enriched protein isoform X1
uncharacterized protein LOC109399718	uncharacterized protein LOC134290955	serine-enriched protein isoform X2
chitin deacetylase 1 isoform X1	putative uncharacterized protein DDB_G0281733 isoform X2	uncharacterized protein LOC134284760
serine-enriched protein isoform X1	spidroin-2-like	uncharacterized protein LOC134290955
serine-enriched protein isoform X2	uncharacterized protein LOC134290961	putative uncharacterized protein DDB_G0281733 isoform X2
uncharacterized protein LOC134284760	uncharacterized protein LOC134292004	spidroin-2-like
uncharacterized protein LOC134290955	cuticle protein 7	uncharacterized protein LOC134290961
putative uncharacterized protein DDB_G0281733 isoform X2	uncharacterized protein LOC134291155	uncharacterized protein LOC134292004
spidroin-2-like	uncharacterized protein LOC109419125	scale keratin isoform X1
uncharacterized protein LOC134290961	scale keratin isoform X1	shematrin-like protein 1 isoform X2
uncharacterized protein LOC134292004	shematrin-like protein 1 isoform X2	beta-1,3-glucosyltransferase
cuticle protein 7	beta-1,3-glucosyltransferase	uncharacterized protein LOC134285126
uncharacterized protein LOC134291155	uncharacterized protein LOC134285126	uncharacterized protein LOC134290674
uncharacterized protein LOC109419125	uncharacterized protein LOC134290674	uncharacterized protein LOC109418545
scale keratin isoform X1	uncharacterized protein LOC109418545	uncharacterized protein LOC109415306
shematrin-like protein 1 isoform X2	uncharacterized protein LOC109415306	uncharacterized protein LOC109413201
beta-1,3-glucosyltransferase	uncharacterized protein LOC109413201	proline-rich antigen-like
uncharacterized protein LOC134285126	proline-rich antigen-like	uncharacterized protein LOC109428468
uncharacterized protein LOC134290674	uncharacterized protein LOC109428468	formin-J isoform X1
uncharacterized protein LOC109418545	formin-J isoform X1	caspase-like
uncharacterized protein LOC109415306	caspase-like	collagen alpha-1(I) chain
uncharacterized protein LOC109413201	collagen alpha-1(I) chain	uncharacterized protein LOC109408808
proline-rich antigen-like	uncharacterized protein LOC109408808	transcriptional activator protein Pur-alpha-like
uncharacterized protein LOC109428468	transcriptional activator protein Pur-alpha-like	uncharacterized protein LOC134286782
formin-J isoform X1	uncharacterized protein LOC134286782	uncharacterized protein LOC134288596
collagen alpha-1(I) chain	uncharacterized protein LOC134288596	uncharacterized protein LOC109621897
uncharacterized protein LOC109408808	uncharacterized protein LOC109621897	uncharacterized protein LOC134292147
transcriptional activator protein Pur-alpha-like	uncharacterized protein LOC134292147	WSCD family member AAEL009094
uncharacterized protein LOC134286782	WSCD family member AAEL009094	POU domain protein 2 isoform X2
uncharacterized protein LOC134288596	POU domain protein 2 isoform X2	ankyrin-1-like
uncharacterized protein LOC109621897	ankyrin-1-like	cytosol aminopeptidase
uncharacterized protein LOC134292147	cytosol aminopeptidase	cytochrome P450 307a1-like
WSCD family member AAEL009094	cytochrome P450 307a1-like	phospholipase A2 hemilipin-like
ankyrin-1-like	phospholipase A2 hemilipin-like	ammonium transporter Rh type A isoform X2
cytosol aminopeptidase	ammonium transporter Rh type A isoform X2	piercer of microtubule wall 2 protein
cytochrome P450 307a1-like	piercer of microtubule wall 2 protein	uncharacterized protein LOC134291899
phospholipase A2 hemilipin-like	uncharacterized protein LOC134291899	uncharacterized protein LOC134290775
ammonium transporter Rh type A isoform X2	uncharacterized protein LOC134290775	uncharacterized protein LOC134284549
piercer of microtubule wall 2 protein	uncharacterized protein LOC134284549	transcription factor mef2A-like
uncharacterized protein LOC134291899	transcription factor mef2A-like	uncharacterized protein LOC134286364
uncharacterized protein LOC134290775	uncharacterized protein LOC134286364	DNA-binding protein D-ETS-4 isoform X1
uncharacterized protein LOC134284549	DNA-binding protein D-ETS-4 isoform X1	uncharacterized protein LOC115262615
transcription factor mef2A-like	uncharacterized protein LOC115268074 isoform X4	uncharacterized protein LOC109415860
uncharacterized protein LOC134286364	uncharacterized protein LOC115262615	probable cytochrome P450 6a13
DNA-binding protein D-ETS-4 isoform X1	uncharacterized protein LOC109415860	uncharacterized protein LOC109430419
uncharacterized protein LOC115268074 isoform X4	probable cytochrome P450 6a13	uncharacterized protein LOC109398506 isoform X2
uncharacterized protein LOC115262615	uncharacterized protein LOC109430419	uncharacterized protein LOC134288157
uncharacterized protein LOC109415860	uncharacterized protein LOC109398506 isoform X2	uncharacterized protein LOC109406507
probable cytochrome P450 6a13	uncharacterized protein LOC134288157	protein twist
uncharacterized protein LOC109430419	uncharacterized protein LOC109406507	hairy/enhancer-of-split related with YRPW motif protein
uncharacterized protein LOC109398506 isoform X2	protein twist	uncharacterized protein LOC109405913 isoform X2
uncharacterized protein LOC134288157	hairy/enhancer-of-split related with YRPW motif protein	uncharacterized protein LOC109405913 isoform X1
uncharacterized protein LOC109406507	uncharacterized protein LOC109405913 isoform X2	uncharacterized protein LOC115258210 isoform X1
protein twist	uncharacterized protein LOC109405913 isoform X1	uncharacterized protein LOC115258210 isoform X2
hairy/enhancer-of-split related with YRPW motif protein	uncharacterized protein LOC115258210 isoform X1	uncharacterized protein LOC134292073
uncharacterized protein LOC109405913 isoform X2	uncharacterized protein LOC115258210 isoform X2	uncharacterized protein LOC109419726
uncharacterized protein LOC109405913 isoform X1	cationic amino acid transporter 3-like isoform X2	acetylcholinesterase isoform X2
uncharacterized protein LOC115258210 isoform X1	uncharacterized protein LOC109419726	uncharacterized protein LOC115255977
uncharacterized protein LOC115258210 isoform X2	acetylcholinesterase isoform X2	uncharacterized protein LOC109414782
cationic amino acid transporter 3-like isoform X2	uncharacterized protein LOC115255977	uncharacterized protein LOC109430300
uncharacterized protein LOC134292073	uncharacterized protein LOC109414782	uncharacterized protein LOC109431594
uncharacterized protein LOC109419726	uncharacterized protein LOC109430300	protein tipE
acetylcholinesterase isoform X2	uncharacterized protein LOC109431594	vitamin K-dependent protein C-like
uncharacterized protein LOC115255977	protein tipE	tetratricopeptide repeat protein 8
uncharacterized protein LOC109414782	vitamin K-dependent protein C-like	paired box protein Pax-2a isoform X2
uncharacterized protein LOC109430300	tetratricopeptide repeat protein 8	paired box protein Pax-9 isoform X1
uncharacterized protein LOC109431594	paired box protein Pax-2a isoform X2	dynein assembly factor with WD repeat domains 1
protein tipE	paired box protein Pax-9 isoform X1	uncharacterized protein LOC115263147
vitamin K-dependent protein C-like	dynein assembly factor with WD repeat domains 1	cationic amino acid transporter 2-like
tetratricopeptide repeat protein 8	uncharacterized protein LOC115263147	uncharacterized protein LOC134289803
paired box protein Pax-2a isoform X2	cationic amino acid transporter 2-like	uncharacterized transmembrane protein DDB_G0289901
paired box protein Pax-9 isoform X1	uncharacterized protein LOC134289803	cuticle protein 5-like
dynein assembly factor with WD repeat domains 1	uncharacterized transmembrane protein DDB_G0289901	phenoloxidase-activating factor 2-like
cationic amino acid transporter 2-like	cuticle protein 5-like	ras-interacting protein RIP3
uncharacterized protein LOC134289803	phenoloxidase-activating factor 2-like	uncharacterized protein LOC134291004
uncharacterized transmembrane protein DDB_G0289901	ras-interacting protein RIP3	arylalkylamine N-acetyltransferase 1 isoform X1
cuticle protein 5-like	uncharacterized protein LOC134291004	chitin deacetylase 1 isoform X2
phenoloxidase-activating factor 2-like	arylalkylamine N-acetyltransferase 1 isoform X1	myosin-VIIa
ras-interacting protein RIP3	chitin deacetylase 1 isoform X2	serine protease gd
uncharacterized protein LOC134291004	myosin-VIIa	ras-related protein Rab-34-like
arylalkylamine N-acetyltransferase 1 isoform X1	serine protease gd	proton myo-inositol cotransporter hmit-1.2-like
chitin deacetylase 1 isoform X2	ras-related protein Rab-34-like	uncharacterized protein LOC109402450
myosin-VIIa	proton myo-inositol cotransporter hmit-1.2-like	uncharacterized protein LOC115258151
serine protease gd	uncharacterized protein LOC109402450	uncharacterized protein LOC109411028
ras-related protein Rab-34-like	uncharacterized protein LOC115258151	muscarinic acetylcholine receptor M5-like
proton myo-inositol cotransporter hmit-1.2-like	uncharacterized protein LOC109411028	L-selectin
uncharacterized protein LOC115258151	muscarinic acetylcholine receptor M5-like	uncharacterized protein LOC134290046
uncharacterized protein LOC109411028	L-selectin	uncharacterized protein LOC109419020
muscarinic acetylcholine receptor M5-like	uncharacterized protein LOC134290046	uncharacterized protein LOC134291898
L-selectin	uncharacterized protein LOC109419020	zinc metalloproteinase nas-13
uncharacterized protein LOC134290046	uncharacterized protein LOC134291898	uncharacterized protein LOC115255306
uncharacterized protein LOC109419020	zinc metalloproteinase nas-13	phospholipase A2-like
uncharacterized protein LOC134291898	uncharacterized protein LOC115255306	uncharacterized protein LOC115262585
zinc metalloproteinase nas-13	phospholipase A2-like	probable nuclear hormone receptor HR38 isoform X1
uncharacterized protein LOC115255306	probable nuclear hormone receptor HR38 isoform X1	probable nuclear hormone receptor HR38 isoform X2
phospholipase A2-like	probable nuclear hormone receptor HR38 isoform X2	uncharacterized protein LOC115258557
uncharacterized protein LOC115262585	uncharacterized protein LOC115258557	uncharacterized protein LOC115260101
probable nuclear hormone receptor HR38 isoform X1	uncharacterized protein LOC115260101	uncharacterized protein LOC109422059 isoform X1
probable nuclear hormone receptor HR38 isoform X2	uncharacterized protein LOC109422059 isoform X1	uncharacterized protein LOC109422059 isoform X2
uncharacterized protein LOC115258557	uncharacterized protein LOC109422059 isoform X2	uncharacterized protein LOC109422059 isoform X3
uncharacterized protein LOC115260101	uncharacterized protein LOC109422059 isoform X3	uncharacterized protein LOC109422059 isoform X4
uncharacterized protein LOC109422059 isoform X1	uncharacterized protein LOC109422059 isoform X4	uncharacterized protein LOC109422059 isoform X5
uncharacterized protein LOC109422059 isoform X2	uncharacterized protein LOC109422059 isoform X5	uncharacterized protein LOC109422059 isoform X6
uncharacterized protein LOC109422059 isoform X3	uncharacterized protein LOC109422059 isoform X6	uncharacterized protein LOC109422059 isoform X7
uncharacterized protein LOC109422059 isoform X4	uncharacterized protein LOC109422059 isoform X7	myosin heavy chain, muscle isoform X7
uncharacterized protein LOC109422059 isoform X5	uncharacterized protein LOC134284019	uncharacterized protein LOC109402649
uncharacterized protein LOC109422059 isoform X6	myosin heavy chain, muscle isoform X7	uncharacterized protein LOC109408900 isoform X1
uncharacterized protein LOC109422059 isoform X7	uncharacterized protein LOC109402649	uncharacterized protein LOC109426168
uncharacterized protein LOC134284019	uncharacterized protein LOC109408900 isoform X1	transient receptor potential cation channel subfamily A member 1 isoform X2
myosin heavy chain, muscle isoform X7	uncharacterized protein LOC109426168	POU domain protein 2 isoform X3
uncharacterized protein LOC109402649	transient receptor potential cation channel subfamily A member 1 isoform X2	mucin-2-like
uncharacterized protein LOC109408900 isoform X1	golgin subfamily A member 4	zinc finger protein 70-like
uncharacterized protein LOC109426168	POU domain protein 2 isoform X3	uncharacterized protein LOC109621712
transient receptor potential cation channel subfamily A member 1 isoform X2	mucin-2-like	putative vitellogenin receptor
golgin subfamily A member 4	uncharacterized protein LOC115261074	ras-related and estrogen-regulated growth inhibitor-like protein
mucin-2-like	zinc finger protein 70-like	uncharacterized protein LOC134286567
uncharacterized protein LOC115261074	uncharacterized protein LOC109621712	patched domain-containing protein 3 isoform X1
zinc finger protein 70-like	putative vitellogenin receptor	odorant receptor 30a-like
uncharacterized protein LOC109621712	ras-related and estrogen-regulated growth inhibitor-like protein	uncharacterized protein LOC134290476
putative vitellogenin receptor	uncharacterized protein LOC134286567	gustatory receptor for sugar taste 64b-like
ras-related and estrogen-regulated growth inhibitor-like protein	patched domain-containing protein 3 isoform X1	GTPase-activating Rap/Ran-GAP domain-like protein 3 isoform X1
uncharacterized protein LOC134286567	uricase	uncharacterized protein LOC134286529
patched domain-containing protein 3 isoform X1	odorant receptor 30a-like	collagen alpha-1(I) chain-like
uricase	uncharacterized protein LOC134290476	uncharacterized protein LOC109429386 isoform X1
odorant receptor 30a-like	gustatory receptor for sugar taste 64b-like	protein takeout
uncharacterized protein LOC134290476	GTPase-activating Rap/Ran-GAP domain-like protein 3 isoform X1	uncharacterized protein Rv2082-like
gustatory receptor for sugar taste 64b-like	collagen alpha-1(I) chain-like	uncharacterized protein LOC134287789
GTPase-activating Rap/Ran-GAP domain-like protein 3 isoform X1	uncharacterized protein LOC109429386 isoform X1	putative inorganic phosphate cotransporter isoform X1
uncharacterized protein LOC134286529	protein takeout	uncharacterized protein LOC115262662
collagen alpha-1(I) chain-like	uncharacterized protein LOC115262662	uncharacterized protein LOC109415502 isoform X1
uncharacterized protein LOC109429386 isoform X1	uncharacterized protein LOC109415502 isoform X1	superoxide dismutase [Mn], mitochondrial
protein takeout	superoxide dismutase [Mn], mitochondrial	trypsin 3A1 isoform X2
uncharacterized protein Rv2082-like	trypsin 3A1 isoform X2	homeobox protein abdominal-A homolog isoform X7
uncharacterized protein LOC134287789	homeobox protein abdominal-A homolog isoform X7	uncharacterized protein LOC109418190
uncharacterized protein LOC115262662	uncharacterized protein LOC109418190	POU domain protein 2 isoform X1
uncharacterized protein LOC109415502 isoform X1	POU domain protein 2 isoform X1	uncharacterized protein LOC134290419
superoxide dismutase [Mn], mitochondrial	uncharacterized protein LOC134290419	probable ATP-dependent DNA helicase HFM1
trypsin 3A1 isoform X2	probable ATP-dependent DNA helicase HFM1	LOW QUALITY PROTEIN: gustatory receptor for sugar taste 64f-like
homeobox protein abdominal-A homolog isoform X7	LOW QUALITY PROTEIN: gustatory receptor for sugar taste 64f-like	shematrin-like protein 1
uncharacterized protein LOC109418190	shematrin-like protein 1	interaptin
uncharacterized protein LOC134290419	interaptin	BTB/POZ domain-containing protein KCTD12
probable ATP-dependent DNA helicase HFM1	BTB/POZ domain-containing protein KCTD12	uncharacterized protein LOC109422059 isoform X8
LOW QUALITY PROTEIN: gustatory receptor for sugar taste 64f-like	uncharacterized protein LOC109422059 isoform X8	uncharacterized protein LOC109422059 isoform X9
shematrin-like protein 1	uncharacterized protein LOC109422059 isoform X9	protein krueppel
interaptin	protein krueppel	mucin-6
BTB/POZ domain-containing protein KCTD12	mucin-6	RING finger protein nhl-1 isoform X1
LOW QUALITY PROTEIN: uncharacterized protein LOC134289438	RING finger protein nhl-1 isoform X1	uncharacterized protein LOC134285478
uncharacterized protein LOC109422059 isoform X8	uncharacterized protein LOC134285478	fer-1-like protein 6 isoform X2
uncharacterized protein LOC109422059 isoform X9	fer-1-like protein 6 isoform X2	peptide transporter family 1 isoform X1
uncharacterized protein LOC109400188	peptide transporter family 1 isoform X1	protein Wnt-10a
protein krueppel	protein Wnt-10a	metabotropic glutamate receptor 1
mucin-6	metabotropic glutamate receptor 1	histone H2AX-like
RING finger protein nhl-1 isoform X1	histone H2AX-like	uncharacterized protein LOC109429252
uncharacterized protein LOC134285478	uncharacterized protein LOC109429252	transient receptor potential cation channel subfamily A member 1 isoform X1
fer-1-like protein 6 isoform X2	octopamine receptor beta-1R isoform X1	transient receptor potential cation channel subfamily A member 1 isoform X3
peptide transporter family 1 isoform X1	transient receptor potential cation channel subfamily A member 1 isoform X1	uncharacterized protein LOC134288704
protein Wnt-10a	transient receptor potential cation channel subfamily A member 1 isoform X3	glycine receptor subunit alpha-2 isoform X1
metabotropic glutamate receptor 1	uncharacterized protein LOC134288704	glycine receptor subunit alpha-3 isoform X2
histone H2AX-like	glycine receptor subunit alpha-2 isoform X1	protein jim lovell-like
uncharacterized protein LOC109429252	glycine receptor subunit alpha-3 isoform X2	proprotein convertase subtilisin/kexin type 5-like
octopamine receptor beta-1R isoform X1	protein jim lovell-like	uncharacterized protein LOC109409777
transient receptor potential cation channel subfamily A member 1 isoform X1	proprotein convertase subtilisin/kexin type 5-like	uncharacterized protein LOC109413679
transient receptor potential cation channel subfamily A member 1 isoform X3	uncharacterized protein LOC109409777	uncharacterized protein LOC109408900 isoform X2
uncharacterized protein LOC134288704	uncharacterized protein LOC109413679	sterile alpha motif domain-containing protein 5-like isoform X3
glycine receptor subunit alpha-2 isoform X1	uncharacterized protein LOC109408900 isoform X2	uncharacterized protein LOC109418934 isoform X1
glycine receptor subunit alpha-3 isoform X2	uncharacterized protein LOC109418934 isoform X1	uncharacterized protein LOC109418934 isoform X2
protein jim lovell-like	uncharacterized protein LOC109418934 isoform X2	Kv channel-interacting protein 4 isoform X1
proprotein convertase subtilisin/kexin type 5-like	Kv channel-interacting protein 4 isoform X1	uncharacterized protein LOC109424457 isoform X1
uncharacterized protein LOC109409777	rho GTPase-activating protein 100F isoform X5	uncharacterized protein LOC109424457 isoform X2
uncharacterized protein LOC109413679	uncharacterized protein LOC109424457 isoform X1	uncharacterized protein LOC109400257
uncharacterized protein LOC109408900 isoform X2	uncharacterized protein LOC109424457 isoform X2	uncharacterized protein LOC109425701 isoform X2
sterile alpha motif domain-containing protein 5-like isoform X3	uncharacterized protein LOC109400257	uncharacterized protein LOC109426534
uncharacterized protein LOC109418934 isoform X1	uncharacterized protein LOC109425701 isoform X2	uncharacterized protein LOC115270146
uncharacterized protein LOC109418934 isoform X2	uncharacterized protein LOC109426534	uncharacterized protein LOC109428614
rho GTPase-activating protein 100F isoform X5	uncharacterized protein LOC115270146	serine protease 52
uncharacterized protein LOC109424457 isoform X1	uncharacterized protein LOC109428614	ikaros family zinc finger protein isoform X1
uncharacterized protein LOC109424457 isoform X2	serine protease 52	beta-alanyl-dopamine/carcinine hydrolase isoform X1
uncharacterized protein LOC109400257	neuropeptide F receptor isoform X2	uncharacterized protein LOC109427488
uncharacterized protein LOC109425701 isoform X2	ikaros family zinc finger protein isoform X1	ammonium transporter Rh type A isoform X1
uncharacterized protein LOC109426534	beta-alanyl-dopamine/carcinine hydrolase isoform X1	uncharacterized protein LOC134289611
uncharacterized protein LOC109400142	uncharacterized protein LOC109427488	arrestin domain-containing protein 3-like
uncharacterized protein LOC115270146	ammonium transporter Rh type A isoform X1	BCL-6 corepressor-like protein 1
uncharacterized protein LOC109428614	uncharacterized protein LOC134289611	trypsin 3A1 isoform X1
serine protease 52	arrestin domain-containing protein 3-like	uncharacterized protein LOC115265865
neuropeptide F receptor isoform X2	BCL-6 corepressor-like protein 1	larval cuticle protein 9
ikaros family zinc finger protein isoform X1	trypsin 3A1 isoform X1	CLIP domain-containing serine protease B9
beta-alanyl-dopamine/carcinine hydrolase isoform X1	uncharacterized protein LOC115265865	uncharacterized protein LOC134285390
uncharacterized protein LOC109427488	larval cuticle protein 9	trypsin beta
ammonium transporter Rh type A isoform X1	CLIP domain-containing serine protease B9	Wilms tumor protein homolog
uncharacterized protein LOC134289611	uncharacterized protein LOC134285390	NGFI-A-binding protein homolog isoform X2
arrestin domain-containing protein 3-like	trypsin beta	antigen 5 like allergen Cul n 1
BCL-6 corepressor-like protein 1	Wilms tumor protein homolog	uncharacterized protein LOC134284724
trypsin 3A1 isoform X1	NGFI-A-binding protein homolog isoform X2	uncharacterized protein LOC134286163
uncharacterized protein LOC115265865	antigen 5 like allergen Cul n 1	innexin inx5
larval cuticle protein 9	uncharacterized protein LOC134284724	forkhead box protein P1-B isoform X1
CLIP domain-containing serine protease B9	uncharacterized protein LOC134286163	forkhead box protein P1-B isoform X2
uncharacterized protein LOC134285390	innexin inx5	forkhead box protein P1-B isoform X3
trypsin beta	forkhead box protein P1-B isoform X1	phospholipase B1, membrane-associated
Wilms tumor protein homolog	forkhead box protein P1-B isoform X2	patched domain-containing protein 3 isoform X2
NGFI-A-binding protein homolog isoform X2	forkhead box protein P1-B isoform X3	uncharacterized protein LOC115265836
uncharacterized protein LOC134284724	phospholipase B1, membrane-associated	uncharacterized protein LOC134286564
uncharacterized protein LOC134286163	patched domain-containing protein 3 isoform X2	uncharacterized protein LOC134284731
innexin inx5	uncharacterized protein LOC115265836	uncharacterized protein LOC115267912
forkhead box protein P1-B isoform X1	uncharacterized protein LOC134286564	serine, glycine and glutamine-rich protein
forkhead box protein P1-B isoform X2	uncharacterized protein LOC134284731	uncharacterized protein LOC134284816
forkhead box protein P1-B isoform X3	uncharacterized protein LOC115267912	uncharacterized protein LOC109411826
phospholipase B1, membrane-associated	serine, glycine and glutamine-rich protein	uncharacterized protein LOC109429890
patched domain-containing protein 3 isoform X2	uncharacterized protein LOC134284816	lipase 3-like
uncharacterized protein LOC115265836	uncharacterized protein LOC109411826	troponin C isoform X1
uncharacterized protein LOC134286564	uncharacterized protein LOC109429890	uncharacterized protein LOC109397212
uncharacterized protein LOC134284731	lipase 3-like	small conductance calcium-activated potassium channel protein isoform X1
uncharacterized protein LOC115267912	troponin C isoform X1	small conductance calcium-activated potassium channel protein isoform X3
serine, glycine and glutamine-rich protein	uncharacterized protein LOC109397212	small conductance calcium-activated potassium channel protein isoform X5
uncharacterized protein LOC134284060	small conductance calcium-activated potassium channel protein isoform X1	small conductance calcium-activated potassium channel protein isoform X6
uncharacterized protein LOC134284816	small conductance calcium-activated potassium channel protein isoform X3	small conductance calcium-activated potassium channel protein isoform X7
uncharacterized protein LOC109411826	small conductance calcium-activated potassium channel protein isoform X5	small conductance calcium-activated potassium channel protein isoform X8
uncharacterized protein LOC109429890	small conductance calcium-activated potassium channel protein isoform X6	uncharacterized protein LOC115267513
lipase 3-like	small conductance calcium-activated potassium channel protein isoform X7	uncharacterized protein LOC115255161
troponin C isoform X1	small conductance calcium-activated potassium channel protein isoform X8	uncharacterized protein LOC109417401
uncharacterized protein LOC109397212	uncharacterized protein LOC115267513	uncharacterized protein LOC109418934 isoform X3
small conductance calcium-activated potassium channel protein isoform X1	uncharacterized protein LOC109417401	synaptotagmin-14-like
small conductance calcium-activated potassium channel protein isoform X3	uncharacterized protein LOC109418934 isoform X3	intraflagellar transport protein 80 homolog
small conductance calcium-activated potassium channel protein isoform X5	synaptotagmin-14-like	uncharacterized protein LOC109428406 isoform X5
small conductance calcium-activated potassium channel protein isoform X6	intraflagellar transport protein 80 homolog	uncharacterized protein LOC115268274
small conductance calcium-activated potassium channel protein isoform X7	uncharacterized protein LOC109428406 isoform X5	uncharacterized protein LOC134291569
small conductance calcium-activated potassium channel protein isoform X8	uncharacterized protein LOC115268274	class E basic helix-loop-helix protein 23
uncharacterized protein LOC115267513	uncharacterized protein LOC134291569	sodium/potassium/calcium exchanger 4 isoform X1
uncharacterized protein LOC115255161	class E basic helix-loop-helix protein 23	uncharacterized protein LOC115257248
uncharacterized protein LOC109417401	sodium/potassium/calcium exchanger 4 isoform X1	uncharacterized protein LOC115260103 isoform X2
uncharacterized protein LOC109418934 isoform X3	uncharacterized protein LOC115257248	voltage-dependent T-type calcium channel subunit alpha-1G isoform X3
synaptotagmin-14-like	uncharacterized protein LOC115260103 isoform X2	voltage-dependent T-type calcium channel subunit alpha-1G isoform X4
intraflagellar transport protein 80 homolog	voltage-dependent T-type calcium channel subunit alpha-1G isoform X3	uncharacterized protein LOC115261637
uncharacterized protein LOC109428406 isoform X5	voltage-dependent T-type calcium channel subunit alpha-1G isoform X4	armadillo repeat-containing protein 2
uncharacterized protein LOC115268274	uncharacterized protein LOC115261637	uncharacterized protein LOC109420193
uncharacterized protein LOC134291569	uncharacterized protein LOC115258482	isoaspartyl peptidase/L-asparaginase-like
class E basic helix-loop-helix protein 23	armadillo repeat-containing protein 2	uncharacterized protein LOC134288721
sodium/potassium/calcium exchanger 4 isoform X1	uncharacterized protein LOC109420193	uncharacterized protein LOC109405712
uncharacterized protein LOC115257248	isoaspartyl peptidase/L-asparaginase-like	uncharacterized protein LOC134285553
uncharacterized protein LOC115260103 isoform X2	uncharacterized protein LOC134288721	uncharacterized protein LOC109427991
voltage-dependent T-type calcium channel subunit alpha-1G isoform X3	uncharacterized protein LOC109405712	solute carrier organic anion transporter family member 1C1
voltage-dependent T-type calcium channel subunit alpha-1G isoform X4	uncharacterized protein LOC134285553	uncharacterized protein LOC109411670
uncharacterized protein LOC115261637	uncharacterized protein LOC109427991	probable cyclin-dependent serine/threonine-protein kinase DDB_G0292550
uncharacterized protein LOC115258482	solute carrier organic anion transporter family member 1C1	uncharacterized protein LOC115263394
armadillo repeat-containing protein 2	uncharacterized protein LOC109411670	protein D3
uncharacterized protein LOC109420193	probable cyclin-dependent serine/threonine-protein kinase DDB_G0292550	uncharacterized protein LOC134287189
isoaspartyl peptidase/L-asparaginase-like	uncharacterized protein LOC115263394	actin, muscle-type A2
uncharacterized protein LOC134288721	protein D3	SOX domain-containing protein dichaete
uncharacterized protein LOC109405712	uncharacterized protein LOC134287189	uncharacterized protein LOC109397322
uncharacterized protein LOC134285553	actin, muscle-type A2	maternal effect protein oskar
uncharacterized protein LOC109427991	SOX domain-containing protein dichaete	uncharacterized protein LOC109415384 isoform X1
solute carrier organic anion transporter family member 1C1	uncharacterized protein LOC109397322	uncharacterized protein LOC109415384 isoform X2
uncharacterized protein LOC109411670	maternal effect protein oskar	E3 ubiquitin-protein ligase TRIM45
probable cyclin-dependent serine/threonine-protein kinase DDB_G0292550	uncharacterized protein LOC109415384 isoform X1	calpain-11-like isoform X1
uncharacterized protein LOC115263394	uncharacterized protein LOC109415384 isoform X2	uncharacterized protein LOC134287968
protein D3	E3 ubiquitin-protein ligase TRIM45	beta-alanyl-dopamine/carcinine hydrolase isoform X2
uncharacterized protein LOC134287189	calpain-11-like isoform X1	chitin deacetylase 1 isoform X3
actin, muscle-type A2	uncharacterized protein LOC134287968	uncharacterized protein LOC109425466 isoform X3
SOX domain-containing protein dichaete	beta-alanyl-dopamine/carcinine hydrolase isoform X2	T-box transcription factor TBX6
uncharacterized protein LOC109397322	chitin deacetylase 1 isoform X3	uncharacterized protein LOC134290708
maternal effect protein oskar	uncharacterized protein LOC109425466 isoform X3	uncharacterized protein LOC109427457
basic salivary proline-rich protein 2-like	T-box transcription factor TBX6	uncharacterized protein LOC134286439
uncharacterized protein LOC109415384 isoform X1	uncharacterized protein LOC134290708	epsilon-sarcoglycan isoform X1
uncharacterized protein LOC109415384 isoform X2	uncharacterized protein LOC109427457	uncharacterized protein LOC109425706
E3 ubiquitin-protein ligase TRIM45	epsilon-sarcoglycan isoform X1	uncharacterized protein LOC115268206
calpain-11-like isoform X1	actin-87E	uncharacterized protein LOC109412398
uncharacterized protein LOC134287968	uncharacterized protein LOC109425706	uncharacterized protein LOC109425466 isoform X1
beta-alanyl-dopamine/carcinine hydrolase isoform X2	uncharacterized protein LOC115268206	uncharacterized protein LOC109425466 isoform X2
chitin deacetylase 1 isoform X3	uncharacterized protein LOC109412398	uncharacterized protein LOC109427877 isoform X2
uncharacterized protein LOC109425466 isoform X3	uncharacterized protein LOC109425466 isoform X1	general odorant-binding protein 56d
T-box transcription factor TBX6	uncharacterized protein LOC109425466 isoform X2	sal-like protein 3 isoform X1
uncharacterized protein LOC134290708	uncharacterized protein LOC109427877 isoform X2	uncharacterized protein LOC134291379
uncharacterized protein LOC109427457	general odorant-binding protein 56d	uncharacterized protein LOC134285413
uncharacterized protein LOC134286439	sal-like protein 3 isoform X1	developmental protein eyes absent isoform X1
epsilon-sarcoglycan isoform X1	uncharacterized protein LOC134291379	uncharacterized protein LOC109397722
actin-87E	uncharacterized protein LOC134285413	uncharacterized protein LOC134289783
uncharacterized protein LOC109425706	developmental protein eyes absent isoform X1	synaptotagmin-16
uncharacterized protein LOC115268206	uncharacterized protein LOC109397722	protein snakeskin
uncharacterized protein LOC109412398	uncharacterized protein LOC134289783	uncharacterized protein LOC109427068
uncharacterized protein LOC109425466 isoform X1	synaptotagmin-16	uncharacterized protein LOC109425981
uncharacterized protein LOC109425466 isoform X2	protein snakeskin	minichromosome maintenance domain-containing protein 2
uncharacterized protein LOC109427877 isoform X2	uncharacterized protein LOC109427068	NGFI-A-binding protein homolog isoform X1
general odorant-binding protein 56d	uncharacterized protein LOC109425981	uncharacterized protein LOC109408096
sal-like protein 3 isoform X1	minichromosome maintenance domain-containing protein 2	uncharacterized protein LOC134291102
uncharacterized protein LOC134291379	leucokinins	protein enabled homolog
uncharacterized protein LOC134285413	NGFI-A-binding protein homolog isoform X1	uncharacterized protein LOC109414380
developmental protein eyes absent isoform X1	uncharacterized protein LOC109408096	nephrin isoform X5
uncharacterized protein LOC109397722	uncharacterized protein LOC134291102	trans-acting T-cell-specific transcription factor GATA-3 isoform X2
uncharacterized protein LOC134289783	protein enabled homolog	trans-acting T-cell-specific transcription factor GATA-3 isoform X1
synaptotagmin-16	nephrin isoform X5	zwei Ig domain protein zig-8-like isoform X1
protein snakeskin	trans-acting T-cell-specific transcription factor GATA-3 isoform X2	synaptic vesicular amine transporter isoform X2
uncharacterized protein LOC109427068	trans-acting T-cell-specific transcription factor GATA-3 isoform X1	uncharacterized protein LOC109401127
uncharacterized protein LOC109425981	zwei Ig domain protein zig-8-like isoform X1	ETV5-related protein Ets96B-like
minichromosome maintenance domain-containing protein 2	synaptic vesicular amine transporter isoform X2	nephrin isoform X3
leucokinins	uncharacterized protein LOC109401127	nephrin isoform X4
NGFI-A-binding protein homolog isoform X1	ETV5-related protein Ets96B-like	carboxypeptidase D isoform X1
uncharacterized protein LOC109408096	nephrin isoform X3	PDZ domain-containing protein 7 isoform X3
uncharacterized protein LOC134291102	nephrin isoform X4	uncharacterized protein LOC134288913
protein enabled homolog	carboxypeptidase D isoform X1	uncharacterized protein LOC134291815
uncharacterized protein LOC109425797	PDZ domain-containing protein 7 isoform X3	uncharacterized protein LOC134284543
uncharacterized protein LOC109414380	uncharacterized protein LOC134288913	endothelin-converting enzyme homolog
nephrin isoform X5	uncharacterized protein LOC134291815	dipeptidase 1
trans-acting T-cell-specific transcription factor GATA-3 isoform X2	uncharacterized protein LOC134284543	uncharacterized protein LOC134288299
trans-acting T-cell-specific transcription factor GATA-3 isoform X1	endothelin-converting enzyme homolog	uncharacterized protein LOC109415761
zwei Ig domain protein zig-8-like isoform X1	dipeptidase 1	zinc transporter ZIP1
synaptic vesicular amine transporter isoform X2	uncharacterized protein LOC134288299	uncharacterized protein LOC109429386 isoform X2
uncharacterized protein LOC109401127	uncharacterized protein LOC109415761	uncharacterized protein LOC134291940
ETV5-related protein Ets96B-like	zinc transporter ZIP1	ELAV-like protein 2
nephrin isoform X3	uncharacterized protein LOC109429386 isoform X2	neuropeptide Y receptor type 5
nephrin isoform X4	uncharacterized protein LOC134291940	tectonic
carboxypeptidase D isoform X1	ELAV-like protein 2	epsilon-sarcoglycan isoform X2
PDZ domain-containing protein 7 isoform X3	neuropeptide Y receptor type 5	protein Wnt-1 isoform X2
uncharacterized protein LOC134288913	tectonic	uncharacterized protein LOC109622295
uncharacterized protein LOC134291815	epsilon-sarcoglycan isoform X2	pancreatic lipase-related protein 2-like
uncharacterized protein LOC134284543	protein Wnt-1 isoform X2	collagenase
endothelin-converting enzyme homolog	uncharacterized protein LOC115256085	nephrin isoform X6
dipeptidase 1	uncharacterized protein LOC109622295	uncharacterized protein LOC109408315 isoform X1
uncharacterized protein LOC134288299	pancreatic lipase-related protein 2-like	uncharacterized protein LOC109408315 isoform X2
uncharacterized protein LOC109415761	collagenase	uncharacterized protein LOC134287896
zinc transporter ZIP1	nephrin isoform X6	transcriptional regulator ATRX-like
uncharacterized protein LOC109429386 isoform X2	uncharacterized protein LOC109408315 isoform X1	uncharacterized protein LOC109415389 isoform X3
uncharacterized protein LOC134291940	uncharacterized protein LOC109408315 isoform X2	sodium/potassium/calcium exchanger 5 isoform X1
ELAV-like protein 2	uncharacterized protein LOC134287896	sodium/potassium/calcium exchanger 5 isoform X2
neuropeptide Y receptor type 5	transcriptional regulator ATRX-like	cuticle protein
epsilon-sarcoglycan isoform X2	uncharacterized protein LOC109415389 isoform X3	uncharacterized protein LOC115260592
protein Wnt-1 isoform X2	sodium/potassium/calcium exchanger 5 isoform X1	breast cancer anti-estrogen resistance protein 1
uncharacterized protein LOC109622295	sodium/potassium/calcium exchanger 5 isoform X2	uncharacterized protein LOC134290269
pancreatic lipase-related protein 2-like	cuticle protein	uncharacterized protein LOC109419265
collagenase	uncharacterized protein LOC115260592	uncharacterized protein LOC134290481
nephrin isoform X6	breast cancer anti-estrogen resistance protein 1	uncharacterized protein LOC134288642
uncharacterized protein LOC109408315 isoform X1	uncharacterized protein LOC134290269	neuroligin-2
uncharacterized protein LOC109408315 isoform X2	uncharacterized protein LOC109419265	glycine N-methyltransferase
uncharacterized protein LOC134287896	uncharacterized protein LOC134290481	uncharacterized protein LOC134290279
transcriptional regulator ATRX-like	uncharacterized protein LOC134288642	uncharacterized protein LOC109428751 isoform X1
uncharacterized protein LOC109415389 isoform X3	neuroligin-2	uncharacterized protein LOC109430363
sodium/potassium/calcium exchanger 5 isoform X1	glycine N-methyltransferase	UDP-glucosyltransferase 2
sodium/potassium/calcium exchanger 5 isoform X2	neuronal synaptobrevin-like	uncharacterized protein LOC134284793
cuticle protein	uncharacterized protein LOC134290279	uncharacterized protein LOC109419854
uncharacterized protein LOC115260592	uncharacterized protein LOC109428751 isoform X1	uncharacterized protein LOC109414353 isoform X1
breast cancer anti-estrogen resistance protein 1	uncharacterized protein LOC109430363	uncharacterized protein LOC109424203
uncharacterized protein LOC134290269	UDP-glucosyltransferase 2	putative gustatory receptor 28b isoform X2
uncharacterized protein LOC134290481	uncharacterized protein LOC134284793	carboxypeptidase D isoform X2
uncharacterized protein LOC134288642	uncharacterized protein LOC109419854	uncharacterized protein LOC115266171
neuroligin-2	uncharacterized protein LOC109414353 isoform X1	GTPase-activating Rap/Ran-GAP domain-like protein 3 isoform X5
glycine N-methyltransferase	uncharacterized protein LOC109424203	uncharacterized protein LOC115257342
neuronal synaptobrevin-like	putative gustatory receptor 28b isoform X2	uncharacterized protein LOC134289616
uncharacterized protein LOC134290279	carboxypeptidase D isoform X2	fez family zinc finger protein erm
uncharacterized protein LOC109428751 isoform X1	uncharacterized protein LOC115266171	proclotting enzyme
uncharacterized protein LOC109430363	GTPase-activating Rap/Ran-GAP domain-like protein 3 isoform X5	uncharacterized protein LOC134289953
uncharacterized protein LOC134284793	uncharacterized protein LOC115257342	ATP-dependent DNA helicase PIF1-like
uncharacterized protein LOC109419854	uncharacterized protein LOC134289616	uncharacterized protein LOC134287942
uncharacterized protein LOC109414353 isoform X1	fez family zinc finger protein erm	uncharacterized protein LOC109408411
uncharacterized protein LOC109424203	uncharacterized protein LOC134289749	uncharacterized protein LOC134292066
putative gustatory receptor 28b isoform X2	proclotting enzyme	carbonic anhydrase 7
carboxypeptidase D isoform X2	uncharacterized protein LOC134289953	uncharacterized protein LOC115267169
uncharacterized protein LOC115266171	uncharacterized protein LOC134286386	uncharacterized protein LOC134286499
GTPase-activating Rap/Ran-GAP domain-like protein 3 isoform X5	LOW QUALITY PROTEIN: testis-specific H1 histone-like	uncharacterized protein LOC134288517
uncharacterized protein LOC115257342	ATP-dependent DNA helicase PIF1-like	zinc metalloproteinase nas-14
uncharacterized protein LOC134289616	low-density lipoprotein receptor-related protein 2	uncharacterized protein LOC109408315 isoform X3
fez family zinc finger protein erm	uncharacterized protein LOC115265482	solute carrier family 35 member F3 isoform X4
uncharacterized protein LOC134289749	uncharacterized protein LOC134287942	solute carrier family 35 member F3 isoform X6
proclotting enzyme	uncharacterized protein LOC109408411	LOW QUALITY PROTEIN: ras-like protein family member 10B
uncharacterized protein LOC134289953	uncharacterized protein LOC134292066	uncharacterized protein LOC134289763
uncharacterized protein LOC134286386	carbonic anhydrase 7	nephrin isoform X1
LOW QUALITY PROTEIN: testis-specific H1 histone-like	uncharacterized protein LOC115267169	nephrin isoform X2
ATP-dependent DNA helicase PIF1-like	uncharacterized protein LOC134286499	uncharacterized protein LOC134290308
uncharacterized protein LOC115265482	uncharacterized protein LOC134288517	uncharacterized protein LOC109417217
uncharacterized protein LOC134287942	zinc metalloproteinase nas-14	uncharacterized protein LOC109420368 isoform X1
uncharacterized protein LOC109408411	uncharacterized protein LOC109408315 isoform X3	uncharacterized protein LOC109397126 isoform X2
uncharacterized protein LOC134292066	solute carrier family 35 member F3 isoform X4	whirlin isoform X4
carbonic anhydrase 7	solute carrier family 35 member F3 isoform X6	serine protease inhibitor dipetalogastin
uncharacterized protein LOC115267169	LOW QUALITY PROTEIN: ras-like protein family member 10B	uncharacterized protein LOC109428406 isoform X1
uncharacterized protein LOC134286499	rhophilin-2 isoform X3	uncharacterized protein LOC109428406 isoform X2
uncharacterized protein LOC134288517	uncharacterized protein LOC134289763	uncharacterized protein LOC109428406 isoform X3
zinc metalloproteinase nas-14	nephrin isoform X1	uncharacterized protein LOC109428406 isoform X4
uncharacterized protein LOC109408315 isoform X3	nephrin isoform X2	opsin-1-like
solute carrier family 35 member F3 isoform X4	uncharacterized protein LOC134290308	protein Wnt-4
solute carrier family 35 member F3 isoform X6	uncharacterized protein LOC109417217	protein giant
LOW QUALITY PROTEIN: ras-like protein family member 10B	uncharacterized protein LOC109420368 isoform X1	probable serine/threonine-protein kinase tsuA
rhophilin-2 isoform X3	uncharacterized protein LOC109397126 isoform X2	uncharacterized protein LOC115259833
uncharacterized protein LOC134289763	whirlin isoform X4	protein IWS1 homolog A isoform X2
nephrin isoform X1	serine protease inhibitor dipetalogastin	keratin-associated protein 19-2
nephrin isoform X2	uncharacterized protein LOC109428406 isoform X1	achaete-scute complex protein T4-like
uncharacterized protein LOC134290308	uncharacterized protein LOC109428406 isoform X2	uncharacterized protein LOC109418197
uncharacterized protein LOC109417217	uncharacterized protein LOC109428406 isoform X3	uncharacterized protein LOC109433549
uncharacterized protein LOC109420368 isoform X1	uncharacterized protein LOC109428406 isoform X4	GTP-binding protein Rhes-like
uncharacterized protein LOC109397126 isoform X2	opsin-1-like	uncharacterized protein LOC109431771 isoform X1
whirlin isoform X4	protein Wnt-4	fer-1-like protein 6 isoform X1
serine protease inhibitor dipetalogastin	protein giant	receptor-type tyrosine-protein phosphatase-like N isoform X1
uncharacterized protein LOC109428406 isoform X1	probable serine/threonine-protein kinase tsuA	receptor-type tyrosine-protein phosphatase-like N isoform X2
uncharacterized protein LOC109428406 isoform X2	uncharacterized protein LOC115259833	receptor-type tyrosine-protein phosphatase-like N isoform X3
uncharacterized protein LOC109428406 isoform X3	protein IWS1 homolog A isoform X2	uncharacterized protein LOC115255999
uncharacterized protein LOC109428406 isoform X4	keratin-associated protein 19-2	actin-like
opsin-1-like	achaete-scute complex protein T4-like	pro-resilin isoform X2
protein Wnt-4	uncharacterized protein LOC109418197	uncharacterized protein LOC115266850
protein giant	uncharacterized protein LOC109433549	beta-alanyl-dopamine/carcinine hydrolase-like
probable serine/threonine-protein kinase tsuA	GTP-binding protein Rhes-like	uncharacterized protein LOC134291517
uncharacterized protein LOC115259833	uncharacterized protein LOC109431771 isoform X1	uncharacterized protein LOC134290363
protein IWS1 homolog A isoform X2	fer-1-like protein 6 isoform X1	uncharacterized protein LOC134292268
keratin-associated protein 19-2	receptor-type tyrosine-protein phosphatase-like N isoform X1	uncharacterized protein LOC109425700
achaete-scute complex protein T4-like	receptor-type tyrosine-protein phosphatase-like N isoform X2	EF-hand domain-containing family member C2
uncharacterized protein LOC109418197	receptor-type tyrosine-protein phosphatase-like N isoform X3	uncharacterized protein LOC134287804
uncharacterized protein LOC109433549	uncharacterized protein LOC115255999	DNA-binding protein D-ETS-3 isoform X1
GTP-binding protein Rhes-like	actin-like	DNA-binding protein D-ETS-3 isoform X2
uncharacterized protein LOC109431771 isoform X1	pro-resilin isoform X2	uncharacterized protein LOC134289831
fer-1-like protein 6 isoform X1	uncharacterized protein LOC115266850	vitelline membrane protein 15a-1
receptor-type tyrosine-protein phosphatase-like N isoform X1	rho GTPase-activating protein 100F isoform X1	uncharacterized protein LOC134290323
receptor-type tyrosine-protein phosphatase-like N isoform X2	rho GTPase-activating protein 100F isoform X2	uncharacterized protein LOC134287078
receptor-type tyrosine-protein phosphatase-like N isoform X3	beta-alanyl-dopamine/carcinine hydrolase-like	uncharacterized protein LOC109402224
uncharacterized protein LOC115255999	uncharacterized protein LOC134291517	defensin-C
actin-like	uncharacterized protein LOC134290363	uncharacterized protein LOC109430729
pro-resilin isoform X2	uncharacterized protein LOC134292268	uncharacterized protein LOC134291254
uncharacterized protein LOC115266850	uncharacterized protein LOC109425700	putative metabolite transport protein HI_1104
rho GTPase-activating protein 100F isoform X1	dynein intermediate chain 3, ciliary	uncharacterized protein LOC134284405
rho GTPase-activating protein 100F isoform X2	EF-hand domain-containing family member C2	uncharacterized protein LOC134291332
beta-alanyl-dopamine/carcinine hydrolase-like	uncharacterized protein LOC134287804	uncharacterized protein LOC115260183
uncharacterized protein LOC134291517	DNA-binding protein D-ETS-3 isoform X1	proline dehydrogenase 1, mitochondrial isoform X1
uncharacterized protein LOC134290363	DNA-binding protein D-ETS-3 isoform X2	brachyurin
uncharacterized protein LOC134292268	uncharacterized protein LOC134289831	uncharacterized protein LOC109428059 isoform X2
uncharacterized protein LOC109425700	vitelline membrane protein 15a-1	proto-oncogene tyrosine-protein kinase ROS isoform X4
dynein intermediate chain 3, ciliary	uncharacterized protein LOC134290323	uncharacterized protein LOC134291980
EF-hand domain-containing family member C2	uncharacterized protein LOC134287078	D(2)-like dopamine receptor
uncharacterized protein LOC134287804	uncharacterized protein LOC109402224	uncharacterized protein LOC115257700
DNA-binding protein D-ETS-3 isoform X1	defensin-C	venom serine protease-like
DNA-binding protein D-ETS-3 isoform X2	uncharacterized protein LOC109430729	adenylyl cyclase 78C
uncharacterized protein LOC134289831	uncharacterized protein LOC134291254	uncharacterized protein LOC109431771 isoform X2
vitelline membrane protein 15a-1	putative metabolite transport protein HI_1104	disheveled-associated activator of morphogenesis 1 isoform X3
uncharacterized protein LOC134290323	uncharacterized protein LOC134284405	uncharacterized protein LOC115263304
uncharacterized protein LOC134287078	uncharacterized protein LOC134291332	myosin heavy chain, muscle isoform X16
uncharacterized protein LOC109402224	uncharacterized protein LOC115260183	novel acetylcholine receptor chaperone
defensin-C	proline dehydrogenase 1, mitochondrial isoform X1	uncharacterized protein LOC109432255
uncharacterized protein LOC109430729	brachyurin	uncharacterized protein LOC134290889
uncharacterized protein LOC134291254	uncharacterized protein LOC109428059 isoform X2	uncharacterized protein LOC109417427
putative metabolite transport protein HI_1104	proto-oncogene tyrosine-protein kinase ROS isoform X4	protein dead ringer-like isoform X3
uncharacterized protein LOC134284405	uncharacterized protein LOC134291980	uncharacterized protein LOC109427343
uncharacterized protein LOC134291332	D(2)-like dopamine receptor	uncharacterized protein LOC109400219
uncharacterized protein LOC115260183	uncharacterized protein LOC115257700	uncharacterized protein LOC134290828
proline dehydrogenase 1, mitochondrial isoform X1	venom serine protease-like	uncharacterized protein LOC134290343
brachyurin	adenylyl cyclase 78C	uncharacterized protein LOC134291699
uncharacterized protein LOC109428059 isoform X2	uncharacterized protein LOC109431771 isoform X2	uncharacterized protein LOC134290810
uncharacterized protein LOC134291980	disheveled-associated activator of morphogenesis 1 isoform X3	uncharacterized protein LOC134290225
D(2)-like dopamine receptor	uncharacterized protein LOC115263304	uncharacterized protein LOC134290707
uncharacterized protein LOC115257700	myosin heavy chain, muscle isoform X16	uncharacterized protein LOC109433300
venom serine protease-like	novel acetylcholine receptor chaperone	disheveled-associated activator of morphogenesis 1 isoform X1
adenylyl cyclase 78C	uncharacterized protein LOC109432255	disheveled-associated activator of morphogenesis 1 isoform X2
uncharacterized protein LOC109431771 isoform X2	uncharacterized protein LOC134290889	protein IWS1 homolog A isoform X1
disheveled-associated activator of morphogenesis 1 isoform X3	uncharacterized protein LOC109417427	carboxypeptidase D isoform X5
uncharacterized protein LOC115263304	protein dead ringer-like isoform X3	uncharacterized protein LOC109428406 isoform X6
myosin heavy chain, muscle isoform X16	uncharacterized protein LOC109427343	titin-like
novel acetylcholine receptor chaperone	uncharacterized protein LOC109400219	T-box protein H15 isoform X1
uncharacterized protein LOC109432255	uncharacterized protein LOC134290828	T-box protein H15 isoform X2
uncharacterized protein LOC134290889	uncharacterized protein LOC134290343	uncharacterized protein LOC109411974
uncharacterized protein LOC109417427	uncharacterized protein LOC134291699	trypsin-1-like
protein dead ringer-like isoform X3	uncharacterized protein LOC134290810	L-dopachrome tautomerase yellow-f-like
uncharacterized protein LOC109427343	uncharacterized protein LOC134290225	uncharacterized protein LOC109398505
uncharacterized protein LOC109400219	uncharacterized protein LOC134290707	uncharacterized protein LOC109410664
uncharacterized protein LOC134290828	uncharacterized protein LOC109433300	guanylate cyclase soluble subunit beta-1 isoform X2
uncharacterized protein LOC134290343	disheveled-associated activator of morphogenesis 1 isoform X1	synaptic vesicular amine transporter isoform X1
uncharacterized protein LOC134291699	disheveled-associated activator of morphogenesis 1 isoform X2	uncharacterized protein LOC134291637
uncharacterized protein LOC134290810	protein IWS1 homolog A isoform X1	muscle LIM protein Mlp84B isoform X3
uncharacterized protein LOC115268387	carboxypeptidase D isoform X5	glutamate receptor ionotropic, kainate 1
uncharacterized protein LOC134290225	uncharacterized protein LOC109428406 isoform X6	protein eiger
uncharacterized protein LOC134290707	titin-like	uncharacterized protein LOC134291007
uncharacterized protein LOC109433300	T-box protein H15 isoform X1	uncharacterized protein LOC115255993 isoform X1
uncharacterized protein LOC109400026	T-box protein H15 isoform X2	uncharacterized protein LOC109400432
disheveled-associated activator of morphogenesis 1 isoform X1	uncharacterized protein LOC109411974	major surface trophozoite antigen 11
disheveled-associated activator of morphogenesis 1 isoform X2	trypsin-1-like	transient receptor potential cation channel subfamily A member 1 isoform X5
protein IWS1 homolog A isoform X1	L-dopachrome tautomerase yellow-f-like	helix-loop-helix protein delilah isoform X2
carboxypeptidase D isoform X5	uncharacterized protein LOC109416092 isoform X2	probable cytochrome P450 6d4
uncharacterized protein LOC109428406 isoform X6	uncharacterized protein LOC109398505	gustatory receptor for sugar taste 64a-like
titin-like	uncharacterized protein LOC109410664	peptide transporter family 1 isoform X2
T-box protein H15 isoform X1	uncharacterized protein LOC134285194 isoform X2	uncharacterized protein LOC115260799
T-box protein H15 isoform X2	guanylate cyclase soluble subunit beta-1 isoform X2	uncharacterized protein LOC109405978
uncharacterized protein LOC109411974	synaptic vesicular amine transporter isoform X1	uncharacterized protein LOC109397601 isoform X1
trypsin-1-like	uncharacterized protein LOC134291637	uncharacterized protein LOC109397601 isoform X2
L-dopachrome tautomerase yellow-f-like	muscle LIM protein Mlp84B isoform X3	uncharacterized protein LOC109397601 isoform X3
uncharacterized protein LOC109416092 isoform X2	glutamate receptor ionotropic, kainate 1	uncharacterized protein LOC109397601 isoform X4
uncharacterized protein LOC109398505	protein eiger	uncharacterized protein LOC115266946
uncharacterized protein LOC109410664	uncharacterized protein LOC134291007	uncharacterized protein LOC109408968
uncharacterized protein LOC134285194 isoform X2	uncharacterized protein LOC115255993 isoform X1	ERC protein 2-like isoform X1
guanylate cyclase soluble subunit beta-1 isoform X2	uncharacterized protein LOC109400432	ERC protein 2-like isoform X2
synaptic vesicular amine transporter isoform X1	major surface trophozoite antigen 11	uncharacterized protein LOC115268157
uncharacterized protein LOC134291637	transient receptor potential cation channel subfamily A member 1 isoform X5	uncharacterized protein LOC134292267
muscle LIM protein Mlp84B isoform X3	helix-loop-helix protein delilah isoform X2	myosin heavy chain, muscle isoform X11
glutamate receptor ionotropic, kainate 1	probable cytochrome P450 6d4	uncharacterized protein LOC134286120
protein eiger	gustatory receptor for sugar taste 64a-like	LIM/homeobox protein Lhx3 isoform X4
uncharacterized protein LOC134291007	peptide transporter family 1 isoform X2	LIM/homeobox protein Lhx3 isoform X3
uncharacterized protein LOC115255993 isoform X1	uncharacterized protein LOC115260799	uncharacterized protein LOC134291907
uncharacterized protein LOC109400432	uncharacterized protein LOC109405978	uncharacterized protein LOC109415623 isoform X1
major surface trophozoite antigen 11	uncharacterized protein LOC109397601 isoform X1	uncharacterized protein LOC109415623 isoform X2
transient receptor potential cation channel subfamily A member 1 isoform X5	uncharacterized protein LOC109397601 isoform X2	uncharacterized protein LOC109414353 isoform X2
helix-loop-helix protein delilah isoform X2	uncharacterized protein LOC109397601 isoform X3	uncharacterized protein LOC134290972
probable cytochrome P450 6d4	uncharacterized protein LOC109397601 isoform X4	uncharacterized protein LOC134291016
gustatory receptor for sugar taste 64a-like	uncharacterized protein LOC115266946	uncharacterized protein LOC109421606
peptide transporter family 1 isoform X2	uncharacterized protein LOC109408968	5-hydroxytryptamine receptor 1D
uncharacterized protein LOC115260799	ERC protein 2-like isoform X1	uncharacterized protein LOC115261646
uncharacterized protein LOC109405978	ERC protein 2-like isoform X2	uncharacterized protein LOC109433568
uncharacterized protein LOC109397601 isoform X1	uncharacterized protein LOC115268157	uncharacterized protein LOC134288204 isoform X2
uncharacterized protein LOC109397601 isoform X2	uncharacterized protein LOC134292267	uncharacterized protein LOC109399389
uncharacterized protein LOC109397601 isoform X3	myosin heavy chain, muscle isoform X11	uncharacterized protein LOC109428751 isoform X2
uncharacterized protein LOC109397601 isoform X4	uncharacterized protein LOC134286120	myosin heavy chain, muscle isoform X23
uncharacterized protein LOC115266946	LIM/homeobox protein Lhx3 isoform X4	uncharacterized protein LOC134284537
uncharacterized protein LOC109408968	LIM/homeobox protein Lhx3 isoform X3	uncharacterized protein LOC109404232
ERC protein 2-like isoform X1	uncharacterized protein LOC134291907	alpha-amylase 4N-like
ERC protein 2-like isoform X2	uncharacterized protein LOC109415623 isoform X1	uncharacterized protein LOC109426652 isoform X1
uncharacterized protein LOC115268157	uncharacterized protein LOC109415623 isoform X2	uncharacterized protein LOC109426652 isoform X2
uncharacterized protein LOC134292267	uncharacterized protein LOC109414353 isoform X2	uncharacterized protein LOC109426652 isoform X3
myosin heavy chain, muscle isoform X11	uncharacterized protein LOC134290972	transient receptor potential cation channel subfamily V member 5
uncharacterized protein LOC134286120	uncharacterized protein LOC134291016	odorant receptor Or2 isoform X2
LIM/homeobox protein Lhx3 isoform X4	uncharacterized protein LOC109421606	odorant receptor Or2 isoform X1
LIM/homeobox protein Lhx3 isoform X3	5-hydroxytryptamine receptor 1D	uncharacterized protein LOC109428688
uncharacterized protein LOC134291907	uncharacterized protein LOC115261646	uncharacterized protein LOC134283947
uncharacterized protein LOC109415623 isoform X1	uncharacterized protein LOC109433568	prominin-1 isoform X2
uncharacterized protein LOC109415623 isoform X2	uncharacterized protein LOC134288204 isoform X2	prominin-1 isoform X1
uncharacterized protein LOC109414353 isoform X2	uncharacterized protein LOC109399389	sodium/potassium/calcium exchanger 3 isoform X3
uncharacterized protein LOC134290972	uncharacterized protein LOC109428751 isoform X2	transcription factor AP-2-epsilon isoform X1
uncharacterized protein LOC134291016	myosin heavy chain, muscle isoform X23	uncharacterized protein LOC109432926
uncharacterized protein LOC109421606	uncharacterized protein LOC134284537	uncharacterized protein LOC134292228
5-hydroxytryptamine receptor 1D	uncharacterized protein LOC109404232	muscle LIM protein Mlp84B isoform X1
uncharacterized protein LOC115261646	alpha-amylase 4N-like	uncharacterized protein LOC109411176
uncharacterized protein LOC109433568	uncharacterized protein LOC109426652 isoform X1	uncharacterized protein LOC134288159
uncharacterized protein LOC134288204 isoform X2	uncharacterized protein LOC109426652 isoform X2	small conductance calcium-activated potassium channel protein isoform X11
uncharacterized protein LOC109399389	uncharacterized protein LOC109426652 isoform X3	proto-oncogene tyrosine-protein kinase ROS isoform X1
uncharacterized protein LOC109428751 isoform X2	transient receptor potential cation channel subfamily V member 5	NPC intracellular cholesterol transporter 1 homolog 1b-like
myosin heavy chain, muscle isoform X23	odorant receptor Or2 isoform X2	glycerol kinase-like
uncharacterized protein LOC134284537	odorant receptor Or2 isoform X1	uncharacterized protein LOC109412123
uncharacterized protein LOC109404232	uncharacterized protein LOC109428688	uncharacterized protein LOC134289914
alpha-amylase 4N-like	uncharacterized protein LOC134283947	uncharacterized protein LOC109421544
uncharacterized protein LOC109426652 isoform X1	prominin-1 isoform X2	uncharacterized protein LOC109427832
uncharacterized protein LOC109426652 isoform X2	prominin-1 isoform X1	somatostatin receptor type 2-like
uncharacterized protein LOC109426652 isoform X3	sodium/potassium/calcium exchanger 3 isoform X3	protein unc-79 homolog isoform X2
transient receptor potential cation channel subfamily V member 5	transcription factor AP-2-epsilon isoform X1	solute carrier family 35 member F3 isoform X5
odorant receptor Or2 isoform X2	uncharacterized protein LOC109432926	whirlin isoform X3
odorant receptor Or2 isoform X1	uncharacterized protein LOC134292228	whirlin isoform X5
uncharacterized protein LOC109428688	muscle LIM protein Mlp84B isoform X1	uncharacterized protein LOC109412133
uncharacterized protein LOC134283947	uncharacterized protein LOC109411176	uncharacterized protein LOC134285693
prominin-1 isoform X2	uncharacterized protein LOC134288159	uncharacterized protein LOC109422059 isoform X10
prominin-1 isoform X1	Fanconi anemia group M protein	uncharacterized protein LOC109422059 isoform X11
sodium/potassium/calcium exchanger 3 isoform X3	small conductance calcium-activated potassium channel protein isoform X11	uncharacterized protein LOC134288363
transcription factor AP-2-epsilon isoform X1	proto-oncogene tyrosine-protein kinase ROS isoform X1	proto-oncogene tyrosine-protein kinase ROS isoform X3
uncharacterized protein LOC109432926	NPC intracellular cholesterol transporter 1 homolog 1b-like	uncharacterized protein LOC134288139
uncharacterized protein LOC134292228	uncharacterized protein LOC109412123	uncharacterized protein LOC115264142
muscle LIM protein Mlp84B isoform X1	uncharacterized protein LOC134289914	uncharacterized protein LOC115267164 isoform X1
uncharacterized protein LOC109411176	uncharacterized protein LOC109421544	uncharacterized protein LOC134290715
uncharacterized protein LOC134288159	uncharacterized protein LOC109427832	synaptotagmin-4 isoform X2
Fanconi anemia group M protein	somatostatin receptor type 2-like	octopamine receptor beta-2R
small conductance calcium-activated potassium channel protein isoform X11	protein unc-79 homolog isoform X2	larval cuticle protein LCP-30-like isoform X2
NPC intracellular cholesterol transporter 1 homolog 1b-like	solute carrier family 35 member F3 isoform X5	uncharacterized protein LOC134284796
glycerol kinase-like	whirlin isoform X3	low-density lipoprotein receptor-related protein 4 isoform X1
uncharacterized protein LOC109412123	whirlin isoform X5	low-density lipoprotein receptor-related protein 4 isoform X2
uncharacterized protein LOC134289914	uncharacterized protein LOC109412133	uncharacterized protein LOC109397730
uncharacterized protein LOC109421544	uncharacterized protein LOC134285693	uncharacterized protein LOC109432710
uncharacterized protein LOC109427832	uncharacterized protein LOC109422059 isoform X10	zinc carboxypeptidase-like
somatostatin receptor type 2-like	uncharacterized protein LOC109422059 isoform X11	uncharacterized protein LOC109431126 isoform X1
protein unc-79 homolog isoform X2	uncharacterized protein LOC134288363	uncharacterized protein LOC109431126 isoform X2
solute carrier family 35 member F3 isoform X5	proto-oncogene tyrosine-protein kinase ROS isoform X3	uncharacterized protein LOC109423549
whirlin isoform X3	uncharacterized protein LOC134288139	uncharacterized protein LOC115265256
whirlin isoform X5	uncharacterized protein LOC115264142	uncharacterized protein LOC109431954
uncharacterized protein LOC134285693	uncharacterized protein LOC115267164 isoform X1	uncharacterized protein LOC115261590
uncharacterized protein LOC109422059 isoform X10	uncharacterized protein LOC134290715	uncharacterized protein LOC109418825 isoform X2
uncharacterized protein LOC109422059 isoform X11	synaptotagmin-4 isoform X2	uncharacterized protein LOC109418825 isoform X1
uncharacterized protein LOC134288363	octopamine receptor beta-2R	forkhead box protein P1-B isoform X4
uncharacterized protein LOC134288139	larval cuticle protein LCP-30-like isoform X2	uncharacterized protein LOC109407449
uncharacterized protein LOC115267164 isoform X1	uncharacterized protein LOC134284796	pituitary homeobox homolog Ptx1
uncharacterized protein LOC134290715	low-density lipoprotein receptor-related protein 4 isoform X1	uncharacterized protein LOC109405236
synaptotagmin-4 isoform X2	low-density lipoprotein receptor-related protein 4 isoform X2	serine-rich adhesin for platelets isoform X4
octopamine receptor beta-2R	uncharacterized protein LOC109397730	uncharacterized protein LOC109424235
larval cuticle protein LCP-30-like isoform X2	uncharacterized protein LOC109432710	uncharacterized protein LOC134290125
uncharacterized protein LOC134284796	zinc carboxypeptidase-like	putative polypeptide N-acetylgalactosaminyltransferase 9
low-density lipoprotein receptor-related protein 4 isoform X1	uncharacterized protein LOC109431126 isoform X1	cuticle protein-like
low-density lipoprotein receptor-related protein 4 isoform X2	uncharacterized protein LOC109431126 isoform X2	larval cuticle protein A2B
uncharacterized protein LOC109397730	uncharacterized protein LOC109423549	WD repeat-containing protein on Y chromosome
uncharacterized protein LOC109432710	uncharacterized protein LOC115265256	proto-oncogene tyrosine-protein kinase ROS isoform X2
zinc carboxypeptidase-like	uncharacterized protein LOC134285311	uncharacterized protein LOC109430333
uncharacterized protein LOC109431126 isoform X1	uncharacterized protein LOC109431954	uncharacterized protein LOC109410474
uncharacterized protein LOC109431126 isoform X2	uncharacterized protein LOC115261590	uncharacterized protein LOC134286518
uncharacterized protein LOC109423549	uncharacterized protein LOC109418825 isoform X2	cytochrome P450 307a1
uncharacterized protein LOC115265256	uncharacterized protein LOC109418825 isoform X1	cytochrome P450 4C1 isoform X1
uncharacterized protein LOC134285311	forkhead box protein P1-B isoform X4	uncharacterized protein LOC109416129 isoform X1
uncharacterized protein LOC109431954	uncharacterized protein LOC109407449	protein unc-79 homolog isoform X1
uncharacterized protein LOC115261590	pituitary homeobox homolog Ptx1	uncharacterized protein LOC109398212
uncharacterized protein LOC109418825 isoform X2	uncharacterized protein LOC109405236	uncharacterized protein LOC134290577
uncharacterized protein LOC109418825 isoform X1	serine-rich adhesin for platelets isoform X4	uncharacterized protein LOC134291919
forkhead box protein P1-B isoform X4	uncharacterized protein LOC109424235	centrosomal protein of 104 kDa isoform X1
uncharacterized protein LOC109407449	uncharacterized protein LOC134290125	centrosomal protein of 104 kDa isoform X2
pituitary homeobox homolog Ptx1	putative polypeptide N-acetylgalactosaminyltransferase 9	uncharacterized protein LOC134284263
uncharacterized protein LOC109405236	cuticle protein-like	GATA-binding factor C-like
serine-rich adhesin for platelets isoform X4	larval cuticle protein A2B	uncharacterized protein LOC109425892
uncharacterized protein LOC109424235	WD repeat-containing protein on Y chromosome	uncharacterized protein LOC109408682
uncharacterized protein LOC134290125	proto-oncogene tyrosine-protein kinase ROS isoform X2	putative histone H3.3-like type 3
putative polypeptide N-acetylgalactosaminyltransferase 9	uncharacterized protein LOC109430333	CLIP domain-containing serine protease B8 isoform X1
cuticle protein-like	uncharacterized protein LOC109410474	CLIP domain-containing serine protease B8 isoform X2
larval cuticle protein A2B	uncharacterized protein LOC134286518	suppressor APC domain-containing protein 2
WD repeat-containing protein on Y chromosome	cytochrome P450 307a1	calaxin isoform X2
uncharacterized protein LOC109430333	cytochrome P450 4C1 isoform X1	calaxin isoform X1
uncharacterized protein LOC109410474	uncharacterized protein LOC109416129 isoform X1	uncharacterized protein LOC134291180
uncharacterized protein LOC134286518	protein unc-79 homolog isoform X1	GATA zinc finger domain-containing protein 8-like
cytochrome P450 307a1	uncharacterized protein LOC109398212	uncharacterized protein LOC109403160
uncharacterized protein LOC134286710	uncharacterized protein LOC134290577	LOW QUALITY PROTEIN: uncharacterized protein LOC115266908
cytochrome P450 4C1 isoform X1	uncharacterized protein LOC134291919	homeobox protein araucan
uncharacterized protein LOC109416129 isoform X1	centrosomal protein of 104 kDa isoform X1	probable cytochrome P450 301a1, mitochondrial
protein unc-79 homolog isoform X1	centrosomal protein of 104 kDa isoform X2	uncharacterized protein LOC109429065
uncharacterized protein LOC109398212	uncharacterized protein LOC134284263	uncharacterized protein LOC109431126 isoform X3
uncharacterized protein LOC134290577	GATA-binding factor C-like	uncharacterized protein LOC109431126 isoform X4
uncharacterized protein LOC134291919	uncharacterized protein LOC109425892	uncharacterized protein LOC134288000
centrosomal protein of 104 kDa isoform X1	uncharacterized protein LOC109408682	L-dopachrome tautomerase yellow-f
centrosomal protein of 104 kDa isoform X2	putative histone H3.3-like type 3	uncharacterized protein LOC115269285
uncharacterized protein LOC134284263	CLIP domain-containing serine protease B8 isoform X1	uncharacterized protein LOC115265530
GATA-binding factor C-like	CLIP domain-containing serine protease B8 isoform X2	probable nuclear hormone receptor HR38 isoform X3
uncharacterized protein LOC109425892	suppressor APC domain-containing protein 2	serine-enriched protein isoform X3
uncharacterized protein LOC109408682	calaxin isoform X2	serine-enriched protein isoform X4
putative histone H3.3-like type 3	calaxin isoform X1	uncharacterized protein LOC115256247
CLIP domain-containing serine protease B8 isoform X1	uncharacterized protein LOC134291180	zinc finger protein 135 isoform X1
CLIP domain-containing serine protease B8 isoform X2	GATA zinc finger domain-containing protein 8-like	zinc finger protein 135 isoform X2
suppressor APC domain-containing protein 2	uncharacterized protein LOC109403160	trypsin beta-like
calaxin isoform X2	LOW QUALITY PROTEIN: uncharacterized protein LOC115266908	uncharacterized protein LOC109424083 isoform X7
calaxin isoform X1	uncharacterized protein LOC134288380	uncharacterized protein LOC109430493 isoform X1
uncharacterized protein LOC134291180	homeobox protein araucan	prostaglandin E2 receptor EP4 subtype-like isoform X1
GATA zinc finger domain-containing protein 8-like	probable cytochrome P450 301a1, mitochondrial	PDZ domain-containing protein 7 isoform X2
uncharacterized protein LOC109403160	uncharacterized protein LOC109429065	uncharacterized protein LOC134284305
LOW QUALITY PROTEIN: uncharacterized protein LOC115266908	uncharacterized protein LOC134292128	uncharacterized protein LOC134290373
uncharacterized protein LOC134288380	uncharacterized protein LOC109431126 isoform X3	uncharacterized protein LOC134283985
homeobox protein araucan	uncharacterized protein LOC109431126 isoform X4	fatty acid synthase-like
probable cytochrome P450 301a1, mitochondrial	uncharacterized protein LOC134288000	transcription factor collier isoform X2
uncharacterized protein LOC109429065	L-dopachrome tautomerase yellow-f	uncharacterized protein LOC109401078
uncharacterized protein LOC134292128	uncharacterized protein LOC134290670	protein G12
uncharacterized protein LOC109431126 isoform X3	uncharacterized protein LOC115269285	calcium-activated potassium channel slowpoke-like
uncharacterized protein LOC109431126 isoform X4	uncharacterized protein LOC115265530	uncharacterized protein LOC109411277
uncharacterized protein LOC134288000	probable nuclear hormone receptor HR38 isoform X3	uncharacterized protein LOC115264855 isoform X2
uncharacterized protein LOC134290670	serine-enriched protein isoform X3	uncharacterized protein LOC115264855 isoform X4
uncharacterized protein LOC115269285	serine-enriched protein isoform X4	tropomyosin-1
uncharacterized protein LOC115265530	uncharacterized protein LOC115256247	transient receptor potential cation channel subfamily A member 1 isoform X7
probable nuclear hormone receptor HR38 isoform X3	zinc finger protein 135 isoform X1	larval cuticle protein LCP-30-like isoform X1
serine-enriched protein isoform X3	zinc finger protein 135 isoform X2	uncharacterized protein LOC115260563
serine-enriched protein isoform X4	trypsin beta-like	glycoprotein 3-alpha-L-fucosyltransferase A
uncharacterized protein LOC115256247	uncharacterized protein LOC109424083 isoform X7	uncharacterized protein LOC109418994
zinc finger protein 135 isoform X1	uncharacterized protein LOC109430493 isoform X1	developmental protein eyes absent isoform X3
zinc finger protein 135 isoform X2	prostaglandin E2 receptor EP4 subtype-like isoform X1	uncharacterized protein LOC109422994 isoform X3
trypsin beta-like	PDZ domain-containing protein 7 isoform X2	uncharacterized protein LOC109422994 isoform X4
uncharacterized protein LOC109424083 isoform X7	uncharacterized protein LOC134290373	optomotor-blind protein
uncharacterized protein LOC109430493 isoform X1	uncharacterized protein LOC134283985	uncharacterized protein LOC134285309
prostaglandin E2 receptor EP4 subtype-like isoform X1	fatty acid synthase-like	uncharacterized protein LOC134292028
PDZ domain-containing protein 7 isoform X2	transcription factor collier isoform X2	Krueppel homolog 1 isoform X1
uncharacterized protein LOC134284305	uncharacterized protein LOC109401078	uncharacterized protein LOC109405151 isoform X3
uncharacterized protein LOC134290373	protein G12	uncharacterized protein LOC134286727
uncharacterized protein LOC134283985	uncharacterized protein LOC109406802	uncharacterized protein LOC134286788
fatty acid synthase-like	calcium-activated potassium channel slowpoke-like	glutaredoxin domain-containing cysteine-rich protein CG12206 isoform X2
transcription factor collier isoform X2	uncharacterized protein LOC109411277	uncharacterized protein LOC134290492
uncharacterized protein LOC109401078	uncharacterized protein LOC115264855 isoform X2	uncharacterized protein LOC109398744
protein G12	uncharacterized protein LOC115264855 isoform X4	arrestin domain-containing protein 2-like
uncharacterized protein LOC109406802	tropomyosin-1	ionotropic receptor 40a
calcium-activated potassium channel slowpoke-like	transient receptor potential cation channel subfamily A member 1 isoform X7	uncharacterized protein LOC109415955 isoform X2
uncharacterized protein LOC109411277	larval cuticle protein LCP-30-like isoform X1	sodium-dependent nutrient amino acid transporter 1-like
uncharacterized protein LOC115264855 isoform X2	uncharacterized protein LOC115260563	arginine/serine-rich coiled-coil protein 2-like
uncharacterized protein LOC115264855 isoform X4	uncharacterized protein LOC109416092 isoform X1	loricrin
tropomyosin-1	glycoprotein 3-alpha-L-fucosyltransferase A	myosin heavy chain, muscle isoform X20
transient receptor potential cation channel subfamily A member 1 isoform X7	uncharacterized protein LOC109418994	myosin heavy chain, muscle isoform X22
larval cuticle protein LCP-30-like isoform X1	developmental protein eyes absent isoform X3	cytochrome c oxidase subunit 6A1, mitochondrial-like
uncharacterized protein LOC115260563	uncharacterized protein LOC109422994 isoform X3	transient receptor potential cation channel subfamily A member 1 isoform X4
uncharacterized protein LOC109416092 isoform X1	uncharacterized protein LOC109422994 isoform X4	transient receptor potential cation channel subfamily A member 1 isoform X6
glycoprotein 3-alpha-L-fucosyltransferase A	optomotor-blind protein	uncharacterized protein LOC134288793
uncharacterized protein LOC109418994	uncharacterized protein LOC134285309	uncharacterized protein LOC115267164 isoform X2
developmental protein eyes absent isoform X3	uncharacterized protein LOC134292028	collagen alpha-1(XV) chain isoform X4
uncharacterized protein LOC109422994 isoform X3	Krueppel homolog 1 isoform X1	protein hsr-9-like
uncharacterized protein LOC109422994 isoform X4	uncharacterized protein LOC109405151 isoform X3	zinc finger protein rotund isoform X3
optomotor-blind protein	uncharacterized protein LOC134286727	uncharacterized protein LOC134290667
uncharacterized protein LOC134285309	uncharacterized protein LOC134286788	hemicentin-1-like isoform X1
uncharacterized protein LOC134292028	glutaredoxin domain-containing cysteine-rich protein CG12206 isoform X2	hemicentin-1-like isoform X2
Krueppel homolog 1 isoform X1	uncharacterized protein LOC134290492	uncharacterized protein LOC134285213
uncharacterized protein LOC109405151 isoform X3	uncharacterized protein LOC115268074 isoform X2	probable serine/threonine-protein kinase kinX isoform X1
uncharacterized protein LOC134286727	uncharacterized protein LOC109398744	probable serine/threonine-protein kinase kinX isoform X2
uncharacterized protein LOC134286788	arrestin domain-containing protein 2-like	ionotropic receptor 93a
glutaredoxin domain-containing cysteine-rich protein CG12206 isoform X2	ionotropic receptor 40a	outer dynein arm-docking complex subunit 4-like
uncharacterized protein LOC134290492	uncharacterized protein LOC109415955 isoform X2	proline dehydrogenase 1, mitochondrial isoform X3
uncharacterized protein LOC115268074 isoform X2	sodium-dependent nutrient amino acid transporter 1-like	uncharacterized protein LOC109424083 isoform X1
uncharacterized protein LOC109398744	arginine/serine-rich coiled-coil protein 2-like	uncharacterized protein LOC109424083 isoform X2
arrestin domain-containing protein 2-like	loricrin	uncharacterized protein LOC109424083 isoform X3
ionotropic receptor 40a	myosin heavy chain, muscle isoform X20	uncharacterized protein LOC109424083 isoform X4
uncharacterized protein LOC109415955 isoform X2	myosin heavy chain, muscle isoform X22	uncharacterized protein LOC109424083 isoform X5
sodium-dependent nutrient amino acid transporter 1-like	cytochrome c oxidase subunit 6A1, mitochondrial-like	uncharacterized protein LOC109424083 isoform X6
arginine/serine-rich coiled-coil protein 2-like	transient receptor potential cation channel subfamily A member 1 isoform X4	trithorax group protein osa
loricrin	transient receptor potential cation channel subfamily A member 1 isoform X6	peroxidase
myosin heavy chain, muscle isoform X20	uncharacterized protein LOC134288793	zinc finger protein 28 homolog
myosin heavy chain, muscle isoform X22	uncharacterized protein LOC115267164 isoform X2	glutaredoxin domain-containing cysteine-rich protein CG12206 isoform X1
cytochrome c oxidase subunit 6A1, mitochondrial-like	collagen alpha-1(XV) chain isoform X4	synaptotagmin-4 isoform X1
transient receptor potential cation channel subfamily A member 1 isoform X4	protein hsr-9-like	guanine nucleotide-binding protein subunit beta-2
transient receptor potential cation channel subfamily A member 1 isoform X6	zinc finger protein rotund isoform X3	uncharacterized protein LOC134291563
uncharacterized protein LOC134288793	uncharacterized protein LOC134290667	diencephalon/mesencephalon homeobox protein 1-A isoform X3
uncharacterized protein LOC115267164 isoform X2	hemicentin-1-like isoform X1	homeobox protein aristaless isoform X4
collagen alpha-1(XV) chain isoform X4	hemicentin-1-like isoform X2	muscle LIM protein Mlp84B isoform X6
protein hsr-9-like	uncharacterized protein LOC134285213	vitellogenin-1
zinc finger protein rotund isoform X3	probable serine/threonine-protein kinase kinX isoform X1	uncharacterized protein LOC109399349
uncharacterized protein LOC134290667	probable serine/threonine-protein kinase kinX isoform X2	uncharacterized protein LOC115262616
hemicentin-1-like isoform X1	ionotropic receptor 93a	uncharacterized protein LOC134288465
hemicentin-1-like isoform X2	outer dynein arm-docking complex subunit 4-like	G-box-binding factor
uncharacterized protein LOC134285213	proline dehydrogenase 1, mitochondrial isoform X3	uncharacterized protein LOC109433291
probable serine/threonine-protein kinase kinX isoform X1	uncharacterized protein LOC109424083 isoform X1	uncharacterized protein LOC109621767 isoform X2
probable serine/threonine-protein kinase kinX isoform X2	uncharacterized protein LOC109424083 isoform X2	protein hunchback
ionotropic receptor 93a	uncharacterized protein LOC109424083 isoform X3	uncharacterized protein LOC115265572
outer dynein arm-docking complex subunit 4-like	uncharacterized protein LOC109424083 isoform X4	uncharacterized protein LOC109622325
proline dehydrogenase 1, mitochondrial isoform X3	uncharacterized protein LOC109424083 isoform X5	CLIP domain-containing serine protease B8-like isoform X1
uncharacterized protein LOC109424083 isoform X1	uncharacterized protein LOC109424083 isoform X6	CLIP domain-containing serine protease B8-like isoform X2
uncharacterized protein LOC109424083 isoform X2	uncharacterized protein LOC109421207	larval cuticle protein 1-like isoform X1
uncharacterized protein LOC109424083 isoform X3	trithorax group protein osa	uncharacterized protein LOC134290260
uncharacterized protein LOC109424083 isoform X4	peroxidase	small conductance calcium-activated potassium channel protein isoform X9
uncharacterized protein LOC109424083 isoform X5	zinc finger protein 28 homolog	beta-galactosidase
uncharacterized protein LOC109424083 isoform X6	glutaredoxin domain-containing cysteine-rich protein CG12206 isoform X1	uncharacterized protein LOC109622975 isoform X1
uncharacterized protein LOC109421207	synaptotagmin-4 isoform X1	zinc finger protein 135 isoform X3
trithorax group protein osa	guanine nucleotide-binding protein subunit beta-2	zinc finger protein 135 isoform X4
peroxidase	uncharacterized protein LOC134291563	uncharacterized protein LOC134290990
zinc finger protein 28 homolog	diencephalon/mesencephalon homeobox protein 1-A isoform X3	RNA-binding protein fusilli
glutaredoxin domain-containing cysteine-rich protein CG12206 isoform X1	homeobox protein aristaless isoform X4	ecdysone 20-monooxygenase isoform X2
synaptotagmin-4 isoform X1	muscle LIM protein Mlp84B isoform X6	uncharacterized protein LOC109411828
guanine nucleotide-binding protein subunit beta-2	vitellogenin-1	tyrosine 3-monooxygenase isoform X2
uncharacterized protein LOC134291563	uncharacterized protein LOC109399349	homeotic protein Sex combs reduced
diencephalon/mesencephalon homeobox protein 1-A isoform X3	uncharacterized protein LOC115262616	uncharacterized protein LOC109426590
homeobox protein aristaless isoform X4	uncharacterized protein LOC134288465	uncharacterized protein LOC109399307
muscle LIM protein Mlp84B isoform X6	G-box-binding factor	uncharacterized protein LOC134291567
vitellogenin-1	uncharacterized protein LOC109433291	uncharacterized protein LOC115255706
uncharacterized protein LOC109399349	uncharacterized protein LOC109621767 isoform X2	eclosion hormone-like
uncharacterized protein LOC115262616	protein hunchback	voltage-dependent T-type calcium channel subunit alpha-1G isoform X10
uncharacterized protein LOC134288465	uncharacterized protein LOC115269864	voltage-dependent T-type calcium channel subunit alpha-1G isoform X1
G-box-binding factor	uncharacterized protein LOC115265572	voltage-dependent T-type calcium channel subunit alpha-1G isoform X2
uncharacterized protein LOC109433291	uncharacterized protein LOC109622325	voltage-dependent T-type calcium channel subunit alpha-1G isoform X5
uncharacterized protein LOC109621767 isoform X2	CLIP domain-containing serine protease B8-like isoform X1	voltage-dependent T-type calcium channel subunit alpha-1G isoform X6
protein hunchback	CLIP domain-containing serine protease B8-like isoform X2	voltage-dependent T-type calcium channel subunit alpha-1G isoform X7
uncharacterized protein LOC115269864	larval cuticle protein 1-like isoform X1	voltage-dependent T-type calcium channel subunit alpha-1G isoform X8
uncharacterized protein LOC115265572	uncharacterized protein LOC134290260	voltage-dependent T-type calcium channel subunit alpha-1G isoform X9
uncharacterized protein LOC109622325	small conductance calcium-activated potassium channel protein isoform X9	voltage-dependent T-type calcium channel subunit alpha-1G isoform X11
CLIP domain-containing serine protease B8-like isoform X1	beta-galactosidase	uncharacterized protein LOC109428059 isoform X1
CLIP domain-containing serine protease B8-like isoform X2	histidine-rich glycoprotein-like isoform X1	protein prickle-like
larval cuticle protein 1-like isoform X1	uncharacterized protein LOC109622975 isoform X1	fork head domain-containing protein crocodile
uncharacterized protein LOC134290260	zinc finger protein 135 isoform X3	A disintegrin and metalloproteinase with thrombospondin motifs 9 isoform X1
small conductance calcium-activated potassium channel protein isoform X9	zinc finger protein 135 isoform X4	A disintegrin and metalloproteinase with thrombospondin motifs 9 isoform X2
beta-galactosidase	uncharacterized protein LOC134290990	aminopeptidase N
histidine-rich glycoprotein-like isoform X1	RNA-binding protein fusilli	thioester-containing protein 1 allele R1 isoform X8
uncharacterized protein LOC109622975 isoform X1	ecdysone 20-monooxygenase isoform X2	rhophilin-2 isoform X1
zinc finger protein 135 isoform X3	uncharacterized protein LOC109411828	uncharacterized protein LOC109622354 isoform X1
zinc finger protein 135 isoform X4	tyrosine 3-monooxygenase isoform X2	cationic amino acid transporter 2 isoform X2
uncharacterized protein LOC134290990	homeotic protein Sex combs reduced	uncharacterized protein LOC134289578
RNA-binding protein fusilli	uncharacterized protein LOC109426590	actin nucleation-promoting factor WAS
ecdysone 20-monooxygenase isoform X2	uncharacterized protein LOC109399307	uncharacterized protein LOC109431157
uncharacterized protein LOC109411828	uncharacterized protein LOC134291567	uncharacterized protein LOC134290982
tyrosine 3-monooxygenase isoform X2	uncharacterized protein LOC115255706	brachyurin-like
homeotic protein Sex combs reduced	eclosion hormone-like	uncharacterized protein LOC109430287 isoform X2
uncharacterized protein LOC109426590	voltage-dependent T-type calcium channel subunit alpha-1G isoform X10	uncharacterized protein LOC109430493 isoform X3
uncharacterized protein LOC109399307	voltage-dependent T-type calcium channel subunit alpha-1G isoform X1	coiled-coil domain-containing protein 158 isoform X3
uncharacterized protein LOC134291567	voltage-dependent T-type calcium channel subunit alpha-1G isoform X2	transcription factor collier isoform X4
uncharacterized protein LOC115255706	voltage-dependent T-type calcium channel subunit alpha-1G isoform X5	protein hunchback-like
eclosion hormone-like	voltage-dependent T-type calcium channel subunit alpha-1G isoform X6	uncharacterized protein LOC115264000 isoform X1
voltage-dependent T-type calcium channel subunit alpha-1G isoform X10	voltage-dependent T-type calcium channel subunit alpha-1G isoform X7	uncharacterized protein LOC115264000 isoform X2
voltage-dependent T-type calcium channel subunit alpha-1G isoform X1	voltage-dependent T-type calcium channel subunit alpha-1G isoform X8	transcription factor collier isoform X5
voltage-dependent T-type calcium channel subunit alpha-1G isoform X2	voltage-dependent T-type calcium channel subunit alpha-1G isoform X9	uncharacterized protein LOC109424083 isoform X8
voltage-dependent T-type calcium channel subunit alpha-1G isoform X5	voltage-dependent T-type calcium channel subunit alpha-1G isoform X11	uncharacterized protein LOC109424083 isoform X9
voltage-dependent T-type calcium channel subunit alpha-1G isoform X6	uncharacterized protein LOC109428059 isoform X1	uncharacterized protein LOC109424083 isoform X10
voltage-dependent T-type calcium channel subunit alpha-1G isoform X7	protein prickle-like	uncharacterized protein LOC109424083 isoform X11
voltage-dependent T-type calcium channel subunit alpha-1G isoform X8	fork head domain-containing protein crocodile	uncharacterized protein LOC109424083 isoform X12
voltage-dependent T-type calcium channel subunit alpha-1G isoform X9	A disintegrin and metalloproteinase with thrombospondin motifs 9 isoform X1	uncharacterized protein LOC109424083 isoform X13
voltage-dependent T-type calcium channel subunit alpha-1G isoform X11	A disintegrin and metalloproteinase with thrombospondin motifs 9 isoform X2	uncharacterized protein LOC134290428
uncharacterized protein LOC109428059 isoform X1	aminopeptidase N	sodium-coupled monocarboxylate transporter 1 isoform X3
protein prickle-like	thioester-containing protein 1 allele R1 isoform X8	A disintegrin and metalloproteinase with thrombospondin motifs 9 isoform X3
fork head domain-containing protein crocodile	rhophilin-2 isoform X1	A disintegrin and metalloproteinase with thrombospondin motifs 9 isoform X4
A disintegrin and metalloproteinase with thrombospondin motifs 9 isoform X1	uncharacterized protein LOC109622354 isoform X1	uncharacterized protein LOC134291999
A disintegrin and metalloproteinase with thrombospondin motifs 9 isoform X2	cationic amino acid transporter 2 isoform X2	uncharacterized protein LOC115255793
aminopeptidase N	uncharacterized protein LOC134289578	uncharacterized protein LOC115270030 isoform X1
thioester-containing protein 1 allele R1 isoform X8	uncharacterized protein LOC109431157	transcriptional regulatory protein AlgP-like
rhophilin-2 isoform X1	uncharacterized protein LOC134290982	uncharacterized protein LOC115258092 isoform X1
uncharacterized protein LOC109622354 isoform X1	brachyurin-like	uncharacterized protein LOC115258092 isoform X2
uncharacterized protein LOC109412438	uncharacterized protein LOC109430287 isoform X2	putative transcription factor SOX-15
cationic amino acid transporter 2 isoform X2	uncharacterized protein LOC109430493 isoform X3	uncharacterized protein LOC134284544
uncharacterized protein LOC134289578	coiled-coil domain-containing protein 158 isoform X3	transcription factor collier isoform X1
actin nucleation-promoting factor WAS	transcription factor collier isoform X4	uncharacterized protein LOC109403597
uncharacterized protein LOC109431157	protein hunchback-like	uncharacterized protein LOC134291902
uncharacterized protein LOC134290982	uncharacterized protein LOC115264000 isoform X1	uncharacterized protein LOC134286058
brachyurin-like	uncharacterized protein LOC115264000 isoform X2	uncharacterized protein LOC115258398
uncharacterized protein LOC109430287 isoform X2	NADH-ubiquinone oxidoreductase chain 5-like	alpha-2 adrenergic receptor
uncharacterized protein LOC109430493 isoform X3	uncharacterized protein LOC109414430	uncharacterized protein LOC134291110
coiled-coil domain-containing protein 158 isoform X3	transcription factor collier isoform X5	uncharacterized protein LOC109402674
transcription factor collier isoform X4	uncharacterized protein LOC109424083 isoform X8	uncharacterized protein LOC134291339
protein hunchback-like	uncharacterized protein LOC109424083 isoform X9	uncharacterized protein LOC109423271
uncharacterized protein LOC115264000 isoform X1	uncharacterized protein LOC109424083 isoform X10	scaffold attachment factor B1-like
uncharacterized protein LOC115264000 isoform X2	uncharacterized protein LOC109424083 isoform X11	uncharacterized protein LOC109432555 isoform X1
NADH-ubiquinone oxidoreductase chain 5-like	uncharacterized protein LOC109424083 isoform X12	uncharacterized protein LOC109432555 isoform X2
uncharacterized protein LOC109414430	uncharacterized protein LOC109424083 isoform X13	uncharacterized protein LOC134287490
transcription factor collier isoform X5	uncharacterized protein LOC134286164	FK506-binding protein 5-like isoform X2
uncharacterized protein LOC109424083 isoform X8	uncharacterized protein LOC134290428	proton channel OtopLc-like
uncharacterized protein LOC109424083 isoform X9	sodium-coupled monocarboxylate transporter 1 isoform X3	uncharacterized protein LOC134285776
uncharacterized protein LOC109424083 isoform X10	A disintegrin and metalloproteinase with thrombospondin motifs 9 isoform X3	uncharacterized protein LOC115256820
uncharacterized protein LOC109424083 isoform X11	A disintegrin and metalloproteinase with thrombospondin motifs 9 isoform X4	uncharacterized protein LOC115266680
uncharacterized protein LOC109424083 isoform X12	uncharacterized protein LOC134291999	uncharacterized protein LOC109427349
uncharacterized protein LOC109424083 isoform X13	uncharacterized protein LOC115255793	potassium voltage-gated channel protein Shab isoform X7
uncharacterized protein LOC134286164	uncharacterized protein LOC115270030 isoform X1	protein wingless-like
uncharacterized protein LOC134290428	rho GTPase-activating protein 100F isoform X3	uncharacterized protein LOC115267538
sodium-coupled monocarboxylate transporter 1 isoform X3	rho GTPase-activating protein 100F isoform X4	uncharacterized protein LOC134291116 isoform X1
A disintegrin and metalloproteinase with thrombospondin motifs 9 isoform X3	transcriptional regulatory protein AlgP-like	uncharacterized protein LOC134291116 isoform X2
A disintegrin and metalloproteinase with thrombospondin motifs 9 isoform X4	uncharacterized protein LOC115258092 isoform X1	uncharacterized protein LOC115268261
uncharacterized protein LOC134291999	uncharacterized protein LOC115258092 isoform X2	dynein axonemal intermediate chain 4
uncharacterized protein LOC115255793	putative transcription factor SOX-15	uncharacterized protein LOC134285235
uncharacterized protein LOC115270030 isoform X1	uncharacterized protein LOC134284544	uncharacterized protein LOC134287156
rho GTPase-activating protein 100F isoform X3	transcription factor collier isoform X1	uncharacterized protein LOC134285725
rho GTPase-activating protein 100F isoform X4	uncharacterized protein LOC109403597	lipase 3
transcriptional regulatory protein AlgP-like	uncharacterized protein LOC134291902	uncharacterized protein LOC134289833
uncharacterized protein LOC115258092 isoform X1	uncharacterized protein LOC134286058	uncharacterized protein LOC134287418
uncharacterized protein LOC115258092 isoform X2	uncharacterized protein LOC115258398	neuropeptide CCHamide-1 receptor-like isoform X2
putative transcription factor SOX-15	alpha-2 adrenergic receptor	class A basic helix-loop-helix protein 15 isoform X1
uncharacterized protein LOC134284544	uncharacterized protein LOC134291110	class A basic helix-loop-helix protein 15 isoform X2
transcription factor collier isoform X1	uncharacterized protein LOC109402674	salivary glue protein Sgs-3-like
uncharacterized protein LOC109403597	uncharacterized protein LOC134291339	uncharacterized protein LOC115257214
uncharacterized protein LOC134291902	uncharacterized protein LOC109423271	prostaglandin E2 receptor EP4 subtype-like isoform X2
uncharacterized protein LOC134286058	scaffold attachment factor B1-like	uncharacterized protein LOC109430493 isoform X2
uncharacterized protein LOC115258398	uncharacterized protein LOC109432555 isoform X1	uncharacterized protein LOC134283934
alpha-2 adrenergic receptor	uncharacterized protein LOC109432555 isoform X2	uncharacterized protein LOC109401670 isoform X1
uncharacterized protein LOC134291110	uncharacterized protein LOC134287490	uncharacterized protein LOC134288649
uncharacterized protein LOC109402674	FK506-binding protein 5-like isoform X2	protein trachealess-like
uncharacterized protein LOC134291339	proton channel OtopLc-like	uncharacterized protein LOC109420192
uncharacterized protein LOC109423271	uncharacterized protein LOC134285776	uncharacterized protein LOC134289823
scaffold attachment factor B1-like	uncharacterized protein LOC115256820	RING finger protein nhl-1 isoform X2
uncharacterized protein LOC109432555 isoform X1	uncharacterized protein LOC115266680	uncharacterized protein LOC134291824
uncharacterized protein LOC109432555 isoform X2	uncharacterized protein LOC109427349	uncharacterized protein LOC134288544
uncharacterized protein LOC134287490	potassium voltage-gated channel protein Shab isoform X7	myosin heavy chain, muscle isoform X17
FK506-binding protein 5-like isoform X2	protein wingless-like	myosin heavy chain, muscle isoform X4
proton channel OtopLc-like	uncharacterized protein LOC115267538	myosin heavy chain, muscle isoform X10
uncharacterized protein LOC134285776	uncharacterized protein LOC134291116 isoform X1	myosin heavy chain, muscle isoform X12
uncharacterized protein LOC115256820	uncharacterized protein LOC134291116 isoform X2	tubulin alpha-4 chain
uncharacterized protein LOC115266680	uncharacterized protein LOC115268261	uncharacterized protein LOC134287695
uncharacterized protein LOC109427349	dynein axonemal intermediate chain 4	sodium-independent sulfate anion transporter-like isoform X1
potassium voltage-gated channel protein Shab isoform X7	uncharacterized protein LOC134285235	uncharacterized protein LOC109412494
protein wingless-like	uncharacterized protein LOC134287156	uncharacterized protein LOC134285325
uncharacterized protein LOC115267538	uncharacterized protein LOC134285725	SET domain-containing protein SmydA-8 isoform X1
uncharacterized protein LOC134291116 isoform X1	lipase 3	uncharacterized protein LOC109411272
uncharacterized protein LOC134291116 isoform X2	uncharacterized protein LOC134289833	uncharacterized protein LOC134286056
uncharacterized protein LOC115268261	uncharacterized protein LOC134287418	probable cytochrome P450 28d1
dynein axonemal intermediate chain 4	neuropeptide CCHamide-1 receptor-like isoform X2	uncharacterized protein LOC134289930
uncharacterized protein LOC134285235	class A basic helix-loop-helix protein 15 isoform X1	uncharacterized protein LOC134291621
uncharacterized protein LOC134287156	class A basic helix-loop-helix protein 15 isoform X2	uncharacterized protein LOC109398927
uncharacterized protein LOC134285725	salivary glue protein Sgs-3-like	uncharacterized protein LOC134285482
lipase 3	uncharacterized protein LOC115257214	uncharacterized protein LOC109418070 isoform X2
uncharacterized protein LOC134289833	prostaglandin E2 receptor EP4 subtype-like isoform X2	uncharacterized protein LOC115267897
uncharacterized protein LOC134287418	uncharacterized protein LOC109430493 isoform X2	uncharacterized protein LOC115257017
neuropeptide CCHamide-1 receptor-like isoform X2	uncharacterized protein LOC134283934	muscle M-line assembly protein unc-89 isoform X1
class A basic helix-loop-helix protein 15 isoform X1	uncharacterized protein LOC109401670 isoform X1	muscle M-line assembly protein unc-89 isoform X2
class A basic helix-loop-helix protein 15 isoform X2	uncharacterized protein LOC134288649	uncharacterized protein LOC134288912
salivary glue protein Sgs-3-like	protein trachealess-like	uncharacterized protein LOC134290539
uncharacterized protein LOC115257214	uncharacterized protein LOC109420192	allantoinase
prostaglandin E2 receptor EP4 subtype-like isoform X2	uncharacterized protein LOC134289823	homeobox protein abdominal-A homolog isoform X1
uncharacterized protein LOC109430493 isoform X2	RING finger protein nhl-1 isoform X2	homeobox protein abdominal-A homolog isoform X2
uncharacterized protein LOC134283934	uncharacterized protein LOC134291824	homeobox protein SIX3
uncharacterized protein LOC109401670 isoform X1	uncharacterized protein LOC134288544	uncharacterized protein LOC115267034
uncharacterized protein LOC134288649	myosin heavy chain, muscle isoform X17	inactivation-no-after-potential D protein isoform X1
protein trachealess-like	myosin heavy chain, muscle isoform X4	inactivation-no-after-potential D protein isoform X3
uncharacterized protein LOC109420192	myosin heavy chain, muscle isoform X10	uncharacterized protein LOC109428802
uncharacterized protein LOC134289823	myosin heavy chain, muscle isoform X12	uncharacterized protein LOC115261124
RING finger protein nhl-1 isoform X2	tubulin alpha-4 chain	alpha-tocopherol transfer protein-like
uncharacterized protein LOC134291824	uncharacterized protein LOC134287695	apoptosis-resistant E3 ubiquitin protein ligase 1 isoform X3
uncharacterized protein LOC134288544	sodium-independent sulfate anion transporter-like isoform X1	uncharacterized protein LOC134286864
myosin heavy chain, muscle isoform X17	uncharacterized protein LOC109412494	uncharacterized protein LOC134286795
myosin heavy chain, muscle isoform X4	uncharacterized protein LOC134285325	uncharacterized protein LOC134290885
myosin heavy chain, muscle isoform X10	SET domain-containing protein SmydA-8 isoform X1	sodium-dependent serotonin transporter
myosin heavy chain, muscle isoform X12	uncharacterized protein LOC109411272	uncharacterized protein LOC109409964 isoform X1
tubulin alpha-4 chain	uncharacterized protein LOC134286056	uncharacterized protein LOC109409964 isoform X2
uncharacterized protein LOC134287695	probable cytochrome P450 28d1	uncharacterized protein LOC109409964 isoform X3
sodium-independent sulfate anion transporter-like isoform X1	uncharacterized protein LOC134289930	protein unc-79 homolog isoform X3
uncharacterized protein LOC109412494	uncharacterized protein LOC134291621	formin-2-like
uncharacterized protein LOC134285325	uncharacterized protein LOC109398927	uncharacterized protein LOC134291246 isoform X2
SET domain-containing protein SmydA-8 isoform X1	uncharacterized protein LOC134285482	uncharacterized protein LOC134290353
uncharacterized protein LOC109411272	uncharacterized protein LOC109418070 isoform X2	eukaryotic translation initiation factor 4 gamma isoform X1
uncharacterized protein LOC134286056	uncharacterized protein LOC115267897	eukaryotic translation initiation factor 4 gamma isoform X2
probable cytochrome P450 28d1	uncharacterized protein LOC115257017	inactive ubiquitin carboxyl-terminal hydrolase MINDY-4B-like isoform X1
uncharacterized protein LOC134289930	muscle M-line assembly protein unc-89 isoform X1	inactive ubiquitin carboxyl-terminal hydrolase MINDY-4B-like isoform X2
uncharacterized protein LOC134291621	muscle M-line assembly protein unc-89 isoform X2	protein odd-skipped
uncharacterized protein LOC109398927	farnesol dehydrogenase	skin secretory protein xP2
uncharacterized protein LOC134285482	uncharacterized protein LOC134288912	uncharacterized protein LOC134290965
uncharacterized protein LOC109418070 isoform X2	uncharacterized protein LOC134290539	uncharacterized protein LOC109421710
putative ankyrin repeat protein RF_0381 isoform X2	allantoinase	uncharacterized protein LOC109433210 isoform X4
uncharacterized protein LOC115267897	homeobox protein abdominal-A homolog isoform X1	uncharacterized protein LOC134284243
uncharacterized protein LOC115257017	homeobox protein abdominal-A homolog isoform X2	perlucin-like protein
muscle M-line assembly protein unc-89 isoform X1	homeobox protein SIX3	cationic amino acid transporter 4 isoform X1
muscle M-line assembly protein unc-89 isoform X2	uncharacterized protein LOC115267034	muscle LIM protein Mlp84B isoform X2
uncharacterized protein LOC134288912	inactivation-no-after-potential D protein isoform X1	uncharacterized protein LOC134291405
uncharacterized protein LOC134290539	inactivation-no-after-potential D protein isoform X3	phenoloxidase-activating factor 2
allantoinase	uncharacterized protein LOC109428802	uncharacterized protein LOC115268734 isoform X2
homeobox protein abdominal-A homolog isoform X1	uncharacterized protein LOC134289038	uncharacterized protein LOC109433256
homeobox protein abdominal-A homolog isoform X2	uncharacterized protein LOC115261124	uncharacterized protein LOC109402257
homeobox protein SIX3	alpha-tocopherol transfer protein-like	angiopoietin-4
uncharacterized protein LOC115267034	actin, muscle-type A2-like	uncharacterized protein LOC109418070 isoform X1
inactivation-no-after-potential D protein isoform X1	apoptosis-resistant E3 ubiquitin protein ligase 1 isoform X3	uncharacterized protein LOC134286098
inactivation-no-after-potential D protein isoform X3	uncharacterized protein LOC134292242	cyclic nucleotide-gated cation channel subunit A isoform X2
uncharacterized protein LOC109428802	uncharacterized protein LOC134286864	angiotensin-converting enzyme-like isoform X2
uncharacterized protein LOC134289038	uncharacterized protein LOC134286795	gustatory receptor 68a-like
uncharacterized protein LOC115261124	uncharacterized protein LOC134290885	uncharacterized protein LOC134289417
alpha-tocopherol transfer protein-like	sodium-dependent serotonin transporter	collagen alpha-1(XV) chain isoform X3
actin, muscle-type A2-like	uncharacterized protein LOC109409964 isoform X1	collagen alpha-1(XV) chain isoform X5
apoptosis-resistant E3 ubiquitin protein ligase 1 isoform X3	uncharacterized protein LOC109409964 isoform X2	collagen alpha-1(XV) chain isoform X6
uncharacterized protein LOC134292242	uncharacterized protein LOC109409964 isoform X3	collagen alpha-1(XV) chain isoform X7
uncharacterized protein LOC134286864	protein unc-79 homolog isoform X3	collagen alpha-1(XVIII) chain isoform X9
uncharacterized protein LOC134286795	formin-2-like	uncharacterized protein LOC115254619 isoform X1
uncharacterized protein LOC134290885	uncharacterized protein LOC134291246 isoform X2	uncharacterized protein LOC115254619 isoform X2
sodium-dependent serotonin transporter	uncharacterized protein LOC134290353	zinc finger protein 668
uncharacterized protein LOC109409964 isoform X1	eukaryotic translation initiation factor 4 gamma isoform X1	uncharacterized protein LOC134291574
uncharacterized protein LOC109409964 isoform X2	eukaryotic translation initiation factor 4 gamma isoform X2	uncharacterized protein LOC134287892
uncharacterized protein LOC109409964 isoform X3	inactive ubiquitin carboxyl-terminal hydrolase MINDY-4B-like isoform X1	uncharacterized protein LOC134290459
protein unc-79 homolog isoform X3	inactive ubiquitin carboxyl-terminal hydrolase MINDY-4B-like isoform X2	prisilkin-39-like
formin-2-like	protein odd-skipped	uncharacterized protein LOC109426171
uncharacterized protein LOC134291246 isoform X2	skin secretory protein xP2	uncharacterized protein LOC134292204
uncharacterized protein LOC134290353	heat shock protein 23-like	uncharacterized protein LOC109398038 isoform X1
eukaryotic translation initiation factor 4 gamma isoform X1	uncharacterized protein LOC134290965	uncharacterized protein LOC109398038 isoform X3
eukaryotic translation initiation factor 4 gamma isoform X2	uncharacterized protein LOC109421710	uncharacterized protein LOC109398038 isoform X2
inactive ubiquitin carboxyl-terminal hydrolase MINDY-4B-like isoform X1	uncharacterized protein LOC109433210 isoform X4	potassium voltage-gated channel subfamily B member 2 isoform X4
inactive ubiquitin carboxyl-terminal hydrolase MINDY-4B-like isoform X2	uncharacterized protein LOC134291012	potassium voltage-gated channel protein Shab isoform X5
trypsin 3A1	uncharacterized protein LOC134284243	dendritic arbor reduction protein 1
protein odd-skipped	perlucin-like protein	uncharacterized protein LOC109623116
skin secretory protein xP2	cationic amino acid transporter 4 isoform X1	uncharacterized protein LOC109430287 isoform X1
heat shock protein 23-like	muscle LIM protein Mlp84B isoform X2	JNK-interacting protein 1
uncharacterized protein LOC134290965	uncharacterized protein LOC134291405	uncharacterized protein LOC109403004 isoform X2
uncharacterized protein LOC109421710	phenoloxidase-activating factor 2	forkhead box protein F2
uncharacterized protein LOC109433210 isoform X4	uncharacterized protein LOC115268734 isoform X2	uncharacterized protein LOC115256899
uncharacterized protein LOC134291012	uncharacterized protein LOC109433256	uncharacterized protein LOC109411179
uncharacterized protein LOC134284243	uncharacterized protein LOC109402257	uncharacterized protein LOC109397735
perlucin-like protein	angiopoietin-4	uncharacterized protein LOC134291675
cationic amino acid transporter 4 isoform X1	uncharacterized protein LOC109418070 isoform X1	beta-galactosidase-like
muscle LIM protein Mlp84B isoform X2	uncharacterized protein LOC134286098	heparan sulfate glucosamine 3-O-sulfotransferase 5
uncharacterized protein LOC134291405	cyclic nucleotide-gated cation channel subunit A isoform X2	uncharacterized protein LOC109405151 isoform X1
phenoloxidase-activating factor 2	angiotensin-converting enzyme-like isoform X2	uncharacterized protein LOC109405151 isoform X2
uncharacterized protein LOC115268734 isoform X2	gustatory receptor 68a-like	uncharacterized protein LOC109418338
uncharacterized protein LOC109433256	uncharacterized protein LOC134289417	uncharacterized protein LOC109426047
uncharacterized protein LOC109402257	collagen alpha-1(XV) chain isoform X3	uncharacterized protein LOC134288132
angiopoietin-4	collagen alpha-1(XV) chain isoform X5	uncharacterized protein LOC134289769
uncharacterized protein LOC109418070 isoform X1	collagen alpha-1(XV) chain isoform X6	uncharacterized protein LOC115255171
uncharacterized protein LOC134286098	collagen alpha-1(XV) chain isoform X7	bromodomain-containing protein 4
cyclic nucleotide-gated cation channel subunit A isoform X2	collagen alpha-1(XVIII) chain isoform X9	small conductance calcium-activated potassium channel protein isoform X10
angiotensin-converting enzyme-like isoform X2	uncharacterized protein LOC115254619 isoform X1	titin-like isoform X1
gustatory receptor 68a-like	uncharacterized protein LOC115254619 isoform X2	uncharacterized protein LOC134287174
uncharacterized protein LOC134289417	zinc finger protein 668	uncharacterized protein LOC109397064
collagen alpha-1(XV) chain isoform X3	uncharacterized protein LOC134291574	developmental protein eyes absent isoform X2
collagen alpha-1(XV) chain isoform X5	uncharacterized protein LOC134287892	uncharacterized protein LOC115262321
collagen alpha-1(XV) chain isoform X6	uncharacterized protein LOC134290459	LOW QUALITY PROTEIN: beta-hexosaminidase subunit beta-like
collagen alpha-1(XV) chain isoform X7	prisilkin-39-like	intraflagellar transport protein 88 homolog
collagen alpha-1(XVIII) chain isoform X9	uncharacterized protein LOC109426171	uncharacterized protein LOC109407466
uncharacterized protein LOC115254619 isoform X1	uncharacterized protein LOC134286207	acetylcholine receptor subunit alpha-like 1 isoform X2
uncharacterized protein LOC115254619 isoform X2	uncharacterized protein LOC134292204	acetylcholine receptor subunit alpha-like 1 isoform X1
zinc finger protein 668	uncharacterized protein LOC109398038 isoform X1	ecdysone-induced protein 78C isoform X1
uncharacterized protein LOC134291574	uncharacterized protein LOC109398038 isoform X3	protein snakeskin-like
uncharacterized protein LOC134287892	uncharacterized protein LOC109398038 isoform X2	uncharacterized protein LOC134286661
uncharacterized protein LOC134290459	potassium voltage-gated channel subfamily B member 2 isoform X4	segmentation polarity homeobox protein engrailed
prisilkin-39-like	potassium voltage-gated channel protein Shab isoform X5	uncharacterized protein LOC109405762 isoform X3
uncharacterized protein LOC109426171	dendritic arbor reduction protein 1	uncharacterized protein LOC109432041
uncharacterized protein LOC134286207	uncharacterized protein LOC109430287 isoform X1	caspase-1-like
uncharacterized protein LOC134292204	JNK-interacting protein 1	uncharacterized protein LOC109418121 isoform X2
uncharacterized protein LOC109398038 isoform X1	uncharacterized protein LOC134291894	major facilitator superfamily domain-containing protein 6
uncharacterized protein LOC109398038 isoform X3	uncharacterized protein LOC109403004 isoform X2	uncharacterized protein LOC134289409
uncharacterized protein LOC109398038 isoform X2	forkhead box protein F2	uncharacterized protein LOC109402953
potassium voltage-gated channel subfamily B member 2 isoform X4	neurogenic locus notch homolog protein 1	uncharacterized protein LOC134290687
potassium voltage-gated channel protein Shab isoform X5	uncharacterized protein LOC115256899	uncharacterized protein LOC109398092
dendritic arbor reduction protein 1	uncharacterized protein LOC109411179	estradiol 17-beta-dehydrogenase 11-like
uncharacterized protein LOC109623116	uncharacterized protein LOC109397735	uncharacterized protein LOC109400044
uncharacterized protein LOC109430287 isoform X1	uncharacterized protein LOC134291675	uncharacterized protein LOC134292031
JNK-interacting protein 1	beta-galactosidase-like	uncharacterized protein LOC134286139
uncharacterized protein LOC134291894	uncharacterized protein LOC109405151 isoform X1	soluble guanylate cyclase 89Db isoform X2
uncharacterized protein LOC109403004 isoform X2	uncharacterized protein LOC109405151 isoform X2	angiotensin-converting enzyme-like
forkhead box protein F2	uncharacterized protein LOC109418338	serine protease snake-like
neurogenic locus notch homolog protein 1	uncharacterized protein LOC109426047	protein Wnt-6
uncharacterized protein LOC115256899	uncharacterized protein LOC134288132	flexible cuticle protein 12-like
uncharacterized protein LOC109411179	uncharacterized protein LOC134289769	polyserase-2
uncharacterized protein LOC109397735	uncharacterized protein LOC115255171	A disintegrin and metalloproteinase with thrombospondin motifs 9 isoform X5
uncharacterized protein LOC134291675	bromodomain-containing protein 4	A disintegrin and metalloproteinase with thrombospondin motifs 9 isoform X6
beta-galactosidase-like	small conductance calcium-activated potassium channel protein isoform X10	prominin-1 isoform X3
heparan sulfate glucosamine 3-O-sulfotransferase 5	titin-like isoform X1	fas apoptotic inhibitory molecule 1
uncharacterized protein LOC109405151 isoform X1	uncharacterized protein LOC134287174	uncharacterized protein LOC109421758 isoform X1
uncharacterized protein LOC109405151 isoform X2	uncharacterized protein LOC109397064	uncharacterized protein LOC109421758 isoform X2
uncharacterized protein LOC109418338	developmental protein eyes absent isoform X2	uncharacterized protein LOC134286033
uncharacterized protein LOC109426047	uncharacterized protein LOC115262321	prestalk protein
uncharacterized protein LOC134288132	LOW QUALITY PROTEIN: beta-hexosaminidase subunit beta-like	SH3 and cysteine-rich domain-containing protein 3-like
uncharacterized protein LOC134289769	intraflagellar transport protein 88 homolog	coagulation factor IX-like
uncharacterized protein LOC115255171	uncharacterized protein LOC109407466	uncharacterized protein LOC115269853
bromodomain-containing protein 4	acetylcholine receptor subunit alpha-like 1 isoform X2	protein obstructor-E isoform X1
small conductance calcium-activated potassium channel protein isoform X10	acetylcholine receptor subunit alpha-like 1 isoform X1	leucine-rich repeats and immunoglobulin-like domains protein 1
titin-like isoform X1	ecdysone-induced protein 78C isoform X1	uncharacterized protein LOC109622975 isoform X2
uncharacterized protein LOC134287174	protein snakeskin-like	homeobox protein abdominal-B isoform X1
uncharacterized protein LOC109397064	uncharacterized protein LOC134286661	PAX-interacting protein 1
developmental protein eyes absent isoform X2	segmentation polarity homeobox protein engrailed	outer dynein arm-docking complex subunit 4 isoform X1
uncharacterized protein LOC115262321	uncharacterized protein LOC109405762 isoform X3	protein O-mannosyl-transferase TMTC2
LOW QUALITY PROTEIN: beta-hexosaminidase subunit beta-like	uncharacterized protein LOC109432041	uncharacterized protein LOC109425701 isoform X3
intraflagellar transport protein 88 homolog	caspase-1-like	uncharacterized protein LOC134290510
uncharacterized protein LOC109407466	uncharacterized protein LOC109418121 isoform X2	uncharacterized protein LOC134291581
acetylcholine receptor subunit alpha-like 1 isoform X2	major facilitator superfamily domain-containing protein 6	uncharacterized protein LOC109410537
acetylcholine receptor subunit alpha-like 1 isoform X1	uncharacterized protein LOC134289409	histone H3.3-like
ecdysone-induced protein 78C isoform X1	uncharacterized protein LOC109402953	uncharacterized protein LOC109402618
protein snakeskin-like	uncharacterized protein LOC134290687	uncharacterized protein LOC115257902
uncharacterized protein LOC134286661	uncharacterized protein LOC109398092	uncharacterized protein LOC109403606
segmentation polarity homeobox protein engrailed	estradiol 17-beta-dehydrogenase 11-like	uncharacterized protein LOC115260864
uncharacterized protein LOC109405762 isoform X3	uncharacterized protein LOC109400044	uncharacterized protein LOC134286540
uncharacterized protein LOC109432041	uncharacterized protein LOC134292031	uncharacterized protein LOC115260131
caspase-1-like	uncharacterized protein LOC134286139	forkhead box protein P1-B-like isoform X1
uncharacterized protein LOC109418121 isoform X2	soluble guanylate cyclase 89Db isoform X2	forkhead box protein P1-B-like isoform X2
major facilitator superfamily domain-containing protein 6	angiotensin-converting enzyme-like	forkhead box protein P1-B-like isoform X3
uncharacterized protein LOC134289409	serine protease snake-like	protein obstructor-E-like
uncharacterized protein LOC109402953	protein Wnt-6	endoplasmic reticulum metallopeptidase 1-like
uncharacterized protein LOC134290687	flexible cuticle protein 12-like	5-hydroxytryptamine receptor 2A-like isoform X2
uncharacterized protein LOC109398092	polyserase-2	uncharacterized protein LOC109402753
estradiol 17-beta-dehydrogenase 11-like	A disintegrin and metalloproteinase with thrombospondin motifs 9 isoform X5	uncharacterized protein LOC134290455
uncharacterized protein LOC109400044	A disintegrin and metalloproteinase with thrombospondin motifs 9 isoform X6	fibroblast growth factor receptor-like 1
uncharacterized protein LOC134292031	prominin-1 isoform X3	uncharacterized protein LOC134286200
uncharacterized protein LOC134286139	fas apoptotic inhibitory molecule 1	zinc transporter ZIP2-like
soluble guanylate cyclase 89Db isoform X2	uncharacterized protein LOC109421758 isoform X1	ficolin-2-like
angiotensin-converting enzyme-like	uncharacterized protein LOC109421758 isoform X2	homeotic protein empty spiracles
serine protease snake-like	uncharacterized protein LOC134286033	uncharacterized protein LOC134286942
protein Wnt-6	prestalk protein	uncharacterized protein LOC134290172
flexible cuticle protein 12-like	SH3 and cysteine-rich domain-containing protein 3-like	uncharacterized protein LOC115259828 isoform X2
polyserase-2	coagulation factor IX-like	uncharacterized protein LOC115259828 isoform X3
A disintegrin and metalloproteinase with thrombospondin motifs 9 isoform X5	uncharacterized protein LOC115269853	tyrosine 3-monooxygenase isoform X1
A disintegrin and metalloproteinase with thrombospondin motifs 9 isoform X6	protein obstructor-E isoform X1	uncharacterized protein LOC109406193
prominin-1 isoform X3	leucine-rich repeats and immunoglobulin-like domains protein 1	uncharacterized protein LOC109416846
fas apoptotic inhibitory molecule 1	uncharacterized protein LOC109622975 isoform X2	micronuclear linker histone polyprotein-like
uncharacterized protein LOC109421758 isoform X1	homeobox protein abdominal-B isoform X1	uncharacterized protein LOC134286524
uncharacterized protein LOC109421758 isoform X2	PAX-interacting protein 1	alpha-amylase B-like
uncharacterized protein LOC134286033	outer dynein arm-docking complex subunit 4 isoform X1	protein limb expression 1 homolog isoform X2
prestalk protein	protein O-mannosyl-transferase TMTC2	uncharacterized protein LOC115263541
SH3 and cysteine-rich domain-containing protein 3-like	uncharacterized protein LOC109425701 isoform X3	calcitonin gene-related peptide type 1 receptor
coagulation factor IX-like	uncharacterized protein LOC134290510	protein zerknuellt 1-like
uncharacterized protein LOC115269853	uncharacterized protein LOC134291581	uncharacterized protein LOC109424793
protein obstructor-E isoform X1	uncharacterized protein LOC109410537	uncharacterized protein LOC115263613
leucine-rich repeats and immunoglobulin-like domains protein 1	histone H3.3-like	uncharacterized protein LOC109430623
uncharacterized protein LOC109622975 isoform X2	uncharacterized protein LOC109402618	hatching enzyme 1.2
homeobox protein abdominal-B isoform X1	uncharacterized protein LOC115257902	5-hydroxytryptamine receptor-like isoform X1
PAX-interacting protein 1	uncharacterized protein LOC109403606	3-hydroxykynurenine transaminase
outer dynein arm-docking complex subunit 4 isoform X1	uncharacterized protein LOC115260864	uncharacterized protein LOC109428119
protein O-mannosyl-transferase TMTC2	uncharacterized protein LOC134286540	uncharacterized protein LOC134286331
uncharacterized protein LOC109425701 isoform X3	uncharacterized protein LOC115260131	uncharacterized protein LOC109412369 isoform X2
uncharacterized protein LOC134290510	forkhead box protein P1-B-like isoform X1	SET domain-containing protein SmydA-8-like
uncharacterized protein LOC134291581	forkhead box protein P1-B-like isoform X2	uncharacterized protein LOC134286300
uncharacterized protein LOC109410537	forkhead box protein P1-B-like isoform X3	uncharacterized protein LOC109427588
histone H3.3-like	protein obstructor-E-like	serine/arginine repetitive matrix protein 1-like isoform X2
uncharacterized protein LOC109402618	endoplasmic reticulum metallopeptidase 1-like	uncharacterized protein LOC115266718 isoform X2
uncharacterized protein LOC115257902	5-hydroxytryptamine receptor 2A-like isoform X2	myosin heavy chain, muscle isoform X1
uncharacterized protein LOC109403606	uncharacterized protein LOC109402753	myosin heavy chain, muscle isoform X6
uncharacterized protein LOC115260864	uncharacterized protein LOC134290455	myosin heavy chain, muscle isoform X8
uncharacterized protein LOC134286540	uncharacterized protein LOC134285445	uncharacterized protein LOC134288765
uncharacterized protein LOC115260131	fibroblast growth factor receptor-like 1	uncharacterized protein LOC115265458
forkhead box protein P1-B-like isoform X1	uncharacterized protein LOC134286200	uncharacterized protein LOC109431391
forkhead box protein P1-B-like isoform X2	zinc transporter ZIP2-like	thrombospondin type-1 domain-containing protein 4
forkhead box protein P1-B-like isoform X3	ficolin-2-like	histidine decarboxylase isoform X3
protein obstructor-E-like	homeotic protein empty spiracles	uncharacterized protein LOC134285962
endoplasmic reticulum metallopeptidase 1-like	uncharacterized protein LOC134286323	homeobox protein unc-42
5-hydroxytryptamine receptor 2A-like isoform X2	relaxin receptor 1-like	uncharacterized protein LOC134289484
uncharacterized protein LOC109402753	uncharacterized protein LOC134290172	uncharacterized protein LOC134288911
uncharacterized protein LOC134290455	uncharacterized protein LOC115259828 isoform X2	alpha-glucosidase-like
uncharacterized protein LOC134285445	uncharacterized protein LOC115259828 isoform X3	uncharacterized protein LOC134285451
fibroblast growth factor receptor-like 1	tyrosine 3-monooxygenase isoform X1	uncharacterized protein LOC134289655
uncharacterized protein LOC134286200	uncharacterized protein LOC109406193	M protein, serotype 2.1 isoform X3
ficolin-2-like	uncharacterized protein LOC109416846	BAI1-associated protein 3
homeotic protein empty spiracles	uncharacterized protein LOC134286524	uncharacterized protein LOC115255446
uncharacterized protein LOC134286323	fatty acid hydroxylase domain-containing protein 2 isoform X2	gonadotropin-releasing hormone receptor isoform X2
relaxin receptor 1-like	alpha-amylase B-like	uncharacterized protein LOC109416170 isoform X1
uncharacterized protein LOC134290172	protein limb expression 1 homolog isoform X2	uncharacterized protein LOC109416170 isoform X2
uncharacterized protein LOC115259828 isoform X2	uncharacterized protein LOC115263541	vitamin K-dependent gamma-carboxylase
uncharacterized protein LOC115259828 isoform X3	calcitonin gene-related peptide type 1 receptor	odorant receptor 33a-like
tyrosine 3-monooxygenase isoform X1	protein zerknuellt 1-like	outer dynein arm-docking complex subunit 4 isoform X2
uncharacterized protein LOC109406193	uncharacterized protein LOC109424793	neuropeptide CCHamide-1 receptor-like isoform X1
uncharacterized protein LOC109416846	uncharacterized protein LOC115263613	5-hydroxytryptamine receptor-like isoform X2
micronuclear linker histone polyprotein-like	uncharacterized protein LOC109430623	uncharacterized protein LOC134289063
uncharacterized protein LOC134286524	protein disconnected-like	glutamate receptor ionotropic, kainate 2-like
fatty acid hydroxylase domain-containing protein 2 isoform X2	hatching enzyme 1.2	ras-associated and pleckstrin homology domains-containing protein 1
alpha-amylase B-like	5-hydroxytryptamine receptor-like isoform X1	mucin-2 isoform X3
protein limb expression 1 homolog isoform X2	3-hydroxykynurenine transaminase	uncharacterized protein LOC115260462
uncharacterized protein LOC115263541	uncharacterized protein LOC109428119	SPRY domain-containing SOCS box protein 3
calcitonin gene-related peptide type 1 receptor	uncharacterized protein LOC134286331	uncharacterized protein LOC115267059 isoform X1
protein zerknuellt 1-like	uncharacterized protein LOC109412369 isoform X2	uncharacterized protein LOC115267059 isoform X2
uncharacterized protein LOC109424793	SET domain-containing protein SmydA-8-like	testis-specific serine/threonine-protein kinase 1
uncharacterized protein LOC115263613	uncharacterized protein LOC134286300	uncharacterized protein LOC109422612
uncharacterized protein LOC109430623	uncharacterized protein LOC109427588	uncharacterized protein LOC109427463
protein disconnected-like	uncharacterized protein LOC115266718 isoform X2	uncharacterized protein LOC109413112 isoform X1
hatching enzyme 1.2	myosin heavy chain, muscle isoform X1	uncharacterized protein LOC134288523
5-hydroxytryptamine receptor-like isoform X1	myosin heavy chain, muscle isoform X6	neuropeptide F receptor-like
3-hydroxykynurenine transaminase	myosin heavy chain, muscle isoform X8	uncharacterized protein LOC134291052
uncharacterized protein LOC109428119	uncharacterized protein LOC134288765	uncharacterized protein LOC109423281 isoform X1
uncharacterized protein LOC134286331	uncharacterized protein LOC115265458	uncharacterized protein LOC109423281 isoform X2
SET domain-containing protein SmydA-8-like	uncharacterized protein LOC109431391	zinc finger protein 189
uncharacterized protein LOC134286300	thrombospondin type-1 domain-containing protein 4	uncharacterized protein LOC134290306
uncharacterized protein LOC109427588	histidine decarboxylase isoform X3	glucose transporter type 1 isoform X8
serine/arginine repetitive matrix protein 1-like isoform X2	uncharacterized protein LOC134285962	glucose transporter type 1 isoform X9
uncharacterized protein LOC115266718 isoform X2	homeobox protein unc-42	myosin heavy chain, muscle isoform X27
myosin heavy chain, muscle isoform X1	uncharacterized protein LOC134289484	uncharacterized protein LOC109623392
myosin heavy chain, muscle isoform X6	uncharacterized protein LOC134288911	uncharacterized protein LOC109408370
myosin heavy chain, muscle isoform X8	alpha-glucosidase-like	delta-like protein 1
uncharacterized protein LOC134288765	uncharacterized protein LOC134285451	inactivation-no-after-potential D protein isoform X4
uncharacterized protein LOC115265458	uncharacterized protein LOC134289655	inactivation-no-after-potential D protein isoform X5
uncharacterized protein LOC109431391	M protein, serotype 2.1 isoform X3	alpha-protein kinase 1 isoform X1
thrombospondin type-1 domain-containing protein 4	BAI1-associated protein 3	cationic amino acid transporter 4 isoform X2
histidine decarboxylase isoform X3	uncharacterized protein LOC115255446	thioester-containing protein 1 allele R1 isoform X2
uncharacterized protein LOC134285962	uncharacterized protein LOC109416170 isoform X1	uncharacterized protein LOC109429816 isoform X1
homeobox protein unc-42	uncharacterized protein LOC109416170 isoform X2	brefeldin A-inhibited guanine nucleotide-exchange protein 3
uncharacterized protein LOC134289484	vitamin K-dependent gamma-carboxylase	uncharacterized protein LOC134291176
uncharacterized protein LOC134288911	odorant receptor 33a-like	uncharacterized protein LOC134290586
alpha-glucosidase-like	outer dynein arm-docking complex subunit 4 isoform X2	uncharacterized protein LOC109408251
uncharacterized protein LOC134285451	neuropeptide CCHamide-1 receptor-like isoform X1	uncharacterized protein LOC134285863
uncharacterized protein LOC134289655	5-hydroxytryptamine receptor-like isoform X2	uncharacterized protein LOC115269160
M protein, serotype 2.1 isoform X3	uncharacterized protein LOC134289063	uncharacterized protein LOC109410101
BAI1-associated protein 3	glutamate receptor ionotropic, kainate 2-like	uncharacterized protein LOC109418644
uncharacterized protein LOC115255446	ras-associated and pleckstrin homology domains-containing protein 1	uncharacterized protein LOC134291957
uncharacterized protein LOC109428470 isoform X1	mucin-2 isoform X3	coiled-coil domain-containing protein 34
uncharacterized protein LOC109428470 isoform X2	uncharacterized protein LOC115260462	uncharacterized protein LOC134289465
gonadotropin-releasing hormone receptor isoform X2	uncharacterized protein LOC134291111	major royal jelly protein 1
uncharacterized protein LOC109416170 isoform X1	SPRY domain-containing SOCS box protein 3	uncharacterized protein LOC134288993
uncharacterized protein LOC109416170 isoform X2	uncharacterized protein LOC115267059 isoform X1	17-beta-hydroxysteroid dehydrogenase 13 isoform X1
vitamin K-dependent gamma-carboxylase	uncharacterized protein LOC115267059 isoform X2	uncharacterized protein LOC109414411
odorant receptor 33a-like	testis-specific serine/threonine-protein kinase 1	caspase-1
outer dynein arm-docking complex subunit 4 isoform X2	uncharacterized protein LOC109422612	uncharacterized protein LOC134288476
neuropeptide CCHamide-1 receptor-like isoform X1	uncharacterized protein LOC109427463	uncharacterized protein LOC115261754
5-hydroxytryptamine receptor-like isoform X2	uncharacterized protein LOC109413112 isoform X1	uncharacterized protein LOC109398650 isoform X1
uncharacterized protein LOC134289063	uncharacterized protein LOC134288523	uncharacterized protein LOC134288282
glutamate receptor ionotropic, kainate 2-like	neuropeptide F receptor-like	ras-specific guanine nucleotide-releasing factor 2-like isoform X4
ras-associated and pleckstrin homology domains-containing protein 1	uncharacterized protein LOC134291052	alpha-amylase I-like
mucin-2 isoform X3	uncharacterized protein LOC109423281 isoform X1	neuronal acetylcholine receptor subunit alpha-7-like
uncharacterized protein LOC115260462	uncharacterized protein LOC109423281 isoform X2	uncharacterized protein LOC109415517
uncharacterized protein LOC134291111	cadherin-86C isoform X1	uncharacterized protein LOC115269187
SPRY domain-containing SOCS box protein 3	zinc finger protein 189	potassium voltage-gated channel protein Shab isoform X8
uncharacterized protein LOC115267059 isoform X1	uncharacterized protein LOC134290306	protein bowel-like
uncharacterized protein LOC115267059 isoform X2	glucose transporter type 1 isoform X8	uncharacterized protein LOC134288688
testis-specific serine/threonine-protein kinase 1	glucose transporter type 1 isoform X9	trypsin-3
uncharacterized protein LOC109422612	uncharacterized protein LOC134290538	ecdysone-induced protein 78C isoform X2
uncharacterized protein LOC109427463	myosin heavy chain, muscle isoform X27	uncharacterized protein LOC109404515
uncharacterized protein LOC109413112 isoform X1	uncharacterized protein LOC109623392	collagen alpha-1(XVIII) chain isoform X10
uncharacterized protein LOC134288523	uncharacterized protein LOC109408370	uncharacterized protein LOC134286010
neuropeptide F receptor-like	delta-like protein 1	uncharacterized protein LOC134289748
uncharacterized protein LOC134291052	cadherin-86C isoform X2	cytochrome b5 domain-containing protein 1
uncharacterized protein LOC109423281 isoform X1	inactivation-no-after-potential D protein isoform X4	sorbin and SH3 domain-containing protein 2-like isoform X1
uncharacterized protein LOC109423281 isoform X2	inactivation-no-after-potential D protein isoform X5	endocuticle structural glycoprotein SgAbd-5-like isoform X2
cadherin-86C isoform X1	alpha-protein kinase 1 isoform X1	GTPase-activating Rap/Ran-GAP domain-like protein 3 isoform X6
uncharacterized protein LOC134290306	cationic amino acid transporter 4 isoform X2	tyramine receptor 1
glucose transporter type 1 isoform X8	thioester-containing protein 1 allele R1 isoform X2	uncharacterized protein LOC109401921
glucose transporter type 1 isoform X9	uncharacterized protein LOC109429816 isoform X1	uncharacterized protein LOC115256596
uncharacterized protein LOC134290538	brefeldin A-inhibited guanine nucleotide-exchange protein 3	protein lin-31-like
myosin heavy chain, muscle isoform X27	uncharacterized protein LOC134291176	uncharacterized protein LOC134290400
uncharacterized protein LOC109623392	uncharacterized protein LOC134290586	uncharacterized protein LOC134286103
uncharacterized protein LOC109408370	putative uncharacterized protein DDB_G0281733	uncharacterized protein LOC134288723
delta-like protein 1	uncharacterized protein LOC134285863	uncharacterized protein LOC134286906
cadherin-86C isoform X2	uncharacterized protein LOC115269160	chondroitin proteoglycan-2-like
inactivation-no-after-potential D protein isoform X4	uncharacterized protein LOC109410101	uncharacterized protein LOC134288180
inactivation-no-after-potential D protein isoform X5	uncharacterized protein LOC109418644	intraflagellar transport protein 52 homolog isoform X1
alpha-protein kinase 1 isoform X1	uncharacterized protein LOC134291957	uncharacterized protein LOC109420661
cationic amino acid transporter 4 isoform X2	general odorant-binding protein 56d-like	uncharacterized protein LOC134290563
thioester-containing protein 1 allele R1 isoform X2	coiled-coil domain-containing protein 34	probable cytochrome P450 6g2 isoform X1
uncharacterized protein LOC109429816 isoform X1	uncharacterized protein LOC134289465	uncharacterized protein LOC134292179
brefeldin A-inhibited guanine nucleotide-exchange protein 3	major royal jelly protein 1	probable chitinase 10 isoform X2
uncharacterized protein LOC134291176	uncharacterized protein LOC134288993	uncharacterized protein LOC109400182
uncharacterized protein LOC134290586	17-beta-hydroxysteroid dehydrogenase 13 isoform X1	phospholipase A1 member A
putative uncharacterized protein DDB_G0281733	uncharacterized protein LOC109414411	uncharacterized protein LOC134292026
uncharacterized protein LOC109408251	caspase-1	glycine dehydrogenase (decarboxylating), mitochondrial
uncharacterized protein LOC134285863	uncharacterized protein LOC134288476	homeobox protein invected-like isoform X2
uncharacterized protein LOC115269160	uncharacterized protein LOC115261754	uncharacterized protein LOC115254854
uncharacterized protein LOC109410101	uncharacterized protein LOC109398650 isoform X1	uncharacterized protein LOC134291018
uncharacterized protein LOC109418644	uncharacterized protein LOC134288282	uncharacterized protein LOC115258904
uncharacterized protein LOC134291957	ras-specific guanine nucleotide-releasing factor 2-like isoform X4	uncharacterized protein LOC134287149
general odorant-binding protein 56d-like	alpha-amylase I-like	uncharacterized protein LOC109426211 isoform X1
coiled-coil domain-containing protein 34	neuronal acetylcholine receptor subunit alpha-7-like	uncharacterized protein LOC109426211 isoform X2
uncharacterized protein LOC134289465	uncharacterized protein LOC109415517	uncharacterized protein LOC109426211 isoform X3
major royal jelly protein 1	uncharacterized protein LOC134286480	uncharacterized protein LOC134284406
uncharacterized protein LOC134288993	uncharacterized protein LOC115269187	uncharacterized protein LOC134288625
17-beta-hydroxysteroid dehydrogenase 13 isoform X1	potassium voltage-gated channel protein Shab isoform X8	triokinase/FMN cyclase
uncharacterized protein LOC109414411	protein bowel-like	uncharacterized protein LOC109419083
caspase-1	uncharacterized protein LOC134288688	uncharacterized protein LOC134290224
uncharacterized protein LOC134288476	trypsin-3	F-box/LRR-repeat protein 16
uncharacterized protein LOC115261754	ecdysone-induced protein 78C isoform X2	uncharacterized protein LOC109411175
uncharacterized protein LOC109398650 isoform X1	uncharacterized protein LOC109404515	uncharacterized protein LOC109406682
uncharacterized protein LOC134288282	collagen alpha-1(XVIII) chain isoform X10	amyloid-beta-like protein isoform X1
ras-specific guanine nucleotide-releasing factor 2-like isoform X4	uncharacterized protein LOC134286010	amyloid-beta-like protein isoform X2
alpha-amylase I-like	uncharacterized protein LOC134289748	amyloid-beta-like protein isoform X3
neuronal acetylcholine receptor subunit alpha-7-like	cytochrome b5 domain-containing protein 1	amyloid-beta-like protein isoform X4
uncharacterized protein LOC109415517	sorbin and SH3 domain-containing protein 2-like isoform X1	amyloid-beta-like protein isoform X5
uncharacterized protein LOC134286480	endocuticle structural glycoprotein SgAbd-5-like isoform X2	protein singles bar
uncharacterized protein LOC115269187	GTPase-activating Rap/Ran-GAP domain-like protein 3 isoform X6	uncharacterized protein LOC109432051
potassium voltage-gated channel protein Shab isoform X8	tyramine receptor 1	C-type lectin 37Db
protein bowel-like	uncharacterized protein LOC109401921	protein masquerade isoform X3
uncharacterized protein LOC134288688	uncharacterized protein LOC115256596	uncharacterized protein LOC109431727
trypsin-3	protein lin-31-like	uncharacterized protein LOC109420368 isoform X2
ecdysone-induced protein 78C isoform X2	uncharacterized protein LOC134290400	uncharacterized protein LOC109397915
uncharacterized protein LOC109404515	uncharacterized protein LOC134286103	pleckstrin homology domain-containing family G member 5 isoform X5
collagen alpha-1(XVIII) chain isoform X10	uncharacterized protein LOC134288723	uncharacterized protein LOC134288391
uncharacterized protein LOC134286010	uncharacterized protein LOC134286906	uncharacterized protein LOC115264193
uncharacterized protein LOC134289748	chondroitin proteoglycan-2-like	uncharacterized protein LOC134287370
cytochrome b5 domain-containing protein 1	uncharacterized protein LOC134288180	uncharacterized protein LOC109417571
sorbin and SH3 domain-containing protein 2-like isoform X1	intraflagellar transport protein 52 homolog isoform X1	serine/arginine repetitive matrix protein 1 isoform X2
endocuticle structural glycoprotein SgAbd-5-like isoform X2	uncharacterized protein LOC109420661	protein cortex isoform X3
GTPase-activating Rap/Ran-GAP domain-like protein 3 isoform X6	uncharacterized protein LOC134290563	uncharacterized protein LOC109425145 isoform X2
tyramine receptor 1	probable cytochrome P450 6g2 isoform X1	uncharacterized protein LOC134290790
uncharacterized protein LOC109401921	uncharacterized protein LOC134292179	NADPH-dependent 3-keto-steroid reductase Hsd3b4
uncharacterized protein LOC115256596	probable chitinase 10 isoform X2	uncharacterized protein LOC109409799
protein lin-31-like	uncharacterized protein LOC109400182	uncharacterized protein LOC109428602
uncharacterized protein LOC134290400	phospholipase A1 member A	uncharacterized protein LOC134284513
uncharacterized protein LOC134286103	uncharacterized protein LOC134292026	protein jim lovell
uncharacterized protein LOC134288723	glycine dehydrogenase (decarboxylating), mitochondrial	uncharacterized protein LOC109425594
uncharacterized protein LOC134286906	homeobox protein invected-like isoform X2	fas-binding factor 1-like
chondroitin proteoglycan-2-like	uncharacterized protein LOC115254854	uncharacterized protein LOC134290864
uncharacterized protein LOC134288180	uncharacterized protein LOC134291018	uncharacterized protein LOC109401325
intraflagellar transport protein 52 homolog isoform X1	uncharacterized protein LOC115258904	uncharacterized protein LOC109428134
uncharacterized protein LOC109420661	uncharacterized protein LOC134287149	uncharacterized protein LOC134291223
uncharacterized protein LOC134290563	uncharacterized protein LOC109426211 isoform X1	uncharacterized protein LOC115261171
probable cytochrome P450 6g2 isoform X1	uncharacterized protein LOC109426211 isoform X2	myelin transcription factor 1-like isoform X1
uncharacterized protein LOC134292179	uncharacterized protein LOC109426211 isoform X3	myelin transcription factor 1-like isoform X2
probable chitinase 10 isoform X2	uncharacterized protein LOC134284406	uncharacterized protein LOC109405331 isoform X3
uncharacterized protein LOC109400182	uncharacterized protein LOC134288625	uncharacterized protein LOC109405331 isoform X4
phospholipase A1 member A	triokinase/FMN cyclase	acyl-CoA Delta-9 desaturase-like
uncharacterized protein LOC134292026	uncharacterized protein LOC109419083	uncharacterized protein LOC134290890
glycine dehydrogenase (decarboxylating), mitochondrial	uncharacterized protein LOC134290776	trans-acting T-cell-specific transcription factor GATA-3 isoform X4
homeobox protein invected-like isoform X2	uncharacterized protein LOC134290224	alcohol dehydrogenase class-3-like
uncharacterized protein LOC115254854	F-box/LRR-repeat protein 16	uncharacterized protein LOC109417969
uncharacterized protein LOC134291018	uncharacterized protein LOC109411175	homeobox protein invected-like isoform X1
uncharacterized protein LOC115258904	amyloid-beta-like protein isoform X1	uncharacterized protein LOC109398789
uncharacterized protein LOC134287149	amyloid-beta-like protein isoform X2	uncharacterized protein LOC134290711
uncharacterized protein LOC134284406	amyloid-beta-like protein isoform X3	pre-mRNA-splicing factor SLU7-like
uncharacterized protein LOC134288625	amyloid-beta-like protein isoform X4	uncharacterized protein LOC109424083 isoform X14
triokinase/FMN cyclase	amyloid-beta-like protein isoform X5	uncharacterized protein LOC134288349
uncharacterized protein LOC109419083	protein singles bar	intraflagellar transport protein 52 homolog isoform X2
uncharacterized protein LOC134290776	uncharacterized protein LOC109432051	homeobox protein 5
uncharacterized protein LOC134290224	protein masquerade isoform X3	uncharacterized protein LOC134287798
F-box/LRR-repeat protein 16	uncharacterized protein LOC109431727	uncharacterized protein LOC134286510
uncharacterized protein LOC109411175	uncharacterized protein LOC109420368 isoform X2	uncharacterized protein LOC134286755
uncharacterized protein LOC109406682	uncharacterized protein LOC109397915	hemicentin-1 isoform X1
amyloid-beta-like protein isoform X1	pleckstrin homology domain-containing family G member 5 isoform X5	hemicentin-1 isoform X2
amyloid-beta-like protein isoform X2	uncharacterized protein LOC134288391	putative defense protein 3
amyloid-beta-like protein isoform X3	uncharacterized protein LOC115264193	uncharacterized protein LOC115253934
amyloid-beta-like protein isoform X4	uncharacterized protein LOC134287370	Kv channel-interacting protein 4 isoform X2
amyloid-beta-like protein isoform X5	uncharacterized protein LOC109417571	DC-STAMP domain-containing protein 2
protein singles bar	serine/arginine repetitive matrix protein 1 isoform X2	uncharacterized protein LOC109414670
C-type lectin 37Db	protein cortex isoform X3	uncharacterized protein LOC134290364
protein masquerade isoform X3	uncharacterized protein LOC109425145 isoform X2	uncharacterized protein LOC109420026 isoform X1
uncharacterized protein LOC109431727	uncharacterized protein LOC134290790	uncharacterized protein LOC109411760 isoform X1
uncharacterized protein LOC109420368 isoform X2	NADPH-dependent 3-keto-steroid reductase Hsd3b4	uncharacterized protein LOC134285623
uncharacterized protein LOC109397915	uncharacterized protein LOC109409799	cholesterol 7-desaturase nvd
pleckstrin homology domain-containing family G member 5 isoform X5	uncharacterized protein LOC115253506	uncharacterized protein LOC109423757
uncharacterized protein LOC134288391	uncharacterized protein LOC109428602	uncharacterized protein LOC115261300
uncharacterized protein LOC115264193	uncharacterized protein LOC134284513	uncharacterized protein LOC134287389
uncharacterized protein LOC134287370	protein jim lovell	uncharacterized protein LOC109422921
uncharacterized protein LOC109417571	uncharacterized protein LOC109425594	collagen alpha-1(XV) chain isoform X1
serine/arginine repetitive matrix protein 1 isoform X2	fas-binding factor 1-like	collagen alpha-1(IX) chain isoform X2
protein cortex isoform X3	uncharacterized protein LOC134290864	collagen alpha-1(IX) chain isoform X8
uncharacterized protein LOC109425145 isoform X2	uncharacterized protein LOC109401325	sine oculis-binding protein homolog
uncharacterized protein LOC134290790	uncharacterized protein LOC109428134	synaptogyrin
NADPH-dependent 3-keto-steroid reductase Hsd3b4	uncharacterized protein LOC134291223	cathepsin B-like
uncharacterized protein LOC109409799	uncharacterized protein LOC115261171	uncharacterized protein LOC115255822
uncharacterized protein LOC115253506	myelin transcription factor 1-like isoform X1	uncharacterized protein LOC134286483
uncharacterized protein LOC109428602	myelin transcription factor 1-like isoform X2	uncharacterized protein LOC134286666
uncharacterized protein LOC134284513	uncharacterized protein LOC109405331 isoform X3	RYamide receptor-like
protein jim lovell	uncharacterized protein LOC109405331 isoform X4	uncharacterized protein LOC109411760 isoform X2
uncharacterized protein LOC109425594	acyl-CoA Delta-9 desaturase-like	uncharacterized protein LOC109400030 isoform X1
fas-binding factor 1-like	uncharacterized protein LOC134290890	adult-specific cuticular protein ACP-20-like
uncharacterized protein LOC134290864	trans-acting T-cell-specific transcription factor GATA-3 isoform X4	odorant receptor 63a-like
uncharacterized protein LOC109401325	alcohol dehydrogenase class-3-like	uncharacterized protein LOC134286044
uncharacterized protein LOC109428134	uncharacterized protein LOC109417969	uncharacterized protein LOC109400279
uncharacterized protein LOC134291223	homeobox protein invected-like isoform X1	uncharacterized protein LOC109429838
uncharacterized protein LOC115261171	uncharacterized protein LOC134284184	angiopoietin-related protein 6-like isoform X1
myelin transcription factor 1-like isoform X1	uncharacterized protein LOC109398789	ficolin-3-like isoform X2
myelin transcription factor 1-like isoform X2	uncharacterized protein LOC134290711	serine protease easter-like
uncharacterized protein LOC109405331 isoform X3	pre-mRNA-splicing factor SLU7-like	uncharacterized protein LOC109419885 isoform X2
uncharacterized protein LOC109405331 isoform X4	uncharacterized protein LOC109424083 isoform X14	uncharacterized protein LOC109409813
acyl-CoA Delta-9 desaturase-like	uncharacterized protein LOC134288349	neuropeptide SIFamide receptor isoform X2
uncharacterized protein LOC134290890	intraflagellar transport protein 52 homolog isoform X2	uncharacterized protein LOC115264855 isoform X1
trans-acting T-cell-specific transcription factor GATA-3 isoform X4	homeobox protein 5	uncharacterized protein LOC115264855 isoform X3
alcohol dehydrogenase class-3-like	uncharacterized protein LOC134287798	uncharacterized protein LOC134284722
uncharacterized protein LOC109417969	uncharacterized protein LOC134286510	uncharacterized protein LOC115267340
homeobox protein invected-like isoform X1	uncharacterized protein LOC134286755	uncharacterized protein LOC134291318
uncharacterized protein LOC134284184	hemicentin-1 isoform X1	bumetanide-sensitive sodium-(potassium)-chloride cotransporter-like isoform X1
uncharacterized protein LOC109398789	hemicentin-1 isoform X2	bumetanide-sensitive sodium-(potassium)-chloride cotransporter-like isoform X2
uncharacterized protein LOC134290711	putative defense protein 3	uncharacterized protein LOC115270030 isoform X2
pre-mRNA-splicing factor SLU7-like	uncharacterized protein LOC115253934	uncharacterized protein LOC115267337
uncharacterized protein LOC109424083 isoform X14	tetraspanin-7	uncharacterized protein LOC109406081
uncharacterized protein LOC134288349	Kv channel-interacting protein 4 isoform X2	protein Skeletor, isoforms B/C isoform X1
intraflagellar transport protein 52 homolog isoform X2	DC-STAMP domain-containing protein 2	whirlin isoform X7
homeobox protein 5	uncharacterized protein LOC109414670	uncharacterized protein LOC109416608
uncharacterized protein LOC134287798	uncharacterized protein LOC134290364	solute carrier family 35 member F3 isoform X7
uncharacterized protein LOC134286510	uncharacterized protein LOC109420026 isoform X1	uncharacterized protein LOC134286229
uncharacterized protein LOC134286755	uncharacterized protein LOC109411760 isoform X1	mucin-3A
hemicentin-1 isoform X1	uncharacterized protein LOC134285623	uncharacterized protein LOC109428470 isoform X3
hemicentin-1 isoform X2	cholesterol 7-desaturase nvd	uncharacterized protein LOC109428470 isoform X4
putative defense protein 3	uncharacterized protein LOC109423757	uncharacterized protein LOC134290946
uncharacterized protein LOC115253934	mucin-22	myosin heavy chain, muscle isoform X24
Kv channel-interacting protein 4 isoform X2	uncharacterized protein LOC115261300	uncharacterized protein LOC134290836
DC-STAMP domain-containing protein 2	uncharacterized protein LOC134287389	uncharacterized protein LOC115268098
uncharacterized protein LOC109414670	uncharacterized protein LOC109422921	uncharacterized protein LOC109421914
uncharacterized protein LOC134290364	collagen alpha-1(XV) chain isoform X1	uncharacterized protein LOC109411760 isoform X3
uncharacterized protein LOC109420026 isoform X1	collagen alpha-1(IX) chain isoform X2	uncharacterized protein LOC109411760 isoform X4
uncharacterized protein LOC109411760 isoform X1	collagen alpha-1(IX) chain isoform X8	uncharacterized protein LOC109415419
uncharacterized protein LOC134285623	sine oculis-binding protein homolog	potassium voltage-gated channel protein eag isoform X4
cholesterol 7-desaturase nvd	synaptogyrin	DC-STAMP domain-containing protein 2-like
uncharacterized protein LOC109423757	cathepsin B-like	collagen alpha-1(XVIII) chain isoform X11
mucin-22	uncharacterized protein LOC115255822	uncharacterized protein LOC134290491
uncharacterized protein LOC115261300	uncharacterized protein LOC134286483	uncharacterized protein LOC134291286
uncharacterized protein LOC134287389	uncharacterized protein LOC134286666	uncharacterized protein LOC134290870
uncharacterized protein LOC109422921	RYamide receptor-like	uncharacterized protein LOC134291330
collagen alpha-1(XV) chain isoform X1	uncharacterized protein LOC109411760 isoform X2	alpha-2B adrenergic receptor
collagen alpha-1(IX) chain isoform X2	uncharacterized protein LOC109400030 isoform X1	uncharacterized protein LOC109420576
collagen alpha-1(IX) chain isoform X8	adult-specific cuticular protein ACP-20-like	uncharacterized protein LOC115259828 isoform X4
sine oculis-binding protein homolog	odorant receptor 63a-like	uncharacterized protein LOC109424753
synaptogyrin	uncharacterized protein LOC134286044	uncharacterized protein LOC134286017
cathepsin B-like	uncharacterized protein LOC134291769	neural-cadherin
uncharacterized protein LOC115255822	protein lava lamp isoform X1	uncharacterized protein LOC134291707
uncharacterized protein LOC134286483	protein lava lamp isoform X3	uncharacterized protein LOC134287035
uncharacterized protein LOC134286666	uncharacterized protein LOC109400279	uncharacterized protein LOC134290722
RYamide receptor-like	uncharacterized protein LOC109429838	fasciclin-2 isoform X1
uncharacterized protein LOC109411760 isoform X2	angiopoietin-related protein 6-like isoform X1	fasciclin-2 isoform X2
uncharacterized protein LOC109400030 isoform X1	ficolin-3-like isoform X2	fasciclin-2 isoform X3
adult-specific cuticular protein ACP-20-like	serine protease easter-like	fasciclin-2 isoform X4
odorant receptor 63a-like	uncharacterized protein LOC109419885 isoform X2	fasciclin-2 isoform X5
uncharacterized protein LOC134286044	neuropeptide SIFamide receptor isoform X2	fasciclin-2 isoform X6
uncharacterized protein LOC134291769	uncharacterized protein LOC115264855 isoform X1	collagenase 3
protein lava lamp isoform X1	uncharacterized protein LOC115264855 isoform X3	5-hydroxytryptamine receptor 1A-like isoform X1
protein lava lamp isoform X3	uncharacterized protein LOC134284722	neurexin 1 isoform X5
uncharacterized protein LOC109400279	uncharacterized protein LOC115267340	uncharacterized protein LOC115256752
uncharacterized protein LOC109429838	uncharacterized protein LOC134291318	optineurin-like
angiopoietin-related protein 6-like isoform X1	bumetanide-sensitive sodium-(potassium)-chloride cotransporter-like isoform X1	uncharacterized protein LOC134286102
ficolin-3-like isoform X2	bumetanide-sensitive sodium-(potassium)-chloride cotransporter-like isoform X2	uncharacterized protein LOC134290235
serine protease easter-like	uncharacterized protein LOC115270030 isoform X2	uncharacterized protein LOC109424755
uncharacterized protein LOC109419885 isoform X2	uncharacterized protein LOC115267337	uncharacterized protein LOC109411141 isoform X1
uncharacterized protein LOC109409813	uncharacterized protein LOC109406081	uncharacterized protein LOC134286522
putative ankyrin repeat protein RF_0381 isoform X1	protein Skeletor, isoforms B/C isoform X1	uncharacterized protein LOC115267072
neuropeptide SIFamide receptor isoform X2	whirlin isoform X7	uncharacterized protein LOC115264363
uncharacterized protein LOC115264855 isoform X1	uncharacterized protein LOC109416608	uncharacterized protein LOC115263239
uncharacterized protein LOC115264855 isoform X3	uncharacterized protein LOC115270163	uncharacterized protein LOC134286202
uncharacterized protein LOC134284722	solute carrier family 35 member F3 isoform X7	sorbitol dehydrogenase-like
uncharacterized protein LOC115267340	uncharacterized protein LOC134286229	ornithine decarboxylase
uncharacterized protein LOC134291318	mucin-3A	uncharacterized protein LOC115259828 isoform X5
bumetanide-sensitive sodium-(potassium)-chloride cotransporter-like isoform X1	uncharacterized protein LOC134290946	sodium/calcium exchanger 1-like
bumetanide-sensitive sodium-(potassium)-chloride cotransporter-like isoform X2	myosin heavy chain, muscle isoform X24	uncharacterized protein LOC109622788 isoform X1
uncharacterized protein LOC115270030 isoform X2	uncharacterized protein LOC134290836	uncharacterized protein LOC134286465
uncharacterized protein LOC115267337	uncharacterized protein LOC115268098	uncharacterized protein LOC134291727
uncharacterized protein LOC109406081	uncharacterized protein LOC109421914	sodium channel protein Nach
protein Skeletor, isoforms B/C isoform X1	uncharacterized protein LOC109411760 isoform X3	T-box transcription factor TBX6 isoform X2
whirlin isoform X7	uncharacterized protein LOC109411760 isoform X4	1-phosphatidylinositol 4,5-bisphosphate phosphodiesterase epsilon-1
uncharacterized protein LOC109416608	uncharacterized protein LOC109415419	G1/S-specific cyclin-D2
uncharacterized protein LOC115270163	potassium voltage-gated channel protein eag isoform X4	T-box transcription factor TBX6 isoform X1
solute carrier family 35 member F3 isoform X7	DC-STAMP domain-containing protein 2-like	uncharacterized protein LOC134290794
uncharacterized protein LOC134286229	collagen alpha-1(XVIII) chain isoform X11	testis-specific zinc finger protein topi isoform X1
mucin-3A	uncharacterized protein LOC134290491	testis-specific zinc finger protein topi isoform X2
uncharacterized protein LOC109428470 isoform X3	uncharacterized protein LOC134291286	uncharacterized protein LOC134289762
uncharacterized protein LOC109428470 isoform X4	uncharacterized protein LOC134290870	uncharacterized protein LOC134285539
uncharacterized protein LOC134290946	uncharacterized protein LOC134291330	uncharacterized protein LOC134287030
myosin heavy chain, muscle isoform X24	alpha-2B adrenergic receptor	potassium voltage-gated channel protein eag isoform X1
uncharacterized protein LOC134290836	uncharacterized protein LOC109420576	potassium voltage-gated channel protein eag isoform X2
uncharacterized protein LOC115268098	uncharacterized protein LOC115259828 isoform X4	uncharacterized protein LOC109422505
uncharacterized protein LOC109421914	uncharacterized protein LOC109424753	uncharacterized protein LOC109429816 isoform X2
uncharacterized protein LOC109411760 isoform X3	uncharacterized protein LOC134286017	uncharacterized protein LOC109416191
uncharacterized protein LOC109411760 isoform X4	neural-cadherin	low choriolytic enzyme
uncharacterized protein LOC109415419	uncharacterized protein LOC134291707	uncharacterized protein LOC109418535
potassium voltage-gated channel protein eag isoform X4	uncharacterized protein LOC134287035	uncharacterized protein LOC109425701 isoform X1
DC-STAMP domain-containing protein 2-like	uncharacterized protein LOC134290722	uncharacterized protein LOC134284758
collagen alpha-1(XVIII) chain isoform X11	fasciclin-2 isoform X1	uncharacterized protein LOC134284195
uncharacterized protein LOC134290491	fasciclin-2 isoform X2	uncharacterized protein LOC109424001
uncharacterized protein LOC134291286	fasciclin-2 isoform X3	diacylglycerol kinase eta isoform X1
uncharacterized protein LOC134290870	fasciclin-2 isoform X4	A disintegrin and metalloproteinase with thrombospondin motifs like isoform X2
uncharacterized protein LOC134291330	fasciclin-2 isoform X5	uncharacterized protein LOC109398521
alpha-2B adrenergic receptor	fasciclin-2 isoform X6	uncharacterized protein LOC134286717
uncharacterized protein LOC109420576	collagenase 3	uncharacterized protein LOC134287881
uncharacterized protein LOC115259828 isoform X4	5-hydroxytryptamine receptor 1A-like isoform X1	potassium channel subfamily T member 2 isoform X1
uncharacterized protein LOC109424753	neurexin 1 isoform X5	potassium channel subfamily T member 2 isoform X2
uncharacterized protein LOC134286017	uncharacterized protein LOC115256752	zwei Ig domain protein zig-8-like
neural-cadherin	optineurin-like	uncharacterized protein LOC134291126
uncharacterized protein LOC134291707	uncharacterized protein LOC134286102	chorion transcription factor Cf2 isoform X2
uncharacterized protein LOC134287035	uncharacterized protein LOC134290235	uncharacterized protein LOC134287516
uncharacterized protein LOC134290722	uncharacterized protein LOC109424755	uncharacterized protein LOC134290583
fasciclin-2 isoform X1	uncharacterized protein LOC109411141 isoform X1	uncharacterized protein LOC134290104
fasciclin-2 isoform X2	uncharacterized protein LOC134286522	larval cuticle protein LCP-17
fasciclin-2 isoform X3	uncharacterized protein LOC115267072	uncharacterized protein LOC115267997
fasciclin-2 isoform X4	uncharacterized protein LOC115264363	leucine-rich repeat transmembrane protein FLRT1-like
fasciclin-2 isoform X5	uncharacterized protein LOC115263239	uncharacterized protein LOC134284287
fasciclin-2 isoform X6	uncharacterized protein LOC134286202	uncharacterized protein LOC109406553
collagenase 3	sorbitol dehydrogenase-like	muscle segmentation homeobox isoform X1
5-hydroxytryptamine receptor 1A-like isoform X1	ornithine decarboxylase	uncharacterized protein LOC134283943 isoform X1
neurexin 1 isoform X5	uncharacterized protein LOC115259828 isoform X5	E3 ubiquitin-protein ligase Kcmf1-like isoform X1
uncharacterized protein LOC115256752	sodium/calcium exchanger 1-like	uncharacterized protein LOC134290205
optineurin-like	uncharacterized protein LOC109622788 isoform X1	carotenoid isomerooxygenase isoform X1
uncharacterized protein LOC134286102	uncharacterized protein LOC134286465	uncharacterized protein LOC109405405 isoform X1
uncharacterized protein LOC134290235	uncharacterized protein LOC134291727	uncharacterized protein LOC109405405 isoform X2
uncharacterized protein LOC109424755	sodium channel protein Nach	uncharacterized protein LOC134289672
uncharacterized protein LOC109411141 isoform X1	T-box transcription factor TBX6 isoform X2	uncharacterized protein LOC134287613
uncharacterized protein LOC134286522	cationic amino acid transporter 3-like isoform X1	uncharacterized protein LOC134285566
uncharacterized protein LOC115267072	1-phosphatidylinositol 4,5-bisphosphate phosphodiesterase epsilon-1	lachesin-like
uncharacterized protein LOC115264363	G1/S-specific cyclin-D2	uncharacterized protein LOC115263766
uncharacterized protein LOC115263239	T-box transcription factor TBX6 isoform X1	uncharacterized protein LOC134291867
uncharacterized protein LOC134286202	uncharacterized protein LOC134290794	glutamate-gated chloride channel isoform X7
sorbitol dehydrogenase-like	testis-specific zinc finger protein topi isoform X1	thioester-containing protein 1 allele R1 isoform X11
ornithine decarboxylase	testis-specific zinc finger protein topi isoform X2	uncharacterized protein LOC115267350
uncharacterized protein LOC115259828 isoform X5	uncharacterized protein LOC134289762	protein Skeletor, isoforms B/C isoform X2
sodium/calcium exchanger 1-like	uncharacterized protein LOC134285539	uncharacterized protein LOC115253953
uncharacterized protein LOC109622788 isoform X1	uncharacterized protein LOC134287030	hatching enzyme 1.2 isoform X1
uncharacterized protein LOC134286465	potassium voltage-gated channel protein eag isoform X1	cytochrome P450 4C1 isoform X2
uncharacterized protein LOC134291727	potassium voltage-gated channel protein eag isoform X2	uncharacterized protein LOC134286676
sodium channel protein Nach	uncharacterized protein LOC109429816 isoform X2	uncharacterized protein LOC134286330
T-box transcription factor TBX6 isoform X2	uncharacterized protein LOC109416191	larval/pupal cuticle protein H1C
cationic amino acid transporter 3-like isoform X1	uncharacterized protein LOC109418535	uncharacterized protein LOC134292110
1-phosphatidylinositol 4,5-bisphosphate phosphodiesterase epsilon-1	uncharacterized protein LOC109425701 isoform X1	O-acyltransferase like protein-like
G1/S-specific cyclin-D2	uncharacterized protein LOC134284758	probable serine/threonine-protein kinase kinX
T-box transcription factor TBX6 isoform X1	uncharacterized protein LOC134284195	probable serine/threonine-protein kinase DDB_G0267686
uncharacterized protein LOC134289713	uncharacterized protein LOC109424001	uncharacterized protein LOC134289797
uncharacterized protein LOC134290794	diacylglycerol kinase eta isoform X1	solute carrier family 12 member 1 isoform X1
testis-specific zinc finger protein topi isoform X1	A disintegrin and metalloproteinase with thrombospondin motifs like isoform X2	uncharacterized protein LOC115264387
testis-specific zinc finger protein topi isoform X2	uncharacterized protein LOC109398521	uncharacterized protein LOC134292111
uncharacterized protein LOC134289762	uncharacterized protein LOC134286717	protein aubergine
uncharacterized protein LOC134285539	uncharacterized protein LOC134287881	uncharacterized protein LOC115262617 isoform X2
uncharacterized protein LOC134287030	potassium channel subfamily T member 2 isoform X1	uncharacterized protein LOC115259618
potassium voltage-gated channel protein eag isoform X1	potassium channel subfamily T member 2 isoform X2	uncharacterized protein LOC134291295
potassium voltage-gated channel protein eag isoform X2	zwei Ig domain protein zig-8-like	uncharacterized protein LOC109401617
uncharacterized protein LOC109429816 isoform X2	uncharacterized protein LOC134291126	uncharacterized protein LOC109404959
uncharacterized protein LOC109416191	chorion transcription factor Cf2 isoform X2	uncharacterized protein LOC134290133
low choriolytic enzyme	uncharacterized protein LOC134287516	uncharacterized protein LOC134289857
uncharacterized protein LOC109418535	uncharacterized protein LOC134290583	protein unc-13 homolog B isoform X5
uncharacterized protein LOC109425701 isoform X1	uncharacterized protein LOC134290104	uncharacterized protein LOC109622683 isoform X1
uncharacterized protein LOC134284758	larval cuticle protein LCP-17	uncharacterized protein LOC115255993 isoform X2
uncharacterized protein LOC134284195	uncharacterized protein LOC115267997	uncharacterized protein LOC134289950
uncharacterized protein LOC109424001	leucine-rich repeat transmembrane protein FLRT1-like	uncharacterized protein LOC115265645
diacylglycerol kinase eta isoform X1	uncharacterized protein LOC134284287	uncharacterized protein LOC134286094
A disintegrin and metalloproteinase with thrombospondin motifs like isoform X2	uncharacterized protein LOC109406553	dendritic arbor reduction protein 1 isoform X2
uncharacterized protein LOC109398521	muscle segmentation homeobox isoform X1	dendritic arbor reduction protein 1 isoform X3
uncharacterized protein LOC134286717	uncharacterized protein LOC134283943 isoform X1	transcription factor glial cells missing
uncharacterized protein LOC134287881	E3 ubiquitin-protein ligase Kcmf1-like isoform X1	uncharacterized protein LOC109413973
potassium channel subfamily T member 2 isoform X1	uncharacterized protein LOC134290205	uncharacterized protein LOC109412410
potassium channel subfamily T member 2 isoform X2	carotenoid isomerooxygenase isoform X1	ras-related protein Rab-8A
zwei Ig domain protein zig-8-like	uncharacterized protein LOC109405405 isoform X1	uncharacterized protein LOC134286877
uncharacterized protein LOC134291126	uncharacterized protein LOC109405405 isoform X2	T-box protein H15-like
chorion transcription factor Cf2 isoform X2	uncharacterized protein LOC134289672	uncharacterized protein LOC109411119
cuticle collagen 8-like	uncharacterized protein LOC134287613	uncharacterized protein LOC115255067
uncharacterized protein LOC134287516	uncharacterized protein LOC134285566	myosin heavy chain, muscle isoform X9
uncharacterized protein LOC134290583	uncharacterized protein LOC134287131	uncharacterized protein LOC134292164
uncharacterized protein LOC134290104	lachesin-like	uncharacterized protein LOC134284626
larval cuticle protein LCP-17	uncharacterized protein LOC115263766	uncharacterized protein LOC134284786
uncharacterized protein LOC115267997	uncharacterized protein LOC134291867	homeobox protein Hmx
leucine-rich repeat transmembrane protein FLRT1-like	glutamate-gated chloride channel isoform X7	uncharacterized protein LOC109622683 isoform X2
uncharacterized protein LOC134284287	thioester-containing protein 1 allele R1 isoform X11	homeobox protein abdominal-B isoform X2
uncharacterized protein LOC109406553	uncharacterized protein LOC115267350	uncharacterized protein LOC109429985
muscle segmentation homeobox isoform X1	odorant receptor Or2-like	uncharacterized protein LOC134288972
uncharacterized protein LOC134283943 isoform X1	protein Skeletor, isoforms B/C isoform X2	chorion protein S38-like
E3 ubiquitin-protein ligase Kcmf1-like isoform X1	uncharacterized protein LOC115253953	uncharacterized protein LOC134284049
uncharacterized protein LOC134290205	hatching enzyme 1.2 isoform X1	uncharacterized protein LOC115259828 isoform X1
carotenoid isomerooxygenase isoform X1	cytochrome P450 4C1 isoform X2	uncharacterized protein LOC109420299
uncharacterized protein LOC109405405 isoform X1	uncharacterized protein LOC115269972	diencephalon/mesencephalon homeobox protein 1
uncharacterized protein LOC109405405 isoform X2	uncharacterized protein LOC134286676	senecionine N-oxygenase-like
uncharacterized protein LOC134289672	uncharacterized protein LOC134286330	DNA ligase 1
uncharacterized protein LOC134287613	larval/pupal cuticle protein H1C	uncharacterized protein LOC134284923
uncharacterized protein LOC134285566	O-acyltransferase like protein-like	uncharacterized protein LOC115266101
uncharacterized protein LOC134287131	probable serine/threonine-protein kinase DDB_G0267686	regucalcin
lachesin-like	uncharacterized protein LOC134289797	bumetanide-sensitive sodium-(potassium)-chloride cotransporter isoform X2
uncharacterized protein LOC115263766	solute carrier family 12 member 1 isoform X1	elongation of very long chain fatty acids protein 7
uncharacterized protein LOC134291867	uncharacterized protein LOC115264387	uncharacterized protein LOC109408879
glutamate-gated chloride channel isoform X7	uncharacterized protein LOC134292111	uncharacterized protein LOC134286059
thioester-containing protein 1 allele R1 isoform X11	protein aubergine	myosin heavy chain, muscle isoform X15
uncharacterized protein LOC115267350	uncharacterized protein LOC115262617 isoform X2	uncharacterized protein LOC115257625
odorant receptor Or2-like	uncharacterized protein LOC115259618	uncharacterized protein LOC134291054
protein Skeletor, isoforms B/C isoform X2	uncharacterized protein LOC134291295	dendritic arbor reduction protein 1 isoform X1
uncharacterized protein LOC115253953	uncharacterized protein LOC109401617	LOW QUALITY PROTEIN: uncharacterized protein LOC115255478
hatching enzyme 1.2 isoform X1	uncharacterized protein LOC109404959	potassium voltage-gated channel protein Shaker isoform X1
cytochrome P450 4C1 isoform X2	uncharacterized protein LOC134290133	potassium voltage-gated channel protein Shaker isoform X3
uncharacterized protein LOC115269972	uncharacterized protein LOC134289857	potassium voltage-gated channel protein Shaker isoform X5
uncharacterized protein LOC134286676	protein unc-13 homolog B isoform X5	uncharacterized protein LOC115254791
uncharacterized protein LOC134286330	uncharacterized protein LOC109622683 isoform X1	uncharacterized protein LOC109411214
larval/pupal cuticle protein H1C	uncharacterized protein LOC115255993 isoform X2	protein phosphatase 1 regulatory subunit 42-like
uncharacterized protein LOC134292110	uncharacterized protein LOC134289950	endocuticle structural glycoprotein SgAbd-2-like
O-acyltransferase like protein-like	uncharacterized protein LOC115265645	uncharacterized protein LOC134289656
probable serine/threonine-protein kinase kinX	uncharacterized protein LOC134286094	uncharacterized protein LOC134290989
probable serine/threonine-protein kinase DDB_G0267686	dendritic arbor reduction protein 1 isoform X2	cardio acceleratory peptide 2b isoform X1
uncharacterized protein LOC134289797	dendritic arbor reduction protein 1 isoform X3	uncharacterized protein LOC109403341 isoform X1
solute carrier family 12 member 1 isoform X1	transcription factor glial cells missing	microtubule-associated protein futsch isoform X4
uncharacterized protein LOC115264387	uncharacterized protein LOC109413973	uncharacterized protein LOC109403341 isoform X2
uncharacterized protein LOC134292111	uncharacterized protein LOC109412410	cholesterol transporter ABCA5-like
protein aubergine	ras-related protein Rab-8A	uncharacterized protein LOC115268025
uncharacterized protein LOC115262617 isoform X2	uncharacterized protein LOC134286877	neurexin 1 isoform X1
uncharacterized protein LOC115259618	T-box protein H15-like	neurexin 1 isoform X2
uncharacterized protein LOC134291295	uncharacterized protein LOC109411119	neurexin 1 isoform X3
uncharacterized protein LOC109401617	uncharacterized protein LOC115255067	uncharacterized protein LOC109401108
uncharacterized protein LOC109404959	myosin heavy chain, muscle isoform X9	serine protease inhibitor 42Dd-like
uncharacterized protein LOC134290133	uncharacterized protein LOC134292164	uncharacterized protein LOC109425879
uncharacterized protein LOC134289857	uncharacterized protein LOC134284626	uncharacterized protein LOC109408613
protein unc-13 homolog B isoform X5	uncharacterized protein LOC134284786	uncharacterized protein LOC134290953
uncharacterized protein LOC109622683 isoform X1	homeobox protein Hmx	ankyrin repeat domain-containing protein 29-like
uncharacterized protein LOC115255993 isoform X2	uncharacterized protein LOC109622683 isoform X2	guanylate cyclase soluble subunit beta-1 isoform X1
uncharacterized protein LOC134289950	homeobox protein abdominal-B isoform X2	probable RNA-binding protein 46
uncharacterized protein LOC115265645	uncharacterized protein LOC109429985	arylalkylamine N-acetyltransferase 1 isoform X3
uncharacterized protein LOC134286094	uncharacterized protein LOC134288972	glutathione S-transferase D4-like
dendritic arbor reduction protein 1 isoform X2	chorion protein S38-like	uncharacterized protein LOC109423689 isoform X1
dendritic arbor reduction protein 1 isoform X3	uncharacterized protein LOC134284049	uncharacterized protein LOC109423689 isoform X2
transcription factor glial cells missing	uncharacterized protein LOC115259828 isoform X1	uncharacterized protein LOC134290622
uncharacterized protein LOC109413973	uncharacterized protein LOC109420299	matrix metalloproteinase-19-like
uncharacterized protein LOC109412410	diencephalon/mesencephalon homeobox protein 1	uncharacterized protein LOC109409791
ras-related protein Rab-8A	testis-specific serine/threonine-protein kinase 6-like	nucleolar protein dao-5-like isoform X2
uncharacterized protein LOC134286877	DNA ligase 1	uncharacterized protein LOC134286232
T-box protein H15-like	uncharacterized protein LOC134284923	uncharacterized protein LOC109403813
uncharacterized protein LOC109411119	uncharacterized protein LOC115266101	mucin-2 isoform X2
uncharacterized protein LOC115255067	regucalcin	uncharacterized protein LOC134288652
myosin heavy chain, muscle isoform X9	bumetanide-sensitive sodium-(potassium)-chloride cotransporter isoform X2	uncharacterized protein LOC115269769
uncharacterized protein LOC134292164	elongation of very long chain fatty acids protein 7	uncharacterized protein LOC109418965
uncharacterized protein LOC134284626	uncharacterized protein LOC109408879	probable chitinase 10 isoform X1
uncharacterized protein LOC134284786	uncharacterized protein LOC134286059	uncharacterized protein LOC115253868 isoform X1
homeobox protein Hmx	myosin heavy chain, muscle isoform X15	uncharacterized protein LOC115253868 isoform X2
uncharacterized protein LOC109622683 isoform X2	uncharacterized protein LOC115257625	uncharacterized protein LOC134287296
homeobox protein abdominal-B isoform X2	uncharacterized protein LOC134291054	uncharacterized protein LOC109409091
uncharacterized protein LOC109429985	dendritic arbor reduction protein 1 isoform X1	protein piccolo-like
uncharacterized protein LOC134288972	LOW QUALITY PROTEIN: uncharacterized protein LOC115255478	uncharacterized protein LOC115255259
chorion protein S38-like	potassium voltage-gated channel protein Shaker isoform X1	uncharacterized protein LOC109419417 isoform X1
uncharacterized protein LOC134284049	potassium voltage-gated channel protein Shaker isoform X3	uncharacterized protein LOC109399273
uncharacterized protein LOC115259828 isoform X1	potassium voltage-gated channel protein Shaker isoform X5	uncharacterized protein LOC115263672
uncharacterized protein LOC109420299	uncharacterized protein LOC115254791	neurexin 1 isoform X4
diencephalon/mesencephalon homeobox protein 1	uncharacterized protein LOC109411214	uncharacterized protein LOC134289890
neuropeptide CCHamide-2 receptor-like	protein phosphatase 1 regulatory subunit 42-like	uncharacterized protein LOC134284887
senecionine N-oxygenase-like	uncharacterized protein LOC134290498	transcription factor SUM-1
testis-specific serine/threonine-protein kinase 6-like	endocuticle structural glycoprotein SgAbd-2-like	GATA zinc finger domain-containing protein 7
DNA ligase 1	uncharacterized protein LOC134289656	ankyrin repeat domain-containing protein 12 isoform X3
uncharacterized protein LOC134284923	uncharacterized protein LOC134290989	facilitated trehalose transporter Tret1-2 homolog
uncharacterized protein LOC115266101	cardio acceleratory peptide 2b isoform X1	uncharacterized protein LOC134286407
regucalcin	uncharacterized protein LOC109403341 isoform X1	neuromedin-U receptor 2-like isoform X1
bumetanide-sensitive sodium-(potassium)-chloride cotransporter isoform X2	microtubule-associated protein futsch isoform X4	synaptic vesicle glycoprotein 2C-like
elongation of very long chain fatty acids protein 7	uncharacterized protein LOC109403341 isoform X2	uncharacterized protein LOC115263887
uncharacterized protein LOC109408879	cholesterol transporter ABCA5-like	uncharacterized protein LOC134290604
uncharacterized protein LOC134286059	uncharacterized protein LOC115268025	angiotensin-converting enzyme-like isoform X1
myosin heavy chain, muscle isoform X15	neurexin 1 isoform X1	calcium uptake protein 3, mitochondrial-like
uncharacterized protein LOC115257625	neurexin 1 isoform X2	uncharacterized protein LOC109429077
uncharacterized protein LOC134291054	neurexin 1 isoform X3	uncharacterized protein LOC109401980 isoform X6
dendritic arbor reduction protein 1 isoform X1	uncharacterized protein LOC109401108	uncharacterized protein LOC109623336
LOW QUALITY PROTEIN: uncharacterized protein LOC115255478	serine protease inhibitor 42Dd-like	protein D3-like isoform X1
potassium voltage-gated channel protein Shaker isoform X1	uncharacterized protein LOC109425879	protein D3-like isoform X2
potassium voltage-gated channel protein Shaker isoform X3	uncharacterized protein LOC109408613	potassium voltage-gated channel protein Shab isoform X6
potassium voltage-gated channel protein Shaker isoform X5	uncharacterized protein LOC134286740	uncharacterized protein LOC134288582
uncharacterized protein LOC115254791	GATA-binding factor C isoform X1	uncharacterized protein LOC109423281 isoform X3
uncharacterized protein LOC109411214	GATA-binding factor C isoform X2	uncharacterized protein LOC134290237
protein phosphatase 1 regulatory subunit 42-like	uncharacterized protein LOC134290953	arrestin domain-containing protein 17
uncharacterized protein LOC134290498	ankyrin repeat domain-containing protein 29-like	uncharacterized protein LOC134288426
endocuticle structural glycoprotein SgAbd-2-like	guanylate cyclase soluble subunit beta-1 isoform X1	uncharacterized protein LOC134290806
uncharacterized protein LOC134289656	probable RNA-binding protein 46	putative serine protease 42
uncharacterized protein LOC134290989	arylalkylamine N-acetyltransferase 1 isoform X3	uncharacterized protein LOC109425389 isoform X1
cardio acceleratory peptide 2b isoform X1	glutathione S-transferase D4-like	caldesmon isoform X2
uncharacterized protein LOC109403341 isoform X1	uncharacterized protein LOC109423689 isoform X1	pyrokinin-1 receptor isoform X1
microtubule-associated protein futsch isoform X4	uncharacterized protein LOC109423689 isoform X2	uncharacterized protein LOC109429122
uncharacterized protein LOC109403341 isoform X2	uncharacterized protein LOC134290622	uncharacterized protein LOC115259828 isoform X7
cholesterol transporter ABCA5-like	matrix metalloproteinase-19-like	uncharacterized protein LOC115268007
uncharacterized protein LOC115268025	uncharacterized protein LOC109409791	uncharacterized protein LOC109425471
neurexin 1 isoform X1	uncharacterized protein LOC134286232	potassium voltage-gated channel protein eag isoform X3
neurexin 1 isoform X2	uncharacterized protein LOC109403813	uncharacterized protein LOC134286673
neurexin 1 isoform X3	mucin-2 isoform X2	uncharacterized protein LOC134287360
uncharacterized protein LOC109401108	uncharacterized protein LOC134288652	LOW QUALITY PROTEIN: uncharacterized protein LOC109398512
serine protease inhibitor 42Dd-like	G patch domain-containing protein 8-like	protein still life, isoform SIF type 1 isoform X1
uncharacterized protein LOC109425879	uncharacterized protein LOC115269769	uncharacterized protein LOC134288648
uncharacterized protein LOC109408613	uncharacterized protein LOC109418965	growth hormone secretagogue receptor type 1-like isoform X2
uncharacterized protein LOC134286740	probable chitinase 10 isoform X1	sodium-coupled monocarboxylate transporter 2
GATA-binding factor C isoform X1	uncharacterized protein LOC134287296	uncharacterized protein LOC115255476
GATA-binding factor C isoform X2	uncharacterized protein LOC109409091	pyrokinin-1 receptor isoform X2
uncharacterized protein LOC134290953	protein piccolo-like	uncharacterized protein LOC134291492
ankyrin repeat domain-containing protein 29-like	uncharacterized protein LOC115255259	uncharacterized protein LOC134288357
guanylate cyclase soluble subunit beta-1 isoform X1	uncharacterized protein LOC109419417 isoform X1	uncharacterized protein LOC109412271
probable RNA-binding protein 46	uncharacterized protein LOC109399273	uncharacterized protein LOC109408820
uncharacterized protein LOC109405215	uncharacterized protein LOC115263672	serine protease 53-like
arylalkylamine N-acetyltransferase 1 isoform X3	neurexin 1 isoform X4	uncharacterized protein LOC134289455
glutathione S-transferase D4-like	uncharacterized protein LOC134289890	uncharacterized protein LOC109415253
uncharacterized protein LOC109423689 isoform X1	uncharacterized protein LOC134284887	uncharacterized protein LOC134292145
uncharacterized protein LOC109423689 isoform X2	transcription factor SUM-1	mucin-5AC-like isoform X1
uncharacterized protein LOC134290622	GATA zinc finger domain-containing protein 7	Bardet-Biedl syndrome 4 protein homolog
matrix metalloproteinase-19-like	ankyrin repeat domain-containing protein 12 isoform X3	adipokinetic hormone/corazonin-related peptide receptor variant I isoform X1
uncharacterized protein LOC109409791	facilitated trehalose transporter Tret1-2 homolog	uncharacterized protein LOC134288698
nucleolar protein dao-5-like isoform X2	uncharacterized protein LOC134286407	carbonic anhydrase 1
uncharacterized protein LOC134286232	neuromedin-U receptor 2-like isoform X1	uncharacterized protein LOC109418009
uncharacterized protein LOC109403813	synaptic vesicle glycoprotein 2C-like	uncharacterized protein LOC115256812
mucin-2 isoform X2	uncharacterized protein LOC115263887	uncharacterized protein LOC134286450
uncharacterized protein LOC134288652	uncharacterized protein LOC134290604	uncharacterized protein LOC109419096 isoform X1
G patch domain-containing protein 8-like	angiotensin-converting enzyme-like isoform X1	hepatitis A virus cellular receptor 1-like
uncharacterized protein LOC115269769	calcium uptake protein 3, mitochondrial-like	uncharacterized protein LOC134286902
uncharacterized protein LOC109418965	uncharacterized protein LOC109429077	probable cytochrome P450 12a4, mitochondrial
probable chitinase 10 isoform X1	uncharacterized protein LOC109401980 isoform X6	uncharacterized protein LOC109401205
uncharacterized protein LOC134287296	uncharacterized protein LOC109623336	uncharacterized protein LOC134288161
uncharacterized protein LOC109409091	seminal metalloprotease 1	uncharacterized protein LOC134290113
protein piccolo-like	protein D3-like isoform X1	uncharacterized protein LOC109412559
uncharacterized protein LOC115255259	protein D3-like isoform X2	uncharacterized protein LOC109421255
uncharacterized protein LOC109419417 isoform X1	potassium voltage-gated channel protein Shab isoform X6	uncharacterized protein LOC115268215
uncharacterized protein LOC109399273	uncharacterized protein LOC134288582	troponin I isoform X5
uncharacterized protein LOC115263672	uncharacterized protein LOC109423281 isoform X3	troponin I isoform X6
neurexin 1 isoform X4	uncharacterized protein LOC134290237	uncharacterized protein LOC109623117 isoform X2
uncharacterized protein LOC134289890	arrestin domain-containing protein 17	uncharacterized protein LOC109623117 isoform X1
uncharacterized protein LOC134284887	uncharacterized protein LOC134288426	uncharacterized protein LOC109426161
transcription factor SUM-1	uncharacterized protein LOC134290806	myrosinase 1-like
GATA zinc finger domain-containing protein 7	putative serine protease 42	uncharacterized protein LOC134290673
ankyrin repeat domain-containing protein 12 isoform X3	uncharacterized protein LOC109425389 isoform X1	uncharacterized protein LOC109399616
facilitated trehalose transporter Tret1-2 homolog	caldesmon isoform X2	collagen alpha-1(IV) chain-like
uncharacterized protein LOC134286407	pyrokinin-1 receptor isoform X1	uncharacterized protein LOC134290934
neuromedin-U receptor 2-like isoform X1	uncharacterized protein LOC109429122	uncharacterized protein LOC109422793
synaptic vesicle glycoprotein 2C-like	uncharacterized protein LOC115259828 isoform X7	opsin-1
uncharacterized protein LOC115263887	uncharacterized protein LOC115268007	uncharacterized protein LOC109418959 isoform X2
uncharacterized protein LOC134290604	uncharacterized protein LOC109425471	uncharacterized protein LOC134291721
angiotensin-converting enzyme-like isoform X1	potassium voltage-gated channel protein eag isoform X3	uncharacterized protein LOC134288220 isoform X1
calcium uptake protein 3, mitochondrial-like	uncharacterized protein LOC134286673	heparan sulfate 2-O-sulfotransferase pipe
uncharacterized protein LOC109429077	uncharacterized protein LOC134287360	retinol-binding protein pinta-like
uncharacterized protein LOC109401980 isoform X6	LOW QUALITY PROTEIN: uncharacterized protein LOC109398512	maltase 1-like
uncharacterized protein LOC109623336	protein still life, isoform SIF type 1 isoform X1	neutral alpha-glucosidase C-like
seminal metalloprotease 1	uncharacterized protein LOC134288648	uncharacterized protein LOC134286875
protein D3-like isoform X1	growth hormone secretagogue receptor type 1-like isoform X2	uncharacterized protein LOC134285631
protein D3-like isoform X2	uncharacterized protein LOC115255476	uncharacterized protein LOC109406160
potassium voltage-gated channel protein Shab isoform X6	pyrokinin-1 receptor isoform X2	basement membrane-specific heparan sulfate proteoglycan core protein isoform X2
uncharacterized protein LOC134288582	uncharacterized protein LOC134291492	uncharacterized protein LOC134287612
uncharacterized protein LOC109423281 isoform X3	uncharacterized protein LOC109428411	trypsin alpha-3 isoform X2
uncharacterized protein LOC134290237	uncharacterized protein LOC134288357	trypsin-7 isoform X1
arrestin domain-containing protein 17	uncharacterized protein LOC109412271	uncharacterized protein LOC115262796
uncharacterized protein LOC134288426	uncharacterized protein LOC109408820	uncharacterized protein LOC109421715
uncharacterized protein LOC134290806	serine protease 53-like	SEC14-like protein 2
putative serine protease 42	uncharacterized protein LOC134289455	uncharacterized protein LOC134290183
uncharacterized protein LOC109425389 isoform X1	uncharacterized protein LOC109415253	uncharacterized protein LOC109413647
caldesmon isoform X2	uncharacterized protein LOC134292145	uncharacterized protein LOC109398309
pyrokinin-1 receptor isoform X1	mucin-5AC-like isoform X1	uncharacterized protein LOC109432721
uncharacterized protein LOC109429122	Bardet-Biedl syndrome 4 protein homolog	uncharacterized protein LOC134286530
uncharacterized protein LOC115259828 isoform X7	uncharacterized protein LOC134288698	uncharacterized protein LOC134290480
uncharacterized protein LOC115268007	carbonic anhydrase 1	protein anachronism isoform X1
uncharacterized protein LOC109425471	uncharacterized protein LOC109418009	protein anachronism isoform X2
potassium voltage-gated channel protein eag isoform X3	uncharacterized protein LOC115256812	uncharacterized protein LOC134285955
uncharacterized protein LOC134286673	uncharacterized protein LOC134286450	uncharacterized protein LOC109420544
uncharacterized protein LOC134287360	uncharacterized protein LOC109419096 isoform X1	pupal cuticle protein 27
LOW QUALITY PROTEIN: uncharacterized protein LOC109398512	hepatitis A virus cellular receptor 1-like	uncharacterized protein LOC134290762
protein still life, isoform SIF type 1 isoform X1	uncharacterized protein LOC134286902	uncharacterized protein LOC134288808
uncharacterized protein LOC134288648	probable cytochrome P450 12a4, mitochondrial	uncharacterized protein LOC115254498 isoform X1
growth hormone secretagogue receptor type 1-like isoform X2	uncharacterized protein LOC109401205	uncharacterized protein LOC115254498 isoform X2
sodium-coupled monocarboxylate transporter 2	uncharacterized protein LOC134288161	uncharacterized protein LOC115254498 isoform X3
uncharacterized protein LOC115255476	uncharacterized protein LOC134290113	uncharacterized protein LOC115254498 isoform X4
pyrokinin-1 receptor isoform X2	uncharacterized protein LOC109412559	uncharacterized protein LOC109405762 isoform X1
uncharacterized protein LOC134291492	uncharacterized protein LOC109421255	uncharacterized protein LOC109405762 isoform X2
uncharacterized protein LOC109428411	uncharacterized protein LOC115268215	uncharacterized protein LOC109416133
uncharacterized protein LOC134288357	troponin I isoform X5	uncharacterized protein LOC109412369 isoform X1
uncharacterized protein LOC109412271	troponin I isoform X6	uncharacterized protein LOC115262830
uncharacterized protein LOC109408820	uncharacterized protein LOC109623117 isoform X2	uncharacterized protein LOC109622804
serine protease 53-like	uncharacterized protein LOC109623117 isoform X1	uncharacterized protein LOC134291022
uncharacterized protein LOC134289455	uncharacterized protein LOC109426161	uncharacterized protein LOC134290461
uncharacterized protein LOC109415253	myrosinase 1-like	uncharacterized protein LOC115262724
uncharacterized protein LOC134292145	uncharacterized protein LOC134290673	soluble guanylate cyclase 88E
mucin-5AC-like isoform X1	uncharacterized protein LOC109399616	coiled-coil domain-containing protein 158 isoform X2
Bardet-Biedl syndrome 4 protein homolog	collagen alpha-1(IV) chain-like	uncharacterized protein LOC109420166
adipokinetic hormone/corazonin-related peptide receptor variant I isoform X1	uncharacterized protein LOC134290934	tryptophan 5-hydroxylase 1 isoform X1
uncharacterized protein LOC134288698	uncharacterized protein LOC109422793	tryptophan 5-hydroxylase 1 isoform X3
carbonic anhydrase 1	opsin-1	tryptophan 5-hydroxylase 1 isoform X2
uncharacterized protein LOC109418009	uncharacterized protein LOC109418959 isoform X2	uncharacterized protein LOC109416155 isoform X1
uncharacterized protein LOC115256812	uncharacterized protein LOC134291721	uncharacterized protein LOC109416155 isoform X2
uncharacterized protein LOC134286450	uncharacterized protein LOC134288220 isoform X1	homeobox protein abdominal-A homolog isoform X6
uncharacterized protein LOC109419096 isoform X1	heparan sulfate 2-O-sulfotransferase pipe	uncharacterized protein LOC109424566
hepatitis A virus cellular receptor 1-like	retinol-binding protein pinta-like	uncharacterized protein LOC109420815 isoform X2
uncharacterized protein LOC134286902	maltase 1-like	uncharacterized protein LOC134286544
probable cytochrome P450 12a4, mitochondrial	neutral alpha-glucosidase C-like	histidine-rich glycoprotein
uncharacterized protein LOC109401205	uncharacterized protein LOC134286875	uncharacterized protein LOC134290036
uncharacterized protein LOC134288161	uncharacterized protein LOC134285631	collagen alpha chain CG42342
uncharacterized protein LOC134290113	uncharacterized protein LOC109406160	LOW QUALITY PROTEIN: venom dipeptidyl peptidase 4-like
uncharacterized protein LOC109412559	putative fatty acyl-CoA reductase CG5065	uncharacterized protein LOC134288954
uncharacterized protein LOC109421255	basement membrane-specific heparan sulfate proteoglycan core protein isoform X2	uncharacterized protein LOC109403145
uncharacterized protein LOC115268215	uncharacterized protein LOC134287612	forkhead box protein C1-like
troponin I isoform X5	trypsin alpha-3 isoform X2	maltase 2
troponin I isoform X6	trypsin-7 isoform X1	tektin-1
uncharacterized protein LOC109623117 isoform X2	uncharacterized protein LOC115262796	uncharacterized protein LOC109409049 isoform X1
uncharacterized protein LOC109623117 isoform X1	uncharacterized protein LOC109421715	protein grindelwald
uncharacterized protein LOC109426161	SEC14-like protein 2	uncharacterized protein LOC134286690
myrosinase 1-like	uncharacterized protein LOC134290183	LOW QUALITY PROTEIN: myosin-11-like
uncharacterized protein LOC134290673	uncharacterized protein LOC109413647	uncharacterized protein LOC134290041
uncharacterized protein LOC109399616	uncharacterized protein LOC109398309	ammonium transporter Rh type A-like
collagen alpha-1(IV) chain-like	uncharacterized protein LOC109432721	protein gooseberry
uncharacterized protein LOC134290934	uncharacterized protein LOC134286530	uncharacterized protein LOC134291062
uncharacterized protein LOC109422793	uncharacterized protein LOC134290480	collagen alpha-1(V) chain
opsin-1	protein anachronism isoform X1	uncharacterized protein LOC134287994
uncharacterized protein LOC109418959 isoform X2	protein anachronism isoform X2	filaggrin-like isoform X3
uncharacterized protein LOC134291721	uncharacterized protein LOC134285955	uncharacterized protein LOC115261129
uncharacterized protein LOC134288220 isoform X1	uncharacterized protein LOC109420544	uncharacterized protein LOC134286360
heparan sulfate 2-O-sulfotransferase pipe	pupal cuticle protein 27	uncharacterized protein LOC115266277
retinol-binding protein pinta-like	uncharacterized protein LOC134290762	protein quick-to-court isoform X1
maltase 1-like	uncharacterized protein LOC134288808	uncharacterized protein LOC109409049 isoform X2
neutral alpha-glucosidase C-like	uncharacterized protein LOC115254498 isoform X1	uncharacterized protein LOC134284395
uncharacterized protein LOC134286875	uncharacterized protein LOC115254498 isoform X2	uncharacterized protein LOC115269920
uncharacterized protein LOC134285631	uncharacterized protein LOC115254498 isoform X3	synaptic vesicle glycoprotein 2B
uncharacterized protein LOC109406160	uncharacterized protein LOC115254498 isoform X4	uncharacterized protein LOC134284660
putative fatty acyl-CoA reductase CG5065	uncharacterized protein LOC109405762 isoform X1	protein brown
basement membrane-specific heparan sulfate proteoglycan core protein isoform X2	uncharacterized protein LOC109405762 isoform X2	uncharacterized protein LOC115268241
uncharacterized protein LOC134287612	uncharacterized protein LOC109416133	uncharacterized protein LOC115265003
trypsin alpha-3 isoform X2	uncharacterized protein LOC109412369 isoform X1	uncharacterized protein LOC134290865
trypsin-7 isoform X1	uncharacterized protein LOC115262830	hornerin-like isoform X1
uncharacterized protein LOC115262796	uncharacterized protein LOC109622804	hornerin-like isoform X2
uncharacterized protein LOC109421715	uncharacterized protein LOC134291022	muscle segmentation homeobox isoform X2
SEC14-like protein 2	uncharacterized protein LOC134290461	uncharacterized protein LOC109426613 isoform X1
uncharacterized protein LOC134290183	uncharacterized protein LOC115262724	uncharacterized protein LOC115255664
uncharacterized protein LOC109413647	soluble guanylate cyclase 88E	glycine receptor subunit alpha-2 isoform X2
uncharacterized protein LOC109398309	coiled-coil domain-containing protein 158 isoform X2	uncharacterized protein LOC134290462
uncharacterized protein LOC109432721	uncharacterized protein LOC109420166	uncharacterized protein LOC134285937
uncharacterized protein LOC134286530	tryptophan 5-hydroxylase 1 isoform X1	zinc carboxypeptidase A 1-like
uncharacterized protein LOC134290480	tryptophan 5-hydroxylase 1 isoform X3	uncharacterized protein LOC134291888
protein anachronism isoform X1	tryptophan 5-hydroxylase 1 isoform X2	zinc metalloproteinase nas-4 isoform X3
protein anachronism isoform X2	uncharacterized protein LOC134289530	uncharacterized protein LOC109426759
uncharacterized protein LOC134285955	uncharacterized protein LOC109416155 isoform X1	uncharacterized protein LOC109427487
uncharacterized protein LOC109420544	uncharacterized protein LOC109416155 isoform X2	uncharacterized protein LOC115268193
pupal cuticle protein 27	homeobox protein abdominal-A homolog isoform X6	uncharacterized protein LOC109433210 isoform X3
uncharacterized protein LOC134290762	uncharacterized protein LOC109424566	uncharacterized protein LOC109433210 isoform X6
uncharacterized protein LOC134288808	uncharacterized protein LOC109420815 isoform X2	uncharacterized protein LOC134285715
uncharacterized protein LOC115254498 isoform X1	uncharacterized protein LOC134286544	uncharacterized protein LOC134286651
uncharacterized protein LOC115254498 isoform X2	histidine-rich glycoprotein	uncharacterized protein LOC109400772
uncharacterized protein LOC115254498 isoform X3	uncharacterized protein LOC134291689	cyclic nucleotide-gated cation channel subunit A isoform X1
uncharacterized protein LOC115254498 isoform X4	uncharacterized protein LOC134290036	uncharacterized protein LOC115269977
uncharacterized protein LOC109405762 isoform X1	collagen alpha chain CG42342	inactive rhomboid protein 1 isoform X2
uncharacterized protein LOC109405762 isoform X2	LOW QUALITY PROTEIN: venom dipeptidyl peptidase 4-like	inactive rhomboid protein 1 isoform X3
uncharacterized protein LOC109416133	uncharacterized protein LOC134288954	adenylate cyclase type 2
uncharacterized protein LOC115262830	uncharacterized protein LOC109403145	Kruppel-like factor 2
uncharacterized protein LOC109622804	forkhead box protein C1-like	uncharacterized protein LOC109409049 isoform X3
uncharacterized protein LOC134291022	actin, muscle	protein mesh
uncharacterized protein LOC134290461	maltase 2	retinaldehyde-binding protein 1
uncharacterized protein LOC115262724	tektin-1	uncharacterized protein LOC134286954
soluble guanylate cyclase 88E	uncharacterized protein LOC109409049 isoform X1	echinoderm microtubule-associated protein-like CG42247 isoform X1
coiled-coil domain-containing protein 158 isoform X2	protein grindelwald	uncharacterized protein LOC134290367
uncharacterized protein LOC109420166	uncharacterized protein LOC134286690	guanylate cyclase soluble subunit beta-1 isoform X3
tryptophan 5-hydroxylase 1 isoform X1	LOW QUALITY PROTEIN: myosin-11-like	uncharacterized protein LOC109402320 isoform X3
tryptophan 5-hydroxylase 1 isoform X3	uncharacterized protein LOC134290041	uncharacterized protein LOC134286204
tryptophan 5-hydroxylase 1 isoform X2	ammonium transporter Rh type A-like	tetra-peptide repeat homeobox protein 1-like
uncharacterized protein LOC134289530	protein gooseberry	transmembrane protein 198
uncharacterized protein LOC109416155 isoform X1	uncharacterized protein LOC134291062	uncharacterized protein LOC109419826 isoform X1
uncharacterized protein LOC109416155 isoform X2	collagen alpha-1(V) chain	uncharacterized protein LOC134286119
homeobox protein abdominal-A homolog isoform X6	uncharacterized protein LOC134287994	uncharacterized protein LOC115266718 isoform X1
uncharacterized protein LOC109424566	filaggrin-like isoform X3	serine-rich adhesin for platelets-like isoform X1
uncharacterized protein LOC109420815 isoform X2	uncharacterized protein LOC115261129	uncharacterized protein LOC134290386
uncharacterized protein LOC134286544	uncharacterized protein LOC134286360	protein Wnt-1
histidine-rich glycoprotein	uncharacterized protein LOC115266277	potassium/sodium hyperpolarization-activated cyclic nucleotide-gated channel 2
uncharacterized protein LOC134291689	protein quick-to-court isoform X1	uncharacterized protein LOC115254158
uncharacterized protein LOC134290036	uncharacterized protein LOC109409049 isoform X2	proline dehydrogenase 1, mitochondrial isoform X4
collagen alpha chain CG42342	uncharacterized protein LOC134284395	uncharacterized protein LOC109402619
LOW QUALITY PROTEIN: venom dipeptidyl peptidase 4-like	uncharacterized protein LOC115269920	somatomedin-B and thrombospondin type-1 domain-containing protein
uncharacterized protein LOC134288954	synaptic vesicle glycoprotein 2B	uncharacterized protein LOC115268207
uncharacterized protein LOC109403145	uncharacterized protein LOC134284660	uncharacterized protein LOC109419646
forkhead box protein C1-like	protein brown	uncharacterized protein LOC134286797
actin, muscle	uncharacterized protein LOC115268241	uncharacterized protein LOC134284163
maltase 2	uncharacterized protein LOC115265003	uncharacterized protein LOC134289050
tektin-1	uncharacterized protein LOC134290865	uncharacterized protein LOC109428027
uncharacterized protein LOC109409049 isoform X1	hornerin-like isoform X1	mucin-2
protein grindelwald	hornerin-like isoform X2	uncharacterized protein LOC109423269
uncharacterized protein LOC134286690	muscle segmentation homeobox isoform X2	protein masquerade isoform X1
LOW QUALITY PROTEIN: myosin-11-like	uncharacterized protein LOC109426613 isoform X1	protein masquerade isoform X2
uncharacterized protein LOC134290041	uncharacterized protein LOC115255664	uncharacterized protein LOC115262617 isoform X1
ammonium transporter Rh type A-like	glycine receptor subunit alpha-2 isoform X2	myosin heavy chain, muscle isoform X3
protein gooseberry	uncharacterized protein LOC134290462	T-box transcription factor TBX1-A
uncharacterized protein LOC134291062	uncharacterized protein LOC134285937	cationic amino acid transporter 2-like isoform X2
collagen alpha-1(V) chain	zinc carboxypeptidase A 1-like	uncharacterized protein LOC109400658
uncharacterized protein LOC134287994	uncharacterized protein LOC134291888	uncharacterized protein LOC134285471
filaggrin-like isoform X3	zinc metalloproteinase nas-4 isoform X3	zinc finger protein rotund isoform X2
uncharacterized protein LOC115261129	uncharacterized protein LOC109426759	hemicentin-2-like isoform X1
uncharacterized protein LOC134286360	uncharacterized protein LOC109427487	uncharacterized protein LOC109406624 isoform X1
uncharacterized protein LOC115266277	uncharacterized protein LOC115268193	uncharacterized protein LOC109406624 isoform X2
protein quick-to-court isoform X1	uncharacterized protein LOC109433210 isoform X3	uncharacterized protein LOC134291598
uncharacterized protein LOC109409049 isoform X2	uncharacterized protein LOC109433210 isoform X6	monocarboxylate transporter 7 isoform X1
uncharacterized protein LOC134284395	uncharacterized protein LOC134285715	proline dehydrogenase 1, mitochondrial isoform X2
uncharacterized protein LOC115269920	uncharacterized protein LOC134286651	uncharacterized protein LOC134290187
synaptic vesicle glycoprotein 2B	uncharacterized protein LOC109400772	uncharacterized protein LOC115254659
uncharacterized protein LOC134284660	cyclic nucleotide-gated cation channel subunit A isoform X1	uncharacterized protein LOC134288450
protein brown	uncharacterized protein LOC115269977	uncharacterized protein LOC109422600
uncharacterized protein LOC115268241	inactive rhomboid protein 1 isoform X2	uncharacterized protein LOC134291158
uncharacterized protein LOC115265003	inactive rhomboid protein 1 isoform X3	diacylglycerol kinase eta isoform X2
uncharacterized protein LOC134290865	uncharacterized protein LOC134285980	uncharacterized protein LOC134290739
hornerin-like isoform X1	adenylate cyclase type 2	uncharacterized protein LOC134290410
hornerin-like isoform X2	uncharacterized protein LOC109409049 isoform X3	uncharacterized protein LOC109433010
muscle segmentation homeobox isoform X2	protein mesh	uncharacterized protein LOC109408115
uncharacterized protein LOC109426613 isoform X1	retinaldehyde-binding protein 1	cAMP-dependent protein kinase catalytic subunit PRKX
uncharacterized protein LOC115255664	uncharacterized protein LOC134286954	5-hydroxytryptamine receptor 1-like
glycine receptor subunit alpha-2 isoform X2	echinoderm microtubule-associated protein-like CG42247 isoform X1	uncharacterized protein LOC109425383
uncharacterized protein LOC134290462	uncharacterized protein LOC134290367	uncharacterized protein LOC109403225 isoform X1
uncharacterized protein LOC134285937	guanylate cyclase soluble subunit beta-1 isoform X3	uncharacterized protein LOC134288682
zinc carboxypeptidase A 1-like	uncharacterized protein LOC109402320 isoform X3	protein unc-79 homolog isoform X5
uncharacterized protein LOC134291888	uncharacterized protein LOC134286204	chymotrypsinogen B
zinc metalloproteinase nas-4 isoform X3	transmembrane protein 198	uncharacterized protein LOC134285187
uncharacterized protein LOC109426759	uncharacterized protein LOC109419826 isoform X1	uncharacterized protein LOC109400134
uncharacterized protein LOC109427487	uncharacterized protein LOC134286119	uncharacterized protein LOC109623017 isoform X1
uncharacterized protein LOC115268193	uncharacterized protein LOC115266718 isoform X1	uncharacterized protein LOC109623017 isoform X2
uncharacterized protein LOC109433210 isoform X3	serine-rich adhesin for platelets-like isoform X1	potassium/sodium hyperpolarization-activated cyclic nucleotide-gated channel 3-like
uncharacterized protein LOC109433210 isoform X6	uncharacterized protein LOC134290386	uncharacterized protein LOC109430030
uncharacterized protein LOC134285715	protein Wnt-1	uncharacterized protein LOC109423686
uncharacterized protein LOC134286651	potassium/sodium hyperpolarization-activated cyclic nucleotide-gated channel 2	uncharacterized protein LOC109417817
uncharacterized protein LOC109400772	uncharacterized protein LOC115254158	uncharacterized protein LOC115262104
cyclic nucleotide-gated cation channel subunit A isoform X1	proline dehydrogenase 1, mitochondrial isoform X4	uncharacterized protein LOC109414760
uncharacterized protein LOC115269977	uncharacterized protein LOC109402619	protein grainyhead isoform X7
inactive rhomboid protein 1 isoform X2	somatomedin-B and thrombospondin type-1 domain-containing protein	protein grainyhead isoform X8
inactive rhomboid protein 1 isoform X3	uncharacterized protein LOC115268207	general odorant-binding protein 45
uncharacterized protein LOC134285980	uncharacterized protein LOC109419646	uncharacterized protein LOC134291075
adenylate cyclase type 2	uncharacterized protein LOC134286797	uncharacterized protein LOC134285529
Kruppel-like factor 2	uncharacterized protein LOC134284163	uncharacterized protein LOC134290159
uncharacterized protein LOC109409049 isoform X3	uncharacterized protein LOC134289050	uncharacterized protein LOC134291673
protein mesh	uncharacterized protein LOC109428027	uncharacterized protein LOC134291557
retinaldehyde-binding protein 1	mucin-2	uncharacterized protein LOC134288959
uncharacterized protein LOC134286954	uncharacterized protein LOC109423269	uncharacterized protein LOC134286107
echinoderm microtubule-associated protein-like CG42247 isoform X1	protein masquerade isoform X1	uncharacterized protein LOC109397922
uncharacterized protein LOC134290367	protein masquerade isoform X2	gamma-aminobutyric acid receptor subunit beta-like
guanylate cyclase soluble subunit beta-1 isoform X3	uncharacterized protein LOC115262617 isoform X1	uncharacterized protein LOC134290847
uncharacterized protein LOC109402320 isoform X3	myosin heavy chain, muscle isoform X3	uncharacterized protein LOC109411217
uncharacterized protein LOC134286204	T-box transcription factor TBX1-A	myosin heavy chain, muscle isoform X19
tetra-peptide repeat homeobox protein 1-like	cationic amino acid transporter 2-like isoform X2	probable 4-coumarate--CoA ligase 1
transmembrane protein 198	uncharacterized protein LOC109400658	prolyl endopeptidase FAP isoform X2
uncharacterized protein LOC109419826 isoform X1	uncharacterized protein LOC134285471	uncharacterized protein LOC109429575 isoform X1
uncharacterized protein LOC134286119	zinc finger protein rotund isoform X2	uncharacterized protein LOC109429575 isoform X2
uncharacterized protein LOC115266718 isoform X1	hemicentin-2-like isoform X1	ankyrin repeat domain-containing protein 12 isoform X2
serine-rich adhesin for platelets-like isoform X1	uncharacterized protein LOC109406624 isoform X1	uncharacterized protein LOC115255490
uncharacterized protein LOC134290386	uncharacterized protein LOC109406624 isoform X2	uncharacterized protein LOC134286326
protein Wnt-1	uncharacterized protein LOC134291598	serine protease grass
potassium/sodium hyperpolarization-activated cyclic nucleotide-gated channel 2	monocarboxylate transporter 7 isoform X1	tachykinin-like peptides receptor 86C
uncharacterized protein LOC115254158	proline dehydrogenase 1, mitochondrial isoform X2	protein yellow
proline dehydrogenase 1, mitochondrial isoform X4	uncharacterized protein LOC134290187	contactin-2 isoform X1
uncharacterized protein LOC109402619	uncharacterized protein LOC115254659	dynein intermediate chain 2, ciliary isoform X2
somatomedin-B and thrombospondin type-1 domain-containing protein	uncharacterized protein LOC134288450	LIM/homeobox protein Lhx3 isoform X1
uncharacterized protein LOC115268207	uncharacterized protein LOC109422600	LIM/homeobox protein Lhx3 isoform X2
uncharacterized protein LOC109419646	uncharacterized protein LOC134291158	ficolin-2
uncharacterized protein LOC134286797	diacylglycerol kinase eta isoform X2	uncharacterized protein LOC115262239 isoform X1
uncharacterized protein LOC134284163	uncharacterized protein LOC134290739	ammonium transporter Rh type A isoform X3
uncharacterized protein LOC134289050	uncharacterized protein LOC134290410	translocator protein-like
uncharacterized protein LOC109428027	uncharacterized protein LOC109433010	carotenoid isomerooxygenase isoform X2
mucin-2	uncharacterized protein LOC109408115	uncharacterized protein LOC109400792
uncharacterized protein LOC109423269	cAMP-dependent protein kinase catalytic subunit PRKX	adenylate cyclase type 6 isoform X1
protein masquerade isoform X1	5-hydroxytryptamine receptor 1-like	adenylate cyclase type 6 isoform X2
protein masquerade isoform X2	uncharacterized protein LOC109425383	uncharacterized protein LOC134290346
uncharacterized protein LOC115262617 isoform X1	uncharacterized protein LOC109403225 isoform X1	zinc finger protein sens
uncharacterized protein LOC134291848	uncharacterized protein LOC134288682	uncharacterized protein LOC134289722
myosin heavy chain, muscle isoform X3	protein unc-79 homolog isoform X5	uncharacterized protein LOC109403225 isoform X2
T-box transcription factor TBX1-A	chymotrypsinogen B	uncharacterized protein LOC134286198
cationic amino acid transporter 2-like isoform X2	uncharacterized protein LOC134285187	uncharacterized protein LOC134289881
uncharacterized protein LOC109400658	uncharacterized protein LOC109400134	uncharacterized protein LOC115258936
uncharacterized protein LOC134285471	uncharacterized protein LOC109623017 isoform X1	uncharacterized protein LOC109417642 isoform X5
zinc finger protein rotund isoform X2	uncharacterized protein LOC109623017 isoform X2	5-hydroxytryptamine receptor-like
hemicentin-2-like isoform X1	uncharacterized protein LOC134290147	protein 5NUC-like
uncharacterized protein LOC109406624 isoform X1	monocarboxylate transporter 10	uncharacterized protein LOC115258838
uncharacterized protein LOC109406624 isoform X2	potassium/sodium hyperpolarization-activated cyclic nucleotide-gated channel 3-like	chorion peroxidase
uncharacterized protein LOC134291598	uncharacterized protein LOC109430030	vesicular glutamate transporter 1
monocarboxylate transporter 7 isoform X1	uncharacterized protein LOC109423686	uncharacterized protein LOC109419826 isoform X6
proline dehydrogenase 1, mitochondrial isoform X2	uncharacterized protein LOC109417817	ejaculatory bulb-specific protein 3-like isoform X2
uncharacterized protein LOC134290187	uncharacterized protein LOC115262104	uncharacterized protein LOC134291403
uncharacterized protein LOC115254659	uncharacterized protein LOC109414760	uncharacterized protein LOC115266180
uncharacterized protein LOC134288450	protein grainyhead isoform X7	SET domain-containing protein SmydA-8 isoform X3
uncharacterized protein LOC109422600	protein grainyhead isoform X8	dynein axonemal intermediate chain 3
uncharacterized protein LOC134291158	general odorant-binding protein 45	uncharacterized protein LOC134290202
diacylglycerol kinase eta isoform X2	uncharacterized protein LOC134291075	uncharacterized protein LOC109419826 isoform X4
uncharacterized protein LOC134290739	uncharacterized protein LOC134285529	uncharacterized protein LOC115259828 isoform X6
uncharacterized protein LOC134290410	uncharacterized protein LOC134290159	uncharacterized protein LOC134292168
uncharacterized protein LOC109433010	uncharacterized protein LOC134291673	ankyrin repeat domain-containing protein 12 isoform X4
uncharacterized protein LOC109408115	uncharacterized protein LOC134291557	protein obstructor-E isoform X2
cAMP-dependent protein kinase catalytic subunit PRKX	uncharacterized protein LOC134288959	uncharacterized protein LOC134287610
5-hydroxytryptamine receptor 1-like	uncharacterized protein LOC134286107	uncharacterized protein LOC134284298
uncharacterized protein LOC109425383	uncharacterized protein LOC109397922	SH3 and multiple ankyrin repeat domains protein 1 isoform X1
uncharacterized protein LOC109403225 isoform X1	gamma-aminobutyric acid receptor subunit beta-like	uncharacterized protein LOC109431513
uncharacterized protein LOC134288682	uncharacterized protein LOC134290847	cytochrome P450 4c3
protein unc-79 homolog isoform X5	uncharacterized protein LOC109411217	probable serine/threonine-protein kinase DDB_G0268078
chymotrypsinogen B	myosin heavy chain, muscle isoform X19	uncharacterized protein LOC134286965
uncharacterized protein LOC134285187	prolyl endopeptidase FAP isoform X2	uncharacterized protein LOC115263362
uncharacterized protein LOC109400134	uncharacterized protein LOC109429575 isoform X1	putative ferric-chelate reductase 1 homolog
uncharacterized protein LOC109623017 isoform X1	uncharacterized protein LOC109429575 isoform X2	uncharacterized protein LOC134290902
uncharacterized protein LOC109623017 isoform X2	ankyrin repeat domain-containing protein 12 isoform X2	uncharacterized protein LOC115262247
uncharacterized protein LOC134290147	uncharacterized protein LOC134286326	uncharacterized protein LOC134288242
monocarboxylate transporter 10	serine protease grass	uncharacterized protein LOC109411164
potassium/sodium hyperpolarization-activated cyclic nucleotide-gated channel 3-like	tachykinin-like peptides receptor 86C	mucin-5AC-like isoform X2
uncharacterized protein LOC109430030	protein yellow	basic helix-loop-helix transcription factor amos
uncharacterized protein LOC109423686	contactin-2 isoform X1	uncharacterized protein LOC115256357
uncharacterized protein LOC109417817	dynein intermediate chain 2, ciliary isoform X2	uncharacterized protein LOC134291917
uncharacterized protein LOC115262104	LIM/homeobox protein Lhx3 isoform X1	uncharacterized protein LOC134287459
[truncated: 1,545 more rows]

## Sheet: No Longer Downregulated C636
Log2FC<-2 in C6/36-DV2 and Log2FC>-2 in wMelPop-C6/36-DV2 (No Longer Downregulated w/ wMelPop)	Log2FC<-2 in C6/36-DV2 and Log2FC>-2 in wAu(high)-C6/36-DV2 (No Longer Downregulated w/ wAu(high))	Log2FC<-2 in C6/36-DV2 and Log2FC>-2 in wAu(low)-C6/36-DV2 (No Longer Downregulated w/ wAu(low))
saccharopine dehydrogenase-like oxidoreductase	saccharopine dehydrogenase-like oxidoreductase	saccharopine dehydrogenase-like oxidoreductase
E3 ubiquitin-protein ligase RNF113A	E3 ubiquitin-protein ligase RNF113A	DNA topoisomerase I, mitochondrial isoform X1
DNA topoisomerase I, mitochondrial isoform X1	DNA topoisomerase I, mitochondrial isoform X1	mitotic checkpoint protein BUB3
mitotic checkpoint protein BUB3	citron rho-interacting kinase	citron rho-interacting kinase
citron rho-interacting kinase	COX assembly mitochondrial protein 2 homolog	ecdysone-induced protein 74EF
COX assembly mitochondrial protein 2 homolog	ecdysone-induced protein 74EF	uncharacterized protein LOC134288015
ecdysone-induced protein 74EF	uncharacterized protein LOC109416682	DNA-binding protein Ets97D
uncharacterized protein LOC109416682	uncharacterized protein LOC134288015	catalase isoform X2
uncharacterized protein LOC134288015	DNA-binding protein Ets97D	3-hydroxyacyl-CoA dehydrogenase type-2 isoform X2
DNA-binding protein Ets97D	kinetochore protein NDC80 homolog	dual specificity protein kinase splA
kinetochore protein NDC80 homolog	catalase isoform X2	neurotrypsin isoform X2
catalase isoform X2	3-hydroxyacyl-CoA dehydrogenase type-2 isoform X2	neurotrypsin isoform X1
3-hydroxyacyl-CoA dehydrogenase type-2 isoform X2	dual specificity protein kinase splA	uncharacterized protein LOC134285509
dual specificity protein kinase splA	ADP-ribosylation factor 6	uncharacterized protein LOC109431660
ADP-ribosylation factor 6	neurotrypsin isoform X2	ubiquitin-conjugating enzyme E2 C
neurotrypsin isoform X2	neurotrypsin isoform X1	RNA-binding protein squid isoform X2
neurotrypsin isoform X1	craniofacial development protein 1	RNA-binding protein squid isoform X4
craniofacial development protein 1	uncharacterized protein LOC109431660	RNA-binding protein squid isoform X1
tubulin polyglutamylase TTLL5	uncharacterized protein LOC109411461	RNA-binding protein squid isoform X3
uncharacterized protein LOC109431660	ubiquitin-conjugating enzyme E2 C	terpene synthase
uncharacterized protein LOC109411461	RNA-binding protein squid isoform X2	ion transport peptide-like isoform X1
ubiquitin-conjugating enzyme E2 C	RNA-binding protein squid isoform X4	PAS domain-containing serine/threonine-protein kinase isoform X1
RNA-binding protein squid isoform X2	RNA-binding protein squid isoform X1	PAS domain-containing serine/threonine-protein kinase isoform X2
RNA-binding protein squid isoform X4	RNA-binding protein squid isoform X3	peptide methionine sulfoxide reductase-like isoform X2
RNA-binding protein squid isoform X1	terpene synthase	uncharacterized protein LOC109408248
RNA-binding protein squid isoform X3	ion transport peptide-like isoform X1	peptide methionine sulfoxide reductase-like isoform X1
terpene synthase	PAS domain-containing serine/threonine-protein kinase isoform X1	glyoxalase domain-containing protein 4 isoform X1
ion transport peptide-like isoform X1	PAS domain-containing serine/threonine-protein kinase isoform X2	protein timeless isoform X5
PAS domain-containing serine/threonine-protein kinase isoform X1	peptide methionine sulfoxide reductase-like isoform X2	apoptotic chromatin condensation inducer in the nucleus
PAS domain-containing serine/threonine-protein kinase isoform X2	uncharacterized protein LOC115259591	glyoxalase domain-containing protein 4 isoform X2
peptide methionine sulfoxide reductase-like isoform X2	uncharacterized protein LOC109408248	uncharacterized protein LOC115254121
uncharacterized protein LOC115259591	peptide methionine sulfoxide reductase-like isoform X1	uncharacterized protein LOC134288474
uncharacterized protein LOC109408248	far upstream element-binding protein 1	(E3-independent) E2 ubiquitin-conjugating enzyme UBE2O
peptide methionine sulfoxide reductase-like isoform X1	glyoxalase domain-containing protein 4 isoform X1	kinesin-related protein 5
far upstream element-binding protein 1	protein timeless isoform X5	uncharacterized protein LOC109402665
glyoxalase domain-containing protein 4 isoform X1	apoptotic chromatin condensation inducer in the nucleus	tetraspanin-18
protein timeless isoform X5	peptidyl-prolyl cis-trans isomerase E	collagen alpha-1(IV) chain
apoptotic chromatin condensation inducer in the nucleus	glyoxalase domain-containing protein 4 isoform X2	catalase isoform X1
peptidyl-prolyl cis-trans isomerase E	uncharacterized protein LOC134288474	2-oxoglutarate and iron-dependent oxygenase domain-containing protein 3-like
glyoxalase domain-containing protein 4 isoform X2	(E3-independent) E2 ubiquitin-conjugating enzyme UBE2O	insulin-like growth factor-binding protein complex acid labile subunit
uncharacterized protein LOC115254121	kinesin-related protein 5	pyrroline-5-carboxylate reductase 1, mitochondrial
uncharacterized protein LOC134288474	sushi, von Willebrand factor type A, EGF and pentraxin domain-containing protein 1-like	translation initiation factor eIF-2B subunit epsilon
(E3-independent) E2 ubiquitin-conjugating enzyme UBE2O	uncharacterized protein LOC109402665	collagen alpha-5(IV) chain
kinesin-related protein 5	nucleolin	deoxyuridine 5'-triphosphate nucleotidohydrolase-like
sushi, von Willebrand factor type A, EGF and pentraxin domain-containing protein 1-like	tetraspanin-18	uncharacterized protein LOC109403715
uncharacterized protein LOC109402665	collagen alpha-1(IV) chain	titin
nucleolin	catalase isoform X1	protein timeless isoform X1
tetraspanin-18	zinc finger protein 16	protein timeless isoform X2
collagen alpha-1(IV) chain	2-oxoglutarate and iron-dependent oxygenase domain-containing protein 3-like	protein timeless isoform X3
catalase isoform X1	G patch domain-containing protein 4	protein timeless isoform X4
zinc finger protein 16	insulin-like growth factor-binding protein complex acid labile subunit	protein timeless isoform X6
2-oxoglutarate and iron-dependent oxygenase domain-containing protein 3-like	uncharacterized protein LOC109622612	protein timeless isoform X7
G patch domain-containing protein 4	pyrroline-5-carboxylate reductase 1, mitochondrial	protein timeless isoform X8
insulin-like growth factor-binding protein complex acid labile subunit	translation initiation factor eIF-2B subunit epsilon	wee1-like protein kinase
uncharacterized protein LOC109622612	testis-specific gene 10 protein	uncharacterized protein LOC109419065
pyrroline-5-carboxylate reductase 1, mitochondrial	centromere/kinetochore protein zw10	tumor necrosis factor receptor superfamily member wengen
translation initiation factor eIF-2B subunit epsilon	collagen alpha-5(IV) chain	glutathione synthetase isoform X1
uncharacterized protein LOC115265266	deoxyuridine 5'-triphosphate nucleotidohydrolase-like	intracellular hyaluronan-binding protein 4
testis-specific gene 10 protein	uncharacterized protein LOC109403715	glutathione synthetase isoform X2
centromere/kinetochore protein zw10	titin	protein sprouty
collagen alpha-5(IV) chain	protein timeless isoform X1	structural maintenance of chromosomes protein 4
deoxyuridine 5'-triphosphate nucleotidohydrolase-like	protein timeless isoform X2	uncharacterized protein LOC109423857
uncharacterized protein LOC109403715	protein timeless isoform X3	early growth response protein 1-B
titin	protein timeless isoform X4	ion transport peptide isoform X2
protein timeless isoform X1	protein timeless isoform X6	uncharacterized protein LOC109420214 isoform X2
protein timeless isoform X2	protein timeless isoform X7	putative glycerol kinase 5
protein timeless isoform X3	protein timeless isoform X8	CCAAT/enhancer-binding protein homolog 2 isoform X1
protein timeless isoform X4	wee1-like protein kinase	peptide methionine sulfoxide reductase
protein timeless isoform X6	uncharacterized protein LOC109419065	DNA topoisomerase 2
protein timeless isoform X7	tumor necrosis factor receptor superfamily member wengen	kinesin-like protein Klp61F
protein timeless isoform X8	intracellular hyaluronan-binding protein 4	histone H2A.V
wee1-like protein kinase	protein sprouty	uncharacterized protein LOC109398058
uncharacterized protein LOC109419065	structural maintenance of chromosomes protein 4	importin subunit alpha
tumor necrosis factor receptor superfamily member wengen	uncharacterized protein LOC109423857	germ cell nuclear acidic protein
glutathione synthetase isoform X1	cylicin-1	histone H3-like
intracellular hyaluronan-binding protein 4	early growth response protein 1-B	kinesin-like protein KIF14 isoform X1
glutathione synthetase isoform X2	ion transport peptide isoform X2	kinesin-like protein KIF14 isoform X2
protein sprouty	uncharacterized protein LOC109420214 isoform X2	chromosome-associated kinesin KIF4A-like
structural maintenance of chromosomes protein 4	CCAAT/enhancer-binding protein homolog 2	uncharacterized protein LOC109406965 isoform X1
uncharacterized protein LOC109423857	nucleolar protein dao-5	cell division cycle protein 20 homolog
cylicin-1	CCAAT/enhancer-binding protein homolog 2 isoform X1	mediator of DNA damage checkpoint protein 1
early growth response protein 1-B	DNA topoisomerase 2	chromosome-associated kinesin KIF4A
ion transport peptide isoform X2	kinesin-like protein Klp61F	uncharacterized protein LOC115254040 isoform X1
uncharacterized protein LOC109420214 isoform X2	histone H2A.V	uncharacterized protein LOC115254040 isoform X2
CCAAT/enhancer-binding protein homolog 2	uncharacterized protein LOC109398058	glutamine synthetase 1, mitochondrial
phenoloxidase 8	importin subunit alpha	putative leucine-rich repeat-containing protein DDB_G0290503 isoform X3
nucleolar protein dao-5	germ cell nuclear acidic protein	putative leucine-rich repeat-containing protein DDB_G0290503 isoform X2
putative glycerol kinase 5	augmin complex subunit dgt3	protein abnormal spindle
CCAAT/enhancer-binding protein homolog 2 isoform X1	dystrobrevin alpha-like	rac GTPase-activating protein 1
peptide methionine sulfoxide reductase	histone H3-like	putative leucine-rich repeat-containing protein DDB_G0290503 isoform X4
DNA topoisomerase 2	kinesin-like protein KIF14 isoform X1	G2/mitotic-specific cyclin-B3 isoform X1
kinesin-like protein Klp61F	kinesin-like protein KIF14 isoform X2	G2/mitotic-specific cyclin-B3 isoform X2
histone H2A.V	chromosome-associated kinesin KIF4A-like	kinesin-like protein subito isoform X1
uncharacterized protein LOC109398058	uncharacterized protein LOC109406965 isoform X1	kinesin-like protein subito isoform X2
importin subunit alpha	cell division cycle protein 20 homolog	G2/mitotic-specific cyclin-B
germ cell nuclear acidic protein	kinesin-like protein KIF18A isoform X2
augmin complex subunit dgt3	kinesin-like protein KIF18A isoform X1
dystrobrevin alpha-like	cyclin-dependent kinases regulatory subunit
kinesin-like protein KIF14 isoform X1	uncharacterized protein LOC109417754
kinesin-like protein KIF14 isoform X2	mitotic spindle assembly checkpoint protein MAD2A
chromosome-associated kinesin KIF4A-like	mediator of DNA damage checkpoint protein 1
uncharacterized protein LOC109406965 isoform X1	chromosome-associated kinesin KIF4A
augmin complex subunit dgt5	uncharacterized protein LOC115254040 isoform X1
cell division cycle protein 20 homolog	uncharacterized protein LOC115254040 isoform X2
kinesin-like protein KIF18A isoform X2	uncharacterized protein LOC115254060
kinesin-like protein KIF18A isoform X1	glutamine synthetase 1, mitochondrial
cyclin-dependent kinases regulatory subunit	putative leucine-rich repeat-containing protein DDB_G0290503 isoform X3
uncharacterized protein LOC109417754	putative leucine-rich repeat-containing protein DDB_G0290503 isoform X2
mitotic spindle assembly checkpoint protein MAD2A	protein abnormal spindle
mediator of DNA damage checkpoint protein 1	acidic leucine-rich nuclear phosphoprotein 32 family member B
chromosome-associated kinesin KIF4A	putative leucine-rich repeat-containing protein DDB_G0290503 isoform X4
uncharacterized protein LOC115254040 isoform X1	caldesmon
uncharacterized protein LOC115254040 isoform X2	uncharacterized protein LOC109428650
uncharacterized protein LOC115254060	G2/mitotic-specific cyclin-B3 isoform X1
glutamine synthetase 1, mitochondrial	G2/mitotic-specific cyclin-B3 isoform X2
putative leucine-rich repeat-containing protein DDB_G0290503 isoform X3	kinesin-like protein subito isoform X1
putative leucine-rich repeat-containing protein DDB_G0290503 isoform X2	kinesin-like protein subito isoform X2
protein abnormal spindle	kinesin-like protein KIF23
rac GTPase-activating protein 1	baculoviral IAP repeat-containing protein 5.2
acidic leucine-rich nuclear phosphoprotein 32 family member B	G2/mitotic-specific cyclin-B
putative leucine-rich repeat-containing protein DDB_G0290503 isoform X4	caldesmon-like
caldesmon
uncharacterized protein LOC109428650
G2/mitotic-specific cyclin-B3 isoform X1
G2/mitotic-specific cyclin-B3 isoform X2
kinesin-like protein subito isoform X1
kinesin-like protein subito isoform X2
kinesin-like protein KIF23
baculoviral IAP repeat-containing protein 5.2
cyclin-dependent kinase 1
G2/mitotic-specific cyclin-B
caldesmon-like

## Sheet: No Longer Upregulated Aag2
Log2FC>2 in Aag2-DV2 and Log2FC<2 in wMelPop-Aag2-DV2 (No Longer Induced w/ wMelPop)
ankyrin-1 isoform X8
ankyrin-2 isoform X6
basic salivary proline-rich protein 4
hemoglobin-2
LOW QUALITY PROTEIN: sodium-dependent nutrient amino acid transporter 1
prostaglandin E2 receptor EP4 subtype isoform X1
prostaglandin E2 receptor EP4 subtype isoform X2
protein bric-a-brac 1
serine/threonine-protein phosphatase 6 regulatory ankyrin repeat subunit A isoform X4
serine/threonine-protein phosphatase 6 regulatory ankyrin repeat subunit A isoform X5
serine/threonine-protein phosphatase 6 regulatory ankyrin repeat subunit A isoform X7
serine/threonine-protein phosphatase 6 regulatory ankyrin repeat subunit B isoform X1
serine/threonine-protein phosphatase 6 regulatory ankyrin repeat subunit B isoform X2
serine/threonine-protein phosphatase 6 regulatory ankyrin repeat subunit B isoform X3
serine/threonine-protein phosphatase 6 regulatory ankyrin repeat subunit B isoform X9
uncharacterized protein LOC5565111
uncharacterized protein LOC5570944
uncharacterized protein LOC5577266
uncharacterized protein LOC5577896 isoform X1
uncharacterized protein LOC5577896 isoform X2

## Sheet: No Longer Downregulated Aag2
Log2FC<-2 in Aag2-DV2 and Log2FC>-2 in wMelPop-Aag2-DV2 (No Longer Downregulated w/ wMelPop)
agglutinin-like protein ARB_02240
connectin
defensin-A
probable maltase
uncharacterized protein LOC5563938
uncharacterized protein LOC5564310
uncharacterized protein LOC5578287
